# Supplementary material for: Development of an automated human scent olfactometer and its use to evaluate detection dog perception of human scent
Source: PLoS One. 2024 Mar 1;19(3):e0299148. doi: 10.1371/journal.pone.0299148 (PMC10906837; doi:10.1371/journal.pone.0299148)
Supplement: S1 File — (CSV) [file pone.0299148.s001.csv]

subjID	expID	numbTrials	alertTime	trialTime	session	daySession	trainingLevel	handlerBlind	waitforCorrect	runCorrections	odorPrevelance	reinforceBlanks	reinforceTargets	useTones	generalizationTest	correctPort	response	latency	poke1Number	poke2Number	poke3Number	cumulative1	cumulative2	cumulative3	firstResponse	timestamp	port1Odor	port2Odor	port3Odor	reinforced	probe	TrialNumber	Volunteer	Phase	correct	FALSE	miss	timeout	generalmiss	TS	Alert	Gloves	Cotton	Blank	Distractor_box	Blank_box	PH	Limonine	Amyl_acetate
Buster	Edgar	10	4000	45	18	3	AFC	Yes	No	NA	0.8	1	1	Yes	0	Olfactometer2	All Clear	0	1	1	1	480	521	337	0	07_14_22_11_28_44	Lotion	Human scent	Distractor box	1	0	1	Control	Control	0	0	1	0	1	10	NA	0	0	0	0	0	0	0	0
Buster	Edgar	10	4000	45	18	3	AFC	Yes	No	NA	0.8	1	1	Yes	0	Olfactometer3	All Clear	0	1	1	1	356	552	489	0	07_14_22_11_29_38	Gloves	Gloves	Human scent	1	0	2	Control	Control	0	0	1	0	1	10	NA	0	0	0	0	0	0	0	0
Buster	Edgar	10	4000	45	18	3	AFC	Yes	No	NA	0.8	1	1	Yes	0	Olfactometer2	All Clear	0	1	1	1	289	321	248	0	07_14_22_11_30_18	Distractor box	Human scent	Distractor box	1	0	3	Control	Control	0	0	1	0	1	10	NA	0	0	0	0	0	0	0	0
Buster	Edgar	10	4000	45	18	3	AFC	Yes	No	NA	0.8	1	1	Yes	0	blank	All Clear	0	1	1	1	456	899	287	0	07_14_22_11_30_56	Gloves	Lotion	Blank	1	0	4	Control	Control	1	0	0	0	0	10	NA	0	0	0	0	0	0	0	0
Buster	Edgar	10	4000	45	18	3	AFC	Yes	No	NA	0.8	1	1	Yes	0	Olfactometer2	All Clear	0	1	1	1	238	744	146	0	07_14_22_11_31_36	Blank box	Human scent	Blank	1	0	5	Control	Control	0	0	1	0	1	10	NA	0	0	0	0	0	0	0	0
Buster	Edgar	10	4000	45	18	3	AFC	Yes	No	NA	0.8	1	1	Yes	0	Olfactometer1	All Clear	0	2	1	1	1127	487	467	0	07_14_22_11_32_18	Human scent	Gloves	Distractor box	1	0	6	Control	Control	0	0	1	0	1	10	NA	0	0	0	0	0	0	0	0
Buster	Edgar	10	4000	45	18	3	AFC	Yes	No	NA	0.8	1	1	Yes	0	Olfactometer3	All Clear	0	1	1	1	178	98	644	0	07_14_22_11_32_59	Blank	Blank box	Human scent	1	0	7	Control	Control	0	0	1	0	1	10	NA	0	0	0	0	0	0	0	0
Buster	Edgar	10	4000	45	18	3	AFC	Yes	No	NA	0.8	1	1	Yes	0	Olfactometer1	All Clear	0	1	2	1	60	549	291	0	07_14_22_11_33_44	Human scent	Blank	Blank box	1	0	8	Control	Control	0	0	1	0	1	10	NA	0	0	0	0	0	0	0	0
Buster	Edgar	10	4000	45	18	3	AFC	Yes	No	NA	0.8	1	1	Yes	0	Olfactometer3	All Clear	0	1	1	1	426	529	233	0	07_14_22_11_34_26	Blank	Distractor box	Human scent	1	0	9	Control	Control	0	0	1	0	1	10	NA	0	0	0	0	0	0	0	0
Buster	Edgar	10	4000	45	18	3	AFC	Yes	No	NA	0.8	1	1	Yes	0	blank	Olfactometer3	0	1	1	1	261	526	4001	Olfactometer3	07_14_22_11_35_08	Blank box	Perfume	Lotion	1	0	10	Control	Control	0	1	0	0	0	10	Lotion	0	0	0	0	0	1	0	0
Stella	Edgar	10	3000	45	18	3	AFC	Yes	No	NA	0.8	1	1	Yes	0	Olfactometer3	All Clear	0	1	1	1	366	128	358	0	07_14_22_11_39_35	Distractor box	Distractor box	Human scent	1	0	1	Control	Control	0	0	1	0	1	10	NA	0	0	0	0	0	0	0	0
Stella	Edgar	10	3000	45	18	3	AFC	Yes	No	NA	0.8	1	1	Yes	0	blank	All Clear	0	1	1	1	153	201	231	0	07_14_22_11_40_13	Distractor box	Perfume	Blank	1	0	2	Control	Control	1	0	0	0	0	10	NA	0	0	0	0	0	0	0	0
Stella	Edgar	10	3000	45	18	3	AFC	Yes	No	NA	0.8	1	1	Yes	0	Olfactometer2	All Clear	0	1	1	1	331	268	323	0	07_14_22_11_40_50	Gloves	Human scent	Distractor box	1	0	3	Control	Control	0	0	1	0	1	10	NA	0	0	0	0	0	0	0	0
Stella	Edgar	10	3000	45	18	3	AFC	Yes	No	NA	0.8	1	1	Yes	0	Olfactometer1	All Clear	0	1	1	1	282	154	220	0	07_14_22_11_41_30	Human scent	Distractor box	Perfume	1	0	4	Control	Control	0	0	1	0	1	10	NA	0	0	0	0	0	0	0	0
Stella	Edgar	10	3000	45	18	3	AFC	Yes	No	NA	0.8	1	1	Yes	0	Olfactometer3	All Clear	0	1	1	3	284	275	1824	0	07_14_22_11_42_10	Cotton	Blank box	Human scent	1	0	5	Control	Control	0	0	1	0	1	10	NA	0	0	0	0	0	0	0	0
Stella	Edgar	10	3000	45	18	3	AFC	Yes	No	NA	0.8	1	1	Yes	0	Olfactometer1	All Clear	0	1	1	1	488	261	622	0	07_14_22_11_42_49	Human scent	Blank box	Lotion	1	0	6	Control	Control	0	0	1	0	1	10	NA	0	0	0	0	0	0	0	0
Stella	Edgar	10	3000	45	18	3	AFC	Yes	No	NA	0.8	1	1	Yes	0	blank	All Clear	0	1	1	1	479	178	703	0	07_14_22_11_43_26	Distractor box	Lotion	Distractor box	1	0	7	Control	Control	1	0	0	0	0	10	NA	0	0	0	0	0	0	0	0
Stella	Edgar	10	3000	45	18	3	AFC	Yes	No	NA	0.8	1	1	Yes	0	Olfactometer2	All Clear	0	2	1	1	278	449	390	0	07_14_22_11_44_07	Lotion	Human scent	Blank box	1	0	8	Control	Control	0	0	1	0	1	10	NA	0	0	0	0	0	0	0	0
Stella	Edgar	10	3000	45	18	3	AFC	Yes	No	NA	0.8	1	1	Yes	0	Olfactometer1	All Clear	0	2	1	1	987	673	324	0	07_14_22_11_44_48	Human scent	Gloves	Perfume	1	0	9	Control	Control	0	0	1	0	1	10	NA	0	0	0	0	0	0	0	0
Stella	Edgar	10	3000	45	18	3	AFC	Yes	No	NA	0.8	1	1	Yes	0	Olfactometer2	All Clear	0	1	1	2	215	373	1060	0	07_14_22_11_45_28	Cotton	Human scent	Blank box	1	0	10	Control	Control	0	0	1	0	1	10	NA	0	0	0	0	0	0	0	0
Buster	Edgar	10	4000	45	29	2	AFC	Yes	No	NA	0.8	1	0.7	Yes	0	blank	All Clear	0	1	1	1	146	143	248	0	07_21_22_10_09_57	Gloves	Perfume	Deodorant	1	0	1	Control	Control	1	0	0	0	0		NA	0	0	0	0	0	0	0	0
Buster	Edgar	10	4000	45	29	2	AFC	Yes	No	NA	0.8	1	0.7	Yes	0	Olfactometer3	All Clear	0	2	1	1	489	194	598	0	07_21_22_10_10_37	Amyl acetate	Deodorant	Human scent	0	0	2	Control	Control	0	0	1	0	1		NA	0	0	0	0	0	0	0	0
Buster	Edgar	10	4000	45	29	2	AFC	Yes	No	NA	0.8	1	0.7	Yes	0	Olfactometer2	All Clear	0	2	2	1	739	711	440	0	07_21_22_10_11_21	Amyl acetate	Human scent	Gloves	0	0	3	Control	Control	0	0	1	0	1		NA	0	0	0	0	0	0	0	0
Buster	Edgar	10	4000	45	29	2	AFC	Yes	No	NA	0.8	1	0.7	Yes	0	Olfactometer2	All Clear	0	2	1	1	885	369	430	0	07_21_22_10_12_07	Perfume	Human scent	Amyl acetate	1	0	4	Control	Control	0	0	1	0	1		NA	0	0	0	0	0	0	0	0
Buster	Edgar	10	4000	45	29	2	AFC	Yes	No	NA	0.8	1	0.7	Yes	0	Olfactometer1	All Clear	0	1	2	2	378	514	509	0	07_21_22_10_12_52	Human scent	Perfume	Gloves	1	0	5	Control	Control	0	0	1	0	1		NA	0	0	0	0	0	0	0	0
Buster	Edgar	10	4000	45	29	2	AFC	Yes	No	NA	0.8	1	0.7	Yes	0	Olfactometer3	All Clear	0	1	1	1	362	108	405	0	07_21_22_10_13_35	Amyl acetate	Perfume	Human scent	1	0	6	Control	Control	0	0	1	0	1		NA	0	0	0	0	0	0	0	0
Buster	Edgar	10	4000	45	29	2	AFC	Yes	No	NA	0.8	1	0.7	Yes	0	Olfactometer1	All Clear	0	1	1	1	446	203	677	0	07_21_22_10_14_19	Human scent	Gloves	Distractor box	0	0	7	Control	Control	0	0	1	0	1		NA	0	0	0	0	0	0	0	0
Buster	Edgar	10	4000	45	29	2	AFC	Yes	No	NA	0.8	1	0.7	Yes	0	Olfactometer3	All Clear	0	2	1	1	223	458	508	0	07_21_22_10_15_04	Gloves	Distractor box	Human scent	1	0	8	Control	Control	0	0	1	0	1		NA	0	0	0	0	0	0	0	0
Buster	Edgar	10	4000	45	29	2	AFC	Yes	No	NA	0.8	1	0.7	Yes	0	Olfactometer1	All Clear	0	1	1	1	477	175	387	0	07_21_22_10_15_48	Human scent	Gloves	Distractor box	1	0	9	Control	Control	0	0	1	0	1		NA	0	0	0	0	0	0	0	0
Buster	Edgar	10	4000	45	29	2	AFC	Yes	No	NA	0.8	1	0.7	Yes	0	blank	All Clear	0	1	1	1	454	152	50	0	07_21_22_10_16_29	Distractor box	Amyl acetate	Blank box	1	0	10	Control	Control	1	0	0	0	0		NA	0	0	0	0	0	0	0	0
Stella	Edgar	10	4000	45	29	2	AFC	Yes	No	NA	0.8	1	0.7	Yes	0	blank	All Clear	0	1	2	2	105	377	640	0	07_21_22_09_55_42	Perfume	Gloves	Deodorant	1	0	1	Control	Control	1	0	0	0	0		NA	0	0	0	0	0	0	0	0
Stella	Edgar	10	4000	45	29	2	AFC	Yes	No	NA	0.8	1	0.7	Yes	0	Olfactometer2	All Clear	0	1	1	1	192	293	516	0	07_21_22_09_56_31	Amyl acetate	Human scent	Deodorant	1	0	2	Control	Control	0	0	1	0	1		NA	0	0	0	0	0	0	0	0
Stella	Edgar	10	4000	45	29	2	AFC	Yes	No	NA	0.8	1	0.7	Yes	0	Olfactometer1	All Clear	0	3	2	3	4277	360	285	0	07_21_22_09_57_24	Human scent	Amyl acetate	Perfume	1	0	3	Control	Control	0	0	1	0	1		NA	0	0	0	0	0	0	0	0
Stella	Edgar	10	4000	45	29	2	AFC	Yes	No	NA	0.8	1	0.7	Yes	0	Olfactometer2	All Clear	0	1	1	1	3637	225	3406	0	07_21_22_09_58_15	Distractor box	Human scent	Blank box	0	0	4	Control	Control	0	0	1	0	1		NA	0	0	0	0	0	0	0	0
Stella	Edgar	10	4000	45	29	2	AFC	Yes	No	NA	0.8	1	0.7	Yes	0	Olfactometer1	All Clear	0	1	1	1	339	693	437	0	07_21_22_09_58_58	Human scent	Distractor box	Limonine	0	0	5	Control	Control	0	0	1	0	1		NA	0	0	0	0	0	0	0	0
Stella	Edgar	10	4000	45	29	2	AFC	Yes	No	NA	0.8	1	0.7	Yes	0	Olfactometer2	All Clear	0	1	2	1	155	3502	278	0	07_21_22_09_59_51	Deodorant	Human scent	Perfume	1	0	6	Control	Control	0	0	1	0	1		NA	0	0	0	0	0	0	0	0
Stella	Edgar	10	4000	45	29	2	AFC	Yes	No	NA	0.8	1	0.7	Yes	0	Olfactometer3	All Clear	0	2	1	1	1699	114	129	0	07_21_22_10_00_53	Deodorant	Amyl acetate	Human scent	1	0	7	Control	Control	0	0	1	0	1		NA	0	0	0	0	0	0	0	0
Stella	Edgar	10	4000	45	29	2	AFC	Yes	No	NA	0.8	1	0.7	Yes	0	Olfactometer3	All Clear	0	2	1	1	2311	233	769	0	07_21_22_10_01_37	Gloves	Blank box	Human scent	0	0	8	Control	Control	0	0	1	0	1		NA	0	0	0	0	0	0	0	0
Stella	Edgar	10	4000	45	29	2	AFC	Yes	No	NA	0.8	1	0.7	Yes	0	Olfactometer1	Olfactometer1	8.818482876	1	0	0	4001	0	0	Olfactometer1	07_21_22_10_02_14	Human scent	Deodorant	Limonine	1	0	9	Control	Control	1	0	0	0	0		Human scent	0	0	0	0	0	0	0	0
Stella	Edgar	10	4000	45	29	2	AFC	Yes	No	NA	0.8	1	0.7	Yes	0	blank	All Clear	0	1	1	1	471	126	202	0	07_21_22_10_03_13	Deodorant	Perfume	Perfume	1	0	10	Control	Control	1	0	0	0	0		NA	0	0	0	0	0	0	0	0
Buster	Edgar	20	1000	99	1	1	AFC	No	Yes	NA	1	0	1	Yes	0	Olfactometer1	Olfactometer1	0	2	1	0	1358	811	0	Olfactometer1	07_04_22_10_32_12	Human scent	Gloves	Gloves	1	0	1	P1	Phase 1	1	0	0	0	0	1	Human scent	0	0	0	0	0	0	0	0
Buster	Edgar	20	1000	99	1	1	AFC	No	Yes	NA	1	0	1	Yes	0	Olfactometer3	Olfactometer3	0	2	1	3	440	394	1438	Olfactometer3	07_04_22_10_32_45	Cotton	Gloves	Human scent	1	0	2	P1	Phase 1	1	0	0	0	0	1	Human scent	0	0	0	0	0	0	0	0
Buster	Edgar	20	1000	99	1	1	AFC	No	Yes	NA	1	0	1	Yes	0	Olfactometer2	Olfactometer2	0	1	2	0	413	1458	0	Olfactometer2	07_04_22_10_33_24	Blank	Human scent	Cotton	1	0	3	P1	Phase 1	1	0	0	0	0	1	Human scent	0	0	0	0	0	0	0	0
Buster	Edgar	20	1000	99	1	1	AFC	No	Yes	NA	1	0	1	Yes	0	Olfactometer2	Olfactometer2	0	1	1	0	381	1001	0	Olfactometer2	07_04_22_10_33_57	Blank	Human scent	Gloves	1	0	4	P1	Phase 1	1	0	0	0	0	1	Human scent	0	0	0	0	0	0	0	0
Buster	Edgar	20	1000	99	1	1	AFC	No	Yes	NA	1	0	1	Yes	0	Olfactometer3	Olfactometer3	0	3	2	3	468	728	2022	Olfactometer3	07_04_22_10_34_43	Gloves	Gloves	Human scent	1	0	5	P1	Phase 1	1	0	0	0	0	1	Human scent	0	0	0	0	0	0	0	0
Buster	Edgar	20	1000	99	1	1	AFC	No	Yes	NA	1	0	1	Yes	0	Olfactometer1	Olfactometer1	0	2	2	1	1728	557	322	Olfactometer1	07_04_22_10_35_17	Human scent	Cotton	Gloves	1	0	6	P1	Phase 1	1	0	0	0	0	1	Human scent	0	0	0	0	0	0	0	0
Buster	Edgar	20	1000	99	1	1	AFC	No	Yes	NA	1	0	1	Yes	0	Olfactometer3	Olfactometer3	0	1	1	1	138	330	1001	Olfactometer3	07_04_22_10_35_52	Gloves	Gloves	Human scent	1	0	7	P1	Phase 1	1	0	0	0	0	1	Human scent	0	0	0	0	0	0	0	0
Buster	Edgar	20	1000	99	1	1	AFC	No	Yes	NA	1	0	1	Yes	0	Olfactometer1	Olfactometer1	0	1	0	0	1001	0	0	Olfactometer1	07_04_22_10_36_24	Human scent	Gloves	Blank	1	0	8	P1	Phase 1	1	0	0	0	0	1	Human scent	0	0	0	0	0	0	0	0
Buster	Edgar	20	1000	99	1	1	AFC	No	Yes	NA	1	0	1	Yes	0	Olfactometer3	Olfactometer3	0	1	1	1	633	361	1001	Olfactometer3	07_04_22_10_36_57	Gloves	Blank	Human scent	1	0	9	P1	Phase 1	1	0	0	0	0	1	Human scent	0	0	0	0	0	0	0	0
Buster	Edgar	20	1000	99	1	1	AFC	No	Yes	NA	1	0	1	Yes	0	Olfactometer2	Olfactometer2	0	1	1	0	407	1001	0	Olfactometer2	07_04_22_10_37_29	Cotton	Human scent	Gloves	1	0	10	P1	Phase 1	1	0	0	0	0	1	Human scent	0	0	0	0	0	0	0	0
Buster	Edgar	20	1000	99	1	1	AFC	No	Yes	NA	1	0	1	Yes	0	Olfactometer1	Olfactometer1	0	1	0	0	1001	0	0	Olfactometer1	07_04_22_10_38_00	Human scent	Gloves	Gloves	1	0	11	P1	Phase 1	1	0	0	0	0	1	Human scent	0	0	0	0	0	0	0	0
Buster	Edgar	20	1000	99	1	1	AFC	No	Yes	NA	1	0	1	Yes	0	Olfactometer2	Olfactometer2	0	1	1	0	429	1001	0	Olfactometer2	07_04_22_10_38_32	Gloves	Human scent	Blank	1	0	12	P1	Phase 1	1	0	0	0	0	1	Human scent	0	0	0	0	0	0	0	0
Buster	Edgar	20	1000	99	1	1	AFC	No	Yes	NA	1	0	1	Yes	0	Olfactometer1	Olfactometer1	0	1	0	0	1001	0	0	Olfactometer1	07_04_22_10_39_03	Human scent	Gloves	Gloves	1	0	13	P1	Phase 1	1	0	0	0	0	1	Human scent	0	0	0	0	0	0	0	0
Buster	Edgar	20	1000	99	1	1	AFC	No	Yes	NA	1	0	1	Yes	0	Olfactometer2	Olfactometer2	0	1	1	0	486	1001	0	Olfactometer2	07_04_22_10_39_35	Cotton	Human scent	Cotton	1	0	14	P1	Phase 1	1	0	0	0	0	1	Human scent	0	0	0	0	0	0	0	0
Buster	Edgar	20	1000	99	1	1	AFC	No	Yes	NA	1	0	1	Yes	0	Olfactometer3	Olfactometer3	0	1	1	1	298	413	1001	Olfactometer3	07_04_22_10_40_08	Cotton	Blank	Human scent	1	0	15	P1	Phase 1	1	0	0	0	0	1	Human scent	0	0	0	0	0	0	0	0
Buster	Edgar	20	1000	99	1	1	AFC	No	Yes	NA	1	0	1	Yes	0	Olfactometer2	Olfactometer2	0	0	1	0	0	1001	0	Olfactometer2	07_04_22_10_40_39	Blank	Human scent	Gloves	1	0	16	P1	Phase 1	1	0	0	0	0	1	Human scent	0	0	0	0	0	0	0	0
Buster	Edgar	20	1000	99	1	1	AFC	No	Yes	NA	1	0	1	Yes	0	Olfactometer3	Olfactometer3	0	1	1	1	112	195	1001	Olfactometer3	07_04_22_10_41_12	Cotton	Cotton	Human scent	1	0	17	P1	Phase 1	1	0	0	0	0	1	Human scent	0	0	0	0	0	0	0	0
Buster	Edgar	20	1000	99	1	1	AFC	No	Yes	NA	1	0	1	Yes	0	Olfactometer3	Olfactometer3	0	0	1	1	0	377	1001	Olfactometer3	07_04_22_10_41_44	Cotton	Cotton	Human scent	1	0	18	P1	Phase 1	1	0	0	0	0	1	Human scent	0	0	0	0	0	0	0	0
Buster	Edgar	20	1000	99	1	1	AFC	No	Yes	NA	1	0	1	Yes	0	Olfactometer1	Olfactometer1	0	2	1	0	1079	401	0	Olfactometer1	07_04_22_10_42_17	Human scent	Blank	Blank	1	0	19	P1	Phase 1	1	0	0	0	0	1	Human scent	0	0	0	0	0	0	0	0
Buster	Edgar	20	1000	99	1	1	AFC	No	Yes	NA	1	0	1	Yes	0	Olfactometer3	Olfactometer3	0	1	1	1	458	414	1001	Olfactometer3	07_04_22_10_42_50	Gloves	Blank	Human scent	1	0	20	P1	Phase 1	1	0	0	0	0	1	Human scent	0	0	0	0	0	0	0	0
Buster	Edgar	20	3000	45	2	2	AFC	No	Yes	NA	1	0	1	Yes	0	Olfactometer2	Olfactometer2	0	1	2	0	269	5550	0	Olfactometer2	07_04_22_11_54_57	Gloves	Human scent	Cotton	1	0	1	P1	Phase 1	1	0	0	0	0	2	Human scent	0	0	0	0	0	0	0	0
Buster	Edgar	20	3000	45	2	2	AFC	No	Yes	NA	1	0	1	Yes	0	Olfactometer3	Olfactometer3	0	1	1	1	429	405	3001	Olfactometer3	07_04_22_11_55_33	Gloves	Gloves	Human scent	1	0	2	P1	Phase 1	1	0	0	0	0	2	Human scent	0	0	0	0	0	0	0	0
Buster	Edgar	20	3000	45	2	2	AFC	No	Yes	NA	1	0	1	Yes	0	Olfactometer1	Olfactometer1	0	2	1	1	4311	472	490	Olfactometer1	07_04_22_11_56_15	Human scent	Blank	Gloves	1	0	3	P1	Phase 1	1	0	0	0	0	2	Human scent	0	0	0	0	0	0	0	0
Buster	Edgar	20	3000	45	2	2	AFC	No	Yes	NA	1	0	1	Yes	0	Olfactometer2	Olfactometer2	0	2	2	1	1299	3100	405	Olfactometer2	07_04_22_11_56_54	Blank	Human scent	Gloves	1	0	4	P1	Phase 1	1	0	0	0	0	2	Human scent	0	0	0	0	0	0	0	0
Buster	Edgar	20	3000	45	2	2	AFC	No	Yes	NA	1	0	1	Yes	0	Olfactometer3	Olfactometer3	0	1	1	1	439	311	3001	Olfactometer3	07_04_22_11_57_29	Blank	Gloves	Human scent	1	0	5	P1	Phase 1	1	0	0	0	0	2	Human scent	0	0	0	0	0	0	0	0
Buster	Edgar	20	3000	45	2	2	AFC	No	Yes	NA	1	0	1	Yes	0	Olfactometer1	Olfactometer1	0	2	0	0	3149	0	0	Olfactometer1	07_04_22_11_58_03	Human scent	Cotton	Gloves	1	0	6	P1	Phase 1	1	0	0	0	0	2	Human scent	0	0	0	0	0	0	0	0
Buster	Edgar	20	3000	45	2	2	AFC	No	Yes	NA	1	0	1	Yes	0	Olfactometer2	Olfactometer2	0	1	1	0	243	3001	0	Olfactometer2	07_04_22_11_58_36	Cotton	Human scent	Blank	1	0	7	P1	Phase 1	1	0	0	0	0	2	Human scent	0	0	0	0	0	0	0	0
Buster	Edgar	20	3000	45	2	2	AFC	No	Yes	NA	1	0	1	Yes	0	Olfactometer3	Olfactometer3	0	2	1	1	325	287	3001	Olfactometer3	07_04_22_11_59_11	Blank	Blank	Human scent	1	0	8	P1	Phase 1	1	0	0	0	0	2	Human scent	0	0	0	0	0	0	0	0
Buster	Edgar	20	3000	45	2	2	AFC	No	Yes	NA	1	0	1	Yes	0	Olfactometer1	Olfactometer1	0	1	0	0	3001	0	0	Olfactometer1	07_04_22_11_59_44	Human scent	Blank	Blank	1	0	9	P1	Phase 1	1	0	0	0	0	2	Human scent	0	0	0	0	0	0	0	0
Buster	Edgar	20	3000	45	2	2	AFC	No	Yes	NA	1	0	1	Yes	0	Olfactometer1	Olfactometer1	0	1	0	0	3001	0	0	Olfactometer1	07_04_22_12_00_17	Human scent	Cotton	Cotton	1	0	10	P1	Phase 1	1	0	0	0	0	2	Human scent	0	0	0	0	0	0	0	0
Buster	Edgar	20	3000	45	2	2	AFC	No	Yes	NA	1	0	1	Yes	0	Olfactometer2	Olfactometer2	0	1	1	0	336	3001	0	Olfactometer2	07_04_22_12_00_51	Cotton	Human scent	Cotton	1	0	11	P1	Phase 1	1	0	0	0	0	2	Human scent	0	0	0	0	0	0	0	0
Buster	Edgar	20	3000	45	2	2	AFC	No	Yes	NA	1	0	1	Yes	0	Olfactometer2	Olfactometer2	0	1	1	0	282	3001	0	Olfactometer2	07_04_22_12_01_25	Blank	Human scent	Cotton	1	0	12	P1	Phase 1	1	0	0	0	0	2	Human scent	0	0	0	0	0	0	0	0
Buster	Edgar	20	3000	45	2	2	AFC	No	Yes	NA	1	0	1	Yes	0	Olfactometer1	Olfactometer1	0	1	0	0	3001	0	0	Olfactometer1	07_04_22_12_01_59	Human scent	Blank	Gloves	1	0	13	P1	Phase 1	1	0	0	0	0	2	Human scent	0	0	0	0	0	0	0	0
Buster	Edgar	20	3000	45	2	2	AFC	No	Yes	NA	1	0	1	Yes	0	Olfactometer2	Olfactometer2	0	1	1	0	442	3001	0	Olfactometer2	07_04_22_12_02_33	Cotton	Human scent	Blank	1	0	14	P1	Phase 1	1	0	0	0	0	2	Human scent	0	0	0	0	0	0	0	0
Buster	Edgar	20	3000	45	2	2	AFC	No	Yes	NA	1	0	1	Yes	0	Olfactometer2	Olfactometer2	0	1	1	0	217	3001	0	Olfactometer2	07_04_22_12_03_08	Gloves	Human scent	Gloves	1	0	15	P1	Phase 1	1	0	0	0	0	2	Human scent	0	0	0	0	0	0	0	0
Buster	Edgar	20	3000	45	2	2	AFC	No	Yes	NA	1	0	1	Yes	0	Olfactometer1	Olfactometer1	0	2	1	1	3315	191	376	Olfactometer1	07_04_22_12_03_45	Human scent	Cotton	Blank	1	0	16	P1	Phase 1	1	0	0	0	0	2	Human scent	0	0	0	0	0	0	0	0
Buster	Edgar	20	3000	45	2	2	AFC	No	Yes	NA	1	0	1	Yes	0	Olfactometer3	Olfactometer3	0	1	1	1	218	518	3001	Olfactometer3	07_04_22_12_04_19	Cotton	Cotton	Human scent	1	0	17	P1	Phase 1	1	0	0	0	0	2	Human scent	0	0	0	0	0	0	0	0
Buster	Edgar	20	3000	45	2	2	AFC	No	Yes	NA	1	0	1	Yes	0	Olfactometer1	Olfactometer1	0	1	0	0	3001	0	0	Olfactometer1	07_04_22_12_04_53	Human scent	Cotton	Gloves	1	0	18	P1	Phase 1	1	0	0	0	0	2	Human scent	0	0	0	0	0	0	0	0
Buster	Edgar	20	3000	45	2	2	AFC	No	Yes	NA	1	0	1	Yes	0	Olfactometer3	Olfactometer3	0	1	1	1	327	395	3001	Olfactometer3	07_04_22_12_05_27	Cotton	Cotton	Human scent	1	0	19	P1	Phase 1	1	0	0	0	0	2	Human scent	0	0	0	0	0	0	0	0
Buster	Edgar	20	3000	45	2	2	AFC	No	Yes	NA	1	0	1	Yes	0	Olfactometer3	Olfactometer3	0	2	1	1	448	304	3001	Olfactometer3	07_04_22_12_06_07	Gloves	Blank	Human scent	1	0	20	P1	Phase 1	1	0	0	0	0	2	Human scent	0	0	0	0	0	0	0	0
Buster	Edgar	20	4000	45	3	1	AFC	No	No	NA	0.8	1	1	Yes	0	blank	All Clear	0	1	1	1	321	407	399	0	07_05_22_08_45_13	Blank	Gloves	Gloves	1	0	1	P1	Phase 1	1	0	0	0	0	3	NA	0	0	0	0	0	0	0	0
Buster	Edgar	20	4000	45	3	1	AFC	No	No	NA	0.8	1	1	Yes	0	Olfactometer3	Olfactometer3	0	3	1	1	752	408	4001	Olfactometer3	07_05_22_08_45_53	Blank	Gloves	Human scent	1	0	2	P1	Phase 1	1	0	0	0	0	3	Human scent	0	0	0	0	0	0	0	0
Buster	Edgar	20	4000	45	3	1	AFC	No	No	NA	0.8	1	1	Yes	0	Olfactometer1	Olfactometer1	0	1	0	0	4001	0	0	Olfactometer1	07_05_22_08_46_28	Human scent	Blank	Blank	1	0	3	P1	Phase 1	1	0	0	0	0	3	Human scent	0	0	0	0	0	0	0	0
Buster	Edgar	20	4000	45	3	1	AFC	No	No	NA	0.8	1	1	Yes	0	Olfactometer2	Olfactometer2	0	1	1	0	711	4001	0	Olfactometer2	07_05_22_08_47_05	Gloves	Human scent	Cotton	1	0	4	P1	Phase 1	1	0	0	0	0	3	Human scent	0	0	0	0	0	0	0	0
Buster	Edgar	20	4000	45	3	1	AFC	No	No	NA	0.8	1	1	Yes	0	Olfactometer3	Olfactometer3	0	2	1	1	529	262	4001	Olfactometer3	07_05_22_08_47_41	Gloves	Cotton	Human scent	1	0	5	P1	Phase 1	1	0	0	0	0	3	Human scent	0	0	0	0	0	0	0	0
Buster	Edgar	20	4000	45	3	1	AFC	No	No	NA	0.8	1	1	Yes	0	Olfactometer2	Olfactometer2	0	1	1	0	560	4001	0	Olfactometer2	07_05_22_08_48_17	Gloves	Human scent	Cotton	1	0	6	P1	Phase 1	1	0	0	0	0	3	Human scent	0	0	0	0	0	0	0	0
Buster	Edgar	20	4000	45	3	1	AFC	No	No	NA	0.8	1	1	Yes	0	Olfactometer1	Olfactometer1	0	1	1	0	4001	503	0	Olfactometer1	07_05_22_08_48_52	Human scent	Gloves	Blank	1	0	7	P1	Phase 1	1	0	0	0	0	3	Human scent	0	0	0	0	0	0	0	0
Buster	Edgar	20	4000	45	3	1	AFC	No	No	NA	0.8	1	1	Yes	0	Olfactometer3	Olfactometer3	0	1	1	1	335	346	4001	Olfactometer3	07_05_22_08_49_28	Blank	Blank	Human scent	1	0	8	P1	Phase 1	1	0	0	0	0	3	Human scent	0	0	0	0	0	0	0	0
Buster	Edgar	20	4000	45	3	1	AFC	No	No	NA	0.8	1	1	Yes	0	Olfactometer1	Olfactometer1	0	1	0	0	4001	0	0	Olfactometer1	07_05_22_08_50_03	Human scent	Gloves	Cotton	1	0	9	P1	Phase 1	1	0	0	0	0	3	Human scent	0	0	0	0	0	0	0	0
Buster	Edgar	20	4000	45	3	1	AFC	No	No	NA	0.8	1	1	Yes	0	blank	All Clear	0	1	1	1	259	333	695	0	07_05_22_08_50_40	Cotton	Blank	Blank	1	0	10	P1	Phase 1	1	0	0	0	0	3	NA	0	0	0	0	0	0	0	0
Buster	Edgar	20	4000	45	3	1	AFC	No	No	NA	0.8	1	1	Yes	0	blank	All Clear	0	2	1	1	767	315	388	0	07_05_22_08_51_18	Gloves	Blank	Gloves	1	0	11	P1	Phase 1	1	0	0	0	0	3	NA	0	0	0	0	0	0	0	0
Buster	Edgar	20	4000	45	3	1	AFC	No	No	NA	0.8	1	1	Yes	0	Olfactometer2	Olfactometer2	0	2	1	0	87	4001	0	Olfactometer2	07_05_22_08_51_52	Cotton	Human scent	Gloves	1	0	12	P1	Phase 1	1	0	0	0	0	3	Human scent	0	0	0	0	0	0	0	0
Buster	Edgar	20	4000	45	3	1	AFC	No	No	NA	0.8	1	1	Yes	0	Olfactometer1	Olfactometer1	0	1	0	0	4001	0	0	Olfactometer1	07_05_22_08_52_27	Human scent	Blank	Blank	1	0	13	P1	Phase 1	1	0	0	0	0	3	Human scent	0	0	0	0	0	0	0	0
Buster	Edgar	20	4000	45	3	1	AFC	No	No	NA	0.8	1	1	Yes	0	Olfactometer2	Olfactometer2	0	1	1	0	282	4001	0	Olfactometer2	07_05_22_08_53_01	Cotton	Human scent	Gloves	1	0	14	P1	Phase 1	1	0	0	0	0	3	Human scent	0	0	0	0	0	0	0	0
Buster	Edgar	20	4000	45	3	1	AFC	No	No	NA	0.8	1	1	Yes	0	Olfactometer3	Olfactometer3	0	1	1	1	284	444	4001	Olfactometer3	07_05_22_08_53_38	Blank	Cotton	Human scent	1	0	15	P1	Phase 1	1	0	0	0	0	3	Human scent	0	0	0	0	0	0	0	0
Buster	Edgar	20	4000	45	3	1	AFC	No	No	NA	0.8	1	1	Yes	0	Olfactometer1	Olfactometer1	0	3	0	0	5550	0	0	Olfactometer1	07_05_22_08_54_33	Human scent	Cotton	Gloves	1	0	16	P1	Phase 1	1	0	0	0	0	3	Human scent	0	0	0	0	0	0	0	0
Buster	Edgar	20	4000	45	4	2	AFC	Yes	No	NA	0.8	1	1	Yes	0	Olfactometer3	Olfactometer3	0	1	1	1	361	356	4001	Olfactometer3	07_05_22_10_14_13	Gloves	Cotton	Human scent	1	0	1	P1	Phase 1	1	0	0	0	0	4	Human scent	0	0	0	0	0	0	0	0
Buster	Edgar	20	4000	45	4	2	AFC	Yes	No	NA	0.8	1	1	Yes	0	blank	All Clear	0	2	2	1	991	767	409	0	07_05_22_10_14_52	Gloves	Gloves	Gloves	1	0	2	P1	Phase 1	1	0	0	0	0	4	NA	0	0	0	0	0	0	0	0
Buster	Edgar	20	4000	45	4	2	AFC	Yes	No	NA	0.8	1	1	Yes	0	Olfactometer3	Olfactometer3	0	1	1	1	363	302	4001	Olfactometer3	07_05_22_10_15_29	Cotton	Gloves	Human scent	1	0	3	P1	Phase 1	1	0	0	0	0	4	Human scent	0	0	0	0	0	0	0	0
Buster	Edgar	20	4000	45	4	2	AFC	Yes	No	NA	0.8	1	1	Yes	0	Olfactometer1	Olfactometer1	0	1	0	0	4001	0	0	Olfactometer1	07_05_22_10_16_05	Human scent	Blank	Blank	1	0	4	P1	Phase 1	1	0	0	0	0	4	Human scent	0	0	0	0	0	0	0	0
Buster	Edgar	20	4000	45	4	2	AFC	Yes	No	NA	0.8	1	1	Yes	0	Olfactometer1	Olfactometer1	0	1	0	0	4001	0	0	Olfactometer1	07_05_22_10_16_41	Human scent	Blank	Cotton	1	0	5	P1	Phase 1	1	0	0	0	0	4	Human scent	0	0	0	0	0	0	0	0
Buster	Edgar	20	4000	45	4	2	AFC	Yes	No	NA	0.8	1	1	Yes	0	blank	All Clear	0	2	1	1	683	402	448	0	07_05_22_10_17_18	Cotton	Blank	Cotton	1	0	6	P1	Phase 1	1	0	0	0	0	4	NA	0	0	0	0	0	0	0	0
Buster	Edgar	20	4000	45	4	2	AFC	Yes	No	NA	0.8	1	1	Yes	0	Olfactometer3	Olfactometer3	0	1	1	1	403	403	4001	Olfactometer3	07_05_22_10_17_55	Gloves	Blank	Human scent	1	0	7	P1	Phase 1	1	0	0	0	0	4	Human scent	0	0	0	0	0	0	0	0
Buster	Edgar	20	4000	45	4	2	AFC	Yes	No	NA	0.8	1	1	Yes	0	Olfactometer1	Olfactometer1	0	2	0	0	4021	0	0	Olfactometer1	07_05_22_10_18_29	Human scent	Cotton	Blank	1	0	8	P1	Phase 1	1	0	0	0	0	4	Human scent	0	0	0	0	0	0	0	0
Buster	Edgar	20	4000	45	4	2	AFC	Yes	No	NA	0.8	1	1	Yes	0	Olfactometer2	All Clear	0	1	1	1	291	625	293	0	07_05_22_10_19_07	Gloves	Human scent	Gloves	1	0	9	P1	Phase 1	0	0	1	0	1	4	NA	0	0	0	0	0	0	0	0
Buster	Edgar	20	4000	45	4	2	AFC	Yes	No	NA	0.8	1	1	Yes	0	Olfactometer2	Olfactometer2	0	1	1	0	264	4001	0	Olfactometer2	07_05_22_10_19_42	Cotton	Human scent	Blank	1	0	10	P1	Phase 1	1	0	0	0	0	4	Human scent	0	0	0	0	0	0	0	0
Buster	Edgar	20	4000	45	4	2	AFC	Yes	No	NA	0.8	1	1	Yes	0	Olfactometer3	Olfactometer3	0	1	1	1	364	348	4001	Olfactometer3	07_05_22_10_20_19	Cotton	Gloves	Human scent	1	0	11	P1	Phase 1	1	0	0	0	0	4	Human scent	0	0	0	0	0	0	0	0
Buster	Edgar	20	4000	45	4	2	AFC	Yes	No	NA	0.8	1	1	Yes	0	blank	All Clear	0	1	1	1	389	366	250	0	07_05_22_10_20_56	Cotton	Gloves	Gloves	1	0	12	P1	Phase 1	1	0	0	0	0	4	NA	0	0	0	0	0	0	0	0
Buster	Edgar	20	4000	45	4	2	AFC	Yes	No	NA	0.8	1	1	Yes	0	Olfactometer3	Olfactometer3	0	1	1	1	434	419	4001	Olfactometer3	07_05_22_10_21_33	Cotton	Blank	Human scent	1	0	13	P1	Phase 1	1	0	0	0	0	4	Human scent	0	0	0	0	0	0	0	0
Buster	Edgar	20	4000	45	4	2	AFC	Yes	No	NA	0.8	1	1	Yes	0	Olfactometer2	All Clear	0	2	1	1	905	403	27	0	07_05_22_10_22_14	Blank	Human scent	Cotton	1	0	14	P1	Phase 1	0	0	1	0	1	4	NA	0	0	0	0	0	0	0	0
Buster	Edgar	20	4000	45	4	2	AFC	Yes	No	NA	0.8	1	1	Yes	0	Olfactometer1	Olfactometer1	0	1	0	0	4001	0	0	Olfactometer1	07_05_22_10_22_50	Human scent	Cotton	Cotton	1	0	15	P1	Phase 1	1	0	0	0	0	4	Human scent	0	0	0	0	0	0	0	0
Buster	Edgar	20	4000	45	4	2	AFC	Yes	No	NA	0.8	1	1	Yes	0	Olfactometer1	Olfactometer1	0	1	0	0	4001	0	0	Olfactometer1	07_05_22_10_23_26	Human scent	Cotton	Blank	1	0	16	P1	Phase 1	1	0	0	0	0	4	Human scent	0	0	0	0	0	0	0	0
Buster	Edgar	20	4000	45	4	2	AFC	Yes	No	NA	0.8	1	1	Yes	0	Olfactometer2	Olfactometer2	0	1	1	0	336	4001	0	Olfactometer2	07_05_22_10_24_03	Gloves	Human scent	Blank	1	0	17	P1	Phase 1	1	0	0	0	0	4	Human scent	0	0	0	0	0	0	0	0
Buster	Edgar	20	4000	45	4	2	AFC	Yes	No	NA	0.8	1	1	Yes	0	blank	All Clear	0	2	1	1	364	577	403	0	07_05_22_10_24_41	Blank	Blank	Cotton	1	0	18	P1	Phase 1	1	0	0	0	0	4	NA	0	0	0	0	0	0	0	0
Buster	Edgar	20	4000	45	4	2	AFC	Yes	No	NA	0.8	1	1	Yes	0	Olfactometer3	Olfactometer3	0	1	1	1	220	469	4001	Olfactometer3	07_05_22_10_25_17	Gloves	Gloves	Human scent	1	0	19	P1	Phase 1	1	0	0	0	0	4	Human scent	0	0	0	0	0	0	0	0
Buster	Edgar	20	4000	45	4	2	AFC	Yes	No	NA	0.8	1	1	Yes	0	Olfactometer2	Olfactometer2	0	1	1	0	448	4001	0	Olfactometer2	07_05_22_10_26_05	Blank	Human scent	Cotton	1	0	20	P1	Phase 1	1	0	0	0	0	4	Human scent	0	0	0	0	0	0	0	0
Stella	Edgar	20	1000	99	1	1	AFC	No	Yes	NA	1	0	1	Yes	0	Olfactometer2	Olfactometer2	0	1	2	0	352	1368	0	Olfactometer2	07_04_22_10_10_46	Blank	Human scent	Gloves	1	0	1	P1	Phase 1	1	0	0	0	0	1	Human scent	0	0	0	0	0	0	0	0
Stella	Edgar	20	1000	99	1	1	AFC	No	Yes	NA	1	0	1	Yes	0	Olfactometer1	Olfactometer1	0	4	1	0	2098	34	0	Olfactometer1	07_04_22_10_11_21	Human scent	Gloves	Gloves	1	0	2	P1	Phase 1	1	0	0	0	0	1	Human scent	0	0	0	0	0	0	0	0
Stella	Edgar	20	1000	99	1	1	AFC	No	Yes	NA	1	0	1	Yes	0	Olfactometer3	Olfactometer3	0	1	6	4	313	5753	2537	Olfactometer2	07_04_22_10_12_04	Cotton	Cotton	Human scent	1	0	3	P1	Phase 1	0	1	0	0	1	1	Cotton	0	1	0	0	0	0	0	0
Stella	Edgar	20	1000	99	1	1	AFC	No	Yes	NA	1	0	1	Yes	0	Olfactometer3	Olfactometer3	0	1	1	3	287	314	2124	Olfactometer3	07_04_22_10_12_41	Gloves	Blank	Human scent	1	0	4	P1	Phase 1	1	0	0	0	0	1	Human scent	0	0	0	0	0	0	0	0
Stella	Edgar	20	1000	99	1	1	AFC	No	Yes	NA	1	0	1	Yes	0	Olfactometer1	Olfactometer1	0	3	0	0	1249	0	0	Olfactometer1	07_04_22_10_13_15	Human scent	Cotton	Gloves	1	0	5	P1	Phase 1	1	0	0	0	0	1	Human scent	0	0	0	0	0	0	0	0
Stella	Edgar	20	1000	99	1	1	AFC	No	Yes	NA	1	0	1	Yes	0	Olfactometer2	Olfactometer2	0	1	1	0	243	1001	0	Olfactometer2	07_04_22_10_13_48	Blank	Human scent	Cotton	1	0	6	P1	Phase 1	1	0	0	0	0	1	Human scent	0	0	0	0	0	0	0	0
Stella	Edgar	20	1000	99	1	1	AFC	No	Yes	NA	1	0	1	Yes	0	Olfactometer1	Olfactometer1	0	1	0	0	1001	0	0	Olfactometer1	07_04_22_10_14_20	Human scent	Blank	Gloves	1	0	7	P1	Phase 1	1	0	0	0	0	1	Human scent	0	0	0	0	0	0	0	0
Stella	Edgar	20	1000	99	1	1	AFC	No	Yes	NA	1	0	1	Yes	0	Olfactometer2	Olfactometer2	0	1	1	0	245	1001	0	Olfactometer2	07_04_22_10_14_54	Cotton	Human scent	Cotton	1	0	8	P1	Phase 1	1	0	0	0	0	1	Human scent	0	0	0	0	0	0	0	0
Stella	Edgar	20	1000	99	1	1	AFC	No	Yes	NA	1	0	1	Yes	0	Olfactometer3	Olfactometer3	0	1	1	1	472	512	1001	Olfactometer3	07_04_22_10_15_30	Cotton	Blank	Human scent	1	0	9	P1	Phase 1	1	0	0	0	0	1	Human scent	0	0	0	0	0	0	0	0
Stella	Edgar	20	1000	99	1	1	AFC	No	Yes	NA	1	0	1	Yes	0	Olfactometer3	Olfactometer3	0	2	11	2	773	7258	1855	Olfactometer2	07_04_22_10_16_18	Blank	Blank	Human scent	1	0	10	P1	Phase 1	0	1	0	0	1	1	Blank	0	0	1	0	0	0	0	0
Stella	Edgar	20	1000	99	1	1	AFC	No	Yes	NA	1	0	1	Yes	0	Olfactometer3	Olfactometer3	0	1	1	1	315	300	1001	Olfactometer3	07_04_22_10_16_54	Cotton	Blank	Human scent	1	0	11	P1	Phase 1	1	0	0	0	0	1	Human scent	0	0	0	0	0	0	0	0
Stella	Edgar	20	1000	99	1	1	AFC	No	Yes	NA	1	0	1	Yes	0	Olfactometer3	Olfactometer3	0	2	2	2	503	503	1522	Olfactometer3	07_04_22_10_17_32	Blank	Gloves	Human scent	1	0	12	P1	Phase 1	1	0	0	0	0	1	Human scent	0	0	0	0	0	0	0	0
Stella	Edgar	20	1000	99	1	1	AFC	No	Yes	NA	1	0	1	Yes	0	Olfactometer1	Olfactometer1	0	2	1	1	1359	521	375	Olfactometer1	07_04_22_10_18_14	Human scent	Blank	Blank	1	0	13	P1	Phase 1	1	0	0	0	0	1	Human scent	0	0	0	0	0	0	0	0
Stella	Edgar	20	1000	99	1	1	AFC	No	Yes	NA	1	0	1	Yes	0	Olfactometer2	Olfactometer2	0	7	1	0	6928	1001	0	Olfactometer1	07_04_22_10_18_54	Blank	Human scent	Gloves	1	0	14	P1	Phase 1	0	1	0	0	1	1	Blank	0	0	1	0	0	0	0	0
Stella	Edgar	20	1000	99	1	1	AFC	No	Yes	NA	1	0	1	Yes	0	Olfactometer1	Olfactometer1	0	3	1	1	1679	587	390	Olfactometer1	07_04_22_10_19_37	Human scent	Blank	Blank	1	0	15	P1	Phase 1	1	0	0	0	0	1	Human scent	0	0	0	0	0	0	0	0
Stella	Edgar	20	1000	99	1	1	AFC	No	Yes	NA	1	0	1	Yes	0	Olfactometer1	Olfactometer1	0	2	0	0	1692	0	0	Olfactometer1	07_04_22_10_20_09	Human scent	Gloves	Cotton	1	0	16	P1	Phase 1	1	0	0	0	0	1	Human scent	0	0	0	0	0	0	0	0
Stella	Edgar	20	1000	99	1	1	AFC	No	Yes	NA	1	0	1	Yes	0	Olfactometer3	Olfactometer3	0	1	1	1	461	364	1001	Olfactometer3	07_04_22_10_20_44	Blank	Cotton	Human scent	1	0	17	P1	Phase 1	1	0	0	0	0	1	Human scent	0	0	0	0	0	0	0	0
Stella	Edgar	20	1000	99	1	1	AFC	No	Yes	NA	1	0	1	Yes	0	Olfactometer1	Olfactometer1	0	1	0	0	1001	0	0	Olfactometer1	07_04_22_10_21_17	Human scent	Blank	Cotton	1	0	18	P1	Phase 1	1	0	0	0	0	1	Human scent	0	0	0	0	0	0	0	0
Stella	Edgar	20	1000	99	1	1	AFC	No	Yes	NA	1	0	1	Yes	0	Olfactometer2	Olfactometer2	0	1	1	0	545	1001	0	Olfactometer2	07_04_22_10_21_50	Cotton	Human scent	Cotton	1	0	19	P1	Phase 1	1	0	0	0	0	1	Human scent	0	0	0	0	0	0	0	0
Stella	Edgar	20	1000	99	1	1	AFC	No	Yes	NA	1	0	1	Yes	0	Olfactometer2	Olfactometer2	0	1	1	0	578	1001	0	Olfactometer2	07_04_22_10_22_24	Blank	Human scent	Cotton	1	0	20	P1	Phase 1	1	0	0	0	0	1	Human scent	0	0	0	0	0	0	0	0
Stella	Edgar	20	2500	99	2	2	AFC	No	Yes	NA	1	0	1	Yes	0	Olfactometer3	Olfactometer3	0	3	1	4	1198	544	6241	Olfactometer3	07_04_22_11_35_44	Cotton	Cotton	Human scent	1	0	1	P1	Phase 1	1	0	0	0	0	2	Human scent	0	0	0	0	0	0	0	0
Stella	Edgar	20	2500	99	2	2	AFC	No	Yes	NA	1	0	1	Yes	0	Olfactometer2	Olfactometer2	0	1	2	0	467	3079	0	Olfactometer2	07_04_22_11_36_22	Cotton	Human scent	Gloves	1	0	2	P1	Phase 1	1	0	0	0	0	2	Human scent	0	0	0	0	0	0	0	0
Stella	Edgar	20	2500	99	2	2	AFC	No	Yes	NA	1	0	1	Yes	0	Olfactometer1	Olfactometer1	0	3	0	0	3087	0	0	Olfactometer1	07_04_22_11_36_57	Human scent	Cotton	Gloves	1	0	3	P1	Phase 1	1	0	0	0	0	2	Human scent	0	0	0	0	0	0	0	0
Stella	Edgar	20	2500	99	2	2	AFC	No	Yes	NA	1	0	1	Yes	0	Olfactometer1	Olfactometer1	0	5	1	5	4260	449	7246	Olfactometer3	07_04_22_11_37_51	Human scent	Cotton	Cotton	1	0	4	P1	Phase 1	0	1	0	0	1	2	Cotton	0	1	0	0	0	0	0	0
Stella	Edgar	20	2500	99	2	2	AFC	No	Yes	NA	1	0	1	Yes	0	Olfactometer3	Olfactometer3	0	3	1	1	2766	592	2501	Olfactometer3	07_04_22_11_38_31	Cotton	Cotton	Human scent	1	0	5	P1	Phase 1	1	0	0	0	0	2	Human scent	0	0	0	0	0	0	0	0
Stella	Edgar	20	2500	99	2	2	AFC	No	Yes	NA	1	0	1	Yes	0	Olfactometer2	Olfactometer2	0	2	1	0	714	2501	0	Olfactometer2	07_04_22_11_39_07	Gloves	Human scent	Blank	1	0	6	P1	Phase 1	1	0	0	0	0	2	Human scent	0	0	0	0	0	0	0	0
Stella	Edgar	20	2500	99	2	2	AFC	No	Yes	NA	1	0	1	Yes	0	Olfactometer2	Olfactometer2	0	1	1	0	363	2501	0	Olfactometer2	07_04_22_11_39_41	Cotton	Human scent	Blank	1	0	7	P1	Phase 1	1	0	0	0	0	2	Human scent	0	0	0	0	0	0	0	0
Stella	Edgar	20	2500	99	2	2	AFC	No	Yes	NA	1	0	1	Yes	0	Olfactometer1	Olfactometer1	0	2	1	1	3051	507	528	Olfactometer1	07_04_22_11_40_26	Human scent	Gloves	Gloves	1	0	8	P1	Phase 1	1	0	0	0	0	2	Human scent	0	0	0	0	0	0	0	0
Stella	Edgar	20	2500	99	2	2	AFC	No	Yes	NA	1	0	1	Yes	0	Olfactometer3	Olfactometer3	0	2	1	1	1075	652	2501	Olfactometer3	07_04_22_11_41_04	Cotton	Gloves	Human scent	1	0	9	P1	Phase 1	1	0	0	0	0	2	Human scent	0	0	0	0	0	0	0	0
Stella	Edgar	20	2500	99	2	2	AFC	No	Yes	NA	1	0	1	Yes	0	Olfactometer3	Olfactometer3	0	1	1	1	759	468	2501	Olfactometer3	07_04_22_11_41_41	Gloves	Gloves	Human scent	1	0	10	P1	Phase 1	1	0	0	0	0	2	Human scent	0	0	0	0	0	0	0	0
Stella	Edgar	20	2500	99	2	2	AFC	No	Yes	NA	1	0	1	Yes	0	Olfactometer3	Olfactometer3	0	1	5	2	561	10375	2763	Olfactometer2	07_04_22_11_42_27	Gloves	Gloves	Human scent	1	0	11	P1	Phase 1	0	1	0	0	1	2	Gloves	1	0	0	0	0	0	0	0
Stella	Edgar	20	2500	99	2	2	AFC	No	Yes	NA	1	0	1	Yes	0	Olfactometer1	Olfactometer1	0	1	0	0	2501	0	0	Olfactometer1	07_04_22_11_43_01	Human scent	Cotton	Blank	1	0	12	P1	Phase 1	1	0	0	0	0	2	Human scent	0	0	0	0	0	0	0	0
Stella	Edgar	20	2500	99	2	2	AFC	No	Yes	NA	1	0	1	Yes	0	Olfactometer2	Olfactometer2	0	1	1	0	632	2501	0	Olfactometer2	07_04_22_11_43_37	Cotton	Human scent	Gloves	1	0	13	P1	Phase 1	1	0	0	0	0	2	Human scent	0	0	0	0	0	0	0	0
Stella	Edgar	20	2500	99	2	2	AFC	No	Yes	NA	1	0	1	Yes	0	Olfactometer1	Olfactometer1	0	1	0	0	2501	0	0	Olfactometer1	07_04_22_11_44_10	Human scent	Gloves	Blank	1	0	14	P1	Phase 1	1	0	0	0	0	2	Human scent	0	0	0	0	0	0	0	0
Stella	Edgar	20	2500	99	2	2	AFC	No	Yes	NA	1	0	1	Yes	0	Olfactometer1	Olfactometer1	0	1	0	0	2501	0	0	Olfactometer1	07_04_22_11_44_43	Human scent	Blank	Blank	1	0	15	P1	Phase 1	1	0	0	0	0	2	Human scent	0	0	0	0	0	0	0	0
Stella	Edgar	20	2500	99	2	2	AFC	No	Yes	NA	1	0	1	Yes	0	Olfactometer2	Olfactometer2	0	1	1	0	505	2501	0	Olfactometer2	07_04_22_11_45_17	Cotton	Human scent	Cotton	1	0	16	P1	Phase 1	1	0	0	0	0	2	Human scent	0	0	0	0	0	0	0	0
Stella	Edgar	20	2500	99	2	2	AFC	No	Yes	NA	1	0	1	Yes	0	Olfactometer3	Olfactometer3	0	1	1	1	429	628	2501	Olfactometer3	07_04_22_11_45_54	Gloves	Blank	Human scent	1	0	17	P1	Phase 1	1	0	0	0	0	2	Human scent	0	0	0	0	0	0	0	0
Stella	Edgar	20	2500	99	2	2	AFC	No	Yes	NA	1	0	1	Yes	0	Olfactometer2	Olfactometer2	0	1	1	0	551	2501	0	Olfactometer2	07_04_22_11_46_29	Blank	Human scent	Blank	1	0	18	P1	Phase 1	1	0	0	0	0	2	Human scent	0	0	0	0	0	0	0	0
Stella	Edgar	20	2500	99	2	2	AFC	No	Yes	NA	1	0	1	Yes	0	Olfactometer2	Olfactometer2	0	1	1	0	307	2501	0	Olfactometer2	07_04_22_11_47_03	Gloves	Human scent	Cotton	1	0	19	P1	Phase 1	1	0	0	0	0	2	Human scent	0	0	0	0	0	0	0	0
Stella	Edgar	20	2500	99	2	2	AFC	No	Yes	NA	1	0	1	Yes	0	Olfactometer3	Olfactometer3	0	1	1	1	290	467	2501	Olfactometer3	07_04_22_11_47_42	Gloves	Cotton	Human scent	1	0	20	P1	Phase 1	1	0	0	0	0	2	Human scent	0	0	0	0	0	0	0	0
Stella	Edgar	20	3000	99	3	1	AFC	No	No	NA	0.8	1	1	Yes	0	Olfactometer3	Olfactometer3	0	1	1	3	403	341	1700	0	07_05_22_08_27_20	Gloves	Cotton	Human scent	1	0	1	P1	Phase 1	0	0	1	0	1	3	NA	0	0	0	0	0	0	0	0
Stella	Edgar	20	3000	99	3	1	AFC	No	No	NA	0.8	1	1	Yes	0	Olfactometer1	Olfactometer1	0	2	0	0	3227	0	0	Olfactometer1	07_05_22_08_27_55	Human scent	Blank	Cotton	1	0	2	P1	Phase 1	1	0	0	0	0	3	Human scent	0	0	0	0	0	0	0	0
Stella	Edgar	20	3000	99	3	1	AFC	No	No	NA	0.8	1	1	Yes	0	Olfactometer2	Olfactometer2	0	1	1	0	259	3001	0	Olfactometer2	07_05_22_08_28_31	Gloves	Human scent	Gloves	1	0	3	P1	Phase 1	1	0	0	0	0	3	Human scent	0	0	0	0	0	0	0	0
Stella	Edgar	20	3000	99	3	1	AFC	No	No	NA	0.8	1	1	Yes	0	Olfactometer1	Olfactometer1	0	1	0	0	3001	0	0	Olfactometer1	07_05_22_08_29_06	Human scent	Blank	Blank	1	0	4	P1	Phase 1	1	0	0	0	0	3	Human scent	0	0	0	0	0	0	0	0
Stella	Edgar	20	3000	99	3	1	AFC	No	No	NA	0.8	1	1	Yes	0	Olfactometer1	Olfactometer1	0	1	0	0	3001	0	0	Olfactometer1	07_05_22_08_29_40	Human scent	Gloves	Gloves	1	0	5	P1	Phase 1	1	0	0	0	0	3	Human scent	0	0	0	0	0	0	0	0
Stella	Edgar	20	3000	99	3	1	AFC	No	No	NA	0.8	1	1	Yes	0	Olfactometer3	Olfactometer2	0	1	1	0	544	3001	0	Olfactometer2	07_05_22_08_30_17	Cotton	Blank	Human scent	1	0	6	P1	Phase 1	0	1	0	0	1	3	Blank	0	0	1	0	0	0	0	0
Stella	Edgar	20	3000	99	3	1	AFC	No	No	NA	0.8	1	1	Yes	0	Olfactometer2	Olfactometer2	0	1	1	0	555	3001	0	Olfactometer2	07_05_22_08_30_53	Gloves	Human scent	Blank	1	0	7	P1	Phase 1	1	0	0	0	0	3	Human scent	0	0	0	0	0	0	0	0
Stella	Edgar	20	3000	99	3	1	AFC	No	No	NA	0.8	1	1	Yes	0	blank	All Clear	0	1	1	1	516	518	486	0	07_05_22_08_31_30	Blank	Gloves	Cotton	1	0	8	P1	Phase 1	1	0	0	0	0	3	NA	0	0	0	0	0	0	0	0
Stella	Edgar	20	3000	99	3	1	AFC	No	No	NA	0.8	1	1	Yes	0	blank	Olfactometer2	0	1	1	0	903	3001	0	Olfactometer2	07_05_22_08_32_09	Gloves	Cotton	Gloves	1	0	9	P1	Phase 1	0	1	0	0	0	3	Cotton	0	1	0	0	0	0	0	0
Stella	Edgar	20	3000	99	3	1	AFC	No	No	NA	0.8	1	1	Yes	0	Olfactometer2	Olfactometer2	0	1	1	0	353	3001	0	Olfactometer2	07_05_22_08_32_45	Blank	Human scent	Cotton	1	0	10	P1	Phase 1	1	0	0	0	0	3	Human scent	0	0	0	0	0	0	0	0
Stella	Edgar	20	3000	99	3	1	AFC	No	No	NA	0.8	1	1	Yes	0	blank	Olfactometer1	0	1	0	0	3001	0	0	Olfactometer1	07_05_22_08_33_21	Blank	Blank	Blank	1	0	11	P1	Phase 1	0	1	0	0	0	3	Blank	0	0	1	0	0	0	0	0
Stella	Edgar	20	3000	99	3	1	AFC	No	No	NA	0.8	1	1	Yes	0	blank	All Clear	0	1	1	1	272	425	524	0	07_05_22_08_34_02	Cotton	Blank	Blank	1	0	12	P1	Phase 1	1	0	0	0	0	3	NA	0	0	0	0	0	0	0	0
Stella	Edgar	20	3000	99	3	1	AFC	No	No	NA	0.8	1	1	Yes	0	Olfactometer1	Olfactometer1	0	2	0	0	3242	0	0	Olfactometer1	07_05_22_08_34_37	Human scent	Cotton	Blank	1	0	13	P1	Phase 1	1	0	0	0	0	3	Human scent	0	0	0	0	0	0	0	0
Stella	Edgar	20	3000	99	3	1	AFC	No	No	NA	0.8	1	1	Yes	0	Olfactometer3	Olfactometer3	0	1	1	1	453	360	3001	Olfactometer3	07_05_22_08_35_14	Cotton	Gloves	Human scent	1	0	14	P1	Phase 1	1	0	0	0	0	3	Human scent	0	0	0	0	0	0	0	0
Stella	Edgar	20	3000	99	3	1	AFC	No	No	NA	0.8	1	1	Yes	0	Olfactometer3	Olfactometer3	0	1	1	1	596	392	3001	Olfactometer3	07_05_22_08_35_51	Cotton	Cotton	Human scent	1	0	15	P1	Phase 1	1	0	0	0	0	3	Human scent	0	0	0	0	0	0	0	0
Stella	Edgar	20	3000	99	3	1	AFC	No	No	NA	0.8	1	1	Yes	0	Olfactometer3	Olfactometer3	0	1	1	1	689	489	3001	Olfactometer3	07_05_22_08_36_28	Gloves	Blank	Human scent	1	0	16	P1	Phase 1	1	0	0	0	0	3	Human scent	0	0	0	0	0	0	0	0
Stella	Edgar	20	3000	99	3	1	AFC	No	No	NA	0.8	1	1	Yes	0	Olfactometer2	Olfactometer2	0	1	1	0	413	3001	0	Olfactometer2	07_05_22_08_37_03	Gloves	Human scent	Cotton	1	0	17	P1	Phase 1	1	0	0	0	0	3	Human scent	0	0	0	0	0	0	0	0
Stella	Edgar	20	3000	99	3	1	AFC	No	No	NA	0.8	1	1	Yes	0	Olfactometer1	Olfactometer1	0	1	0	0	3001	0	0	Olfactometer1	07_05_22_08_37_37	Human scent	Cotton	Cotton	1	0	18	P1	Phase 1	1	0	0	0	0	3	Human scent	0	0	0	0	0	0	0	0
Stella	Edgar	20	3000	99	3	1	AFC	No	No	NA	0.8	1	1	Yes	0	Olfactometer2	Olfactometer2	0	2	1	0	513	3001	0	Olfactometer2	07_05_22_08_38_14	Blank	Human scent	Cotton	1	0	19	P1	Phase 1	1	0	0	0	0	3	Human scent	0	0	0	0	0	0	0	0
Stella	Edgar	20	3000	99	3	1	AFC	No	No	NA	0.8	1	1	Yes	0	Olfactometer1	Olfactometer1	0	2	0	0	3566	0	0	Olfactometer1	07_05_22_08_38_49	Human scent	Blank	Blank	1	0	20	P1	Phase 1	1	0	0	0	0	3	Human scent	0	0	0	0	0	0	0	0
Stella	Edgar	20	4000	45	4	2	AFC	No	No	NA	0.9	1	1	Yes	0	Olfactometer2	Olfactometer2	0	3	1	1	465	444	388	0	07_05_22_09_54_27	Cotton	Human scent	Gloves	1	0	1	P1	Phase 1	0	0	1	0	1	4	NA	0	0	0	0	0	0	0	0
Stella	Edgar	20	4000	45	4	2	AFC	No	No	NA	0.9	1	1	Yes	0	Olfactometer2	Olfactometer2	0	1	2	0	424	4408	0	Olfactometer2	07_05_22_09_55_05	Gloves	Human scent	Blank	1	0	2	P1	Phase 1	1	0	0	0	0	4	Human scent	0	0	0	0	0	0	0	0
Stella	Edgar	20	4000	45	4	2	AFC	No	No	NA	0.9	1	1	Yes	0	Olfactometer3	Olfactometer3	0	1	1	1	248	456	4001	Olfactometer3	07_05_22_09_55_43	Cotton	Blank	Human scent	1	0	3	P1	Phase 1	1	0	0	0	0	4	Human scent	0	0	0	0	0	0	0	0
Stella	Edgar	20	4000	45	4	2	AFC	No	No	NA	0.9	1	1	Yes	0	blank	All Clear	0	1	1	1	317	423	721	0	07_05_22_09_56_25	Gloves	Cotton	Cotton	1	0	4	P1	Phase 1	1	0	0	0	0	4	NA	0	0	0	0	0	0	0	0
Stella	Edgar	20	4000	45	4	2	AFC	No	No	NA	0.9	1	1	Yes	0	Olfactometer2	Olfactometer2	0	1	1	0	331	4001	0	Olfactometer2	07_05_22_09_57_06	Gloves	Human scent	Gloves	1	0	5	P1	Phase 1	1	0	0	0	0	4	Human scent	0	0	0	0	0	0	0	0
Stella	Edgar	20	4000	45	4	2	AFC	No	No	NA	0.9	1	1	Yes	0	Olfactometer3	Olfactometer3	0	1	1	1	348	307	4001	Olfactometer3	07_05_22_09_57_46	Blank	Gloves	Human scent	1	0	6	P1	Phase 1	1	0	0	0	0	4	Human scent	0	0	0	0	0	0	0	0
Stella	Edgar	20	4000	45	4	2	AFC	No	No	NA	0.9	1	1	Yes	0	Olfactometer1	All Clear	0	4	2	2	1191	657	738	0	07_05_22_09_58_44	Human scent	Gloves	Blank	1	0	7	P1	Phase 1	0	0	1	0	1	4	NA	0	0	0	0	0	0	0	0
Stella	Edgar	20	4000	45	4	2	AFC	No	No	NA	0.9	1	1	Yes	0	Olfactometer1	Olfactometer1	0	1	0	0	4001	0	0	Olfactometer1	07_05_22_09_59_21	Human scent	Gloves	Cotton	1	0	8	P1	Phase 1	1	0	0	0	0	4	Human scent	0	0	0	0	0	0	0	0
Stella	Edgar	20	4000	45	4	2	AFC	No	No	NA	0.9	1	1	Yes	0	Olfactometer3	Olfactometer1	0	1	0	0	4001	0	0	Olfactometer1	07_05_22_09_59_58	Gloves	Cotton	Human scent	1	0	9	P1	Phase 1	0	1	0	0	1	4	Gloves	1	0	0	0	0	0	0	0
Stella	Edgar	20	4000	45	4	2	AFC	No	No	NA	0.9	1	1	Yes	0	Olfactometer1	Olfactometer1	0	1	0	0	4001	0	0	Olfactometer1	07_05_22_10_00_34	Human scent	Cotton	Blank	1	0	10	P1	Phase 1	1	0	0	0	0	4	Human scent	0	0	0	0	0	0	0	0
Stella	Edgar	20	4000	45	4	2	AFC	No	No	NA	0.9	1	1	Yes	0	Olfactometer1	Olfactometer1	0	2	1	0	4571	367	0	Olfactometer1	07_05_22_10_01_15	Human scent	Cotton	Gloves	1	0	11	P1	Phase 1	1	0	0	0	0	4	Human scent	0	0	0	0	0	0	0	0
Stella	Edgar	20	4000	45	4	2	AFC	No	No	NA	0.9	1	1	Yes	0	Olfactometer1	Olfactometer1	0	2	0	0	4542	0	0	Olfactometer1	07_05_22_10_01_53	Human scent	Gloves	Cotton	1	0	12	P1	Phase 1	1	0	0	0	0	4	Human scent	0	0	0	0	0	0	0	0
Stella	Edgar	20	4000	45	4	2	AFC	No	No	NA	0.9	1	1	Yes	0	blank	All Clear	0	1	1	1	2142	460	692	0	07_05_22_10_02_34	Cotton	Blank	Blank	1	0	13	P1	Phase 1	1	0	0	0	0	4	NA	0	0	0	0	0	0	0	0
Stella	Edgar	20	4000	45	4	2	AFC	No	No	NA	0.9	1	1	Yes	0	Olfactometer2	Olfactometer2	0	3	1	0	836	4001	0	Olfactometer2	07_05_22_10_03_14	Gloves	Human scent	Gloves	1	0	14	P1	Phase 1	1	0	0	0	0	4	Human scent	0	0	0	0	0	0	0	0
Stella	Edgar	20	4000	45	4	2	AFC	No	No	NA	0.9	1	1	Yes	0	Olfactometer3	Olfactometer3	0	1	1	1	686	609	4001	Olfactometer3	07_05_22_10_03_59	Gloves	Blank	Human scent	1	0	15	P1	Phase 1	1	0	0	0	0	4	Human scent	0	0	0	0	0	0	0	0
Stella	Edgar	20	4000	45	4	2	AFC	No	No	NA	0.9	1	1	Yes	0	Olfactometer2	Olfactometer2	0	1	1	0	489	4001	0	Olfactometer2	07_05_22_10_04_35	Gloves	Human scent	Blank	1	0	16	P1	Phase 1	1	0	0	0	0	4	Human scent	0	0	0	0	0	0	0	0
Stella	Edgar	20	4000	45	4	2	AFC	No	No	NA	0.9	1	1	Yes	0	Olfactometer3	Olfactometer3	0	1	2	1	452	1531	4001	Olfactometer3	07_05_22_10_05_15	Blank	Blank	Human scent	1	0	17	P1	Phase 1	1	0	0	0	0	4	Human scent	0	0	0	0	0	0	0	0
Stella	Edgar	20	4000	45	4	2	AFC	No	No	NA	0.9	1	1	Yes	0	Olfactometer3	Olfactometer3	0	2	1	1	748	436	4001	Olfactometer3	07_05_22_10_05_54	Cotton	Cotton	Human scent	1	0	18	P1	Phase 1	1	0	0	0	0	4	Human scent	0	0	0	0	0	0	0	0
Stella	Edgar	20	4000	45	4	2	AFC	No	No	NA	0.9	1	1	Yes	0	Olfactometer1	Olfactometer1	0	1	0	0	4001	0	0	Olfactometer1	07_05_22_10_06_29	Human scent	Blank	Blank	1	0	19	P1	Phase 1	1	0	0	0	0	4	Human scent	0	0	0	0	0	0	0	0
Stella	Edgar	20	4000	45	4	2	AFC	No	No	NA	0.9	1	1	Yes	0	Olfactometer2	Olfactometer2	0	1	1	0	390	4001	0	Olfactometer2	07_05_22_10_07_06	Blank	Human scent	Cotton	1	0	20	P1	Phase 1	1	0	0	0	0	4	Human scent	0	0	0	0	0	0	0	0
Buster	Edgar	20	4000	45	15	2	AFC	Yes	Yes	NA	0.8	1	1	Yes	0	Olfactometer3	Olfactometer3	0	1	1	1	417	502	4001	Olfactometer3	07_13_22_14_11_27	Blank	Distractor box	Human scent	1	0	1	P1	Phase 2	1	0	0	0	0	7	Human scent	0	0	0	0	0	0	0	0
Buster	Edgar	20	4000	45	15	2	AFC	Yes	Yes	NA	0.8	1	1	Yes	0	Olfactometer2	Olfactometer2	0	0	2	0	0	4139	0	Olfactometer2	07_13_22_14_12_03	Cotton	Human scent	Gloves	1	0	2	P1	Phase 2	1	0	0	0	0	7	Human scent	0	0	0	0	0	0	0	0
Buster	Edgar	20	4000	45	15	2	AFC	Yes	Yes	NA	0.8	1	1	Yes	0	blank	All Clear	0	1	2	1	1180	4156	298	0	07_13_22_14_12_48	Gloves	Perfume	Cotton	1	0	3	P1	Phase 2	1	0	0	0	0	7	NA	0	0	0	0	0	0	0	0
Buster	Edgar	20	4000	45	15	2	AFC	Yes	Yes	NA	0.8	1	1	Yes	0	Olfactometer1	Olfactometer1	0	1	0	0	4003	0	0	Olfactometer1	07_13_22_14_13_23	Human scent	Lotion	Lotion	1	0	4	P1	Phase 2	1	0	0	0	0	7	Human scent	0	0	0	0	0	0	0	0
Buster	Edgar	20	4000	45	15	2	AFC	Yes	Yes	NA	0.8	1	1	Yes	0	Olfactometer2	Olfactometer2	0	1	2	0	483	4101	0	Olfactometer2	07_13_22_14_13_59	Blank	Human scent	Perfume	1	0	5	P1	Phase 2	1	0	0	0	0	7	Human scent	0	0	0	0	0	0	0	0
Buster	Edgar	20	4000	45	15	2	AFC	Yes	Yes	NA	0.8	1	1	Yes	0	Olfactometer1	Olfactometer1	0	1	0	0	4001	0	0	Olfactometer1	07_13_22_14_14_34	Human scent	Lotion	Perfume	1	0	6	P1	Phase 2	1	0	0	0	0	7	Human scent	0	0	0	0	0	0	0	0
Buster	Edgar	20	4000	45	15	2	AFC	Yes	Yes	NA	0.8	1	1	Yes	0	Olfactometer3	Olfactometer3	0	1	1	2	1314	323	6452	Olfactometer3	07_13_22_14_15_17	Lotion	Cotton	Human scent	1	0	7	P1	Phase 2	1	0	0	0	0	7	Human scent	0	0	0	0	0	0	0	0
Buster	Edgar	20	4000	45	15	2	AFC	Yes	Yes	NA	0.8	1	1	Yes	0	Olfactometer3	Olfactometer3	0	1	1	1	486	209	4001	Olfactometer3	07_13_22_14_15_54	Blank	Blank box	Human scent	1	0	8	P1	Phase 2	1	0	0	0	0	7	Human scent	0	0	0	0	0	0	0	0
Buster	Edgar	20	4000	45	15	2	AFC	Yes	Yes	NA	0.8	1	1	Yes	0	Olfactometer1	Olfactometer1	0	2	1	1	6679	537	300	Olfactometer1	07_13_22_14_16_36	Human scent	Distractor box	Cotton	1	0	9	P1	Phase 2	1	0	0	0	0	7	Human scent	0	0	0	0	0	0	0	0
Buster	Edgar	20	4000	45	15	2	AFC	Yes	Yes	NA	0.8	1	1	Yes	0	blank	All Clear	0	1	1	1	611	225	312	0	07_13_22_14_17_13	Perfume	Gloves	Cotton	1	0	10	P1	Phase 2	1	0	0	0	0	7	NA	0	0	0	0	0	0	0	0
Buster	Edgar	20	4000	45	15	2	AFC	Yes	Yes	NA	0.8	1	1	Yes	0	Olfactometer2	Olfactometer2	0	1	1	0	180	4001	0	Olfactometer2	07_13_22_14_17_50	Blank box	Human scent	Perfume	1	0	11	P1	Phase 2	1	0	0	0	0	7	Human scent	0	0	0	0	0	0	0	0
Buster	Edgar	20	4000	45	15	2	AFC	Yes	Yes	NA	0.8	1	1	Yes	0	Olfactometer1	Olfactometer1	0	1	0	0	4001	0	0	Olfactometer1	07_13_22_14_18_26	Human scent	Blank box	Lotion	1	0	12	P1	Phase 2	1	0	0	0	0	7	Human scent	0	0	0	0	0	0	0	0
Buster	Edgar	20	4000	45	15	2	AFC	Yes	Yes	NA	0.8	1	1	Yes	0	Olfactometer3	Olfactometer3	0	1	1	1	559	201	4001	Olfactometer3	07_13_22_14_19_03	Perfume	Blank box	Human scent	1	0	13	P1	Phase 2	1	0	0	0	0	7	Human scent	0	0	0	0	0	0	0	0
Buster	Edgar	20	4000	45	15	2	AFC	Yes	Yes	NA	0.8	1	1	Yes	0	Olfactometer1	Olfactometer1	0	1	0	0	4001	0	0	Olfactometer1	07_13_22_14_19_38	Human scent	Blank box	Perfume	1	0	14	P1	Phase 2	1	0	0	0	0	7	Human scent	0	0	0	0	0	0	0	0
Buster	Edgar	20	4000	45	15	2	AFC	Yes	Yes	NA	0.8	1	1	Yes	0	Olfactometer3	timeout	0	3	3	3	2121	1058	1664	0	07_13_22_14_20_54	Blank box	Lotion	Human scent	1	0	15	P1	Phase 2	0	0	1	1	1	7	NA	0	0	0	0	0	0	0	0
Buster	Edgar	20	4000	45	15	2	AFC	Yes	Yes	NA	0.8	1	1	Yes	0	Olfactometer2	Olfactometer2	0	1	1	0	455	4001	0	Olfactometer2	07_13_22_14_21_31	Gloves	Human scent	Blank box	1	0	16	P1	Phase 2	1	0	0	0	0	7	Human scent	0	0	0	0	0	0	0	0
Buster	Edgar	20	4000	45	15	2	AFC	Yes	Yes	NA	0.8	1	1	Yes	0	blank	All Clear	0	1	1	1	664	151	325	0	07_13_22_14_22_08	Perfume	Blank	Blank box	1	0	17	P1	Phase 2	1	0	0	0	0	7	NA	0	0	0	0	0	0	0	0
Buster	Edgar	20	4000	45	15	2	AFC	Yes	Yes	NA	0.8	1	1	Yes	0	Olfactometer3	Olfactometer3	0	1	1	1	490	368	4001	Olfactometer3	07_13_22_14_22_44	Gloves	Gloves	Human scent	1	0	18	P1	Phase 2	1	0	0	0	0	7	Human scent	0	0	0	0	0	0	0	0
Buster	Edgar	20	4000	45	15	2	AFC	Yes	Yes	NA	0.8	1	1	Yes	0	Olfactometer1	Olfactometer1	0	1	0	0	4002	0	0	Olfactometer1	07_13_22_14_23_20	Human scent	Lotion	Lotion	1	0	19	P1	Phase 2	1	0	0	0	0	7	Human scent	0	0	0	0	0	0	0	0
Buster	Edgar	20	4000	45	15	2	AFC	Yes	Yes	NA	0.8	1	1	Yes	0	blank	All Clear	0	1	2	1	547	230	290	0	07_13_22_14_23_58	Distractor box	Blank	Gloves	1	0	20	P1	Phase 2	1	0	0	0	0	7	NA	0	0	0	0	0	0	0	0
Buster	Edgar	20	4000	45	16	1	AFC	Yes	No	NA	0.8	1	1	Yes	0	Olfactometer3	Olfactometer3	0	1	1	1	384	300	4001	Olfactometer3	07_14_22_07_57_21	Distractor box	Blank	Human scent	1	0	1	P1	Phase 2	1	0	0	0	0	8	Human scent	0	0	0	0	0	0	0	0
Buster	Edgar	20	4000	45	16	1	AFC	Yes	No	NA	0.8	1	1	Yes	0	Olfactometer1	Olfactometer1	0	1	1	1	4001	383	375	Olfactometer1	07_14_22_07_57_57	Human scent	Blank	Cotton	1	0	2	P1	Phase 2	1	0	0	0	0	8	Human scent	0	0	0	0	0	0	0	0
Buster	Edgar	20	4000	45	16	1	AFC	Yes	No	NA	0.8	1	1	Yes	0	blank	All Clear	0	1	1	1	713	594	340	0	07_14_22_07_58_35	Distractor box	Perfume	Cotton	1	0	3	P1	Phase 2	1	0	0	0	0	8	NA	0	0	0	0	0	0	0	0
Buster	Edgar	20	4000	45	16	1	AFC	Yes	No	NA	0.8	1	1	Yes	0	Olfactometer2	Olfactometer2	0	0	1	0	0	4001	0	Olfactometer2	07_14_22_07_59_11	Blank	Human scent	Cotton	1	0	4	P1	Phase 2	1	0	0	0	0	8	Human scent	0	0	0	0	0	0	0	0
Buster	Edgar	20	4000	45	16	1	AFC	Yes	No	NA	0.8	1	1	Yes	0	Olfactometer2	Olfactometer2	0	0	1	0	0	4002	0	Olfactometer2	07_14_22_07_59_47	Lotion	Human scent	Gloves	1	0	5	P1	Phase 2	1	0	0	0	0	8	Human scent	0	0	0	0	0	0	0	0
Buster	Edgar	20	4000	45	16	1	AFC	Yes	No	NA	0.8	1	1	Yes	0	Olfactometer3	Olfactometer3	0	1	1	1	629	560	4005	Olfactometer3	07_14_22_08_00_24	Gloves	Blank	Human scent	1	0	6	P1	Phase 2	1	0	0	0	0	8	Human scent	0	0	0	0	0	0	0	0
Buster	Edgar	20	4000	45	16	1	AFC	Yes	No	NA	0.8	1	1	Yes	0	blank	All Clear	0	1	1	1	593	543	409	0	07_14_22_08_01_02	Lotion	Lotion	Gloves	1	0	7	P1	Phase 2	1	0	0	0	0	8	NA	0	0	0	0	0	0	0	0
Buster	Edgar	20	4000	45	16	1	AFC	Yes	No	NA	0.8	1	1	Yes	0	Olfactometer3	Olfactometer3	0	1	1	1	484	288	4001	Olfactometer3	07_14_22_08_01_38	Blank box	Lotion	Human scent	1	0	8	P1	Phase 2	1	0	0	0	0	8	Human scent	0	0	0	0	0	0	0	0
Buster	Edgar	20	4000	45	16	1	AFC	Yes	No	NA	0.8	1	1	Yes	0	Olfactometer1	Olfactometer1	0	1	0	0	4002	0	0	Olfactometer1	07_14_22_08_02_14	Human scent	Lotion	Cotton	1	0	9	P1	Phase 2	1	0	0	0	0	8	Human scent	0	0	0	0	0	0	0	0
Buster	Edgar	20	4000	45	16	1	AFC	Yes	No	NA	0.8	1	1	Yes	0	Olfactometer2	Olfactometer2	0	1	1	0	460	4001	0	Olfactometer2	07_14_22_08_02_50	Blank	Human scent	Cotton	1	0	10	P1	Phase 2	1	0	0	0	0	8	Human scent	0	0	0	0	0	0	0	0
Buster	Edgar	20	4000	45	16	1	AFC	Yes	No	NA	0.8	1	1	Yes	0	Olfactometer2	Olfactometer2	0	0	1	0	0	4002	0	Olfactometer2	07_14_22_08_03_25	Lotion	Human scent	Distractor box	1	0	11	P1	Phase 2	1	0	0	0	0	8	Human scent	0	0	0	0	0	0	0	0
Buster	Edgar	20	4000	45	16	1	AFC	Yes	No	NA	0.8	1	1	Yes	0	Olfactometer1	Olfactometer1	0	1	0	0	4001	0	0	Olfactometer1	07_14_22_08_04_04	Human scent	Blank	Blank	1	0	12	P1	Phase 2	1	0	0	0	0	8	Human scent	0	0	0	0	0	0	0	0
Buster	Edgar	20	4000	45	16	1	AFC	Yes	No	NA	0.8	1	1	Yes	0	Olfactometer1	Olfactometer1	0	1	0	0	4003	0	0	Olfactometer1	07_14_22_08_04_40	Human scent	Blank box	Blank box	1	0	13	P1	Phase 2	1	0	0	0	0	8	Human scent	0	0	0	0	0	0	0	0
Buster	Edgar	20	4000	45	16	1	AFC	Yes	No	NA	0.8	1	1	Yes	0	Olfactometer1	Olfactometer1	0	1	0	0	4003	0	0	Olfactometer1	07_14_22_08_05_14	Human scent	Perfume	Cotton	1	0	14	P1	Phase 2	1	0	0	0	0	8	Human scent	0	0	0	0	0	0	0	0
Buster	Edgar	20	4000	45	16	1	AFC	Yes	No	NA	0.8	1	1	Yes	0	Olfactometer2	Olfactometer2	0	1	1	1	400	554	481	0	07_14_22_08_05_56	Blank box	Human scent	Lotion	1	0	15	P1	Phase 2	0	0	1	0	1	8	NA	0	0	0	0	0	0	0	0
Buster	Edgar	20	4000	45	16	1	AFC	Yes	No	NA	0.8	1	1	Yes	0	blank	All Clear	0	3	2	1	1208	742	351	0	07_14_22_08_06_46	Distractor box	Gloves	Cotton	1	0	16	P1	Phase 2	1	0	0	0	0	8	NA	0	0	0	0	0	0	0	0
Buster	Edgar	20	4000	45	16	1	AFC	Yes	No	NA	0.8	1	1	Yes	0	Olfactometer3	Olfactometer3	0	1	1	1	363	268	4001	Olfactometer3	07_14_22_08_07_23	Cotton	Blank	Human scent	1	0	17	P1	Phase 2	1	0	0	0	0	8	Human scent	0	0	0	0	0	0	0	0
Buster	Edgar	20	4000	45	16	1	AFC	Yes	No	NA	0.8	1	1	Yes	0	Olfactometer2	Olfactometer2	0	1	1	0	344	4001	0	Olfactometer2	07_14_22_08_08_00	Blank	Human scent	Gloves	1	0	18	P1	Phase 2	1	0	0	0	0	8	Human scent	0	0	0	0	0	0	0	0
Buster	Edgar	20	4000	45	16	1	AFC	Yes	No	NA	0.8	1	1	Yes	0	blank	All Clear	0	1	1	1	225	237	299	0	07_14_22_08_08_37	Lotion	Distractor box	Perfume	1	0	19	P1	Phase 2	1	0	0	0	0	8	NA	0	0	0	0	0	0	0	0
Buster	Edgar	20	4000	45	16	1	AFC	Yes	No	NA	0.8	1	1	Yes	0	Olfactometer3	Olfactometer3	0	1	1	1	301	308	4001	Olfactometer3	07_14_22_08_09_14	Blank	Gloves	Human scent	1	0	20	P1	Phase 2	1	0	0	0	0	8	Human scent	0	0	0	0	0	0	0	0
Buster	Edgar	20	4000	45	17	2	AFC	Yes	No	NA	0.8	1	1	Yes	0	Olfactometer3	Olfactometer3	0	2	2	1	656	458	4001	Olfactometer3	07_14_22_09_13_54	Distractor box	Cotton	Human scent	1	0	1	P1	Phase 2	1	0	0	0	0	9	Human scent	0	0	0	0	0	0	0	0
Buster	Edgar	20	4000	45	17	2	AFC	Yes	No	NA	0.8	1	1	Yes	0	blank	All Clear	0	1	1	1	453	424	358	0	07_14_22_09_14_31	Perfume	Blank	Cotton	1	0	2	P1	Phase 2	1	0	0	0	0	9	NA	0	0	0	0	0	0	0	0
Buster	Edgar	20	4000	45	17	2	AFC	Yes	No	NA	0.8	1	1	Yes	0	Olfactometer3	Olfactometer3	0	1	1	1	411	261	4001	Olfactometer3	07_14_22_09_15_07	Blank box	Gloves	Human scent	1	0	3	P1	Phase 2	1	0	0	0	0	9	Human scent	0	0	0	0	0	0	0	0
Buster	Edgar	20	4000	45	17	2	AFC	Yes	No	NA	0.8	1	1	Yes	0	Olfactometer2	Olfactometer2	0	1	1	0	625	4001	0	Olfactometer2	07_14_22_09_15_49	Distractor box	Human scent	Distractor box	1	0	4	P1	Phase 2	1	0	0	0	0	9	Human scent	0	0	0	0	0	0	0	0
Buster	Edgar	20	4000	45	17	2	AFC	Yes	No	NA	0.8	1	1	Yes	0	Olfactometer1	Olfactometer1	0	1	0	0	4001	0	0	Olfactometer1	07_14_22_09_16_24	Human scent	Perfume	Lotion	1	0	5	P1	Phase 2	1	0	0	0	0	9	Human scent	0	0	0	0	0	0	0	0
Buster	Edgar	20	4000	45	17	2	AFC	Yes	No	NA	0.8	1	1	Yes	0	blank	All Clear	0	1	1	1	327	214	465	0	07_14_22_09_16_59	Cotton	Cotton	Cotton	1	0	6	P1	Phase 2	1	0	0	0	0	9	NA	0	0	0	0	0	0	0	0
Buster	Edgar	20	4000	45	17	2	AFC	Yes	No	NA	0.8	1	1	Yes	0	Olfactometer1	Olfactometer1	0	1	0	0	4001	0	0	Olfactometer1	07_14_22_09_17_34	Human scent	Distractor box	Cotton	1	0	7	P1	Phase 2	1	0	0	0	0	9	Human scent	0	0	0	0	0	0	0	0
Buster	Edgar	20	4000	45	17	2	AFC	Yes	No	NA	0.8	1	1	Yes	0	Olfactometer2	Olfactometer2	0	1	2	0	445	4261	0	Olfactometer2	07_14_22_09_18_10	Blank box	Human scent	Blank box	1	0	8	P1	Phase 2	1	0	0	0	0	9	Human scent	0	0	0	0	0	0	0	0
Buster	Edgar	20	4000	45	17	2	AFC	Yes	No	NA	0.8	1	1	Yes	0	Olfactometer3	Olfactometer3	0	1	1	1	429	371	4001	Olfactometer3	07_14_22_09_18_46	Gloves	Cotton	Human scent	1	0	9	P1	Phase 2	1	0	0	0	0	9	Human scent	0	0	0	0	0	0	0	0
Buster	Edgar	20	4000	45	17	2	AFC	Yes	No	NA	0.8	1	1	Yes	0	Olfactometer2	Olfactometer2	0	1	1	0	391	4001	0	Olfactometer2	07_14_22_09_19_21	Gloves	Human scent	Lotion	1	0	10	P1	Phase 2	1	0	0	0	0	9	Human scent	0	0	0	0	0	0	0	0
Buster	Edgar	20	4000	45	17	2	AFC	Yes	No	NA	0.8	1	1	Yes	0	blank	All Clear	0	1	1	1	498	205	396	0	07_14_22_09_19_59	Lotion	Distractor box	Distractor box	1	0	11	P1	Phase 2	1	0	0	0	0	9	NA	0	0	0	0	0	0	0	0
Buster	Edgar	20	4000	45	17	2	AFC	Yes	No	NA	0.8	1	1	Yes	0	Olfactometer2	Olfactometer2	0	1	1	0	431	4001	0	Olfactometer2	07_14_22_09_20_34	Cotton	Human scent	Blank box	1	0	12	P1	Phase 2	1	0	0	0	0	9	Human scent	0	0	0	0	0	0	0	0
Buster	Edgar	20	4000	45	17	2	AFC	Yes	No	NA	0.8	1	1	Yes	0	Olfactometer1	Olfactometer1	0	1	0	0	4001	0	0	Olfactometer1	07_14_22_09_21_09	Human scent	Distractor box	Gloves	1	0	13	P1	Phase 2	1	0	0	0	0	9	Human scent	0	0	0	0	0	0	0	0
Buster	Edgar	20	4000	45	17	2	AFC	Yes	No	NA	0.8	1	1	Yes	0	Olfactometer3	Olfactometer3	0	2	2	1	786	413	4001	Olfactometer3	07_14_22_09_21_50	Gloves	Gloves	Human scent	1	0	14	P1	Phase 2	1	0	0	0	0	9	Human scent	0	0	0	0	0	0	0	0
Buster	Edgar	20	4000	45	17	2	AFC	Yes	No	NA	0.8	1	1	Yes	0	Olfactometer1	Olfactometer1	0	1	0	0	4001	0	0	Olfactometer1	07_14_22_09_22_24	Human scent	Gloves	Distractor box	1	0	15	P1	Phase 2	1	0	0	0	0	9	Human scent	0	0	0	0	0	0	0	0
Buster	Edgar	20	4000	45	17	2	AFC	Yes	No	NA	0.8	1	1	Yes	0	Olfactometer2	Olfactometer2	0	1	1	0	411	4001	0	Olfactometer2	07_14_22_09_23_00	Blank	Human scent	Lotion	1	0	16	P1	Phase 2	1	0	0	0	0	9	Human scent	0	0	0	0	0	0	0	0
Buster	Edgar	20	4000	45	17	2	AFC	Yes	No	NA	0.8	1	1	Yes	0	Olfactometer3	All Clear	0	1	1	1	346	371	558	0	07_14_22_09_23_38	Blank	Gloves	Human scent	1	0	17	P1	Phase 2	0	0	1	0	1	9	NA	0	0	0	0	0	0	0	0
Buster	Edgar	20	4000	45	17	2	AFC	Yes	No	NA	0.8	1	1	Yes	0	blank	All Clear	0	1	1	1	479	366	355	0	07_14_22_09_24_15	Blank	Perfume	Distractor box	1	0	18	P1	Phase 2	1	0	0	0	0	9	NA	0	0	0	0	0	0	0	0
Buster	Edgar	20	4000	45	17	2	AFC	Yes	No	NA	0.8	1	1	Yes	0	Olfactometer1	Olfactometer1	0	1	0	0	4003	0	0	Olfactometer1	07_14_22_09_24_50	Human scent	Blank box	Perfume	1	0	19	P1	Phase 2	1	0	0	0	0	9	Human scent	0	0	0	0	0	0	0	0
Buster	Edgar	20	4000	45	17	2	AFC	Yes	No	NA	0.8	1	1	Yes	0	Olfactometer2	Olfactometer2	0	1	1	0	596	4004	0	Olfactometer2	07_14_22_09_25_26	Distractor box	Human scent	Cotton	1	0	20	P1	Phase 2	1	0	0	0	0	9	Human scent	0	0	0	0	0	0	0	0
Stella	Edgar	20	3000	45	15	2	AFC	Yes	Yes	NA	0.8	1	1	Yes	0	blank	All Clear	0	1	1	1	117	1034	650	0	07_13_22_14_30_37	Blank box	Perfume	Cotton	1	0	1	P1	Phase 2	1	0	0	0	0	7	NA	0	0	0	0	0	0	0	0
Stella	Edgar	20	3000	45	15	2	AFC	Yes	Yes	NA	0.8	1	1	Yes	0	Olfactometer3	Olfactometer3	0	2	1	1	936	405	3001	Olfactometer3	07_13_22_14_31_16	Lotion	Cotton	Human scent	1	0	2	P1	Phase 2	1	0	0	0	0	7	Human scent	0	0	0	0	0	0	0	0
Stella	Edgar	20	3000	45	15	2	AFC	Yes	Yes	NA	0.8	1	1	Yes	0	Olfactometer2	Olfactometer2	0	0	1	0	0	3001	0	Olfactometer2	07_13_22_14_31_53	Blank	Human scent	Lotion	1	0	3	P1	Phase 2	1	0	0	0	0	7	Human scent	0	0	0	0	0	0	0	0
Stella	Edgar	20	3000	45	15	2	AFC	Yes	Yes	NA	0.8	1	1	Yes	0	Olfactometer2	Olfactometer2	0	1	1	0	542	3001	0	Olfactometer2	07_13_22_14_32_28	Blank box	Human scent	Distractor box	1	0	4	P1	Phase 2	1	0	0	0	0	7	Human scent	0	0	0	0	0	0	0	0
Stella	Edgar	20	3000	45	15	2	AFC	Yes	Yes	NA	0.8	1	1	Yes	0	Olfactometer2	Olfactometer2	0	1	1	0	840	3001	0	Olfactometer2	07_13_22_14_33_04	Distractor box	Human scent	Cotton	1	0	5	P1	Phase 2	1	0	0	0	0	7	Human scent	0	0	0	0	0	0	0	0
Stella	Edgar	20	3000	45	15	2	AFC	Yes	Yes	NA	0.8	1	1	Yes	0	Olfactometer1	Olfactometer1	0	1	0	0	3001	0	0	Olfactometer1	07_13_22_14_33_38	Human scent	Gloves	Blank	1	0	6	P1	Phase 2	1	0	0	0	0	7	Human scent	0	0	0	0	0	0	0	0
Stella	Edgar	20	3000	45	15	2	AFC	Yes	Yes	NA	0.8	1	1	Yes	0	Olfactometer1	Olfactometer1	0	1	0	0	3003	0	0	Olfactometer1	07_13_22_14_34_13	Human scent	Gloves	Distractor box	1	0	7	P1	Phase 2	1	0	0	0	0	7	Human scent	0	0	0	0	0	0	0	0
Stella	Edgar	20	3000	45	15	2	AFC	Yes	Yes	NA	0.8	1	1	Yes	0	Olfactometer3	Olfactometer3	0	1	1	1	453	461	3001	Olfactometer3	07_13_22_14_34_50	Distractor box	Distractor box	Human scent	1	0	8	P1	Phase 2	1	0	0	0	0	7	Human scent	0	0	0	0	0	0	0	0
Stella	Edgar	20	3000	45	15	2	AFC	Yes	Yes	NA	0.8	1	1	Yes	0	blank	All Clear	0	1	1	1	554	357	665	0	07_13_22_14_35_28	Perfume	Distractor box	Distractor box	1	0	9	P1	Phase 2	1	0	0	0	0	7	NA	0	0	0	0	0	0	0	0
Stella	Edgar	20	3000	45	15	2	AFC	Yes	Yes	NA	0.8	1	1	Yes	0	Olfactometer3	Olfactometer3	0	1	1	1	593	364	3001	Olfactometer3	07_13_22_14_36_04	Gloves	Distractor box	Human scent	1	0	10	P1	Phase 2	1	0	0	0	0	7	Human scent	0	0	0	0	0	0	0	0
Stella	Edgar	20	3000	45	15	2	AFC	Yes	Yes	NA	0.8	1	1	Yes	0	Olfactometer2	Olfactometer2	0	2	1	0	1748	3001	0	Olfactometer2	07_13_22_14_36_41	Lotion	Human scent	Perfume	1	0	11	P1	Phase 2	1	0	0	0	0	7	Human scent	0	0	0	0	0	0	0	0
Stella	Edgar	20	3000	45	15	2	AFC	Yes	Yes	NA	0.8	1	1	Yes	0	Olfactometer2	Olfactometer2	0	1	1	0	363	3001	0	Olfactometer2	07_13_22_14_37_17	Distractor box	Human scent	Blank box	1	0	12	P1	Phase 2	1	0	0	0	0	7	Human scent	0	0	0	0	0	0	0	0
Stella	Edgar	20	3000	45	15	2	AFC	Yes	Yes	NA	0.8	1	1	Yes	0	blank	All Clear	0	1	1	1	252	477	1607	0	07_13_22_14_37_55	Blank box	Gloves	Blank box	1	0	13	P1	Phase 2	1	0	0	0	0	7	NA	0	0	0	0	0	0	0	0
Stella	Edgar	20	3000	45	15	2	AFC	Yes	Yes	NA	0.8	1	1	Yes	0	Olfactometer1	Olfactometer1	0	1	0	0	3001	0	0	Olfactometer1	07_13_22_14_38_29	Human scent	Gloves	Perfume	1	0	14	P1	Phase 2	1	0	0	0	0	7	Human scent	0	0	0	0	0	0	0	0
Stella	Edgar	20	3000	45	15	2	AFC	Yes	Yes	NA	0.8	1	1	Yes	0	Olfactometer1	Olfactometer1	0	1	0	0	3001	0	0	Olfactometer1	07_13_22_14_39_03	Human scent	Perfume	Distractor box	1	0	15	P1	Phase 2	1	0	0	0	0	7	Human scent	0	0	0	0	0	0	0	0
Stella	Edgar	20	3000	45	15	2	AFC	Yes	Yes	NA	0.8	1	1	Yes	0	Olfactometer3	Olfactometer3	0	2	3	2	1015	954	4477	0	07_13_22_14_39_54	Gloves	Perfume	Human scent	1	0	16	P1	Phase 2	0	0	1	0	1	7	NA	0	0	0	0	0	0	0	0
Stella	Edgar	20	3000	45	15	2	AFC	Yes	Yes	NA	0.8	1	1	Yes	0	blank	All Clear	0	1	2	1	393	656	970	0	07_13_22_14_40_33	Blank	Blank	Blank box	1	0	17	P1	Phase 2	1	0	0	0	0	7	NA	0	0	0	0	0	0	0	0
Stella	Edgar	20	3000	45	15	2	AFC	Yes	Yes	NA	0.8	1	1	Yes	0	Olfactometer2	Olfactometer2	0	1	1	0	1454	3001	0	Olfactometer2	07_13_22_14_41_09	Distractor box	Human scent	Blank	1	0	18	P1	Phase 2	1	0	0	0	0	7	Human scent	0	0	0	0	0	0	0	0
Stella	Edgar	20	3000	45	15	2	AFC	Yes	Yes	NA	0.8	1	1	Yes	0	Olfactometer3	Olfactometer3	0	1	1	1	502	459	3001	Olfactometer3	07_13_22_14_41_46	Perfume	Distractor box	Human scent	1	0	19	P1	Phase 2	1	0	0	0	0	7	Human scent	0	0	0	0	0	0	0	0
Stella	Edgar	20	3000	45	15	2	AFC	Yes	Yes	NA	0.8	1	1	Yes	0	Olfactometer3	Olfactometer3	0	2	1	1	536	223	3001	Olfactometer3	07_13_22_14_42_25	Cotton	Perfume	Human scent	1	0	20	P1	Phase 2	1	0	0	0	0	7	Human scent	0	0	0	0	0	0	0	0
Stella	Edgar	20	3000	45	16	1	AFC	Yes	Yes	NA	0.8	1	1	Yes	0	blank	All Clear	0	1	1	2	384	409	1037	0	07_14_22_08_16_19	Blank	Blank box	Distractor box	1	0	1	P1	Phase 2	1	0	0	0	0	8	NA	0	0	0	0	0	0	0	0
Stella	Edgar	20	3000	45	16	1	AFC	Yes	Yes	NA	0.8	1	1	Yes	0	Olfactometer2	Olfactometer2	0	1	1	0	880	3001	0	Olfactometer2	07_14_22_08_16_54	Lotion	Human scent	Gloves	1	0	2	P1	Phase 2	1	0	0	0	0	8	Human scent	0	0	0	0	0	0	0	0
Stella	Edgar	20	3000	45	16	1	AFC	Yes	Yes	NA	0.8	1	1	Yes	0	Olfactometer2	Olfactometer2	0	1	1	0	220	3001	0	Olfactometer2	07_14_22_08_17_31	Lotion	Human scent	Lotion	1	0	3	P1	Phase 2	1	0	0	0	0	8	Human scent	0	0	0	0	0	0	0	0
Stella	Edgar	20	3000	45	16	1	AFC	Yes	Yes	NA	0.8	1	1	Yes	0	Olfactometer3	Olfactometer3	0	1	1	1	487	495	3002	Olfactometer3	07_14_22_08_18_09	Blank	Cotton	Human scent	1	0	4	P1	Phase 2	1	0	0	0	0	8	Human scent	0	0	0	0	0	0	0	0
Stella	Edgar	20	3000	45	16	1	AFC	Yes	Yes	NA	0.8	1	1	Yes	0	Olfactometer3	Olfactometer3	0	2	1	1	1008	305	3001	Olfactometer3	07_14_22_08_18_46	Distractor box	Gloves	Human scent	1	0	5	P1	Phase 2	1	0	0	0	0	8	Human scent	0	0	0	0	0	0	0	0
Stella	Edgar	20	3000	45	16	1	AFC	Yes	Yes	NA	0.8	1	1	Yes	0	blank	All Clear	0	1	1	1	432	483	548	0	07_14_22_08_19_23	Blank box	Blank	Perfume	1	0	6	P1	Phase 2	1	0	0	0	0	8	NA	0	0	0	0	0	0	0	0
Stella	Edgar	20	3000	45	16	1	AFC	Yes	Yes	NA	0.8	1	1	Yes	0	Olfactometer1	Olfactometer1	0	1	0	0	3001	0	0	Olfactometer1	07_14_22_08_19_57	Human scent	Lotion	Blank box	1	0	7	P1	Phase 2	1	0	0	0	0	8	Human scent	0	0	0	0	0	0	0	0
Stella	Edgar	20	3000	45	16	1	AFC	Yes	Yes	NA	0.8	1	1	Yes	0	Olfactometer1	Olfactometer1	0	1	0	0	3001	0	0	Olfactometer1	07_14_22_08_20_30	Human scent	Blank	Perfume	1	0	8	P1	Phase 2	1	0	0	0	0	8	Human scent	0	0	0	0	0	0	0	0
Stella	Edgar	20	3000	45	16	1	AFC	Yes	Yes	NA	0.8	1	1	Yes	0	Olfactometer3	Olfactometer3	0	1	1	1	709	434	3001	Olfactometer3	07_14_22_08_21_09	Blank box	Perfume	Human scent	1	0	9	P1	Phase 2	1	0	0	0	0	8	Human scent	0	0	0	0	0	0	0	0
Stella	Edgar	20	3000	45	16	1	AFC	Yes	Yes	NA	0.8	1	1	Yes	0	Olfactometer1	Olfactometer1	0	1	0	0	3001	0	0	Olfactometer1	07_14_22_08_21_43	Human scent	Distractor box	Lotion	1	0	10	P1	Phase 2	1	0	0	0	0	8	Human scent	0	0	0	0	0	0	0	0
Stella	Edgar	20	3000	45	16	1	AFC	Yes	Yes	NA	0.8	1	1	Yes	0	Olfactometer2	Olfactometer2	0	1	1	0	461	3002	0	Olfactometer2	07_14_22_08_22_18	Gloves	Human scent	Lotion	1	0	11	P1	Phase 2	1	0	0	0	0	8	Human scent	0	0	0	0	0	0	0	0
Stella	Edgar	20	3000	45	16	1	AFC	Yes	Yes	NA	0.8	1	1	Yes	0	Olfactometer3	Olfactometer3	0	1	1	1	539	177	3001	Olfactometer3	07_14_22_08_22_54	Blank	Gloves	Human scent	1	0	12	P1	Phase 2	1	0	0	0	0	8	Human scent	0	0	0	0	0	0	0	0
Stella	Edgar	20	3000	45	16	1	AFC	Yes	Yes	NA	0.8	1	1	Yes	0	Olfactometer3	Olfactometer3	0	1	2	1	434	292	3004	Olfactometer3	07_14_22_08_23_31	Gloves	Lotion	Human scent	1	0	13	P1	Phase 2	1	0	0	0	0	8	Human scent	0	0	0	0	0	0	0	0
Stella	Edgar	20	3000	45	16	1	AFC	Yes	Yes	NA	0.8	1	1	Yes	0	Olfactometer1	Olfactometer1	0	1	0	0	3001	0	0	Olfactometer1	07_14_22_08_24_05	Human scent	Blank	Cotton	1	0	14	P1	Phase 2	1	0	0	0	0	8	Human scent	0	0	0	0	0	0	0	0
Stella	Edgar	20	3000	45	16	1	AFC	Yes	Yes	NA	0.8	1	1	Yes	0	Olfactometer2	Olfactometer2	0	2	2	1	919	4057	340	Olfactometer2	07_14_22_08_25_00	Perfume	Human scent	Gloves	1	0	15	P1	Phase 2	1	0	0	0	0	8	Human scent	0	0	0	0	0	0	0	0
Stella	Edgar	20	3000	45	16	1	AFC	Yes	Yes	NA	0.8	1	1	Yes	0	blank	All Clear	0	1	1	1	371	432	1024	0	07_14_22_08_25_39	Gloves	Distractor box	Lotion	1	0	16	P1	Phase 2	1	0	0	0	0	8	NA	0	0	0	0	0	0	0	0
Stella	Edgar	20	3000	45	16	1	AFC	Yes	Yes	NA	0.8	1	1	Yes	0	Olfactometer2	Olfactometer2	0	1	1	0	325	3001	0	0	07_14_22_08_26_13	Distractor box	Human scent	Blank box	1	0	17	P1	Phase 2	0	0	1	0	1	8	NA	0	0	0	0	0	0	0	0
Stella	Edgar	20	3000	45	16	1	AFC	Yes	Yes	NA	0.8	1	1	Yes	0	blank	All Clear	0	2	1	1	665	282	504	0	07_14_22_08_26_49	Cotton	Cotton	Cotton	1	0	18	P1	Phase 2	1	0	0	0	0	8	NA	0	0	0	0	0	0	0	0
Stella	Edgar	20	3000	45	16	1	AFC	Yes	Yes	NA	0.8	1	1	Yes	0	Olfactometer1	Olfactometer1	0	1	0	0	3001	0	0	Olfactometer1	07_14_22_08_27_24	Human scent	Lotion	Gloves	1	0	19	P1	Phase 2	1	0	0	0	0	8	Human scent	0	0	0	0	0	0	0	0
Stella	Edgar	20	3000	45	16	1	AFC	Yes	Yes	NA	0.8	1	1	Yes	0	Olfactometer3	Olfactometer3	0	1	1	2	629	231	5922	Olfactometer3	07_14_22_08_28_06	Distractor box	Perfume	Human scent	1	0	20	P1	Phase 2	1	0	0	0	0	8	Human scent	0	0	0	0	0	0	0	0
Stella	Edgar	20	3000	45	17	2	AFC	Yes	Yes	NA	0.8	1	1	Yes	0	Olfactometer1	Olfactometer1	0	1	0	0	3001	0	0	Olfactometer1	07_14_22_09_34_23	Human scent	Blank	Blank box	1	0	1	P1	Phase 2	1	0	0	0	0	9	Human scent	0	0	0	0	0	0	0	0
Stella	Edgar	20	3000	45	17	2	AFC	Yes	Yes	NA	0.8	1	1	Yes	0	Olfactometer2	Olfactometer2	0	1	1	0	387	3004	0	Olfactometer2	07_14_22_09_34_59	Blank	Human scent	Gloves	1	0	2	P1	Phase 2	1	0	0	0	0	9	Human scent	0	0	0	0	0	0	0	0
Stella	Edgar	20	3000	45	17	2	AFC	Yes	Yes	NA	0.8	1	1	Yes	0	Olfactometer1	Olfactometer1	0	1	0	0	3001	0	0	Olfactometer1	07_14_22_09_35_33	Human scent	Distractor box	Cotton	1	0	3	P1	Phase 2	1	0	0	0	0	9	Human scent	0	0	0	0	0	0	0	0
Stella	Edgar	20	3000	45	17	2	AFC	Yes	Yes	NA	0.8	1	1	Yes	0	Olfactometer1	Olfactometer1	0	1	0	0	3001	0	0	Olfactometer1	07_14_22_09_36_07	Human scent	Blank	Blank box	1	0	4	P1	Phase 2	1	0	0	0	0	9	Human scent	0	0	0	0	0	0	0	0
Stella	Edgar	20	3000	45	17	2	AFC	Yes	Yes	NA	0.8	1	1	Yes	0	blank	All Clear	0	1	2	3	425	513	912	0	07_14_22_09_36_47	Perfume	Lotion	Perfume	1	0	5	P1	Phase 2	1	0	0	0	0	9	NA	0	0	0	0	0	0	0	0
Stella	Edgar	20	3000	45	17	2	AFC	Yes	Yes	NA	0.8	1	1	Yes	0	Olfactometer2	Olfactometer2	0	1	1	0	396	3001	0	Olfactometer2	07_14_22_09_37_23	Perfume	Human scent	Distractor box	1	0	6	P1	Phase 2	1	0	0	0	0	9	Human scent	0	0	0	0	0	0	0	0
Stella	Edgar	20	3000	45	17	2	AFC	Yes	Yes	NA	0.8	1	1	Yes	0	Olfactometer2	Olfactometer2	0	1	1	0	215	3001	0	Olfactometer2	07_14_22_09_37_58	Cotton	Human scent	Distractor box	1	0	7	P1	Phase 2	1	0	0	0	0	9	Human scent	0	0	0	0	0	0	0	0
Stella	Edgar	20	3000	45	17	2	AFC	Yes	Yes	NA	0.8	1	1	Yes	0	blank	All Clear	0	1	1	1	402	215	322	0	07_14_22_09_38_35	Lotion	Gloves	Gloves	1	0	8	P1	Phase 2	1	0	0	0	0	9	NA	0	0	0	0	0	0	0	0
Stella	Edgar	20	3000	45	17	2	AFC	Yes	Yes	NA	0.8	1	1	Yes	0	Olfactometer3	Olfactometer3	0	1	2	2	229	466	3164	Olfactometer3	07_14_22_09_39_12	Gloves	Lotion	Human scent	1	0	9	P1	Phase 2	1	0	0	0	0	9	Human scent	0	0	0	0	0	0	0	0
Stella	Edgar	20	3000	45	17	2	AFC	Yes	Yes	NA	0.8	1	1	Yes	0	Olfactometer3	Olfactometer3	0	1	1	1	471	246	3001	Olfactometer3	07_14_22_09_39_49	Gloves	Lotion	Human scent	1	0	10	P1	Phase 2	1	0	0	0	0	9	Human scent	0	0	0	0	0	0	0	0
Stella	Edgar	20	3000	45	17	2	AFC	Yes	Yes	NA	0.8	1	1	Yes	0	blank	All Clear	0	1	1	1	310	215	449	0	07_14_22_09_40_26	Blank box	Perfume	Distractor box	1	0	11	P1	Phase 2	1	0	0	0	0	9	NA	0	0	0	0	0	0	0	0
Stella	Edgar	20	3000	45	17	2	AFC	Yes	Yes	NA	0.8	1	1	Yes	0	Olfactometer2	Olfactometer2	0	1	1	0	537	3001	0	Olfactometer2	07_14_22_09_41_02	Distractor box	Human scent	Perfume	1	0	12	P1	Phase 2	1	0	0	0	0	9	Human scent	0	0	0	0	0	0	0	0
Stella	Edgar	20	3000	45	17	2	AFC	Yes	Yes	NA	0.8	1	1	Yes	0	blank	All Clear	0	1	1	1	283	99	408	0	07_14_22_09_41_38	Perfume	Distractor box	Blank	1	0	13	P1	Phase 2	1	0	0	0	0	9	NA	0	0	0	0	0	0	0	0
Stella	Edgar	20	3000	45	17	2	AFC	Yes	Yes	NA	0.8	1	1	Yes	0	Olfactometer3	Olfactometer3	0	1	1	1	270	417	3001	Olfactometer3	07_14_22_09_42_14	Gloves	Distractor box	Human scent	1	0	14	P1	Phase 2	1	0	0	0	0	9	Human scent	0	0	0	0	0	0	0	0
Stella	Edgar	20	3000	45	17	2	AFC	Yes	Yes	NA	0.8	1	1	Yes	0	Olfactometer2	Olfactometer2	0	1	1	0	364	3001	0	Olfactometer2	07_14_22_09_42_58	Cotton	Human scent	Perfume	1	0	15	P1	Phase 2	1	0	0	0	0	9	Human scent	0	0	0	0	0	0	0	0
Stella	Edgar	20	3000	45	17	2	AFC	Yes	Yes	NA	0.8	1	1	Yes	0	Olfactometer1	Olfactometer1	0	1	0	0	3001	0	0	Olfactometer1	07_14_22_09_43_32	Human scent	Distractor box	Blank box	1	0	16	P1	Phase 2	1	0	0	0	0	9	Human scent	0	0	0	0	0	0	0	0
Stella	Edgar	20	3000	45	17	2	AFC	Yes	Yes	NA	0.8	1	1	Yes	0	Olfactometer3	Olfactometer3	0	1	1	2	248	224	3603	Olfactometer3	07_14_22_09_44_10	Blank	Gloves	Human scent	1	0	17	P1	Phase 2	1	0	0	0	0	9	Human scent	0	0	0	0	0	0	0	0
Stella	Edgar	20	3000	45	17	2	AFC	Yes	Yes	NA	0.8	1	1	Yes	0	Olfactometer1	Olfactometer1	0	1	0	0	3001	0	0	Olfactometer1	07_14_22_09_44_44	Human scent	Cotton	Gloves	1	0	18	P1	Phase 2	1	0	0	0	0	9	Human scent	0	0	0	0	0	0	0	0
Stella	Edgar	20	3000	45	17	2	AFC	Yes	Yes	NA	0.8	1	1	Yes	0	Olfactometer3	Olfactometer3	0	1	2	5	414	411	4625	0	07_14_22_09_45_42	Distractor box	Lotion	Human scent	1	0	19	P1	Phase 2	0	0	1	0	1	9	NA	0	0	0	0	0	0	0	0
Stella	Edgar	20	3000	45	17	2	AFC	Yes	Yes	NA	0.8	1	1	Yes	0	Olfactometer2	Olfactometer2	0	1	1	0	494	3001	0	Olfactometer2	07_14_22_09_46_17	Lotion	Human scent	Blank	1	0	20	P1	Phase 2	1	0	0	0	0	9	Human scent	0	0	0	0	0	0	0	0
Buster	Edgar	20	4000	45	28	1	AFC	Yes	No	NA	0.8	0.5	0.7	Yes	0	Olfactometer2	Olfactometer2	7.188707352	1	1	0	375	4001	0	Olfactometer2	07_21_22_08_48_02	Blank box	Human scent	Gloves	1	0	1	P10	Testing	1	0	0	0	0		Human scent	0	0	0	0	0	0	0	0
Buster	Edgar	20	4000	45	28	1	AFC	Yes	No	NA	0.8	0.5	0.7	Yes	0	blank	Olfactometer3	6.053893089	1	1	1	385	600	4002	Olfactometer3	07_21_22_08_48_39	Gloves	Gloves	Perfume	1	0	2	P10	Testing	0	1	0	0	0		Perfume	0	0	0	0	0	1	0	0
Buster	Edgar	20	4000	45	28	1	AFC	Yes	No	NA	0.8	0.5	0.7	Yes	0	Olfactometer1	Olfactometer1	6.329904318	1	0	0	4001	0	0	Olfactometer1	07_21_22_08_49_14	Human scent	Perfume	Blank box	1	0	3	P10	Testing	1	0	0	0	0		Human scent	0	0	0	0	0	0	0	0
Buster	Edgar	20	4000	45	28	1	AFC	Yes	No	NA	0.8	0.5	0.7	Yes	0	Olfactometer2	Olfactometer2	7.003855228	1	1	0	346	4001	0	Olfactometer2	07_21_22_08_49_48	Perfume	Human scent	Limonine	0	0	4	P10	Testing	1	0	0	0	0		Human scent	0	0	0	0	0	0	0	0
Buster	Edgar	20	4000	45	28	1	AFC	Yes	No	NA	0.8	0.5	0.7	Yes	0	Olfactometer1	Olfactometer1	12.22132707	2	1	1	4353	403	179	Olfactometer1	07_21_22_08_50_30	Human scent	Limonine	Distractor box	1	0	5	P10	Testing	1	0	0	0	0		Human scent	0	0	0	0	0	0	0	0
Buster	Edgar	20	4000	45	28	1	AFC	Yes	No	NA	0.8	0.5	0.7	Yes	0	Olfactometer2	Olfactometer2	8.08942771	1	1	0	152	4001	0	Olfactometer2	07_21_22_08_51_05	Gloves	Human scent	Deodorant	0	0	6	P10	Testing	1	0	0	0	0		Human scent	0	0	0	0	0	0	0	0
Buster	Edgar	20	4000	45	28	1	AFC	Yes	No	NA	0.8	0.5	0.7	Yes	0	blank	All Clear	0	3	1	2	1064	318	592	0	07_21_22_08_52_03	Perfume	Limonine	Deodorant	0	0	7	P10	Testing	1	0	0	0	0		NA	0	0	0	0	0	0	0	0
Buster	Edgar	20	4000	45	28	1	AFC	Yes	No	NA	0.8	0.5	0.7	Yes	0	Olfactometer3	Olfactometer3	8.543237925	1	1	1	169	385	4003	Olfactometer3	07_21_22_08_52_40	Distractor box	Distractor box	Human scent	1	0	8	P10	Testing	1	0	0	0	0		Human scent	0	0	0	0	0	0	0	0
Buster	Edgar	20	4000	45	28	1	AFC	Yes	No	NA	0.8	0.5	0.7	Yes	0	Olfactometer3	Olfactometer3	7.655923605	2	1	1	266	99	4001	Olfactometer3	07_21_22_08_53_15	Amyl acetate	Perfume	Human scent	0	0	9	P10	Testing	1	0	0	0	0		Human scent	0	0	0	0	0	0	0	0
Buster	Edgar	20	4000	45	28	1	AFC	Yes	No	NA	0.8	0.5	0.7	Yes	0	Olfactometer1	Olfactometer1	5.495948315	1	0	0	4001	0	0	Olfactometer1	07_21_22_08_53_49	Human scent	Perfume	Gloves	1	0	10	P10	Testing	1	0	0	0	0		Human scent	0	0	0	0	0	0	0	0
Buster	Edgar	20	4000	45	28	1	AFC	Yes	No	NA	0.8	0.5	0.7	Yes	0	Olfactometer3	Olfactometer3	9.986274958	2	1	1	392	255	4001	Olfactometer3	07_21_22_08_54_28	Blank box	Deodorant	Human scent	1	0	11	P10	Testing	1	0	0	0	0		Human scent	0	0	0	0	0	0	0	0
Buster	Edgar	20	4000	45	28	1	AFC	Yes	No	NA	0.8	0.5	0.7	Yes	0	Olfactometer2	Olfactometer2	7.077827692	1	1	0	330	4001	0	Olfactometer2	07_21_22_08_55_04	Deodorant	Human scent	Limonine	1	0	12	P10	Testing	1	0	0	0	0		Human scent	0	0	0	0	0	0	0	0
Buster	Edgar	20	4000	45	28	1	AFC	Yes	No	NA	0.8	0.5	0.7	Yes	0	Olfactometer2	Olfactometer2	7.699045658	1	1	0	219	4001	0	Olfactometer2	07_21_22_08_55_39	Blank box	Human scent	Gloves	0	0	13	P10	Testing	1	0	0	0	0		Human scent	0	0	0	0	0	0	0	0
Buster	Edgar	20	4000	45	28	1	AFC	Yes	No	NA	0.8	0.5	0.7	Yes	0	blank	All Clear	0	1	1	1	326	328	349	0	07_21_22_08_56_30	Gloves	Deodorant	Blank box	1	0	14	P10	Testing	1	0	0	0	0		NA	0	0	0	0	0	0	0	0
Buster	Edgar	20	4000	45	28	1	AFC	Yes	No	NA	0.8	0.5	0.7	Yes	0	Olfactometer2	Olfactometer2	8.124612331	1	1	0	465	4002	0	Olfactometer2	07_21_22_08_57_05	Distractor box	Human scent	Deodorant	0	0	15	P10	Testing	1	0	0	0	0		Human scent	0	0	0	0	0	0	0	0
Buster	Edgar	20	4000	45	28	1	AFC	Yes	No	NA	0.8	0.5	0.7	Yes	0	blank	All Clear	0	1	1	1	318	276	250	0	07_21_22_08_57_44	Amyl acetate	Gloves	Perfume	0	0	16	P10	Testing	1	0	0	0	0		NA	0	0	0	0	0	0	0	0
Buster	Edgar	20	4000	45	28	1	AFC	Yes	No	NA	0.8	0.5	0.7	Yes	0	Olfactometer3	Olfactometer3	8.892502785	1	1	1	375	453	4001	Olfactometer3	07_21_22_08_58_22	Amyl acetate	Distractor box	Human scent	1	0	17	P10	Testing	1	0	0	0	0		Human scent	0	0	0	0	0	0	0	0
Buster	Edgar	20	4000	45	28	1	AFC	Yes	No	NA	0.8	0.5	0.7	Yes	0	Olfactometer1	Olfactometer1	5.557638645	1	0	0	4001	0	0	Olfactometer1	07_21_22_08_58_56	Human scent	Perfume	Deodorant	1	0	18	P10	Testing	1	0	0	0	0		Human scent	0	0	0	0	0	0	0	0
Buster	Edgar	20	4000	45	28	1	AFC	Yes	No	NA	0.8	0.5	0.7	Yes	0	Olfactometer1	Olfactometer1	12.14588881	3	1	0	5566	170	0	Olfactometer1	07_21_22_08_59_37	Human scent	Deodorant	Blank box	1	0	19	P10	Testing	1	0	0	0	0		Human scent	0	0	0	0	0	0	0	0
Buster	Edgar	20	4000	45	28	1	AFC	Yes	No	NA	0.8	0.5	0.7	Yes	0	Olfactometer3	Olfactometer3	8.557994843	1	1	1	301	119	4001	Olfactometer3	07_21_22_09_00_14	Limonine	Deodorant	Human scent	1	0	20	P10	Testing	1	0	0	0	0		Human scent	0	0	0	0	0	0	0	0
Stella	Edgar	20	3000	45	28	1	AFC	Yes	No	NA	0.8	0.5	0.7	Yes	0	Olfactometer1	Olfactometer1	7.309468985	1	0	0	3001	0	0	Olfactometer1	07_21_22_08_26_52	Human scent	Gloves	Limonine	1	0	1	P10	Testing	1	0	0	0	0		Human scent	0	0	0	0	0	0	0	0
Stella	Edgar	20	3000	45	28	1	AFC	Yes	No	NA	0.8	0.5	0.7	Yes	0	blank	All Clear	0	2	1	1	693	512	416	0	07_21_22_08_27_34	Gloves	Distractor box	Deodorant	0	0	2	P10	Testing	1	0	0	0	0		NA	0	0	0	0	0	0	0	0
Stella	Edgar	20	3000	45	28	1	AFC	Yes	No	NA	0.8	0.5	0.7	Yes	0	Olfactometer3	Olfactometer3	8.677186251	1	1	1	297	264	3002	Olfactometer3	07_21_22_08_28_12	Limonine	Limonine	Human scent	1	0	3	P10	Testing	1	0	0	0	0		Human scent	0	0	0	0	0	0	0	0
Stella	Edgar	20	3000	45	28	1	AFC	Yes	No	NA	0.8	0.5	0.7	Yes	0	Olfactometer3	Olfactometer3	8.300451756	1	1	1	317	246	3001	Olfactometer3	07_21_22_08_28_49	Gloves	Gloves	Human scent	1	0	4	P10	Testing	1	0	0	0	0		Human scent	0	0	0	0	0	0	0	0
Stella	Edgar	20	3000	45	28	1	AFC	Yes	No	NA	0.8	0.5	0.7	Yes	0	Olfactometer2	Olfactometer2	13.00696588	1	4	0	61	6240	0	Olfactometer2	07_21_22_08_29_29	Deodorant	Human scent	Deodorant	0	0	5	P10	Testing	1	0	0	0	0		Human scent	0	0	0	0	0	0	0	0
Stella	Edgar	20	3000	45	28	1	AFC	Yes	No	NA	0.8	0.5	0.7	Yes	0	Olfactometer2	Olfactometer2	7.318948984	1	1	0	201	3001	0	Olfactometer2	07_21_22_08_30_04	Distractor box	Human scent	Amyl acetate	0	0	6	P10	Testing	1	0	0	0	0		Human scent	0	0	0	0	0	0	0	0
Stella	Edgar	20	3000	45	28	1	AFC	Yes	No	NA	0.8	0.5	0.7	Yes	0	Olfactometer1	Olfactometer1	5.790529013	2	0	0	3261	0	0	Olfactometer1	07_21_22_08_30_37	Human scent	Gloves	Perfume	0	0	7	P10	Testing	1	0	0	0	0		Human scent	0	0	0	0	0	0	0	0
Stella	Edgar	20	3000	45	28	1	AFC	Yes	No	NA	0.8	0.5	0.7	Yes	0	blank	All Clear	0	2	2	3	580	582	463	0	07_21_22_08_31_29	Perfume	Gloves	Deodorant	0	0	8	P10	Testing	1	0	0	0	0		NA	0	0	0	0	0	0	0	0
Stella	Edgar	20	3000	45	28	1	AFC	Yes	No	NA	0.8	0.5	0.7	Yes	0	Olfactometer2	Olfactometer2	8.94782424	0	1	0	0	3001	0	Olfactometer2	07_21_22_08_32_06	Deodorant	Human scent	Deodorant	1	0	9	P10	Testing	1	0	0	0	0		Human scent	0	0	0	0	0	0	0	0
Stella	Edgar	20	3000	45	28	1	AFC	Yes	No	NA	0.8	0.5	0.7	Yes	0	Olfactometer1	All Clear	0	1	1	2	291	350	495	0	07_21_22_08_32_57	Human scent	Gloves	Amyl acetate	1	0	10	P10	Testing	0	0	1	0	1		NA	0	0	0	0	0	0	0	0
Stella	Edgar	20	3000	45	28	1	AFC	Yes	No	NA	0.8	0.5	0.7	Yes	0	Olfactometer1	Olfactometer1	5.183180571	1	0	0	3001	0	0	Olfactometer1	07_21_22_08_33_31	Human scent	Distractor box	Distractor box	1	0	11	P10	Testing	1	0	0	0	0		Human scent	0	0	0	0	0	0	0	0
Stella	Edgar	20	3000	45	28	1	AFC	Yes	No	NA	0.8	0.5	0.7	Yes	0	Olfactometer2	Olfactometer2	20.1878233	1	1	0	293	3001	0	Olfactometer2	07_21_22_08_34_18	Gloves	Human scent	Limonine	0	0	12	P10	Testing	1	0	0	0	0		Human scent	0	0	0	0	0	0	0	0
Stella	Edgar	20	3000	45	28	1	AFC	Yes	No	NA	0.8	0.5	0.7	Yes	0	Olfactometer1	Olfactometer1	6.011089325	1	0	0	3001	0	0	Olfactometer1	07_21_22_08_34_52	Human scent	Gloves	Limonine	0	0	13	P10	Testing	1	0	0	0	0		Human scent	0	0	0	0	0	0	0	0
Stella	Edgar	20	3000	45	28	1	AFC	Yes	No	NA	0.8	0.5	0.7	Yes	0	blank	All Clear	0	1	1	1	337	462	394	0	07_21_22_08_35_32	Amyl acetate	Gloves	Limonine	1	0	14	P10	Testing	1	0	0	0	0		NA	0	0	0	0	0	0	0	0
Stella	Edgar	20	3000	45	28	1	AFC	Yes	No	NA	0.8	0.5	0.7	Yes	0	Olfactometer3	Olfactometer3	15.4561429	0	1	1	0	350	3001	Olfactometer3	07_21_22_08_36_16	Perfume	Amyl acetate	Human scent	1	0	15	P10	Testing	1	0	0	0	0		Human scent	0	0	0	0	0	0	0	0
Stella	Edgar	20	3000	45	28	1	AFC	Yes	No	NA	0.8	0.5	0.7	Yes	0	Olfactometer2	Olfactometer2	8.629722834	1	1	0	39	3001	0	Olfactometer2	07_21_22_08_36_53	Perfume	Human scent	Gloves	1	0	16	P10	Testing	1	0	0	0	0		Human scent	0	0	0	0	0	0	0	0
Stella	Edgar	20	3000	45	28	1	AFC	Yes	No	NA	0.8	0.5	0.7	Yes	0	blank	All Clear	0	5	2	1	1469	549	886	0	07_21_22_08_38_02	Blank box	Blank box	Perfume	1	0	17	P10	Testing	1	0	0	0	0		NA	0	0	0	0	0	0	0	0
Stella	Edgar	20	3000	45	28	1	AFC	Yes	No	NA	0.8	0.5	0.7	Yes	0	Olfactometer3	Olfactometer3	11.12326193	1	0	1	437	0	3001	Olfactometer3	07_21_22_08_38_42	Deodorant	Amyl acetate	Human scent	1	0	18	P10	Testing	1	0	0	0	0		Human scent	0	0	0	0	0	0	0	0
Stella	Edgar	20	3000	45	28	1	AFC	Yes	No	NA	0.8	0.5	0.7	Yes	0	Olfactometer2	Olfactometer2	7.237632513	1	1	0	253	3004	0	Olfactometer2	07_21_22_08_39_18	Limonine	Human scent	Gloves	1	0	19	P10	Testing	1	0	0	0	0		Human scent	0	0	0	0	0	0	0	0
Stella	Edgar	20	3000	45	28	1	AFC	Yes	No	NA	0.8	0.5	0.7	Yes	0	Olfactometer1	Olfactometer1	5.197690964	1	0	0	3001	0	0	Olfactometer1	07_21_22_08_39_52	Human scent	Distractor box	Perfume	1	0	20	P10	Testing	1	0	0	0	0		Human scent	0	0	0	0	0	0	0	0
Buster	Edgar	20	4000	45	5	1	AFC	No	Yes	NA	0.8	1	1	Yes	0	Olfactometer1	Olfactometer1	0	2	1	0	4780	355	0	Olfactometer1	07_06_22_08_57_34	Human scent	Blank	Cotton	1	0	1	P2	Phase 1	1	0	0	0	0	5	Human scent	0	0	0	0	0	0	0	0
Buster	Edgar	20	4000	45	5	1	AFC	No	Yes	NA	0.8	1	1	Yes	0	Olfactometer3	Olfactometer3	0	1	1	1	460	323	4001	Olfactometer3	07_06_22_08_58_13	Gloves	Cotton	Human scent	1	0	2	P2	Phase 1	1	0	0	0	0	5	Human scent	0	0	0	0	0	0	0	0
Buster	Edgar	20	4000	45	5	1	AFC	No	Yes	NA	0.8	1	1	Yes	0	Olfactometer2	Olfactometer2	0	1	2	1	341	4473	327	Olfactometer2	07_06_22_08_58_50	Cotton	Human scent	Cotton	1	0	3	P2	Phase 1	1	0	0	0	0	5	Human scent	0	0	0	0	0	0	0	0
Buster	Edgar	20	4000	45	5	1	AFC	No	Yes	NA	0.8	1	1	Yes	0	Olfactometer2	Olfactometer2	0	1	1	0	427	4001	0	Olfactometer2	07_06_22_08_59_26	Gloves	Human scent	Gloves	1	0	4	P2	Phase 1	1	0	0	0	0	5	Human scent	0	0	0	0	0	0	0	0
Buster	Edgar	20	4000	45	5	1	AFC	No	Yes	NA	0.8	1	1	Yes	0	Olfactometer3	Olfactometer3	0	1	1	1	228	393	4001	Olfactometer3	07_06_22_09_00_02	Blank	Cotton	Human scent	1	0	5	P2	Phase 1	1	0	0	0	0	5	Human scent	0	0	0	0	0	0	0	0
Buster	Edgar	20	4000	45	5	1	AFC	No	Yes	NA	0.8	1	1	Yes	0	Olfactometer2	Olfactometer2	0	1	1	0	352	4001	0	Olfactometer2	07_06_22_09_00_41	Blank	Human scent	Blank	1	0	6	P2	Phase 1	1	0	0	0	0	5	Human scent	0	0	0	0	0	0	0	0
Buster	Edgar	20	4000	45	5	1	AFC	No	Yes	NA	0.8	1	1	Yes	0	Olfactometer1	Olfactometer1	0	2	1	1	4492	277	314	Olfactometer1	07_06_22_09_01_17	Human scent	Blank	Blank	1	0	7	P2	Phase 1	1	0	0	0	0	5	Human scent	0	0	0	0	0	0	0	0
Buster	Edgar	20	4000	45	5	1	AFC	No	Yes	NA	0.8	1	1	Yes	0	Olfactometer3	Olfactometer3	0	1	1	1	430	333	4001	Olfactometer3	07_06_22_09_01_54	Blank	Blank	Human scent	1	0	8	P2	Phase 1	1	0	0	0	0	5	Human scent	0	0	0	0	0	0	0	0
Buster	Edgar	20	4000	45	5	1	AFC	No	Yes	NA	0.8	1	1	Yes	0	blank	All Clear	0	2	1	1	738	311	471	0	07_06_22_09_02_32	Gloves	Cotton	Blank	1	0	9	P2	Phase 1	1	0	0	0	0	5	NA	0	0	0	0	0	0	0	0
Buster	Edgar	20	4000	45	5	1	AFC	No	Yes	NA	0.8	1	1	Yes	0	blank	All Clear	0	2	2	1	587	681	459	0	07_06_22_09_03_09	Cotton	Gloves	Cotton	1	0	10	P2	Phase 1	1	0	0	0	0	5	NA	0	0	0	0	0	0	0	0
Buster	Edgar	20	4000	45	5	1	AFC	No	Yes	NA	0.8	1	1	Yes	0	Olfactometer3	Olfactometer3	0	1	1	1	438	278	4001	Olfactometer3	07_06_22_09_03_46	Gloves	Gloves	Human scent	1	0	11	P2	Phase 1	1	0	0	0	0	5	Human scent	0	0	0	0	0	0	0	0
Buster	Edgar	20	4000	45	5	1	AFC	No	Yes	NA	0.8	1	1	Yes	0	Olfactometer1	Olfactometer1	0	1	0	0	4001	0	0	Olfactometer1	07_06_22_09_04_21	Human scent	Gloves	Cotton	1	0	12	P2	Phase 1	1	0	0	0	0	5	Human scent	0	0	0	0	0	0	0	0
Buster	Edgar	20	4000	45	5	1	AFC	No	Yes	NA	0.8	1	1	Yes	0	blank	All Clear	0	2	1	1	705	170	401	0	07_06_22_09_04_57	Blank	Blank	Gloves	1	0	13	P2	Phase 1	1	0	0	0	0	5	NA	0	0	0	0	0	0	0	0
Buster	Edgar	20	4000	45	5	1	AFC	No	Yes	NA	0.8	1	1	Yes	0	blank	All Clear	0	1	1	1	402	325	394	0	07_06_22_09_05_34	Blank	Gloves	Gloves	1	0	14	P2	Phase 1	1	0	0	0	0	5	NA	0	0	0	0	0	0	0	0
Buster	Edgar	20	4000	45	5	1	AFC	No	Yes	NA	0.8	1	1	Yes	0	Olfactometer2	Olfactometer2	0	1	1	0	465	4001	0	Olfactometer2	07_06_22_09_06_09	Blank	Human scent	Blank	1	0	15	P2	Phase 1	1	0	0	0	0	5	Human scent	0	0	0	0	0	0	0	0
Buster	Edgar	20	4000	45	5	1	AFC	No	Yes	NA	0.8	1	1	Yes	0	Olfactometer3	Olfactometer3	0	1	1	1	322	353	4001	Olfactometer3	07_06_22_09_06_45	Gloves	Cotton	Human scent	1	0	16	P2	Phase 1	1	0	0	0	0	5	Human scent	0	0	0	0	0	0	0	0
Buster	Edgar	20	4000	45	5	1	AFC	No	Yes	NA	0.8	1	1	Yes	0	Olfactometer2	Olfactometer2	0	1	1	0	357	4001	0	Olfactometer2	07_06_22_09_07_19	Gloves	Human scent	Cotton	1	0	17	P2	Phase 1	1	0	0	0	0	5	Human scent	0	0	0	0	0	0	0	0
Buster	Edgar	20	4000	45	5	1	AFC	No	Yes	NA	0.8	1	1	Yes	0	Olfactometer3	Olfactometer3	0	1	1	1	280	394	4001	Olfactometer3	07_06_22_09_07_55	Cotton	Cotton	Human scent	1	0	18	P2	Phase 1	1	0	0	0	0	5	Human scent	0	0	0	0	0	0	0	0
Buster	Edgar	20	4000	45	5	1	AFC	No	Yes	NA	0.8	1	1	Yes	0	Olfactometer1	Olfactometer1	0	1	0	0	4001	0	0	Olfactometer1	07_06_22_09_08_29	Human scent	Gloves	Cotton	1	0	19	P2	Phase 1	1	0	0	0	0	5	Human scent	0	0	0	0	0	0	0	0
Buster	Edgar	20	4000	45	5	1	AFC	No	Yes	NA	0.8	1	1	Yes	0	Olfactometer2	Olfactometer2	0	1	1	0	350	4001	0	Olfactometer2	07_06_22_09_09_05	Cotton	Human scent	Cotton	1	0	20	P2	Phase 1	1	0	0	0	0	5	Human scent	0	0	0	0	0	0	0	0
Buster	Edgar	20	4000	45	6	2	AFC	Yes	No	NA	0.8	1	1	Yes	0	Olfactometer2	Olfactometer2	0	1	1	0	414	4001	0	Olfactometer2	07_06_22_11_52_53	Blank	Human scent	Blank	1	0	1	P2	Phase 1	1	0	0	0	0	6	Human scent	0	0	0	0	0	0	0	0
Buster	Edgar	20	4000	45	6	2	AFC	Yes	No	NA	0.8	1	1	Yes	0	blank	All Clear	0	1	1	1	351	569	408	0	07_06_22_11_53_31	Blank	Blank	Gloves	1	0	2	P2	Phase 1	1	0	0	0	0	6	NA	0	0	0	0	0	0	0	0
Buster	Edgar	20	4000	45	6	2	AFC	Yes	No	NA	0.8	1	1	Yes	0	Olfactometer2	Olfactometer2	0	2	1	0	511	4001	0	Olfactometer2	07_06_22_11_54_08	Blank	Human scent	Blank	1	0	3	P2	Phase 1	1	0	0	0	0	6	Human scent	0	0	0	0	0	0	0	0
Buster	Edgar	20	4000	45	6	2	AFC	Yes	No	NA	0.8	1	1	Yes	0	Olfactometer1	Olfactometer1	0	1	0	0	4001	0	0	Olfactometer1	07_06_22_11_54_44	Human scent	Blank	Blank	1	0	4	P2	Phase 1	1	0	0	0	0	6	Human scent	0	0	0	0	0	0	0	0
Buster	Edgar	20	4000	45	6	2	AFC	Yes	No	NA	0.8	1	1	Yes	0	Olfactometer2	Olfactometer2	0	1	1	0	490	4001	0	Olfactometer2	07_06_22_11_55_20	Cotton	Human scent	Gloves	1	0	5	P2	Phase 1	1	0	0	0	0	6	Human scent	0	0	0	0	0	0	0	0
Buster	Edgar	20	4000	45	6	2	AFC	Yes	No	NA	0.8	1	1	Yes	0	Olfactometer3	Olfactometer3	0	1	1	1	524	190	4001	Olfactometer3	07_06_22_11_56_00	Gloves	Gloves	Human scent	1	0	6	P2	Phase 1	1	0	0	0	0	6	Human scent	0	0	0	0	0	0	0	0
Buster	Edgar	20	4000	45	6	2	AFC	Yes	No	NA	0.8	1	1	Yes	0	Olfactometer1	Olfactometer1	0	1	0	0	4001	0	0	Olfactometer1	07_06_22_11_56_35	Human scent	Blank	Gloves	1	0	7	P2	Phase 1	1	0	0	0	0	6	Human scent	0	0	0	0	0	0	0	0
Buster	Edgar	20	4000	45	6	2	AFC	Yes	No	NA	0.8	1	1	Yes	0	blank	All Clear	0	1	1	1	419	303	347	0	07_06_22_11_57_11	Blank	Cotton	Blank	1	0	8	P2	Phase 1	1	0	0	0	0	6	NA	0	0	0	0	0	0	0	0
Buster	Edgar	20	4000	45	6	2	AFC	Yes	No	NA	0.8	1	1	Yes	0	Olfactometer1	Olfactometer1	0	1	0	0	4001	0	0	Olfactometer1	07_06_22_11_57_47	Human scent	Cotton	Blank	1	0	9	P2	Phase 1	1	0	0	0	0	6	Human scent	0	0	0	0	0	0	0	0
Buster	Edgar	20	4000	45	6	2	AFC	Yes	No	NA	0.8	1	1	Yes	0	Olfactometer3	Olfactometer3	0	1	1	1	658	163	4001	Olfactometer3	07_06_22_11_58_24	Blank	Cotton	Human scent	1	0	10	P2	Phase 1	1	0	0	0	0	6	Human scent	0	0	0	0	0	0	0	0
Buster	Edgar	20	4000	45	6	2	AFC	Yes	No	NA	0.8	1	1	Yes	0	Olfactometer1	Olfactometer1	0	1	0	0	4001	0	0	Olfactometer1	07_06_22_11_58_59	Human scent	Cotton	Blank	1	0	11	P2	Phase 1	1	0	0	0	0	6	Human scent	0	0	0	0	0	0	0	0
Buster	Edgar	20	4000	45	6	2	AFC	Yes	No	NA	0.8	1	1	Yes	0	Olfactometer2	Olfactometer2	0	1	1	0	507	4001	0	Olfactometer2	07_06_22_11_59_35	Gloves	Human scent	Gloves	1	0	12	P2	Phase 1	1	0	0	0	0	6	Human scent	0	0	0	0	0	0	0	0
Buster	Edgar	20	4000	45	6	2	AFC	Yes	No	NA	0.8	1	1	Yes	0	Olfactometer1	Olfactometer1	0	1	0	0	4001	0	0	Olfactometer1	07_06_22_12_00_09	Human scent	Gloves	Blank	1	0	13	P2	Phase 1	1	0	0	0	0	6	Human scent	0	0	0	0	0	0	0	0
Buster	Edgar	20	4000	45	6	2	AFC	Yes	No	NA	0.8	1	1	Yes	0	Olfactometer3	Olfactometer3	0	1	1	1	890	250	4001	Olfactometer3	07_06_22_12_00_48	Blank	Gloves	Human scent	1	0	14	P2	Phase 1	1	0	0	0	0	6	Human scent	0	0	0	0	0	0	0	0
Buster	Edgar	20	4000	45	6	2	AFC	Yes	No	NA	0.8	1	1	Yes	0	blank	All Clear	0	1	1	1	470	273	425	0	07_06_22_12_01_25	Gloves	Cotton	Cotton	1	0	15	P2	Phase 1	1	0	0	0	0	6	NA	0	0	0	0	0	0	0	0
Buster	Edgar	20	4000	45	6	2	AFC	Yes	No	NA	0.8	1	1	Yes	0	Olfactometer3	Olfactometer3	0	1	1	1	428	398	4001	Olfactometer3	07_06_22_12_02_01	Gloves	Cotton	Human scent	1	0	16	P2	Phase 1	1	0	0	0	0	6	Human scent	0	0	0	0	0	0	0	0
Buster	Edgar	20	4000	45	6	2	AFC	Yes	No	NA	0.8	1	1	Yes	0	Olfactometer1	Olfactometer1	0	1	0	0	4001	0	0	Olfactometer1	07_06_22_12_02_36	Human scent	Gloves	Cotton	1	0	17	P2	Phase 1	1	0	0	0	0	6	Human scent	0	0	0	0	0	0	0	0
Buster	Edgar	20	4000	45	6	2	AFC	Yes	No	NA	0.8	1	1	Yes	0	blank	All Clear	0	1	1	1	561	329	333	0	07_06_22_12_03_13	Gloves	Gloves	Cotton	1	0	18	P2	Phase 1	1	0	0	0	0	6	NA	0	0	0	0	0	0	0	0
Buster	Edgar	20	4000	45	6	2	AFC	Yes	No	NA	0.8	1	1	Yes	0	Olfactometer2	Olfactometer2	0	1	1	0	584	4001	0	Olfactometer2	07_06_22_12_03_50	Blank	Human scent	Blank	1	0	19	P2	Phase 1	1	0	0	0	0	6	Human scent	0	0	0	0	0	0	0	0
Buster	Edgar	20	4000	45	6	2	AFC	Yes	No	NA	0.8	1	1	Yes	0	Olfactometer3	Olfactometer3	0	1	2	1	497	589	4001	Olfactometer3	07_06_22_12_04_28	Cotton	Cotton	Human scent	1	0	20	P2	Phase 1	1	0	0	0	0	6	Human scent	0	0	0	0	0	0	0	0
Buster	Edgar	20	4000	45	8	1	AFC	Yes	No	NA	0.8	1	1	Yes	0	Olfactometer1	Olfactometer1	0	1	0	0	4001	0	0	Olfactometer1	07_07_22_11_11_33	Human scent	Blank	Gloves	1	0	1	P2	Phase 1	1	0	0	0	0	8	Human scent	0	0	0	0	0	0	0	0
Buster	Edgar	20	4000	45	8	1	AFC	Yes	No	NA	0.8	1	1	Yes	0	Olfactometer1	Olfactometer1	0	1	0	0	4001	0	0	Olfactometer1	07_07_22_11_12_07	Human scent	Blank	Blank	1	0	2	P2	Phase 1	1	0	0	0	0	8	Human scent	0	0	0	0	0	0	0	0
Buster	Edgar	20	4000	45	8	1	AFC	Yes	No	NA	0.8	1	1	Yes	0	Olfactometer1	Olfactometer1	0	1	0	0	4001	0	0	Olfactometer1	07_07_22_11_12_42	Human scent	Blank	Gloves	1	0	3	P2	Phase 1	1	0	0	0	0	8	Human scent	0	0	0	0	0	0	0	0
Buster	Edgar	20	4000	45	8	1	AFC	Yes	No	NA	0.8	1	1	Yes	0	Olfactometer2	Olfactometer2	0	1	1	0	379	4001	0	Olfactometer2	07_07_22_11_13_18	Gloves	Human scent	Gloves	1	0	4	P2	Phase 1	1	0	0	0	0	8	Human scent	0	0	0	0	0	0	0	0
Buster	Edgar	20	4000	45	8	1	AFC	Yes	No	NA	0.8	1	1	Yes	0	Olfactometer3	Olfactometer3	0	1	1	1	477	294	4001	Olfactometer3	07_07_22_11_13_54	Blank	Gloves	Human scent	1	0	5	P2	Phase 1	1	0	0	0	0	8	Human scent	0	0	0	0	0	0	0	0
Buster	Edgar	20	4000	45	8	1	AFC	Yes	No	NA	0.8	1	1	Yes	0	blank	All Clear	0	1	1	1	439	242	397	0	07_07_22_11_14_31	Gloves	Cotton	Cotton	1	0	6	P2	Phase 1	1	0	0	0	0	8	NA	0	0	0	0	0	0	0	0
Buster	Edgar	20	4000	45	8	1	AFC	Yes	No	NA	0.8	1	1	Yes	0	Olfactometer2	Olfactometer2	0	1	1	0	492	4001	0	Olfactometer2	07_07_22_11_15_07	Cotton	Human scent	Gloves	1	0	7	P2	Phase 1	1	0	0	0	0	8	Human scent	0	0	0	0	0	0	0	0
Buster	Edgar	20	4000	45	8	1	AFC	Yes	No	NA	0.8	1	1	Yes	0	Olfactometer3	Olfactometer3	0	0	0	1	0	0	4001	Olfactometer3	07_07_22_11_15_42	Blank	Gloves	Human scent	1	0	8	P2	Phase 1	1	0	0	0	0	8	Human scent	0	0	0	0	0	0	0	0
Buster	Edgar	20	4000	45	8	1	AFC	Yes	No	NA	0.8	1	1	Yes	0	Olfactometer3	All Clear	0	1	1	1	493	397	234	0	07_07_22_11_16_20	Blank	Cotton	Human scent	1	0	9	P2	Phase 1	0	0	1	0	1	8	NA	0	0	0	0	0	0	0	0
Buster	Edgar	20	4000	45	8	1	AFC	Yes	No	NA	0.8	1	1	Yes	0	blank	All Clear	0	1	1	1	490	312	323	0	07_07_22_11_16_57	Blank	Gloves	Blank	1	0	10	P2	Phase 1	1	0	0	0	0	8	NA	0	0	0	0	0	0	0	0
Buster	Edgar	20	4000	45	8	1	AFC	Yes	No	NA	0.8	1	1	Yes	0	Olfactometer1	Olfactometer1	0	1	0	0	4001	0	0	Olfactometer1	07_07_22_11_17_36	Human scent	Cotton	Blank	1	0	11	P2	Phase 1	1	0	0	0	0	8	Human scent	0	0	0	0	0	0	0	0
Buster	Edgar	20	4000	45	8	1	AFC	Yes	No	NA	0.8	1	1	Yes	0	Olfactometer3	Olfactometer3	0	1	1	1	677	370	4001	Olfactometer3	07_07_22_11_18_12	Cotton	Gloves	Human scent	1	0	12	P2	Phase 1	1	0	0	0	0	8	Human scent	0	0	0	0	0	0	0	0
Buster	Edgar	20	4000	45	8	1	AFC	Yes	No	NA	0.8	1	1	Yes	0	Olfactometer2	Olfactometer2	0	0	1	0	0	4001	0	Olfactometer2	07_07_22_11_18_48	Gloves	Human scent	Cotton	1	0	13	P2	Phase 1	1	0	0	0	0	8	Human scent	0	0	0	0	0	0	0	0
Buster	Edgar	20	4000	45	8	1	AFC	Yes	No	NA	0.8	1	1	Yes	0	Olfactometer3	Olfactometer3	0	1	1	1	644	194	4001	Olfactometer3	07_07_22_11_19_25	Gloves	Gloves	Human scent	1	0	14	P2	Phase 1	1	0	0	0	0	8	Human scent	0	0	0	0	0	0	0	0
Buster	Edgar	20	4000	45	8	1	AFC	Yes	No	NA	0.8	1	1	Yes	0	blank	All Clear	0	1	1	1	498	432	203	0	07_07_22_11_20_02	Cotton	Blank	Gloves	1	0	15	P2	Phase 1	1	0	0	0	0	8	NA	0	0	0	0	0	0	0	0
Buster	Edgar	20	4000	45	8	1	AFC	Yes	No	NA	0.8	1	1	Yes	0	Olfactometer2	Olfactometer2	0	0	1	0	0	4001	0	Olfactometer2	07_07_22_11_20_37	Blank	Human scent	Blank	1	0	16	P2	Phase 1	1	0	0	0	0	8	Human scent	0	0	0	0	0	0	0	0
Buster	Edgar	20	4000	45	8	1	AFC	Yes	No	NA	0.8	1	1	Yes	0	blank	All Clear	0	2	2	1	972	765	478	0	07_07_22_11_21_22	Cotton	Blank	Cotton	1	0	17	P2	Phase 1	1	0	0	0	0	8	NA	0	0	0	0	0	0	0	0
Buster	Edgar	20	4000	45	8	1	AFC	Yes	No	NA	0.8	1	1	Yes	0	Olfactometer1	Olfactometer1	0	1	1	1	4001	343	550	Olfactometer1	07_07_22_11_22_00	Human scent	Gloves	Blank	1	0	18	P2	Phase 1	1	0	0	0	0	8	Human scent	0	0	0	0	0	0	0	0
Buster	Edgar	20	4000	45	8	1	AFC	Yes	No	NA	0.8	1	1	Yes	0	Olfactometer3	Olfactometer3	0	1	1	1	579	274	4001	Olfactometer3	07_07_22_11_22_37	Blank	Gloves	Human scent	1	0	19	P2	Phase 1	1	0	0	0	0	8	Human scent	0	0	0	0	0	0	0	0
Buster	Edgar	20	4000	45	8	1	AFC	Yes	No	NA	0.8	1	1	Yes	0	Olfactometer1	Olfactometer1	0	1	0	0	4001	0	0	Olfactometer1	07_07_22_11_23_13	Human scent	Blank	Cotton	1	0	20	P2	Phase 1	1	0	0	0	0	8	Human scent	0	0	0	0	0	0	0	0
Stella	Edgar	20	1000	99	5	1	AFC	No	Yes	NA	0.8	1	1	Yes	0	Olfactometer1	Olfactometer1	0	5	0	0	2894	0	0	Olfactometer1	07_06_22_08_38_29	Human scent	Gloves	Cotton	1	0	1	P2	Phase 1	1	0	0	0	0	5	Human scent	0	0	0	0	0	0	0	0
Stella	Edgar	20	1000	99	5	1	AFC	No	Yes	NA	0.8	1	1	Yes	0	Olfactometer1	Olfactometer1	0	1	0	0	1001	0	0	Olfactometer1	07_06_22_08_39_02	Human scent	Gloves	Gloves	1	0	2	P2	Phase 1	1	0	0	0	0	5	Human scent	0	0	0	0	0	0	0	0
Stella	Edgar	20	1000	99	5	1	AFC	No	Yes	NA	0.8	1	1	Yes	0	Olfactometer2	Olfactometer2	0	1	1	0	520	1001	0	Olfactometer2	07_06_22_08_39_34	Gloves	Human scent	Cotton	1	0	3	P2	Phase 1	1	0	0	0	0	5	Human scent	0	0	0	0	0	0	0	0
Stella	Edgar	20	1000	99	5	1	AFC	No	Yes	NA	0.8	1	1	Yes	0	Olfactometer3	Olfactometer3	0	1	1	1	601	576	1001	Olfactometer3	07_06_22_08_40_10	Blank	Blank	Human scent	1	0	4	P2	Phase 1	1	0	0	0	0	5	Human scent	0	0	0	0	0	0	0	0
Stella	Edgar	20	1000	99	5	1	AFC	No	Yes	NA	0.8	1	1	Yes	0	Olfactometer2	Olfactometer2	0	1	1	0	483	1001	0	Olfactometer2	07_06_22_08_40_43	Gloves	Human scent	Gloves	1	0	5	P2	Phase 1	1	0	0	0	0	5	Human scent	0	0	0	0	0	0	0	0
Stella	Edgar	20	1000	99	5	1	AFC	No	Yes	NA	0.8	1	1	Yes	0	blank	All Clear	0	1	6	1	693	4638	362	Olfactometer2	07_06_22_08_41_32	Gloves	Cotton	Gloves	1	0	6	P2	Phase 1	0	1	0	0	0	5	Cotton	0	1	0	0	0	0	0	0
Stella	Edgar	20	1000	99	5	1	AFC	No	Yes	NA	0.8	1	1	Yes	0	blank	All Clear	0	1	1	1	794	430	509	0	07_06_22_08_42_07	Cotton	Blank	Gloves	1	0	7	P2	Phase 1	1	0	0	0	0	5	NA	0	0	0	0	0	0	0	0
Stella	Edgar	20	1000	99	5	1	AFC	No	Yes	NA	0.8	1	1	Yes	0	Olfactometer2	Olfactometer2	0	1	1	0	656	1001	0	Olfactometer2	07_06_22_08_42_40	Cotton	Human scent	Blank	1	0	8	P2	Phase 1	1	0	0	0	0	5	Human scent	0	0	0	0	0	0	0	0
Stella	Edgar	20	1000	99	5	1	AFC	No	Yes	NA	0.8	1	1	Yes	0	Olfactometer3	Olfactometer3	0	1	1	2	562	988	1913	Olfactometer3	07_06_22_08_43_16	Gloves	Gloves	Human scent	1	0	9	P2	Phase 1	1	0	0	0	0	5	Human scent	0	0	0	0	0	0	0	0
Stella	Edgar	20	1000	99	5	1	AFC	No	Yes	NA	0.8	1	1	Yes	0	Olfactometer3	Olfactometer3	0	1	1	2	699	750	1473	Olfactometer3	07_06_22_08_43_52	Blank	Blank	Human scent	1	0	10	P2	Phase 1	1	0	0	0	0	5	Human scent	0	0	0	0	0	0	0	0
Stella	Edgar	10	3000	45	5	1	AFC	No	Yes	NA	0.8	1	1	Yes	0	Olfactometer1	Olfactometer1	0	1	0	0	3001	0	0	Olfactometer1	07_06_22_08_45_39	Human scent	Gloves	Gloves	1	0	1	P2	Phase 1	1	0	0	0	0	5	Human scent	0	0	0	0	0	0	0	0
Stella	Edgar	10	3000	45	5	1	AFC	No	Yes	NA	0.8	1	1	Yes	0	Olfactometer3	Olfactometer3	0	1	1	1	791	539	3001	Olfactometer3	07_06_22_08_46_18	Cotton	Gloves	Human scent	1	0	2	P2	Phase 1	1	0	0	0	0	5	Human scent	0	0	0	0	0	0	0	0
Stella	Edgar	10	3000	45	5	1	AFC	No	Yes	NA	0.8	1	1	Yes	0	blank	All Clear	0	1	1	1	788	759	402	0	07_06_22_08_46_56	Cotton	Blank	Blank	1	0	3	P2	Phase 1	1	0	0	0	0	5	NA	0	0	0	0	0	0	0	0
Stella	Edgar	10	3000	45	5	1	AFC	No	Yes	NA	0.8	1	1	Yes	0	Olfactometer3	Olfactometer3	0	1	1	1	448	382	3001	Olfactometer3	07_06_22_08_47_34	Gloves	Cotton	Human scent	1	0	4	P2	Phase 1	1	0	0	0	0	5	Human scent	0	0	0	0	0	0	0	0
Stella	Edgar	10	3000	45	5	1	AFC	No	Yes	NA	0.8	1	1	Yes	0	Olfactometer2	Olfactometer2	0	1	1	0	374	3001	0	Olfactometer2	07_06_22_08_48_11	Cotton	Human scent	Blank	1	0	5	P2	Phase 1	1	0	0	0	0	5	Human scent	0	0	0	0	0	0	0	0
Stella	Edgar	10	3000	45	5	1	AFC	No	Yes	NA	0.8	1	1	Yes	0	Olfactometer1	Olfactometer1	0	2	1	1	3608	376	586	Olfactometer1	07_06_22_08_49_02	Human scent	Gloves	Cotton	1	0	6	P2	Phase 1	1	0	0	0	0	5	Human scent	0	0	0	0	0	0	0	0
Stella	Edgar	10	3000	45	5	1	AFC	No	Yes	NA	0.8	1	1	Yes	0	Olfactometer2	Olfactometer2	0	4	2	0	10275	3347	0	Olfactometer1	07_06_22_08_49_49	Gloves	Human scent	Cotton	1	0	7	P2	Phase 1	0	1	0	0	1	5	Gloves	1	0	0	0	0	0	0	0
Stella	Edgar	10	3000	45	5	1	AFC	No	Yes	NA	0.8	1	1	Yes	0	Olfactometer1	Olfactometer1	0	1	0	0	3001	0	0	Olfactometer1	07_06_22_08_50_23	Human scent	Cotton	Gloves	1	0	8	P2	Phase 1	1	0	0	0	0	5	Human scent	0	0	0	0	0	0	0	0
Stella	Edgar	10	3000	45	5	1	AFC	No	Yes	NA	0.8	1	1	Yes	0	Olfactometer2	Olfactometer2	0	1	1	0	668	3001	0	Olfactometer2	07_06_22_08_50_59	Blank	Human scent	Gloves	1	0	9	P2	Phase 1	1	0	0	0	0	5	Human scent	0	0	0	0	0	0	0	0
Stella	Edgar	10	3000	45	5	1	AFC	No	Yes	NA	0.8	1	1	Yes	0	blank	All Clear	0	1	2	1	462	706	472	0	07_06_22_08_51_37	Cotton	Gloves	Blank	1	0	10	P2	Phase 1	1	0	0	0	0	5	NA	0	0	0	0	0	0	0	0
Stella	Edgar	20	4000	45	6	2	AFC	No	No	NA	0.8	1	1	Yes	0	Olfactometer2	Olfactometer2	0	1	3	0	243	5281	0	Olfactometer2	07_06_22_11_28_26	Blank	Human scent	Gloves	1	0	1	P2	Phase 1	1	0	0	0	0	6	Human scent	0	0	0	0	0	0	0	0
Stella	Edgar	20	4000	45	6	2	AFC	No	No	NA	0.8	1	1	Yes	0	Olfactometer2	Olfactometer2	0	1	1	0	153	4001	0	Olfactometer2	07_06_22_11_29_03	Blank	Human scent	Cotton	1	0	2	P2	Phase 1	1	0	0	0	0	6	Human scent	0	0	0	0	0	0	0	0
Stella	Edgar	20	4000	45	6	2	AFC	No	No	NA	0.8	1	1	Yes	0	Olfactometer3	Olfactometer3	0	1	2	2	609	719	761	Olfactometer3	07_06_22_11_29_48	Cotton	Blank	Human scent	1	0	3	P2	Phase 1	1	0	0	0	0	6	Human scent	0	0	0	0	0	0	0	0
Stella	Edgar	20	4000	45	6	2	AFC	No	No	NA	0.8	1	1	Yes	0	Olfactometer1	Olfactometer1	0	2	0	0	5108	0	0	Olfactometer1	07_06_22_11_30_26	Human scent	Cotton	Gloves	1	0	4	P2	Phase 1	1	0	0	0	0	6	Human scent	0	0	0	0	0	0	0	0
Stella	Edgar	20	4000	45	6	2	AFC	No	No	NA	0.8	1	1	Yes	0	blank	All Clear	0	1	1	1	507	490	461	0	07_06_22_11_31_07	Cotton	Gloves	Gloves	1	0	5	P2	Phase 1	1	0	0	0	0	6	NA	0	0	0	0	0	0	0	0
Stella	Edgar	20	4000	45	6	2	AFC	No	No	NA	0.8	1	1	Yes	0	Olfactometer1	Olfactometer1	0	2	0	0	4922	0	0	Olfactometer1	07_06_22_11_31_46	Human scent	Cotton	Blank	1	0	6	P2	Phase 1	1	0	0	0	0	6	Human scent	0	0	0	0	0	0	0	0
Stella	Edgar	20	4000	45	6	2	AFC	No	No	NA	0.8	1	1	Yes	0	blank	All Clear	0	1	1	2	328	394	818	0	07_06_22_11_32_27	Gloves	Blank	Cotton	1	0	7	P2	Phase 1	1	0	0	0	0	6	NA	0	0	0	0	0	0	0	0
Stella	Edgar	20	4000	45	6	2	AFC	No	No	NA	0.8	1	1	Yes	0	Olfactometer1	Olfactometer1	0	2	0	0	4617	0	0	Olfactometer1	07_06_22_11_33_04	Human scent	Gloves	Gloves	1	0	8	P2	Phase 1	1	0	0	0	0	6	Human scent	0	0	0	0	0	0	0	0
Stella	Edgar	20	4000	45	6	2	AFC	No	No	NA	0.8	1	1	Yes	0	Olfactometer2	Olfactometer2	0	1	1	0	498	4001	0	Olfactometer2	07_06_22_11_33_43	Cotton	Human scent	Cotton	1	0	9	P2	Phase 1	1	0	0	0	0	6	Human scent	0	0	0	0	0	0	0	0
Stella	Edgar	20	4000	45	6	2	AFC	No	No	NA	0.8	1	1	Yes	0	Olfactometer3	Olfactometer3	0	1	1	1	489	665	1924	Olfactometer3	07_06_22_11_34_27	Blank	Gloves	Human scent	1	0	10	P2	Phase 1	1	0	0	0	0	6	Human scent	0	0	0	0	0	0	0	0
Stella	Edgar	20	4000	45	6	2	AFC	No	No	NA	0.8	1	1	Yes	0	Olfactometer1	All Clear	0	1	2	2	1033	597	236	0	07_06_22_11_35_10	Human scent	Cotton	Cotton	1	0	11	P2	Phase 1	0	0	1	0	1	6	NA	0	0	0	0	0	0	0	0
Stella	Edgar	20	4000	45	6	2	AFC	No	No	NA	0.8	1	1	Yes	0	blank	All Clear	0	2	1	1	926	477	622	0	07_06_22_11_35_54	Gloves	Gloves	Cotton	1	0	12	P2	Phase 1	1	0	0	0	0	6	NA	0	0	0	0	0	0	0	0
Stella	Edgar	20	4000	45	6	2	AFC	No	No	NA	0.8	1	1	Yes	0	Olfactometer1	Olfactometer1	0	2	0	0	4631	0	0	Olfactometer1	07_06_22_11_36_31	Human scent	Blank	Gloves	1	0	13	P2	Phase 1	1	0	0	0	0	6	Human scent	0	0	0	0	0	0	0	0
Stella	Edgar	20	4000	45	6	2	AFC	No	No	NA	0.8	1	1	Yes	0	Olfactometer3	Olfactometer3	0	1	1	1	309	378	740	Olfactometer3	07_06_22_11_37_11	Cotton	Gloves	Human scent	1	0	14	P2	Phase 1	1	0	0	0	0	6	Human scent	0	0	0	0	0	0	0	0
Stella	Edgar	20	4000	45	6	2	AFC	No	No	NA	0.8	1	1	Yes	0	Olfactometer1	Olfactometer1	0	2	0	0	4256	0	0	Olfactometer1	07_06_22_11_37_49	Human scent	Gloves	Gloves	1	0	15	P2	Phase 1	1	0	0	0	0	6	Human scent	0	0	0	0	0	0	0	0
Stella	Edgar	20	4000	45	6	2	AFC	No	No	NA	0.8	1	1	Yes	0	Olfactometer2	Olfactometer2	0	1	2	0	286	4854	0	Olfactometer2	07_06_22_11_38_32	Cotton	Human scent	Cotton	1	0	16	P2	Phase 1	1	0	0	0	0	6	Human scent	0	0	0	0	0	0	0	0
Stella	Edgar	20	4000	45	6	2	AFC	No	No	NA	0.8	1	1	Yes	0	Olfactometer3	Olfactometer3	0	1	1	1	383	450	1016	Olfactometer3	07_06_22_11_39_16	Blank	Gloves	Human scent	1	0	17	P2	Phase 1	1	0	0	0	0	6	Human scent	0	0	0	0	0	0	0	0
Buster	Edgar	20	4000	45	9	1	AFC	Yes	No	NA	0.8	1	1	Yes	0	blank	All Clear	0	1	1	1	481	344	533	0	07_11_22_09_56_04	Blank	Cotton	Blank box	1	0	1	P2	Phase 2	1	0	0	0	0	1	NA	0	0	0	0	0	0	0	0
Buster	Edgar	20	4000	45	9	1	AFC	Yes	No	NA	0.8	1	1	Yes	0	Olfactometer2	Olfactometer2	0	2	1	0	1072	4001	0	Olfactometer2	07_11_22_09_56_42	Lotion	Human scent	Blank	1	0	2	P2	Phase 2	1	0	0	0	0	1	Human scent	0	0	0	0	0	0	0	0
Buster	Edgar	20	4000	45	9	1	AFC	Yes	No	NA	0.8	1	1	Yes	0	Olfactometer1	Olfactometer1	0	1	0	0	4001	0	0	Olfactometer1	07_11_22_09_57_16	Human scent	Gloves	Lotion	1	0	3	P2	Phase 2	1	0	0	0	0	1	Human scent	0	0	0	0	0	0	0	0
Buster	Edgar	20	4000	45	9	1	AFC	Yes	No	NA	0.8	1	1	Yes	0	Olfactometer2	Olfactometer2	0	1	1	0	402	4001	0	Olfactometer2	07_11_22_09_57_50	Distractor box	Human scent	Gloves	1	0	4	P2	Phase 2	1	0	0	0	0	1	Human scent	0	0	0	0	0	0	0	0
Buster	Edgar	20	4000	45	9	1	AFC	Yes	No	NA	0.8	1	1	Yes	0	Olfactometer2	All Clear	0	1	1	1	539	581	388	0	07_11_22_09_58_27	Gloves	Human scent	Blank	1	0	5	P2	Phase 2	0	0	1	0	1	1	NA	0	0	0	0	0	0	0	0
Buster	Edgar	20	4000	45	9	1	AFC	Yes	No	NA	0.8	1	1	Yes	0	Olfactometer3	Olfactometer3	0	2	2	1	773	983	4001	Olfactometer3	07_11_22_09_59_09	Cotton	Perfume	Human scent	1	0	6	P2	Phase 2	1	0	0	0	0	1	Human scent	0	0	0	0	0	0	0	0
Buster	Edgar	20	4000	45	9	1	AFC	Yes	No	NA	0.8	1	1	Yes	0	Olfactometer3	Olfactometer3	0	1	1	1	661	397	4001	Olfactometer3	07_11_22_09_59_45	Perfume	Distractor box	Human scent	1	0	7	P2	Phase 2	1	0	0	0	0	1	Human scent	0	0	0	0	0	0	0	0
Buster	Edgar	20	4000	45	9	1	AFC	Yes	No	NA	0.8	1	1	Yes	0	blank	All Clear	0	1	1	1	861	789	422	0	07_11_22_10_00_23	Gloves	Lotion	Cotton	1	0	8	P2	Phase 2	1	0	0	0	0	1	NA	0	0	0	0	0	0	0	0
Buster	Edgar	20	4000	45	9	1	AFC	Yes	No	NA	0.8	1	1	Yes	0	Olfactometer3	Olfactometer3	0	2	2	1	1239	668	4001	Olfactometer3	07_11_22_10_01_05	Lotion	Cotton	Human scent	1	0	9	P2	Phase 2	1	0	0	0	0	1	Human scent	0	0	0	0	0	0	0	0
Buster	Edgar	20	4000	45	9	1	AFC	Yes	No	NA	0.8	1	1	Yes	0	Olfactometer1	All Clear	0	1	1	1	1136	190	228	0	07_11_22_10_01_43	Human scent	Cotton	Distractor box	1	0	10	P2	Phase 2	0	0	1	0	1	1	NA	0	0	0	0	0	0	0	0
Buster	Edgar	20	4000	45	9	1	AFC	Yes	No	NA	0.8	1	1	Yes	0	blank	All Clear	0	1	1	1	569	720	370	0	07_11_22_10_02_19	Gloves	Cotton	Distractor box	1	0	11	P2	Phase 2	1	0	0	0	0	1	NA	0	0	0	0	0	0	0	0
Buster	Edgar	20	4000	45	9	1	AFC	Yes	No	NA	0.8	1	1	Yes	0	blank	All Clear	0	1	1	1	572	314	332	0	07_11_22_10_02_55	Distractor box	Distractor box	Gloves	1	0	12	P2	Phase 2	1	0	0	0	0	1	NA	0	0	0	0	0	0	0	0
Buster	Edgar	20	4000	45	9	1	AFC	Yes	No	NA	0.8	1	1	Yes	0	Olfactometer3	Olfactometer2	0	2	1	0	701	4001	0	Olfactometer2	07_11_22_10_03_36	Distractor box	Perfume	Human scent	1	0	13	P2	Phase 2	0	1	0	0	1	1	Perfume	0	0	0	0	0	1	0	0
Buster	Edgar	20	4000	45	9	1	AFC	Yes	No	NA	0.8	1	1	Yes	0	Olfactometer1	Olfactometer1	0	1	0	0	4001	0	0	Olfactometer1	07_11_22_10_04_10	Human scent	Gloves	Perfume	1	0	14	P2	Phase 2	1	0	0	0	0	1	Human scent	0	0	0	0	0	0	0	0
Buster	Edgar	20	4000	45	9	1	AFC	Yes	No	NA	0.8	1	1	Yes	0	Olfactometer2	Olfactometer2	0	2	1	0	1034	4001	0	Olfactometer2	07_11_22_10_04_48	Distractor box	Human scent	Blank	1	0	15	P2	Phase 2	1	0	0	0	0	1	Human scent	0	0	0	0	0	0	0	0
Buster	Edgar	20	4000	45	9	1	AFC	Yes	No	NA	0.8	1	1	Yes	0	Olfactometer1	Olfactometer1	0	1	0	0	4001	0	0	Olfactometer1	07_11_22_10_05_23	Human scent	Distractor box	Blank	1	0	16	P2	Phase 2	1	0	0	0	0	1	Human scent	0	0	0	0	0	0	0	0
Buster	Edgar	20	4000	45	9	1	AFC	Yes	No	NA	0.8	1	1	Yes	0	Olfactometer3	Olfactometer3	0	1	1	1	234	772	4001	Olfactometer3	07_11_22_10_05_59	Gloves	Blank box	Human scent	1	0	17	P2	Phase 2	1	0	0	0	0	1	Human scent	0	0	0	0	0	0	0	0
Buster	Edgar	20	4000	45	9	1	AFC	Yes	No	NA	0.8	1	1	Yes	0	Olfactometer1	Olfactometer1	0	1	0	0	4001	0	0	Olfactometer1	07_11_22_10_06_34	Human scent	Lotion	Blank box	1	0	18	P2	Phase 2	1	0	0	0	0	1	Human scent	0	0	0	0	0	0	0	0
Buster	Edgar	20	4000	45	9	1	AFC	Yes	No	NA	0.8	1	1	Yes	0	Olfactometer3	Olfactometer1	0	2	0	0	6163	0	0	Olfactometer1	07_11_22_10_07_12	Perfume	Distractor box	Human scent	1	0	19	P2	Phase 2	0	1	0	0	1	1	Perfume	0	0	0	0	0	1	0	0
Buster	Edgar	20	4000	45	9	1	AFC	Yes	No	NA	0.8	1	1	Yes	0	Olfactometer2	All Clear	0	1	1	1	646	832	364	0	07_11_22_10_07_52	Blank box	Human scent	Blank	1	0	20	P2	Phase 2	0	0	1	0	1	1	NA	0	0	0	0	0	0	0	0
Buster	Edgar	20	4000	45	10	2	AFC	Yes	Yes	NA	0.8	1	1	Yes	0	Olfactometer1	Olfactometer1	0	1	0	0	4001	0	0	Olfactometer1	07_11_22_11_31_47	Human scent	Blank box	Cotton	1	0	1	P2	Phase 2	1	0	0	0	0	2	Human scent	0	0	0	0	0	0	0	0
Buster	Edgar	20	4000	45	10	2	AFC	Yes	Yes	NA	0.8	1	1	Yes	0	Olfactometer3	Olfactometer3	0	1	4	2	501	10533	4077	Olfactometer2	07_11_22_11_32_36	Blank	Lotion	Human scent	1	0	2	P2	Phase 2	0	1	0	0	1	2	Lotion	0	0	0	0	0	1	0	0
Buster	Edgar	20	4000	45	10	2	AFC	Yes	Yes	NA	0.8	1	1	Yes	0	Olfactometer2	Olfactometer2	0	1	1	0	386	4001	0	Olfactometer2	07_11_22_11_33_13	Cotton	Human scent	Gloves	1	0	3	P2	Phase 2	1	0	0	0	0	2	Human scent	0	0	0	0	0	0	0	0
Buster	Edgar	20	4000	45	10	2	AFC	Yes	Yes	NA	0.8	1	1	Yes	0	Olfactometer2	Olfactometer2	0	5	2	2	10229	4469	6652	Olfactometer3	07_11_22_11_34_23	Perfume	Human scent	Lotion	1	0	4	P2	Phase 2	0	1	0	0	1	2	Lotion	0	0	0	0	0	1	0	0
Buster	Edgar	20	4000	45	10	2	AFC	Yes	Yes	NA	0.8	1	1	Yes	0	Olfactometer3	timeout	0	4	3	2	2276	918	553	0	07_11_22_11_35_38	Blank box	Lotion	Human scent	1	0	5	P2	Phase 2	0	0	1	1	1	2	NA	0	0	0	0	0	0	0	0
Buster	Edgar	20	4000	45	10	2	AFC	Yes	Yes	NA	0.8	1	1	Yes	0	Olfactometer1	Olfactometer1	0	2	0	0	4552	0	0	Olfactometer1	07_11_22_11_36_16	Human scent	Perfume	Lotion	1	0	6	P2	Phase 2	1	0	0	0	0	2	Human scent	0	0	0	0	0	0	0	0
Buster	Edgar	20	4000	45	10	2	AFC	Yes	Yes	NA	0.8	1	1	Yes	0	Olfactometer3	Olfactometer3	0	2	1	1	392	519	4001	Olfactometer3	07_11_22_11_36_58	Perfume	Distractor box	Human scent	1	0	7	P2	Phase 2	1	0	0	0	0	2	Human scent	0	0	0	0	0	0	0	0
Buster	Edgar	20	4000	45	10	2	AFC	Yes	Yes	NA	0.8	1	1	Yes	0	blank	All Clear	0	2	2	1	757	7290	551	Olfactometer2	07_11_22_11_37_50	Gloves	Perfume	Cotton	1	0	8	P2	Phase 2	0	1	0	0	0	2	Perfume	0	0	0	0	0	1	0	0
Buster	Edgar	20	4000	45	10	2	AFC	Yes	Yes	NA	0.8	1	1	Yes	0	Olfactometer1	Olfactometer1	0	1	0	0	4001	0	0	Olfactometer1	07_11_22_11_38_27	Human scent	Distractor box	Distractor box	1	0	9	P2	Phase 2	1	0	0	0	0	2	Human scent	0	0	0	0	0	0	0	0
Buster	Edgar	20	4000	45	10	2	AFC	Yes	Yes	NA	0.8	1	1	Yes	0	blank	All Clear	0	1	2	1	542	445	424	0	07_11_22_11_39_08	Blank box	Blank box	Gloves	1	0	10	P2	Phase 2	1	0	0	0	0	2	NA	0	0	0	0	0	0	0	0
Buster	Edgar	20	4000	45	10	2	AFC	Yes	Yes	NA	0.8	1	1	Yes	0	Olfactometer2	Olfactometer2	0	1	1	0	310	4001	0	Olfactometer2	07_11_22_11_39_45	Distractor box	Human scent	Distractor box	1	0	11	P2	Phase 2	1	0	0	0	0	2	Human scent	0	0	0	0	0	0	0	0
Buster	Edgar	20	4000	45	10	2	AFC	Yes	Yes	NA	0.8	1	1	Yes	0	Olfactometer2	Olfactometer2	0	1	1	0	494	4001	0	Olfactometer2	07_11_22_11_40_21	Gloves	Human scent	Blank box	1	0	12	P2	Phase 2	1	0	0	0	0	2	Human scent	0	0	0	0	0	0	0	0
Buster	Edgar	20	4000	45	10	2	AFC	Yes	Yes	NA	0.8	1	1	Yes	0	Olfactometer1	Olfactometer1	0	1	0	0	4001	0	0	Olfactometer1	07_11_22_11_40_56	Human scent	Cotton	Cotton	1	0	13	P2	Phase 2	1	0	0	0	0	2	Human scent	0	0	0	0	0	0	0	0
Buster	Edgar	20	4000	45	10	2	AFC	Yes	Yes	NA	0.8	1	1	Yes	0	Olfactometer3	Olfactometer3	0	1	1	1	414	253	4001	Olfactometer3	07_11_22_11_41_35	Blank	Blank	Human scent	1	0	14	P2	Phase 2	1	0	0	0	0	2	Human scent	0	0	0	0	0	0	0	0
Buster	Edgar	20	4000	45	10	2	AFC	Yes	Yes	NA	0.8	1	1	Yes	0	Olfactometer1	Olfactometer1	0	1	0	0	4001	0	0	Olfactometer1	07_11_22_11_42_09	Human scent	Distractor box	Distractor box	1	0	15	P2	Phase 2	1	0	0	0	0	2	Human scent	0	0	0	0	0	0	0	0
Buster	Edgar	20	4000	45	10	2	AFC	Yes	Yes	NA	0.8	1	1	Yes	0	Olfactometer3	Olfactometer3	0	2	1	2	1094	344	7085	Olfactometer3	07_11_22_11_42_54	Blank box	Distractor box	Human scent	1	0	16	P2	Phase 2	1	0	0	0	0	2	Human scent	0	0	0	0	0	0	0	0
Buster	Edgar	20	4000	45	10	2	AFC	Yes	Yes	NA	0.8	1	1	Yes	0	blank	All Clear	0	2	3	1	5248	1395	441	Olfactometer1	07_11_22_11_43_45	Perfume	Distractor box	Blank	1	0	17	P2	Phase 2	0	1	0	0	0	2	Perfume	0	0	0	0	0	1	0	0
Buster	Edgar	20	4000	45	10	2	AFC	Yes	Yes	NA	0.8	1	1	Yes	0	Olfactometer3	Olfactometer3	0	1	1	1	373	829	4001	Olfactometer3	07_11_22_11_44_23	Blank	Lotion	Human scent	1	0	18	P2	Phase 2	1	0	0	0	0	2	Human scent	0	0	0	0	0	0	0	0
Buster	Edgar	20	4000	45	10	2	AFC	Yes	Yes	NA	0.8	1	1	Yes	0	Olfactometer1	Olfactometer1	0	1	0	0	4001	0	0	Olfactometer1	07_11_22_11_44_58	Human scent	Blank box	Blank box	1	0	19	P2	Phase 2	1	0	0	0	0	2	Human scent	0	0	0	0	0	0	0	0
Buster	Edgar	20	4000	45	10	2	AFC	Yes	Yes	NA	0.8	1	1	Yes	0	blank	All Clear	0	1	1	1	449	1042	280	0	07_11_22_11_45_38	Cotton	Lotion	Cotton	1	0	20	P2	Phase 2	1	0	0	0	0	2	NA	0	0	0	0	0	0	0	0
Buster	Edgar	20	4000	45	11	1	AFC	Yes	No	NA	1	0	1	Yes	0	Olfactometer1	Olfactometer1	0	1	0	0	4001	0	0	Olfactometer1	07_12_22_11_01_18	Human scent	Perfume	Distractor box	1	0	1	P2	Phase 2	1	0	0	0	0	3	Human scent	0	0	0	0	0	0	0	0
Buster	Edgar	20	4000	45	11	1	AFC	Yes	No	NA	1	0	1	Yes	0	Olfactometer2	Olfactometer2	0	1	1	0	365	4001	0	Olfactometer2	07_12_22_11_01_54	Cotton	Human scent	Gloves	1	0	2	P2	Phase 2	1	0	0	0	0	3	Human scent	0	0	0	0	0	0	0	0
Buster	Edgar	20	4000	45	11	1	AFC	Yes	No	NA	1	0	1	Yes	0	Olfactometer3	Olfactometer3	0	1	1	1	457	344	4001	Olfactometer3	07_12_22_11_02_29	Lotion	Perfume	Human scent	1	0	3	P2	Phase 2	1	0	0	0	0	3	Human scent	0	0	0	0	0	0	0	0
Buster	Edgar	20	4000	45	11	1	AFC	Yes	No	NA	1	0	1	Yes	0	Olfactometer1	Olfactometer1	0	1	0	0	4001	0	0	Olfactometer1	07_12_22_11_03_03	Human scent	Blank box	Blank box	1	0	4	P2	Phase 2	1	0	0	0	0	3	Human scent	0	0	0	0	0	0	0	0
Buster	Edgar	20	4000	45	11	1	AFC	Yes	No	NA	1	0	1	Yes	0	Olfactometer2	Olfactometer2	0	1	1	0	676	4001	0	Olfactometer2	07_12_22_11_03_39	Cotton	Human scent	Gloves	1	0	5	P2	Phase 2	1	0	0	0	0	3	Human scent	0	0	0	0	0	0	0	0
Buster	Edgar	20	4000	45	11	1	AFC	Yes	No	NA	1	0	1	Yes	0	Olfactometer1	Olfactometer1	0	1	0	0	4001	0	0	Olfactometer1	07_12_22_11_04_13	Human scent	Blank	Cotton	1	0	6	P2	Phase 2	1	0	0	0	0	3	Human scent	0	0	0	0	0	0	0	0
Buster	Edgar	20	4000	45	11	1	AFC	Yes	No	NA	1	0	1	Yes	0	Olfactometer1	Olfactometer1	0	1	0	0	4001	0	0	Olfactometer1	07_12_22_11_04_47	Human scent	Blank	Cotton	1	0	7	P2	Phase 2	1	0	0	0	0	3	Human scent	0	0	0	0	0	0	0	0
Buster	Edgar	20	4000	45	11	1	AFC	Yes	No	NA	1	0	1	Yes	0	Olfactometer3	Olfactometer3	0	1	1	1	730	365	4001	Olfactometer3	07_12_22_11_05_24	Perfume	Blank	Human scent	1	0	8	P2	Phase 2	1	0	0	0	0	3	Human scent	0	0	0	0	0	0	0	0
Buster	Edgar	20	4000	45	11	1	AFC	Yes	No	NA	1	0	1	Yes	0	Olfactometer2	Olfactometer2	0	1	1	0	514	4001	0	Olfactometer2	07_12_22_11_06_01	Cotton	Human scent	Cotton	1	0	9	P2	Phase 2	1	0	0	0	0	3	Human scent	0	0	0	0	0	0	0	0
Buster	Edgar	20	4000	45	11	1	AFC	Yes	No	NA	1	0	1	Yes	0	Olfactometer3	Olfactometer3	0	1	1	1	516	314	4001	Olfactometer3	07_12_22_11_06_36	Blank box	Blank	Human scent	1	0	10	P2	Phase 2	1	0	0	0	0	3	Human scent	0	0	0	0	0	0	0	0
Buster	Edgar	10	4000	45	11	1	AFC	Yes	No	NA	0.6	1	1	Yes	0	blank	All Clear	0	1	1	1	424	386	291	0	07_12_22_11_08_02	Blank box	Blank	Blank box	1	0	1	P2	Phase 2	1	0	0	0	0	3	NA	0	0	0	0	0	0	0	0
Buster	Edgar	10	4000	45	11	1	AFC	Yes	No	NA	0.6	1	1	Yes	0	Olfactometer2	Olfactometer2	0	1	1	0	659	4001	0	Olfactometer2	07_12_22_11_08_38	Perfume	Human scent	Cotton	1	0	2	P2	Phase 2	1	0	0	0	0	3	Human scent	0	0	0	0	0	0	0	0
Buster	Edgar	10	4000	45	11	1	AFC	Yes	No	NA	0.6	1	1	Yes	0	Olfactometer3	Olfactometer3	0	1	1	1	572	499	4001	Olfactometer3	07_12_22_11_09_16	Cotton	Blank	Human scent	1	0	3	P2	Phase 2	1	0	0	0	0	3	Human scent	0	0	0	0	0	0	0	0
Buster	Edgar	10	4000	45	11	1	AFC	Yes	No	NA	0.6	1	1	Yes	0	Olfactometer1	Olfactometer1	0	1	0	0	4001	0	0	Olfactometer1	07_12_22_11_09_50	Human scent	Blank	Blank box	1	0	4	P2	Phase 2	1	0	0	0	0	3	Human scent	0	0	0	0	0	0	0	0
Buster	Edgar	10	4000	45	11	1	AFC	Yes	No	NA	0.6	1	1	Yes	0	blank	All Clear	0	1	1	1	590	408	328	0	07_12_22_11_10_27	Distractor box	Distractor box	Cotton	1	0	5	P2	Phase 2	1	0	0	0	0	3	NA	0	0	0	0	0	0	0	0
Buster	Edgar	10	4000	45	11	1	AFC	Yes	No	NA	0.6	1	1	Yes	0	blank	All Clear	0	1	1	1	503	355	268	0	07_12_22_11_11_04	Blank	Blank box	Distractor box	1	0	6	P2	Phase 2	1	0	0	0	0	3	NA	0	0	0	0	0	0	0	0
Buster	Edgar	10	4000	45	11	1	AFC	Yes	No	NA	0.6	1	1	Yes	0	Olfactometer2	Olfactometer2	0	1	1	0	765	4001	0	Olfactometer2	07_12_22_11_11_40	Lotion	Human scent	Perfume	1	0	7	P2	Phase 2	1	0	0	0	0	3	Human scent	0	0	0	0	0	0	0	0
Buster	Edgar	10	4000	45	11	1	AFC	Yes	No	NA	0.6	1	1	Yes	0	Olfactometer3	Olfactometer3	0	1	1	1	560	401	4001	Olfactometer3	07_12_22_11_12_17	Blank	Distractor box	Human scent	1	0	8	P2	Phase 2	1	0	0	0	0	3	Human scent	0	0	0	0	0	0	0	0
Buster	Edgar	10	4000	45	11	1	AFC	Yes	No	NA	0.6	1	1	Yes	0	Olfactometer1	Olfactometer1	0	1	0	0	4001	0	0	Olfactometer1	07_12_22_11_12_51	Human scent	Lotion	Blank	1	0	9	P2	Phase 2	1	0	0	0	0	3	Human scent	0	0	0	0	0	0	0	0
Buster	Edgar	10	4000	45	11	1	AFC	Yes	No	NA	0.6	1	1	Yes	0	blank	All Clear	0	1	1	1	572	429	264	0	07_12_22_11_13_27	Gloves	Blank box	Distractor box	1	0	10	P2	Phase 2	1	0	0	0	0	3	NA	0	0	0	0	0	0	0	0
Stella	Edgar	20	3000	99	9	1	AFC	Yes	Yes	NA	0.8	1	1	Yes	0	blank	All Clear	0	2	1	1	1854	409	484	0	07_11_22_10_13_03	Distractor box	Gloves	Gloves	1	0	1	P2	Phase 2	1	0	0	0	0	1	NA	0	0	0	0	0	0	0	0
Stella	Edgar	20	3000	99	9	1	AFC	Yes	Yes	NA	0.8	1	1	Yes	0	Olfactometer3	Olfactometer3	0	1	4	1	455	9541	3001	Olfactometer2	07_11_22_10_13_53	Gloves	Lotion	Human scent	1	0	2	P2	Phase 2	0	1	0	0	1	1	Lotion	0	0	0	0	0	1	0	0
Stella	Edgar	20	3000	99	9	1	AFC	Yes	Yes	NA	0.8	1	1	Yes	0	blank	All Clear	0	1	2	2	421	1182	1346	0	07_11_22_10_14_39	Lotion	Blank	Distractor box	1	0	3	P2	Phase 2	1	0	0	0	0	1	NA	0	0	0	0	0	0	0	0
Stella	Edgar	20	3000	99	9	1	AFC	Yes	Yes	NA	0.8	1	1	Yes	0	Olfactometer2	Olfactometer2	0	1	1	0	355	3001	0	Olfactometer2	07_11_22_10_15_15	Cotton	Human scent	Blank box	1	0	4	P2	Phase 2	1	0	0	0	0	1	Human scent	0	0	0	0	0	0	0	0
Stella	Edgar	20	3000	99	9	1	AFC	Yes	Yes	NA	0.8	1	1	Yes	0	Olfactometer2	Olfactometer2	0	2	1	0	671	3001	0	Olfactometer2	07_11_22_10_15_51	Cotton	Human scent	Blank box	1	0	5	P2	Phase 2	1	0	0	0	0	1	Human scent	0	0	0	0	0	0	0	0
Stella	Edgar	20	3000	99	9	1	AFC	Yes	Yes	NA	0.8	1	1	Yes	0	Olfactometer3	Olfactometer3	0	2	7	5	495	8165	4621	Olfactometer2	07_11_22_10_17_50	Perfume	Perfume	Human scent	1	0	6	P2	Phase 2	0	1	0	0	1	1	Perfume	0	0	0	0	0	1	0	0
Stella	Edgar	20	3000	99	9	1	AFC	Yes	Yes	NA	0.8	1	1	Yes	0	Olfactometer3	Olfactometer3	0	3	0	1	3334	0	3001	Olfactometer1	07_11_22_10_18_58	Perfume	Cotton	Human scent	1	0	7	P2	Phase 2	0	1	0	0	1	1	Perfume	0	0	0	0	0	1	0	0
Stella	Edgar	20	3000	99	9	1	AFC	Yes	Yes	NA	0.8	1	1	Yes	0	Olfactometer1	Olfactometer1	0	3	0	0	4096	0	0	Olfactometer1	07_11_22_10_19_37	Human scent	Blank	Blank box	1	0	8	P2	Phase 2	1	0	0	0	0	1	Human scent	0	0	0	0	0	0	0	0
Stella	Edgar	20	3000	99	9	1	AFC	Yes	Yes	NA	0.8	1	1	Yes	0	Olfactometer2	Olfactometer2	0	2	1	0	391	3001	0	Olfactometer2	07_11_22_10_20_15	Gloves	Human scent	Cotton	1	0	9	P2	Phase 2	1	0	0	0	0	1	Human scent	0	0	0	0	0	0	0	0
Stella	Edgar	20	3000	99	9	1	AFC	Yes	Yes	NA	0.8	1	1	Yes	0	Olfactometer1	Olfactometer1	0	2	0	0	3097	0	0	Olfactometer1	07_11_22_10_20_50	Human scent	Blank	Blank	1	0	10	P2	Phase 2	1	0	0	0	0	1	Human scent	0	0	0	0	0	0	0	0
Stella	Edgar	20	3000	99	9	1	AFC	Yes	Yes	NA	0.8	1	1	Yes	0	Olfactometer3	Olfactometer3	0	2	1	5	683	655	5133	Olfactometer3	07_11_22_10_21_53	Blank	Gloves	Human scent	1	0	11	P2	Phase 2	1	0	0	0	0	1	Human scent	0	0	0	0	0	0	0	0
Stella	Edgar	20	3000	99	9	1	AFC	Yes	Yes	NA	0.8	1	1	Yes	0	Olfactometer2	Olfactometer2	0	2	1	0	591	3001	0	Olfactometer2	07_11_22_10_22_32	Cotton	Human scent	Gloves	1	0	12	P2	Phase 2	1	0	0	0	0	1	Human scent	0	0	0	0	0	0	0	0
Stella	Edgar	20	3000	99	9	1	AFC	Yes	Yes	NA	0.8	1	1	Yes	0	Olfactometer2	Olfactometer2	0	0	1	0	0	3001	0	Olfactometer2	07_11_22_10_23_16	Lotion	Human scent	Cotton	1	0	13	P2	Phase 2	1	0	0	0	0	1	Human scent	0	0	0	0	0	0	0	0
Stella	Edgar	20	3000	99	9	1	AFC	Yes	Yes	NA	0.8	1	1	Yes	0	blank	All Clear	0	2	1	1	445	586	488	0	07_11_22_10_24_01	Distractor box	Gloves	Blank box	1	0	14	P2	Phase 2	1	0	0	0	0	1	NA	0	0	0	0	0	0	0	0
Stella	Edgar	20	3000	99	9	1	AFC	Yes	Yes	NA	0.8	1	1	Yes	0	Olfactometer1	Olfactometer1	0	1	0	0	3001	0	0	Olfactometer1	07_11_22_10_24_40	Human scent	Cotton	Lotion	1	0	15	P2	Phase 2	1	0	0	0	0	1	Human scent	0	0	0	0	0	0	0	0
Stella	Edgar	20	3000	99	9	1	AFC	Yes	Yes	NA	0.8	1	1	Yes	0	blank	All Clear	0	2	2	2	648	2220	932	0	07_11_22_10_25_29	Lotion	Cotton	Distractor box	1	0	16	P2	Phase 2	1	0	0	0	0	1	NA	0	0	0	0	0	0	0	0
Stella	Edgar	20	3000	99	9	1	AFC	Yes	Yes	NA	0.8	1	1	Yes	0	Olfactometer3	Olfactometer3	0	5	3	3	8615	939	3978	Olfactometer1	07_11_22_10_26_21	Gloves	Blank box	Human scent	1	0	17	P2	Phase 2	0	1	0	0	1	1	Gloves	1	0	0	0	0	0	0	0
Stella	Edgar	20	3000	99	9	1	AFC	Yes	Yes	NA	0.8	1	1	Yes	0	Olfactometer2	Olfactometer2	0	0	1	0	0	3001	0	Olfactometer2	07_11_22_10_26_59	Blank	Human scent	Distractor box	1	0	18	P2	Phase 2	1	0	0	0	0	1	Human scent	0	0	0	0	0	0	0	0
Stella	Edgar	20	3000	99	9	1	AFC	Yes	Yes	NA	0.8	1	1	Yes	0	Olfactometer1	Olfactometer1	0	1	0	0	3001	0	0	Olfactometer1	07_11_22_10_27_35	Human scent	Blank	Gloves	1	0	19	P2	Phase 2	1	0	0	0	0	1	Human scent	0	0	0	0	0	0	0	0
Stella	Edgar	20	3000	99	9	1	AFC	Yes	Yes	NA	0.8	1	1	Yes	0	Olfactometer1	Olfactometer1	0	2	1	0	5005	219	0	Olfactometer1	07_11_22_10_28_20	Human scent	Perfume	Blank	1	0	20	P2	Phase 2	1	0	0	0	0	1	Human scent	0	0	0	0	0	0	0	0
Stella	Edgar	20	3000	60	10	2	AFC	Yes	Yes	NA	0.8	1	1	Yes	0	Olfactometer3	Olfactometer3	0	0	0	1	0	0	3001	Olfactometer3	07_11_22_11_52_57	Distractor box	Perfume	Human scent	1	0	1	P2	Phase 2	1	0	0	0	0	2	Human scent	0	0	0	0	0	0	0	0
Stella	Edgar	20	3000	60	10	2	AFC	Yes	Yes	NA	0.8	1	1	Yes	0	blank	All Clear	0	1	1	1	106	439	501	0	07_11_22_11_53_43	Perfume	Cotton	Distractor box	1	0	2	P2	Phase 2	1	0	0	0	0	2	NA	0	0	0	0	0	0	0	0
Stella	Edgar	20	3000	60	10	2	AFC	Yes	Yes	NA	0.8	1	1	Yes	0	Olfactometer1	Olfactometer1	0	1	0	0	3001	0	0	Olfactometer1	07_11_22_11_54_23	Human scent	Blank box	Blank	1	0	3	P2	Phase 2	1	0	0	0	0	2	Human scent	0	0	0	0	0	0	0	0
Stella	Edgar	20	3000	60	10	2	AFC	Yes	Yes	NA	0.8	1	1	Yes	0	Olfactometer3	Olfactometer3	0	1	4	1	518	7155	3001	Olfactometer2	07_11_22_11_55_09	Gloves	Blank box	Human scent	1	0	4	P2	Phase 2	0	1	0	0	1	2	Blank box	0	0	0	0	1	0	0	0
Stella	Edgar	20	3000	60	10	2	AFC	Yes	Yes	NA	0.8	1	1	Yes	0	Olfactometer1	Olfactometer1	0	2	0	0	3111	0	0	Olfactometer1	07_11_22_11_55_46	Human scent	Lotion	Gloves	1	0	5	P2	Phase 2	1	0	0	0	0	2	Human scent	0	0	0	0	0	0	0	0
Stella	Edgar	20	3000	60	10	2	AFC	Yes	Yes	NA	0.8	1	1	Yes	0	blank	All Clear	0	1	2	1	176	1563	800	0	07_11_22_11_56_31	Gloves	Perfume	Blank box	1	0	6	P2	Phase 2	1	0	0	0	0	2	NA	0	0	0	0	0	0	0	0
Stella	Edgar	20	3000	60	10	2	AFC	Yes	Yes	NA	0.8	1	1	Yes	0	Olfactometer2	Olfactometer2	0	5	1	0	10647	3001	0	Olfactometer1	07_11_22_11_57_19	Distractor box	Human scent	Gloves	1	0	7	P2	Phase 2	0	1	0	0	1	2	Distractor box	0	0	0	1	0	0	0	0
Stella	Edgar	20	3000	60	10	2	AFC	Yes	Yes	NA	0.8	1	1	Yes	0	Olfactometer2	Olfactometer2	0	0	1	0	0	3001	0	Olfactometer2	07_11_22_11_57_58	Blank	Human scent	Blank box	1	0	8	P2	Phase 2	1	0	0	0	0	2	Human scent	0	0	0	0	0	0	0	0
Stella	Edgar	20	3000	60	10	2	AFC	Yes	Yes	NA	0.8	1	1	Yes	0	Olfactometer3	Olfactometer3	0	1	1	2	1316	461	3803	Olfactometer3	07_11_22_11_58_39	Blank	Gloves	Human scent	1	0	9	P2	Phase 2	1	0	0	0	0	2	Human scent	0	0	0	0	0	0	0	0
Stella	Edgar	20	3000	60	10	2	AFC	Yes	Yes	NA	0.8	1	1	Yes	0	Olfactometer1	Olfactometer1	0	2	0	0	3173	0	0	Olfactometer1	07_11_22_11_59_15	Human scent	Lotion	Cotton	1	0	10	P2	Phase 2	1	0	0	0	0	2	Human scent	0	0	0	0	0	0	0	0
Stella	Edgar	20	3000	60	10	2	AFC	Yes	Yes	NA	0.8	1	1	Yes	0	Olfactometer2	Olfactometer2	0	2	3	1	598	4440	285	Olfactometer2	07_11_22_12_00_11	Cotton	Human scent	Distractor box	1	0	11	P2	Phase 2	1	0	0	0	0	2	Human scent	0	0	0	0	0	0	0	0
Stella	Edgar	20	3000	60	10	2	AFC	Yes	Yes	NA	0.8	1	1	Yes	0	Olfactometer3	Olfactometer3	0	1	1	1	452	278	3001	Olfactometer3	07_11_22_12_00_49	Perfume	Distractor box	Human scent	1	0	12	P2	Phase 2	1	0	0	0	0	2	Human scent	0	0	0	0	0	0	0	0
Stella	Edgar	20	3000	60	10	2	AFC	Yes	Yes	NA	0.8	1	1	Yes	0	Olfactometer1	Olfactometer1	0	1	0	0	3001	0	0	Olfactometer1	07_11_22_12_01_26	Human scent	Gloves	Lotion	1	0	13	P2	Phase 2	1	0	0	0	0	2	Human scent	0	0	0	0	0	0	0	0
Stella	Edgar	20	3000	60	10	2	AFC	Yes	Yes	NA	0.8	1	1	Yes	0	Olfactometer3	Olfactometer3	0	3	1	1	1520	438	3001	Olfactometer3	07_11_22_12_02_07	Distractor box	Blank box	Human scent	1	0	14	P2	Phase 2	1	0	0	0	0	2	Human scent	0	0	0	0	0	0	0	0
Stella	Edgar	20	3000	60	10	2	AFC	Yes	Yes	NA	0.8	1	1	Yes	0	Olfactometer2	Olfactometer2	0	1	1	0	1331	3001	0	Olfactometer2	07_11_22_12_02_46	Blank	Human scent	Gloves	1	0	15	P2	Phase 2	1	0	0	0	0	2	Human scent	0	0	0	0	0	0	0	0
Stella	Edgar	20	3000	60	10	2	AFC	Yes	Yes	NA	0.8	1	1	Yes	0	blank	All Clear	0	1	1	1	1156	15	378	0	07_11_22_12_03_31	Perfume	Perfume	Cotton	1	0	16	P2	Phase 2	1	0	0	0	0	2	NA	0	0	0	0	0	0	0	0
Stella	Edgar	20	3000	60	10	2	AFC	Yes	Yes	NA	0.8	1	1	Yes	0	Olfactometer1	Olfactometer1	0	1	0	0	3001	0	0	Olfactometer1	07_11_22_12_04_08	Human scent	Distractor box	Distractor box	1	0	17	P2	Phase 2	1	0	0	0	0	2	Human scent	0	0	0	0	0	0	0	0
Stella	Edgar	20	3000	60	10	2	AFC	Yes	Yes	NA	0.8	1	1	Yes	0	Olfactometer1	Olfactometer1	0	1	0	0	3001	0	0	Olfactometer1	07_11_22_12_04_43	Human scent	Gloves	Cotton	1	0	18	P2	Phase 2	1	0	0	0	0	2	Human scent	0	0	0	0	0	0	0	0
Stella	Edgar	20	3000	60	10	2	AFC	Yes	Yes	NA	0.8	1	1	Yes	0	blank	All Clear	0	2	1	1	695	247	637	0	07_11_22_12_05_24	Distractor box	Gloves	Gloves	1	0	19	P2	Phase 2	1	0	0	0	0	2	NA	0	0	0	0	0	0	0	0
Stella	Edgar	20	3000	60	10	2	AFC	Yes	Yes	NA	0.8	1	1	Yes	0	Olfactometer2	Olfactometer2	0	1	2	0	240	5695	0	Olfactometer2	07_11_22_12_06_08	Lotion	Human scent	Cotton	1	0	20	P2	Phase 2	1	0	0	0	0	2	Human scent	0	0	0	0	0	0	0	0
Stella	Edgar	20	3000	45	11	1	AFC	Yes	Yes	NA	0.8	1	1	Yes	0	Olfactometer2	Olfactometer2	0	1	2	3	342	3823	1296	Olfactometer2	07_12_22_10_45_11	Gloves	Human scent	Blank	1	0	1	P2	Phase 2	1	0	0	0	0	3	Human scent	0	0	0	0	0	0	0	0
Stella	Edgar	20	3000	45	11	1	AFC	Yes	Yes	NA	0.8	1	1	Yes	0	Olfactometer1	Olfactometer1	0	1	0	0	3001	0	0	Olfactometer1	07_12_22_10_45_46	Human scent	Gloves	Perfume	1	0	2	P2	Phase 2	1	0	0	0	0	3	Human scent	0	0	0	0	0	0	0	0
Stella	Edgar	20	3000	45	11	1	AFC	Yes	Yes	NA	0.8	1	1	Yes	0	Olfactometer2	Olfactometer2	0	1	1	0	439	3001	0	Olfactometer2	07_12_22_10_46_21	Gloves	Human scent	Cotton	1	0	3	P2	Phase 2	1	0	0	0	0	3	Human scent	0	0	0	0	0	0	0	0
Stella	Edgar	20	3000	45	11	1	AFC	Yes	Yes	NA	0.8	1	1	Yes	0	Olfactometer1	Olfactometer1	0	1	0	0	3001	0	0	Olfactometer1	07_12_22_10_46_55	Human scent	Blank box	Perfume	1	0	4	P2	Phase 2	1	0	0	0	0	3	Human scent	0	0	0	0	0	0	0	0
Stella	Edgar	20	3000	45	11	1	AFC	Yes	Yes	NA	0.8	1	1	Yes	0	Olfactometer3	Olfactometer3	0	1	0	1	529	0	3001	Olfactometer3	07_12_22_10_47_34	Blank	Perfume	Human scent	1	0	5	P2	Phase 2	1	0	0	0	0	3	Human scent	0	0	0	0	0	0	0	0
Stella	Edgar	20	3000	45	11	1	AFC	Yes	Yes	NA	0.8	1	1	Yes	0	Olfactometer3	Olfactometer3	0	1	1	1	505	564	3001	Olfactometer3	07_12_22_10_48_15	Perfume	Blank box	Human scent	1	0	6	P2	Phase 2	1	0	0	0	0	3	Human scent	0	0	0	0	0	0	0	0
Stella	Edgar	20	3000	45	11	1	AFC	Yes	Yes	NA	0.8	1	1	Yes	0	blank	All Clear	0	3	2	2	163	554	157	0	07_12_22_10_48_59	Lotion	Cotton	Perfume	1	0	7	P2	Phase 2	1	0	0	0	0	3	NA	0	0	0	0	0	0	0	0
Stella	Edgar	20	3000	45	11	1	AFC	Yes	Yes	NA	0.8	1	1	Yes	0	Olfactometer1	Olfactometer1	0	1	0	0	3001	0	0	Olfactometer1	07_12_22_10_49_35	Human scent	Blank box	Blank box	1	0	8	P2	Phase 2	1	0	0	0	0	3	Human scent	0	0	0	0	0	0	0	0
Stella	Edgar	20	3000	45	11	1	AFC	Yes	Yes	NA	0.8	1	1	Yes	0	blank	All Clear	0	3	3	3	357	1095	5025	Olfactometer3	07_12_22_10_50_37	Perfume	Lotion	Distractor box	1	0	9	P2	Phase 2	0	1	0	0	0	3	Distractor box	0	0	0	1	0	0	0	0
Stella	Edgar	20	3000	45	11	1	AFC	Yes	Yes	NA	0.8	1	1	Yes	0	Olfactometer3	Olfactometer3	0	1	2	1	670	640	3001	Olfactometer3	07_12_22_10_51_17	Cotton	Gloves	Human scent	1	0	10	P2	Phase 2	1	0	0	0	0	3	Human scent	0	0	0	0	0	0	0	0
Stella	Edgar	20	3000	45	11	1	AFC	Yes	Yes	NA	0.8	1	1	Yes	0	Olfactometer2	Olfactometer2	0	3	1	0	4547	3001	0	Olfactometer1	07_12_22_10_51_57	Distractor box	Human scent	Cotton	1	0	11	P2	Phase 2	0	1	0	0	1	3	Distractor box	0	0	0	1	0	0	0	0
Stella	Edgar	20	3000	45	11	1	AFC	Yes	Yes	NA	0.8	1	1	Yes	0	Olfactometer1	Olfactometer1	0	1	0	0	3001	0	0	Olfactometer1	07_12_22_10_52_31	Human scent	Perfume	Blank box	1	0	12	P2	Phase 2	1	0	0	0	0	3	Human scent	0	0	0	0	0	0	0	0
Stella	Edgar	20	3000	45	11	1	AFC	Yes	Yes	NA	0.8	1	1	Yes	0	blank	All Clear	0	1	1	2	537	353	1054	0	07_12_22_10_53_09	Perfume	Lotion	Perfume	1	0	13	P2	Phase 2	1	0	0	0	0	3	NA	0	0	0	0	0	0	0	0
Stella	Edgar	20	3000	45	11	1	AFC	Yes	Yes	NA	0.8	1	1	Yes	0	blank	All Clear	0	1	2	1	93	126	379	0	07_12_22_10_53_50	Lotion	Blank	Cotton	1	0	14	P2	Phase 2	1	0	0	0	0	3	NA	0	0	0	0	0	0	0	0
Stella	Edgar	20	3000	45	11	1	AFC	Yes	Yes	NA	0.8	1	1	Yes	0	Olfactometer2	Olfactometer2	0	0	1	0	0	3001	0	Olfactometer2	07_12_22_10_54_28	Lotion	Human scent	Blank box	1	0	15	P2	Phase 2	1	0	0	0	0	3	Human scent	0	0	0	0	0	0	0	0
Stella	Edgar	20	3000	45	11	1	AFC	Yes	Yes	NA	0.8	1	1	Yes	0	Olfactometer3	Olfactometer3	0	0	1	1	0	582	3001	Olfactometer3	07_12_22_10_55_09	Blank box	Cotton	Human scent	1	0	16	P2	Phase 2	1	0	0	0	0	3	Human scent	0	0	0	0	0	0	0	0
Stella	Edgar	20	3000	45	11	1	AFC	Yes	Yes	NA	0.8	1	1	Yes	0	Olfactometer2	Olfactometer2	0	1	1	0	662	3001	0	Olfactometer2	07_12_22_10_55_45	Cotton	Human scent	Lotion	1	0	17	P2	Phase 2	1	0	0	0	0	3	Human scent	0	0	0	0	0	0	0	0
Stella	Edgar	20	3000	45	11	1	AFC	Yes	Yes	NA	0.8	1	1	Yes	0	Olfactometer3	Olfactometer3	0	1	1	1	661	669	3001	Olfactometer3	07_12_22_10_56_22	Gloves	Perfume	Human scent	1	0	18	P2	Phase 2	1	0	0	0	0	3	Human scent	0	0	0	0	0	0	0	0
Stella	Edgar	20	3000	45	11	1	AFC	Yes	Yes	NA	0.8	1	1	Yes	0	Olfactometer1	Olfactometer1	0	1	0	0	3001	0	0	Olfactometer1	07_12_22_10_56_56	Human scent	Gloves	Blank box	1	0	19	P2	Phase 2	1	0	0	0	0	3	Human scent	0	0	0	0	0	0	0	0
Stella	Edgar	20	3000	45	11	1	AFC	Yes	Yes	NA	0.8	1	1	Yes	0	Olfactometer1	Olfactometer1	0	1	0	0	3001	0	0	Olfactometer1	07_12_22_10_57_31	Human scent	Gloves	Distractor box	1	0	20	P2	Phase 2	1	0	0	0	0	3	Human scent	0	0	0	0	0	0	0	0
Buster	Edgar	20	4000	45	21	1	AFC	Yes	No	NA	0.8	0.8	0.8	Yes	0	Olfactometer3	Olfactometer3	20.48478413	2	1	1	617	254	4001	Olfactometer3	07_18_22_08_37_01	Gloves	Gloves	Human scent	1	0	1	P2	Phase 3	1	0	0	0	0	3	Human scent	0	0	0	0	0	0	0	0
Buster	Edgar	20	4000	45	21	1	AFC	Yes	No	NA	0.8	0.8	0.8	Yes	0	blank	All Clear	0	2	1	1	524	330	367	0	07_18_22_08_37_40	Distractor box	Gloves	Blank box	0	0	2	P2	Phase 3	1	0	0	0	0	3	NA	0	0	0	0	0	0	0	0
Buster	Edgar	20	4000	45	21	1	AFC	Yes	No	NA	0.8	0.8	0.8	Yes	0	Olfactometer1	Olfactometer1	14.93600631	1	0	0	4003	0	0	Olfactometer1	07_18_22_08_38_24	Human scent	Amyl acetate	Blank box	1	0	3	P2	Phase 3	1	0	0	0	0	3	Human scent	0	0	0	0	0	0	0	0
Buster	Edgar	20	4000	45	21	1	AFC	Yes	No	NA	0.8	0.8	0.8	Yes	0	Olfactometer3	Olfactometer3	7.16836381	1	1	1	450	418	4001	Olfactometer3	07_18_22_08_38_59	Blank box	Amyl acetate	Human scent	1	0	4	P2	Phase 3	1	0	0	0	0	3	Human scent	0	0	0	0	0	0	0	0
Buster	Edgar	20	4000	45	21	1	AFC	Yes	No	NA	0.8	0.8	0.8	Yes	0	Olfactometer1	Olfactometer1	5.574139118	1	0	0	4004	0	0	Olfactometer1	07_18_22_08_39_33	Human scent	Blank box	Limonine	1	0	5	P2	Phase 3	1	0	0	0	0	3	Human scent	0	0	0	0	0	0	0	0
Buster	Edgar	20	4000	45	21	1	AFC	Yes	No	NA	0.8	0.8	0.8	Yes	0	Olfactometer2	Olfactometer2	6.979357719	1	1	0	410	4003	0	Olfactometer2	07_18_22_08_40_08	Amyl acetate	Human scent	Amyl acetate	1	0	6	P2	Phase 3	1	0	0	0	0	3	Human scent	0	0	0	0	0	0	0	0
Buster	Edgar	20	4000	45	21	1	AFC	Yes	No	NA	0.8	0.8	0.8	Yes	0	Olfactometer3	Olfactometer3	11.79761314	1	1	1	456	319	4003	Olfactometer3	07_18_22_08_40_48	Gloves	Blank box	Human scent	1	0	7	P2	Phase 3	1	0	0	0	0	3	Human scent	0	0	0	0	0	0	0	0
Buster	Edgar	20	4000	45	21	1	AFC	Yes	No	NA	0.8	0.8	0.8	Yes	0	Olfactometer1	Olfactometer1	8.206351519	1	1	0	4001	424	0	Olfactometer1	07_18_22_08_41_22	Human scent	Blank box	Distractor box	0	0	8	P2	Phase 3	1	0	0	0	0	3	Human scent	0	0	0	0	0	0	0	0
Buster	Edgar	20	4000	45	21	1	AFC	Yes	No	NA	0.8	0.8	0.8	Yes	0	blank	All Clear	0	1	1	1	599	279	235	0	07_18_22_08_42_01	Distractor box	Limonine		1	0	9	P2	Phase 3	1	0	0	0	0	3	NA	0	0	0	0	0	0	0	0
Buster	Edgar	20	4000	45	21	1	AFC	Yes	No	NA	0.8	0.8	0.8	Yes	0	Olfactometer2	Olfactometer2	7.415865898	1	1	0	463	4001	0	Olfactometer2	07_18_22_08_42_35		Human scent	Blank box	0	0	10	P2	Phase 3	1	0	0	0	0	3	Human scent	0	0	0	0	0	0	0	0
Buster	Edgar	20	4000	45	21	1	AFC	Yes	No	NA	0.8	0.8	0.8	Yes	0	Olfactometer1	Olfactometer1	5.966008425	1	0	0	4001	0	0	Olfactometer1	07_18_22_08_43_09	Human scent			1	0	11	P2	Phase 3	1	0	0	0	0	3	Human scent	0	0	0	0	0	0	0	0
Buster	Edgar	20	4000	45	21	1	AFC	Yes	No	NA	0.8	0.8	0.8	Yes	0	Olfactometer2	Olfactometer2	7.674778223	1	1	0	509	4003	0	Olfactometer2	07_18_22_08_43_45	Blank box	Human scent	Amyl acetate	1	0	12	P2	Phase 3	1	0	0	0	0	3	Human scent	0	0	0	0	0	0	0	0
Buster	Edgar	20	4000	45	21	1	AFC	Yes	No	NA	0.8	0.8	0.8	Yes	0	Olfactometer2	All Clear	0	1	1	1	442	505	438	0	07_18_22_08_44_26	Limonine	Human scent	Distractor box	1	0	13	P2	Phase 3	0	0	1	0	1	3	NA	0	0	0	0	0	0	0	0
Buster	Edgar	20	4000	45	21	1	AFC	Yes	No	NA	0.8	0.8	0.8	Yes	0	blank	All Clear	0	2	2	1	979	434	421	0	07_18_22_08_45_07	Gloves	Amyl acetate	Amyl acetate	1	0	14	P2	Phase 3	1	0	0	0	0	3	NA	0	0	0	0	0	0	0	0
Buster	Edgar	20	4000	45	21	1	AFC	Yes	No	NA	0.8	0.8	0.8	Yes	0	Olfactometer3	Olfactometer3	7.113915443	2	1	1	477	297	4002	Olfactometer3	07_18_22_08_45_41	Amyl acetate		Human scent	0	0	15	P2	Phase 3	1	0	0	0	0	3	Human scent	0	0	0	0	0	0	0	0
Buster	Edgar	20	4000	45	21	1	AFC	Yes	No	NA	0.8	0.8	0.8	Yes	0	Olfactometer3	Olfactometer3	7.731186628	1	1	1	428	376	4001	Olfactometer3	07_18_22_08_46_15	Blank box	Blank box	Human scent	0	0	16	P2	Phase 3	1	0	0	0	0	3	Human scent	0	0	0	0	0	0	0	0
Buster	Edgar	20	4000	45	21	1	AFC	Yes	No	NA	0.8	0.8	0.8	Yes	0	Olfactometer3	Olfactometer3	7.574577093	1	1	1	411	298	4001	Olfactometer3	07_18_22_08_46_51	Blank box	Amyl acetate	Human scent	1	0	17	P2	Phase 3	1	0	0	0	0	3	Human scent	0	0	0	0	0	0	0	0
Buster	Edgar	20	4000	45	21	1	AFC	Yes	No	NA	0.8	0.8	0.8	Yes	0	Olfactometer1	Olfactometer1	5.753867149	1	0	0	4001	0	0	Olfactometer1	07_18_22_08_47_25	Human scent	Blank box		1	0	18	P2	Phase 3	1	0	0	0	0	3	Human scent	0	0	0	0	0	0	0	0
Buster	Edgar	20	4000	45	21	1	AFC	Yes	No	NA	0.8	0.8	0.8	Yes	0	Olfactometer1	Olfactometer1	6.023247242	1	0	0	4001	0	0	Olfactometer1	07_18_22_08_47_59	Human scent	Gloves	Gloves	1	0	19	P2	Phase 3	1	0	0	0	0	3	Human scent	0	0	0	0	0	0	0	0
Buster	Edgar	20	4000	45	21	1	AFC	Yes	No	NA	0.8	0.8	0.8	Yes	0	blank	All Clear	0	1	1	1	368	267	497	0	07_18_22_08_48_38		Gloves	Gloves	1	0	20	P2	Phase 3	1	0	0	0	0	3	NA	0	0	0	0	0	0	0	0
Stella	Edgar	20	3000	45	21	1	AFC	Yes	No	NA	0.8	0.8	0.8	Yes	0	Olfactometer3	Olfactometer3	9.357568026	1	1	1	293	367	3001	Olfactometer3	07_18_22_08_55_43	Distractor box	Limonine	Human scent	0	0	1	P2	Phase 3	1	0	0	0	0	3	Human scent	0	0	0	0	0	0	0	0
Stella	Edgar	20	3000	45	21	1	AFC	Yes	No	NA	0.8	0.8	0.8	Yes	0	Olfactometer1	Olfactometer1	5.319463968	1	0	0	3001	0	0	Olfactometer1	07_18_22_08_56_15	Human scent	Blank box	Gloves	0	0	2	P2	Phase 3	1	0	0	0	0	3	Human scent	0	0	0	0	0	0	0	0
Stella	Edgar	20	3000	45	21	1	AFC	Yes	No	NA	0.8	0.8	0.8	Yes	0	Olfactometer3	Olfactometer3	6.983377218	1	1	1	379	326	3001	Olfactometer3	07_18_22_08_56_51	Limonine	Limonine	Human scent	1	0	3	P2	Phase 3	1	0	0	0	0	3	Human scent	0	0	0	0	0	0	0	0
Stella	Edgar	20	3000	45	21	1	AFC	Yes	No	NA	0.8	0.8	0.8	Yes	0	Olfactometer2	Olfactometer2	7.512480974	1	1	0	211	3003	0	Olfactometer2	07_18_22_08_57_26	Gloves	Human scent	Gloves	1	0	4	P2	Phase 3	1	0	0	0	0	3	Human scent	0	0	0	0	0	0	0	0
Stella	Edgar	20	3000	45	21	1	AFC	Yes	No	NA	0.8	0.8	0.8	Yes	0	Olfactometer2	All Clear	0	1	1	1	245	567	380	0	07_18_22_08_58_08	Distractor box	Human scent	Blank box	1	0	5	P2	Phase 3	0	0	1	0	1	3	NA	0	0	0	0	0	0	0	0
Stella	Edgar	20	3000	45	21	1	AFC	Yes	No	NA	0.8	0.8	0.8	Yes	0	Olfactometer2	Olfactometer2	6.106537581	1	1	0	472	3004	0	Olfactometer2	07_18_22_08_58_42	Distractor box	Human scent	Amyl acetate	1	0	6	P2	Phase 3	1	0	0	0	0	3	Human scent	0	0	0	0	0	0	0	0
Stella	Edgar	20	3000	45	21	1	AFC	Yes	No	NA	0.8	0.8	0.8	Yes	0	Olfactometer1	Olfactometer1	5.110025883	1	0	0	3003	0	0	Olfactometer1	07_18_22_08_59_16	Human scent	Gloves	Distractor box	1	0	7	P2	Phase 3	1	0	0	0	0	3	Human scent	0	0	0	0	0	0	0	0
Stella	Edgar	20	3000	45	21	1	AFC	Yes	No	NA	0.8	0.8	0.8	Yes	0	blank	All Clear	0	3	3	3	1193	977	700	0	07_18_22_09_00_05	Limonine	Gloves	Blank box	1	0	8	P2	Phase 3	1	0	0	0	0	3	NA	0	0	0	0	0	0	0	0
Stella	Edgar	20	3000	45	21	1	AFC	Yes	No	NA	0.8	0.8	0.8	Yes	0	blank	All Clear	0	2	3	2	860	542	954	0	07_18_22_09_00_52	Limonine	Gloves	Blank box	1	0	9	P2	Phase 3	1	0	0	0	0	3	NA	0	0	0	0	0	0	0	0
Stella	Edgar	20	3000	45	21	1	AFC	Yes	No	NA	0.8	0.8	0.8	Yes	0	Olfactometer1	Olfactometer1	4.795296192	1	0	0	3001	0	0	Olfactometer1	07_18_22_09_01_26	Human scent	Distractor box	Distractor box	1	0	10	P2	Phase 3	1	0	0	0	0	3	Human scent	0	0	0	0	0	0	0	0
Stella	Edgar	20	3000	45	21	1	AFC	Yes	No	NA	0.8	0.8	0.8	Yes	0	Olfactometer1	Olfactometer1	5.848317385	1	0	0	3001	0	0	Olfactometer1	07_18_22_09_02_01	Human scent	Blank box	Amyl acetate	1	0	11	P2	Phase 3	1	0	0	0	0	3	Human scent	0	0	0	0	0	0	0	0
Stella	Edgar	20	3000	45	21	1	AFC	Yes	No	NA	0.8	0.8	0.8	Yes	0	Olfactometer1	Olfactometer1	5.061269045	1	0	0	3001	0	0	Olfactometer1	07_18_22_09_02_33	Human scent	Blank box	Gloves	0	0	12	P2	Phase 3	1	0	0	0	0	3	Human scent	0	0	0	0	0	0	0	0
Stella	Edgar	20	3000	45	21	1	AFC	Yes	No	NA	0.8	0.8	0.8	Yes	0	blank	All Clear	0	3	2	2	614	933	2312	0	07_18_22_09_03_22	Blank box	Blank box	Blank box	0	0	13	P2	Phase 3	1	0	0	0	0	3	NA	0	0	0	0	0	0	0	0
Stella	Edgar	20	3000	45	21	1	AFC	Yes	No	NA	0.8	0.8	0.8	Yes	0	Olfactometer2	Olfactometer2	6.658325195	1	1	0	661	3001	0	Olfactometer2	07_18_22_09_03_57	Amyl acetate	Human scent	Gloves	1	0	14	P2	Phase 3	1	0	0	0	0	3	Human scent	0	0	0	0	0	0	0	0
Stella	Edgar	20	3000	45	21	1	AFC	Yes	No	NA	0.8	0.8	0.8	Yes	0	blank	All Clear	0	2	1	1	654	461	1283	0	07_18_22_09_04_40	Gloves	Gloves	Distractor box	1	0	15	P2	Phase 3	1	0	0	0	0	3	NA	0	0	0	0	0	0	0	0
Stella	Edgar	20	3000	45	21	1	AFC	Yes	No	NA	0.8	0.8	0.8	Yes	0	Olfactometer2	Olfactometer2	7.544638634	1	1	0	587	3002	0	Olfactometer2	07_18_22_09_05_16	Blank box	Human scent	Blank box	1	0	16	P2	Phase 3	1	0	0	0	0	3	Human scent	0	0	0	0	0	0	0	0
Stella	Edgar	20	3000	45	21	1	AFC	Yes	No	NA	0.8	0.8	0.8	Yes	0	Olfactometer2	Olfactometer2	6.495915413	1	1	0	330	3001	0	Olfactometer2	07_18_22_09_05_51	Gloves	Human scent	Distractor box	1	0	17	P2	Phase 3	1	0	0	0	0	3	Human scent	0	0	0	0	0	0	0	0
Stella	Edgar	20	3000	45	21	1	AFC	Yes	No	NA	0.8	0.8	0.8	Yes	0	Olfactometer3	Olfactometer3	7.781210184	1	1	1	268	252	3004	Olfactometer3	07_18_22_09_06_28	Distractor box	Blank box	Human scent	1	0	18	P2	Phase 3	1	0	0	0	0	3	Human scent	0	0	0	0	0	0	0	0
Stella	Edgar	20	3000	45	21	1	AFC	Yes	No	NA	0.8	0.8	0.8	Yes	0	Olfactometer1	Olfactometer1	4.947946072	1	0	0	3003	0	0	Olfactometer1	07_18_22_09_06_59	Human scent	Distractor box	Blank box	0	0	19	P2	Phase 3	1	0	0	0	0	3	Human scent	0	0	0	0	0	0	0	0
Stella	Edgar	20	3000	45	21	1	AFC	Yes	No	NA	0.8	0.8	0.8	Yes	0	Olfactometer3	Olfactometer3	8.098188639	2	1	1	1092	561	3001	Olfactometer3	07_18_22_09_07_36	Blank box	Blank box	Human scent	1	0	20	P2	Phase 3	1	0	0	0	0	3	Human scent	0	0	0	0	0	0	0	0
Buster	Edgar	20	4000	45	7	3	AFC	No	Yes	NA	0.8	1	1	Yes	0	Olfactometer3	Olfactometer3	0	1	1	1	584	360	4001	Olfactometer3	07_06_22_12_57_03	Gloves	Cotton	Human scent	1	0	1	P3	Phase 1	1	0	0	0	0	7	Human scent	0	0	0	0	0	0	0	0
Buster	Edgar	20	4000	45	7	3	AFC	No	Yes	NA	0.8	1	1	Yes	0	Olfactometer1	Olfactometer1	0	2	0	0	4306	0	0	Olfactometer1	07_06_22_12_57_38	Human scent	Blank	Blank	1	0	2	P3	Phase 1	1	0	0	0	0	7	Human scent	0	0	0	0	0	0	0	0
Buster	Edgar	20	4000	45	7	3	AFC	No	Yes	NA	0.8	1	1	Yes	0	Olfactometer1	Olfactometer1	0	1	0	0	4001	0	0	Olfactometer1	07_06_22_12_58_13	Human scent	Blank	Gloves	1	0	3	P3	Phase 1	1	0	0	0	0	7	Human scent	0	0	0	0	0	0	0	0
Buster	Edgar	20	4000	45	7	3	AFC	No	Yes	NA	0.8	1	1	Yes	0	Olfactometer2	Olfactometer2	0	1	1	0	494	4001	0	Olfactometer2	07_06_22_12_58_48	Gloves	Human scent	Cotton	1	0	4	P3	Phase 1	1	0	0	0	0	7	Human scent	0	0	0	0	0	0	0	0
Buster	Edgar	20	4000	45	7	3	AFC	No	Yes	NA	0.8	1	1	Yes	0	Olfactometer2	Olfactometer2	0	0	1	1	0	4001	317	Olfactometer2	07_06_22_12_59_24	Cotton	Human scent	Cotton	1	0	5	P3	Phase 1	1	0	0	0	0	7	Human scent	0	0	0	0	0	0	0	0
Buster	Edgar	20	4000	45	7	3	AFC	No	Yes	NA	0.8	1	1	Yes	0	Olfactometer2	Olfactometer2	0	0	1	0	0	4001	0	Olfactometer2	07_06_22_12_59_59	Blank	Human scent	Cotton	1	0	6	P3	Phase 1	1	0	0	0	0	7	Human scent	0	0	0	0	0	0	0	0
Buster	Edgar	20	4000	45	7	3	AFC	No	Yes	NA	0.8	1	1	Yes	0	blank	All Clear	0	1	2	1	471	604	500	0	07_06_22_13_00_36	Blank	Gloves	Gloves	1	0	7	P3	Phase 1	1	0	0	0	0	7	NA	0	0	0	0	0	0	0	0
Buster	Edgar	20	4000	45	7	3	AFC	No	Yes	NA	0.8	1	1	Yes	0	blank	All Clear	0	1	2	1	469	615	385	0	07_06_22_13_01_20	Blank	Blank	Gloves	1	0	8	P3	Phase 1	1	0	0	0	0	7	NA	0	0	0	0	0	0	0	0
Buster	Edgar	20	4000	45	7	3	AFC	No	Yes	NA	0.8	1	1	Yes	0	Olfactometer3	Olfactometer3	0	0	0	1	0	0	4001	Olfactometer3	07_06_22_13_01_54	Cotton	Gloves	Human scent	1	0	9	P3	Phase 1	1	0	0	0	0	7	Human scent	0	0	0	0	0	0	0	0
Buster	Edgar	20	4000	45	7	3	AFC	No	Yes	NA	0.8	1	1	Yes	0	Olfactometer1	Olfactometer1	0	1	1	1	4001	339	328	Olfactometer1	07_06_22_13_02_31	Human scent	Gloves	Gloves	1	0	10	P3	Phase 1	1	0	0	0	0	7	Human scent	0	0	0	0	0	0	0	0
Buster	Edgar	20	4000	45	7	3	AFC	No	Yes	NA	0.8	1	1	Yes	0	Olfactometer1	Olfactometer1	0	1	1	0	4001	474	0	Olfactometer1	07_06_22_13_03_06	Human scent	Cotton	Blank	1	0	11	P3	Phase 1	1	0	0	0	0	7	Human scent	0	0	0	0	0	0	0	0
Buster	Edgar	20	4000	45	7	3	AFC	No	Yes	NA	0.8	1	1	Yes	0	Olfactometer3	Olfactometer3	0	1	1	1	604	278	4001	Olfactometer3	07_06_22_13_03_44	Cotton	Cotton	Human scent	1	0	12	P3	Phase 1	1	0	0	0	0	7	Human scent	0	0	0	0	0	0	0	0
Buster	Edgar	20	4000	45	7	3	AFC	No	Yes	NA	0.8	1	1	Yes	0	blank	All Clear	0	1	1	1	470	343	328	0	07_06_22_13_04_20	Gloves	Blank	Gloves	1	0	13	P3	Phase 1	1	0	0	0	0	7	NA	0	0	0	0	0	0	0	0
Buster	Edgar	20	4000	45	7	3	AFC	No	Yes	NA	0.8	1	1	Yes	0	Olfactometer3	Olfactometer3	0	0	0	1	0	0	4001	Olfactometer3	07_06_22_13_04_56	Cotton	Gloves	Human scent	1	0	14	P3	Phase 1	1	0	0	0	0	7	Human scent	0	0	0	0	0	0	0	0
Buster	Edgar	20	4000	45	7	3	AFC	No	Yes	NA	0.8	1	1	Yes	0	blank	All Clear	0	1	1	1	550	433	285	0	07_06_22_13_05_34	Cotton	Blank	Blank	1	0	15	P3	Phase 1	1	0	0	0	0	7	NA	0	0	0	0	0	0	0	0
Buster	Edgar	20	4000	45	7	3	AFC	No	Yes	NA	0.8	1	1	Yes	0	Olfactometer1	Olfactometer1	0	1	0	0	4001	0	0	Olfactometer1	07_06_22_13_06_14	Human scent	Blank	Gloves	1	0	16	P3	Phase 1	1	0	0	0	0	7	Human scent	0	0	0	0	0	0	0	0
Buster	Edgar	20	4000	45	7	3	AFC	No	Yes	NA	0.8	1	1	Yes	0	Olfactometer2	Olfactometer2	0	0	2	0	0	4100	0	Olfactometer2	07_06_22_13_06_48	Gloves	Human scent	Blank	1	0	17	P3	Phase 1	1	0	0	0	0	7	Human scent	0	0	0	0	0	0	0	0
Buster	Edgar	20	4000	45	7	3	AFC	No	Yes	NA	0.8	1	1	Yes	0	Olfactometer2	Olfactometer2	0	1	1	0	698	4001	0	Olfactometer2	07_06_22_13_07_24	Gloves	Human scent	Blank	1	0	18	P3	Phase 1	1	0	0	0	0	7	Human scent	0	0	0	0	0	0	0	0
Buster	Edgar	20	4000	45	7	3	AFC	No	Yes	NA	0.8	1	1	Yes	0	Olfactometer1	Olfactometer1	0	1	1	0	4001	370	0	Olfactometer1	07_06_22_13_07_59	Human scent	Blank	Blank	1	0	19	P3	Phase 1	1	0	0	0	0	7	Human scent	0	0	0	0	0	0	0	0
Buster	Edgar	20	4000	45	7	3	AFC	No	Yes	NA	0.8	1	1	Yes	0	Olfactometer2	Olfactometer2	0	1	2	0	1050	4225	0	Olfactometer2	07_06_22_13_08_36	Gloves	Human scent	Blank	1	0	20	P3	Phase 1	1	0	0	0	0	7	Human scent	0	0	0	0	0	0	0	0
Stella	Edgar	20	3000	45	7	3	AFC	No	Yes	NA	0.8	1	1	Yes	0	blank	All Clear	0	2	1	1	417	278	507	0	07_06_22_12_38_24	Blank	Cotton	Cotton	1	0	1	P3	Phase 1	1	0	0	0	0	7	NA	0	0	0	0	0	0	0	0
Stella	Edgar	20	3000	45	7	3	AFC	No	Yes	NA	0.8	1	1	Yes	0	Olfactometer2	Olfactometer2	0	2	3	0	4640	4125	0	Olfactometer1	07_06_22_12_39_08	Gloves	Human scent	Cotton	1	0	2	P3	Phase 1	0	1	0	0	1	7	Gloves	1	0	0	0	0	0	0	0
Stella	Edgar	20	3000	45	7	3	AFC	No	Yes	NA	0.8	1	1	Yes	0	blank	All Clear	0	2	1	1	408	20	373	0	07_06_22_12_39_42	Gloves	Blank	Blank	1	0	3	P3	Phase 1	1	0	0	0	0	7	NA	0	0	0	0	0	0	0	0
Stella	Edgar	20	3000	45	7	3	AFC	No	Yes	NA	0.8	1	1	Yes	0	Olfactometer3	Olfactometer3	0	2	1	2	684	419	3575	Olfactometer3	07_06_22_12_40_23	Gloves	Gloves	Human scent	1	0	4	P3	Phase 1	1	0	0	0	0	7	Human scent	0	0	0	0	0	0	0	0
Stella	Edgar	20	3000	45	7	3	AFC	No	Yes	NA	0.8	1	1	Yes	0	Olfactometer1	Olfactometer1	0	1	0	0	3001	0	0	Olfactometer1	07_06_22_12_40_57	Human scent	Gloves	Cotton	1	0	5	P3	Phase 1	1	0	0	0	0	7	Human scent	0	0	0	0	0	0	0	0
Stella	Edgar	20	3000	45	7	3	AFC	No	Yes	NA	0.8	1	1	Yes	0	Olfactometer1	Olfactometer1	0	1	0	0	3001	0	0	Olfactometer1	07_06_22_12_41_31	Human scent	Gloves	Cotton	1	0	6	P3	Phase 1	1	0	0	0	0	7	Human scent	0	0	0	0	0	0	0	0
Stella	Edgar	20	3000	45	7	3	AFC	No	Yes	NA	0.8	1	1	Yes	0	Olfactometer3	Olfactometer3	0	1	1	1	476	608	3001	Olfactometer3	07_06_22_12_42_08	Blank	Blank	Human scent	1	0	7	P3	Phase 1	1	0	0	0	0	7	Human scent	0	0	0	0	0	0	0	0
Stella	Edgar	20	3000	45	7	3	AFC	No	Yes	NA	0.8	1	1	Yes	0	Olfactometer3	Olfactometer3	0	1	2	1	485	1706	3001	Olfactometer3	07_06_22_12_42_48	Gloves	Blank	Human scent	1	0	8	P3	Phase 1	1	0	0	0	0	7	Human scent	0	0	0	0	0	0	0	0
Stella	Edgar	20	3000	45	7	3	AFC	No	Yes	NA	0.8	1	1	Yes	0	Olfactometer1	Olfactometer1	0	1	0	0	3001	0	0	Olfactometer1	07_06_22_12_43_23	Human scent	Cotton	Blank	1	0	9	P3	Phase 1	1	0	0	0	0	7	Human scent	0	0	0	0	0	0	0	0
Stella	Edgar	20	3000	45	7	3	AFC	No	Yes	NA	0.8	1	1	Yes	0	Olfactometer2	Olfactometer2	0	1	1	0	674	3001	0	Olfactometer2	07_06_22_12_44_04	Cotton	Human scent	Gloves	1	0	10	P3	Phase 1	1	0	0	0	0	7	Human scent	0	0	0	0	0	0	0	0
Stella	Edgar	20	3000	45	7	3	AFC	No	Yes	NA	0.8	1	1	Yes	0	Olfactometer2	Olfactometer2	0	4	1	0	779	3001	0	Olfactometer2	07_06_22_12_44_43	Cotton	Human scent	Gloves	1	0	11	P3	Phase 1	1	0	0	0	0	7	Human scent	0	0	0	0	0	0	0	0
Stella	Edgar	20	3000	45	7	3	AFC	No	Yes	NA	0.8	1	1	Yes	0	Olfactometer3	Olfactometer3	0	3	2	5	1292	928	5896	Olfactometer3	07_06_22_12_45_44	Gloves	Cotton	Human scent	1	0	12	P3	Phase 1	1	0	0	0	0	7	Human scent	0	0	0	0	0	0	0	0
Stella	Edgar	20	3000	45	7	3	AFC	No	Yes	NA	0.8	1	1	Yes	0	Olfactometer3	Olfactometer3	0	5	1	1	10256	1000	3001	Olfactometer1	07_06_22_12_46_36	Cotton	Blank	Human scent	1	0	13	P3	Phase 1	0	1	0	0	1	7	Cotton	0	1	0	0	0	0	0	0
Stella	Edgar	20	3000	45	7	3	AFC	No	Yes	NA	0.8	1	1	Yes	0	Olfactometer2	Olfactometer2	0	1	1	0	314	3001	0	Olfactometer2	07_06_22_12_47_12	Gloves	Human scent	Blank	1	0	14	P3	Phase 1	1	0	0	0	0	7	Human scent	0	0	0	0	0	0	0	0
Stella	Edgar	20	3000	45	7	3	AFC	No	Yes	NA	0.8	1	1	Yes	0	Olfactometer1	Olfactometer1	0	2	0	0	3413	0	0	Olfactometer1	07_06_22_12_47_46	Human scent	Cotton	Blank	1	0	15	P3	Phase 1	1	0	0	0	0	7	Human scent	0	0	0	0	0	0	0	0
Stella	Edgar	20	3000	45	7	3	AFC	No	Yes	NA	0.8	1	1	Yes	0	Olfactometer3	Olfactometer3	0	5	1	2	11231	316	3649	Olfactometer1	07_06_22_12_48_40	Cotton	Cotton	Human scent	1	0	16	P3	Phase 1	0	1	0	0	1	7	Cotton	0	1	0	0	0	0	0	0
Stella	Edgar	20	3000	45	7	3	AFC	No	Yes	NA	0.8	1	1	Yes	0	Olfactometer1	Olfactometer1	0	1	0	0	3001	0	0	Olfactometer1	07_06_22_12_49_13	Human scent	Blank	Blank	1	0	17	P3	Phase 1	1	0	0	0	0	7	Human scent	0	0	0	0	0	0	0	0
Stella	Edgar	20	3000	45	7	3	AFC	No	Yes	NA	0.8	1	1	Yes	0	blank	All Clear	0	1	1	1	311	568	276	0	07_06_22_12_49_51	Gloves	Cotton	Gloves	1	0	18	P3	Phase 1	1	0	0	0	0	7	NA	0	0	0	0	0	0	0	0
Stella	Edgar	20	3000	45	7	3	AFC	No	Yes	NA	0.8	1	1	Yes	0	Olfactometer2	Olfactometer2	0	1	1	0	562	3001	0	Olfactometer2	07_06_22_12_50_27	Gloves	Human scent	Cotton	1	0	19	P3	Phase 1	1	0	0	0	0	7	Human scent	0	0	0	0	0	0	0	0
Stella	Edgar	20	3000	45	7	3	AFC	No	Yes	NA	0.8	1	1	Yes	0	blank	All Clear	0	1	1	1	235	590	437	0	07_06_22_12_51_05	Gloves	Cotton	Gloves	1	0	20	P3	Phase 1	1	0	0	0	0	7	NA	0	0	0	0	0	0	0	0
Buster	Edgar	20	4000	45	12	2	AFC	Yes	Yes	NA	0.8	1	1	Yes	0	Olfactometer3	Olfactometer3	0	1	1	1	450	1045	4001	Olfactometer3	07_12_22_13_34_30	Blank	Deodorant	Human scent	1	0	1	P3	Phase 2	1	0	0	0	0	4	Human scent	0	0	0	0	0	0	0	0
Buster	Edgar	20	4000	45	12	2	AFC	Yes	Yes	NA	0.8	1	1	Yes	0	Olfactometer1	Olfactometer1	0	1	0	0	4001	0	0	Olfactometer1	07_12_22_13_35_12	Human scent	Cotton	Gloves	1	0	2	P3	Phase 2	1	0	0	0	0	4	Human scent	0	0	0	0	0	0	0	0
Buster	Edgar	20	4000	45	12	2	AFC	Yes	Yes	NA	0.8	1	1	Yes	0	Olfactometer2	Olfactometer2	0	1	1	0	588	4001	0	Olfactometer2	07_12_22_13_35_48	Shampoo	Human scent	Cotton	1	0	3	P3	Phase 2	1	0	0	0	0	4	Human scent	0	0	0	0	0	0	0	0
Buster	Edgar	20	4000	45	12	2	AFC	Yes	Yes	NA	0.8	1	1	Yes	0	blank	All Clear	0	1	1	1	408	699	407	0	07_12_22_13_36_24	Blank	Blank	Cotton	1	0	4	P3	Phase 2	1	0	0	0	0	4	NA	0	0	0	0	0	0	0	0
Buster	Edgar	20	4000	45	12	2	AFC	Yes	Yes	NA	0.8	1	1	Yes	0	Olfactometer3	Olfactometer3	0	1	1	1	434	372	4001	Olfactometer3	07_12_22_13_37_00	Distractor box	Cotton	Human scent	1	0	5	P3	Phase 2	1	0	0	0	0	4	Human scent	0	0	0	0	0	0	0	0
Buster	Edgar	20	4000	45	12	2	AFC	Yes	Yes	NA	0.8	1	1	Yes	0	Olfactometer2	Olfactometer2	0	1	1	0	483	4001	0	Olfactometer2	07_12_22_13_37_36	Blank	Human scent	Blank box	1	0	6	P3	Phase 2	1	0	0	0	0	4	Human scent	0	0	0	0	0	0	0	0
Buster	Edgar	20	4000	45	12	2	AFC	Yes	Yes	NA	0.8	1	1	Yes	0	Olfactometer2	Olfactometer2	0	1	1	0	873	4001	0	Olfactometer2	07_12_22_13_38_10	Shampoo	Human scent	Shampoo	1	0	7	P3	Phase 2	1	0	0	0	0	4	Human scent	0	0	0	0	0	0	0	0
Buster	Edgar	20	4000	45	12	2	AFC	Yes	Yes	NA	0.8	1	1	Yes	0	Olfactometer3	Olfactometer3	0	1	1	1	394	842	4001	Olfactometer3	07_12_22_13_38_46	Distractor box	Blank	Human scent	1	0	8	P3	Phase 2	1	0	0	0	0	4	Human scent	0	0	0	0	0	0	0	0
Buster	Edgar	20	4000	45	12	2	AFC	Yes	Yes	NA	0.8	1	1	Yes	0	blank	All Clear	0	5	2	1	11431	874	409	Olfactometer1	07_12_22_13_39_37	Blank box	Distractor box	Shampoo	1	0	9	P3	Phase 2	0	1	0	0	0	4	Blank box	0	0	0	0	1	0	0	0
Buster	Edgar	20	4000	45	12	2	AFC	Yes	Yes	NA	0.8	1	1	Yes	0	Olfactometer1	Olfactometer1	0	1	0	0	4001	0	0	Olfactometer1	07_12_22_13_40_11	Human scent	Gloves	Shampoo	1	0	10	P3	Phase 2	1	0	0	0	0	4	Human scent	0	0	0	0	0	0	0	0
Buster	Edgar	20	4000	45	12	2	AFC	Yes	Yes	NA	0.8	1	1	Yes	0	Olfactometer3	Olfactometer3	0	1	1	1	626	390	4001	Olfactometer3	07_12_22_13_40_47	Cotton	Blank box	Human scent	1	0	11	P3	Phase 2	1	0	0	0	0	4	Human scent	0	0	0	0	0	0	0	0
Buster	Edgar	20	4000	45	12	2	AFC	Yes	Yes	NA	0.8	1	1	Yes	0	Olfactometer2	Olfactometer2	0	1	1	0	634	4001	0	Olfactometer2	07_12_22_13_41_23	Deodorant	Human scent	Blank box	1	0	12	P3	Phase 2	1	0	0	0	0	4	Human scent	0	0	0	0	0	0	0	0
Buster	Edgar	20	4000	45	12	2	AFC	Yes	Yes	NA	0.8	1	1	Yes	0	Olfactometer1	Olfactometer1	0	2	1	1	5214	234	313	Olfactometer1	07_12_22_13_42_12	Human scent	Distractor box	Distractor box	1	0	13	P3	Phase 2	1	0	0	0	0	4	Human scent	0	0	0	0	0	0	0	0
Buster	Edgar	20	4000	45	12	2	AFC	Yes	Yes	NA	0.8	1	1	Yes	0	Olfactometer3	Olfactometer3	0	1	1	1	569	620	4001	Olfactometer3	07_12_22_13_42_49	Distractor box	Shampoo	Human scent	1	0	14	P3	Phase 2	1	0	0	0	0	4	Human scent	0	0	0	0	0	0	0	0
Buster	Edgar	20	4000	45	12	2	AFC	Yes	Yes	NA	0.8	1	1	Yes	0	Olfactometer1	Olfactometer1	0	1	0	0	4001	0	0	Olfactometer1	07_12_22_13_43_24	Human scent	Deodorant	Gloves	1	0	15	P3	Phase 2	1	0	0	0	0	4	Human scent	0	0	0	0	0	0	0	0
Buster	Edgar	20	4000	45	12	2	AFC	Yes	Yes	NA	0.8	1	1	Yes	0	blank	All Clear	0	1	1	1	271	315	272	0	07_12_22_13_44_01	Deodorant	Blank box	Distractor box	1	0	16	P3	Phase 2	1	0	0	0	0	4	NA	0	0	0	0	0	0	0	0
Buster	Edgar	20	4000	45	12	2	AFC	Yes	Yes	NA	0.8	1	1	Yes	0	blank	All Clear	0	1	1	1	560	378	366	0	07_12_22_13_44_39	Blank box	Blank	Gloves	1	0	17	P3	Phase 2	1	0	0	0	0	4	NA	0	0	0	0	0	0	0	0
Buster	Edgar	20	4000	45	12	2	AFC	Yes	Yes	NA	0.8	1	1	Yes	0	Olfactometer3	Olfactometer3	0	1	1	1	505	358	4001	Olfactometer3	07_12_22_13_45_15	Blank	Distractor box	Human scent	1	0	18	P3	Phase 2	1	0	0	0	0	4	Human scent	0	0	0	0	0	0	0	0
Buster	Edgar	20	4000	45	12	2	AFC	Yes	Yes	NA	0.8	1	1	Yes	0	Olfactometer2	Olfactometer2	0	1	1	0	346	4001	0	Olfactometer2	07_12_22_13_45_51	Blank box	Human scent	Blank box	1	0	19	P3	Phase 2	1	0	0	0	0	4	Human scent	0	0	0	0	0	0	0	0
Buster	Edgar	20	4000	45	12	2	AFC	Yes	Yes	NA	0.8	1	1	Yes	0	Olfactometer1	Olfactometer1	0	1	0	0	4001	0	0	Olfactometer1	07_12_22_13_46_27	Human scent	Shampoo	Blank	1	0	20	P3	Phase 2	1	0	0	0	0	4	Human scent	0	0	0	0	0	0	0	0
Buster	Edgar	20	4000	45	13	3	AFC	Yes	No	NA	0.8	1	1	Yes	0	blank	All Clear	0	1	1	1	531	397	416	0	07_12_22_14_32_14	Blank box	Cotton	Deodorant	1	0	1	P3	Phase 2	1	0	0	0	0	5	NA	0	0	0	0	0	0	0	0
Buster	Edgar	20	4000	45	13	3	AFC	Yes	No	NA	0.8	1	1	Yes	0	Olfactometer1	Olfactometer1	0	1	0	0	4001	0	0	Olfactometer1	07_12_22_14_32_48	Human scent	Cotton	Blank box	1	0	2	P3	Phase 2	1	0	0	0	0	5	Human scent	0	0	0	0	0	0	0	0
Buster	Edgar	20	4000	45	13	3	AFC	Yes	No	NA	0.8	1	1	Yes	0	Olfactometer2	Olfactometer2	0	1	1	0	448	4001	0	Olfactometer2	07_12_22_14_33_24	Shampoo	Human scent	Cotton	1	0	3	P3	Phase 2	1	0	0	0	0	5	Human scent	0	0	0	0	0	0	0	0
Buster	Edgar	20	4000	45	13	3	AFC	Yes	No	NA	0.8	1	1	Yes	0	Olfactometer3	Olfactometer3	0	1	1	1	506	543	4001	Olfactometer3	07_12_22_14_34_00	Deodorant	Cotton	Human scent	1	0	4	P3	Phase 2	1	0	0	0	0	5	Human scent	0	0	0	0	0	0	0	0
Buster	Edgar	20	4000	45	13	3	AFC	Yes	No	NA	0.8	1	1	Yes	0	blank	All Clear	0	1	1	1	489	278	178	0	07_12_22_14_34_37	Gloves	Distractor box	Cotton	1	0	5	P3	Phase 2	1	0	0	0	0	5	NA	0	0	0	0	0	0	0	0
Buster	Edgar	20	4000	45	13	3	AFC	Yes	No	NA	0.8	1	1	Yes	0	Olfactometer3	Olfactometer3	0	1	1	1	566	341	4001	Olfactometer3	07_12_22_14_35_14	Blank	Distractor box	Human scent	1	0	6	P3	Phase 2	1	0	0	0	0	5	Human scent	0	0	0	0	0	0	0	0
Buster	Edgar	20	4000	45	13	3	AFC	Yes	No	NA	0.8	1	1	Yes	0	Olfactometer2	All Clear	0	1	1	1	536	650	152	0	07_12_22_14_35_53	Deodorant	Human scent	Distractor box	1	0	7	P3	Phase 2	0	0	1	0	1	5	NA	0	0	0	0	0	0	0	0
Buster	Edgar	20	4000	45	13	3	AFC	Yes	No	NA	0.8	1	1	Yes	0	Olfactometer1	Olfactometer1	0	1	0	0	4001	0	0	Olfactometer1	07_12_22_14_36_28	Human scent	Shampoo	Deodorant	1	0	8	P3	Phase 2	1	0	0	0	0	5	Human scent	0	0	0	0	0	0	0	0
Buster	Edgar	20	4000	45	13	3	AFC	Yes	No	NA	0.8	1	1	Yes	0	Olfactometer1	Olfactometer1	0	1	1	0	4001	474	0	Olfactometer1	07_12_22_14_37_04	Human scent	Blank box	Gloves	1	0	9	P3	Phase 2	1	0	0	0	0	5	Human scent	0	0	0	0	0	0	0	0
Buster	Edgar	20	4000	45	13	3	AFC	Yes	No	NA	0.8	1	1	Yes	0	Olfactometer2	Olfactometer2	0	0	1	0	0	4001	0	Olfactometer2	07_12_22_14_37_39	Blank	Human scent	Shampoo	1	0	10	P3	Phase 2	1	0	0	0	0	5	Human scent	0	0	0	0	0	0	0	0
Buster	Edgar	20	4000	45	13	3	AFC	Yes	No	NA	0.8	1	1	Yes	0	Olfactometer3	Olfactometer3	0	1	1	1	199	496	4001	Olfactometer3	07_12_22_14_38_16	Distractor box	Deodorant	Human scent	1	0	11	P3	Phase 2	1	0	0	0	0	5	Human scent	0	0	0	0	0	0	0	0
Buster	Edgar	20	4000	45	13	3	AFC	Yes	No	NA	0.8	1	1	Yes	0	blank	All Clear	0	1	1	1	389	311	263	0	07_12_22_14_38_53	Gloves	Blank	Cotton	1	0	12	P3	Phase 2	1	0	0	0	0	5	NA	0	0	0	0	0	0	0	0
Buster	Edgar	20	4000	45	13	3	AFC	Yes	No	NA	0.8	1	1	Yes	0	Olfactometer2	Olfactometer2	0	0	1	0	0	4001	0	Olfactometer2	07_12_22_14_39_28	Blank box	Human scent	Cotton	1	0	13	P3	Phase 2	1	0	0	0	0	5	Human scent	0	0	0	0	0	0	0	0
Buster	Edgar	20	4000	45	13	3	AFC	Yes	No	NA	0.8	1	1	Yes	0	Olfactometer1	Olfactometer1	0	1	0	0	4001	0	0	Olfactometer1	07_12_22_14_40_03	Human scent	Distractor box	Distractor box	1	0	14	P3	Phase 2	1	0	0	0	0	5	Human scent	0	0	0	0	0	0	0	0
Buster	Edgar	20	4000	45	13	3	AFC	Yes	No	NA	0.8	1	1	Yes	0	Olfactometer2	Olfactometer2	0	1	1	0	437	4001	0	Olfactometer2	07_12_22_14_40_40	Distractor box	Human scent	Cotton	1	0	15	P3	Phase 2	1	0	0	0	0	5	Human scent	0	0	0	0	0	0	0	0
Buster	Edgar	20	4000	45	13	3	AFC	Yes	No	NA	0.8	1	1	Yes	0	Olfactometer1	Olfactometer1	0	1	1	0	4001	448	0	Olfactometer1	07_12_22_14_41_17	Human scent	Blank box	Shampoo	1	0	16	P3	Phase 2	1	0	0	0	0	5	Human scent	0	0	0	0	0	0	0	0
Buster	Edgar	20	4000	45	13	3	AFC	Yes	No	NA	0.8	1	1	Yes	0	Olfactometer3	All Clear	0	1	1	1	875	152	248	0	07_12_22_14_41_57	Blank box	Deodorant	Human scent	1	0	17	P3	Phase 2	0	0	1	0	1	5	NA	0	0	0	0	0	0	0	0
Buster	Edgar	20	4000	45	13	3	AFC	Yes	No	NA	0.8	1	1	Yes	0	blank	All Clear	0	1	1	1	690	424	334	0	07_12_22_14_42_35	Shampoo	Cotton	Shampoo	1	0	18	P3	Phase 2	1	0	0	0	0	5	NA	0	0	0	0	0	0	0	0
Buster	Edgar	20	4000	45	13	3	AFC	Yes	No	NA	0.8	1	1	Yes	0	Olfactometer3	Olfactometer3	0	2	2	1	844	1080	4001	Olfactometer3	07_12_22_14_43_20	Deodorant	Shampoo	Human scent	1	0	19	P3	Phase 2	1	0	0	0	0	5	Human scent	0	0	0	0	0	0	0	0
Buster	Edgar	20	4000	45	13	3	AFC	Yes	No	NA	0.8	1	1	Yes	0	Olfactometer1	Olfactometer1	0	1	0	0	4001	0	0	Olfactometer1	07_12_22_14_43_55	Human scent	Cotton	Blank box	1	0	20	P3	Phase 2	1	0	0	0	0	5	Human scent	0	0	0	0	0	0	0	0
Buster	Edgar	20	4000	45	14	1	AFC	Yes	No	NA	0.8	1	1	Yes	0	Olfactometer3	Olfactometer3	0	1	1	1	520	275	4001	Olfactometer3	07_13_22_11_54_53	Gloves	Distractor box	Human scent	1	0	1	P3	Phase 2	1	0	0	0	0	6	Human scent	0	0	0	0	0	0	0	0
Buster	Edgar	20	4000	45	14	1	AFC	Yes	No	NA	0.8	1	1	Yes	0	Olfactometer3	All Clear	0	1	1	1	519	267	222	0	07_13_22_11_55_31	Cotton	Blank	Human scent	1	0	2	P3	Phase 2	0	0	1	0	1	6	NA	0	0	0	0	0	0	0	0
Buster	Edgar	20	4000	45	14	1	AFC	Yes	No	NA	0.8	1	1	Yes	0	Olfactometer1	Olfactometer1	0	1	0	0	4001	0	0	Olfactometer1	07_13_22_11_56_06	Human scent	Distractor box	Cotton	1	0	3	P3	Phase 2	1	0	0	0	0	6	Human scent	0	0	0	0	0	0	0	0
Buster	Edgar	20	4000	45	14	1	AFC	Yes	No	NA	0.8	1	1	Yes	0	Olfactometer1	Olfactometer1	0	1	0	0	4001	0	0	Olfactometer1	07_13_22_11_56_40	Human scent	Deodorant	Blank box	1	0	4	P3	Phase 2	1	0	0	0	0	6	Human scent	0	0	0	0	0	0	0	0
Buster	Edgar	20	4000	45	14	1	AFC	Yes	No	NA	0.8	1	1	Yes	0	blank	All Clear	0	1	1	1	671	430	258	0	07_13_22_11_57_17	Deodorant	Cotton	Shampoo	1	0	5	P3	Phase 2	1	0	0	0	0	6	NA	0	0	0	0	0	0	0	0
Buster	Edgar	20	4000	45	14	1	AFC	Yes	No	NA	0.8	1	1	Yes	0	blank	All Clear	0	1	1	1	579	331	259	0	07_13_22_11_57_55	Distractor box	Blank box	Deodorant	1	0	6	P3	Phase 2	1	0	0	0	0	6	NA	0	0	0	0	0	0	0	0
Buster	Edgar	20	4000	45	14	1	AFC	Yes	No	NA	0.8	1	1	Yes	0	Olfactometer2	Olfactometer1	0	1	0	0	4001	0	0	Olfactometer1	07_13_22_11_58_32	Shampoo	Human scent	Cotton	1	0	7	P3	Phase 2	0	1	0	0	1	6	Shampoo	0	0	0	0	0	1	0	0
Buster	Edgar	20	4000	45	14	1	AFC	Yes	No	NA	0.8	1	1	Yes	0	Olfactometer2	Olfactometer1	0	1	0	0	4003	0	0	Olfactometer1	07_13_22_11_59_09	Blank box	Human scent	Blank	1	0	8	P3	Phase 2	0	1	0	0	1	6	Blank box	0	0	0	0	1	0	0	0
Buster	Edgar	20	4000	45	14	1	AFC	Yes	No	NA	0.8	1	1	Yes	0	Olfactometer1	Olfactometer3	0	0	0	1	0	0	4003	Olfactometer3	07_13_22_11_59_46	Human scent	Shampoo	Blank box	1	0	9	P3	Phase 2	0	1	0	0	1	6	Blank box	0	0	0	0	1	0	0	0
Buster	Edgar	20	4000	45	14	1	AFC	Yes	No	NA	0.8	1	1	Yes	0	Olfactometer2	Olfactometer2	0	1	1	0	1492	4001	0	Olfactometer2	07_13_22_12_00_25	Shampoo	Human scent	Blank box	1	0	10	P3	Phase 2	1	0	0	0	0	6	Human scent	0	0	0	0	0	0	0	0
Buster	Edgar	20	4000	45	14	1	AFC	Yes	No	NA	0.8	1	1	Yes	0	Olfactometer1	All Clear	0	2	1	1	4971	201	204	0	07_13_22_12_01_10	Human scent	Gloves	Gloves	1	0	11	P3	Phase 2	0	0	1	0	1	6	NA	0	0	0	0	0	0	0	0
Buster	Edgar	20	4000	45	14	1	AFC	Yes	No	NA	0.8	1	1	Yes	0	Olfactometer3	Olfactometer3	0	1	1	1	405	342	4001	Olfactometer3	07_13_22_12_01_49	Blank	Gloves	Human scent	1	0	12	P3	Phase 2	1	0	0	0	0	6	Human scent	0	0	0	0	0	0	0	0
Buster	Edgar	20	4000	45	14	1	AFC	Yes	No	NA	0.8	1	1	Yes	0	Olfactometer1	Olfactometer1	0	1	0	0	4001	0	0	Olfactometer1	07_13_22_12_02_25	Human scent	Blank	Shampoo	1	0	13	P3	Phase 2	1	0	0	0	0	6	Human scent	0	0	0	0	0	0	0	0
Buster	Edgar	20	4000	45	14	1	AFC	Yes	No	NA	0.8	1	1	Yes	0	Olfactometer2	Olfactometer2	0	1	1	0	507	4001	0	Olfactometer2	07_13_22_12_03_01	Distractor box	Human scent	Cotton	1	0	14	P3	Phase 2	1	0	0	0	0	6	Human scent	0	0	0	0	0	0	0	0
Buster	Edgar	20	4000	45	14	1	AFC	Yes	No	NA	0.8	1	1	Yes	0	Olfactometer2	Olfactometer2	0	1	2	0	520	4173	0	Olfactometer2	07_13_22_12_03_38	Blank box	Human scent	Cotton	1	0	15	P3	Phase 2	1	0	0	0	0	6	Human scent	0	0	0	0	0	0	0	0
Buster	Edgar	20	4000	45	14	1	AFC	Yes	No	NA	0.8	1	1	Yes	0	Olfactometer3	Olfactometer3	0	1	1	1	417	427	4001	Olfactometer3	07_13_22_12_04_15	Blank	Gloves	Human scent	1	0	16	P3	Phase 2	1	0	0	0	0	6	Human scent	0	0	0	0	0	0	0	0
Buster	Edgar	20	4000	45	14	1	AFC	Yes	No	NA	0.8	1	1	Yes	0	blank	All Clear	0	1	1	1	493	73	149	0	07_13_22_12_04_52	Blank	Blank	Blank	1	0	17	P3	Phase 2	1	0	0	0	0	6	NA	0	0	0	0	0	0	0	0
Buster	Edgar	20	4000	45	14	1	AFC	Yes	No	NA	0.8	1	1	Yes	0	Olfactometer3	Olfactometer3	0	1	1	1	308	288	4003	Olfactometer3	07_13_22_12_05_29	Distractor box	Blank	Human scent	1	0	18	P3	Phase 2	1	0	0	0	0	6	Human scent	0	0	0	0	0	0	0	0
Buster	Edgar	20	4000	45	14	1	AFC	Yes	No	NA	0.8	1	1	Yes	0	blank	All Clear	0	1	1	1	1154	423	323	0	07_13_22_12_06_07	Shampoo	Deodorant	Shampoo	1	0	19	P3	Phase 2	1	0	0	0	0	6	NA	0	0	0	0	0	0	0	0
Buster	Edgar	20	4000	45	14	1	AFC	Yes	No	NA	0.8	1	1	Yes	0	Olfactometer2	Olfactometer2	0	1	1	0	312	4001	0	Olfactometer2	07_13_22_12_06_44	Blank	Human scent	Deodorant	1	0	20	P3	Phase 2	1	0	0	0	0	6	Human scent	0	0	0	0	0	0	0	0
Stella	Edgar	20	3000	45	12	2	AFC	Yes	Yes	NA	0.8	1	1	Yes	0	Olfactometer2	Olfactometer2	0	0	1	0	0	3001	0	Olfactometer2	07_12_22_13_54_05	Shampoo	Human scent	Distractor box	1	0	1	P3	Phase 2	1	0	0	0	0	4	Human scent	0	0	0	0	0	0	0	0
Stella	Edgar	20	3000	45	12	2	AFC	Yes	Yes	NA	0.8	1	1	Yes	0	Olfactometer1	Olfactometer1	0	1	0	0	3001	0	0	Olfactometer1	07_12_22_13_54_40	Human scent	Deodorant	Gloves	1	0	2	P3	Phase 2	1	0	0	0	0	4	Human scent	0	0	0	0	0	0	0	0
Stella	Edgar	20	3000	45	12	2	AFC	Yes	Yes	NA	0.8	1	1	Yes	0	Olfactometer1	Olfactometer1	0	1	0	0	3001	0	0	Olfactometer1	07_12_22_13_55_16	Human scent	Gloves	Blank	1	0	3	P3	Phase 2	1	0	0	0	0	4	Human scent	0	0	0	0	0	0	0	0
Stella	Edgar	20	3000	45	12	2	AFC	Yes	Yes	NA	0.8	1	1	Yes	0	blank	All Clear	0	1	1	2	416	2280	669	0	07_12_22_13_55_57	Gloves	Distractor box	Shampoo	1	0	4	P3	Phase 2	1	0	0	0	0	4	NA	0	0	0	0	0	0	0	0
Stella	Edgar	20	3000	45	12	2	AFC	Yes	Yes	NA	0.8	1	1	Yes	0	Olfactometer3	Olfactometer3	0	1	0	1	474	0	3001	Olfactometer3	07_12_22_13_56_36	Cotton	Shampoo	Human scent	1	0	5	P3	Phase 2	1	0	0	0	0	4	Human scent	0	0	0	0	0	0	0	0
Stella	Edgar	20	3000	45	12	2	AFC	Yes	Yes	NA	0.8	1	1	Yes	0	Olfactometer2	Olfactometer2	0	0	1	0	0	3001	0	Olfactometer2	07_12_22_13_57_13	Distractor box	Human scent	Deodorant	1	0	6	P3	Phase 2	1	0	0	0	0	4	Human scent	0	0	0	0	0	0	0	0
Stella	Edgar	20	3000	45	12	2	AFC	Yes	Yes	NA	0.8	1	1	Yes	0	Olfactometer3	Olfactometer3	0	1	1	1	807	222	3001	Olfactometer3	07_12_22_13_57_53	Deodorant	Deodorant	Human scent	1	0	7	P3	Phase 2	1	0	0	0	0	4	Human scent	0	0	0	0	0	0	0	0
Stella	Edgar	20	3000	45	12	2	AFC	Yes	Yes	NA	0.8	1	1	Yes	0	blank	All Clear	0	1	1	1	225	236	927	0	07_12_22_13_58_36	Distractor box	Distractor box	Gloves	1	0	8	P3	Phase 2	1	0	0	0	0	4	NA	0	0	0	0	0	0	0	0
Stella	Edgar	20	3000	45	12	2	AFC	Yes	Yes	NA	0.8	1	1	Yes	0	Olfactometer3	Olfactometer3	0	0	1	2	0	188	3285	Olfactometer3	07_12_22_13_59_18	Gloves	Shampoo	Human scent	1	0	9	P3	Phase 2	1	0	0	0	0	4	Human scent	0	0	0	0	0	0	0	0
Stella	Edgar	20	3000	45	12	2	AFC	Yes	Yes	NA	0.8	1	1	Yes	0	Olfactometer1	Olfactometer1	0	1	0	0	3001	0	0	Olfactometer1	07_12_22_13_59_54	Human scent	Shampoo	Deodorant	1	0	10	P3	Phase 2	1	0	0	0	0	4	Human scent	0	0	0	0	0	0	0	0
Stella	Edgar	20	3000	45	12	2	AFC	Yes	Yes	NA	0.8	1	1	Yes	0	Olfactometer3	Olfactometer3	0	2	3	4	633	993	6318	0	07_12_22_14_00_58	Gloves	Cotton	Human scent	1	0	11	P3	Phase 2	0	0	1	0	1	4	NA	0	0	0	0	0	0	0	0
Stella	Edgar	20	3000	45	12	2	AFC	Yes	Yes	NA	0.8	1	1	Yes	0	Olfactometer2	Olfactometer2	0	0	1	0	0	3001	0	Olfactometer2	07_12_22_14_01_38	Blank	Human scent	Blank box	1	0	12	P3	Phase 2	1	0	0	0	0	4	Human scent	0	0	0	0	0	0	0	0
Stella	Edgar	20	3000	45	12	2	AFC	Yes	Yes	NA	0.8	1	1	Yes	0	Olfactometer3	Olfactometer3	0	1	2	5	707	837	6584	0	07_12_22_14_02_47	Gloves	Blank box	Human scent	1	0	13	P3	Phase 2	0	0	1	0	1	4	NA	0	0	0	0	0	0	0	0
Stella	Edgar	20	3000	45	12	2	AFC	Yes	Yes	NA	0.8	1	1	Yes	0	Olfactometer1	Olfactometer1	0	1	0	0	3001	0	0	Olfactometer1	07_12_22_14_03_22	Human scent	Cotton	Gloves	1	0	14	P3	Phase 2	1	0	0	0	0	4	Human scent	0	0	0	0	0	0	0	0
Stella	Edgar	20	3000	45	12	2	AFC	Yes	Yes	NA	0.8	1	1	Yes	0	Olfactometer3	Olfactometer3	0	1	3	1	703	7950	3001	Olfactometer2	07_12_22_14_04_09	Blank	Blank	Human scent	1	0	15	P3	Phase 2	0	1	0	0	1	4	Blank	0	0	1	0	0	0	0	0
Stella	Edgar	20	3000	45	12	2	AFC	Yes	Yes	NA	0.8	1	1	Yes	0	blank	All Clear	0	3	1	1	4740	953	1553	Olfactometer1	07_12_22_14_04_55	Distractor box	Blank box	Cotton	1	0	16	P3	Phase 2	0	1	0	0	0	4	Distractor box	0	0	0	1	0	0	0	0
Stella	Edgar	20	3000	45	12	2	AFC	Yes	Yes	NA	0.8	1	1	Yes	0	Olfactometer1	Olfactometer1	0	1	0	0	3001	0	0	Olfactometer1	07_12_22_14_05_29	Human scent	Distractor box	Deodorant	1	0	17	P3	Phase 2	1	0	0	0	0	4	Human scent	0	0	0	0	0	0	0	0
Stella	Edgar	20	3000	45	12	2	AFC	Yes	Yes	NA	0.8	1	1	Yes	0	blank	All Clear	0	1	1	1	744	285	437	0	07_12_22_14_06_08	Distractor box	Gloves	Cotton	1	0	18	P3	Phase 2	1	0	0	0	0	4	NA	0	0	0	0	0	0	0	0
Stella	Edgar	20	3000	45	12	2	AFC	Yes	Yes	NA	0.8	1	1	Yes	0	Olfactometer2	Olfactometer2	0	1	1	0	439	3001	0	Olfactometer2	07_12_22_14_06_47	Blank box	Human scent	Blank box	1	0	19	P3	Phase 2	1	0	0	0	0	4	Human scent	0	0	0	0	0	0	0	0
Stella	Edgar	20	3000	45	12	2	AFC	Yes	Yes	NA	0.8	1	1	Yes	0	Olfactometer1	Olfactometer1	0	1	0	0	3001	0	0	Olfactometer1	07_12_22_14_07_23	Human scent	Gloves	Deodorant	1	0	20	P3	Phase 2	1	0	0	0	0	4	Human scent	0	0	0	0	0	0	0	0
Stella	Edgar	20	3000	45	13	3	AFC	Yes	No	NA	0.8	1	1	Yes	0	Olfactometer2	Olfactometer2	0	2	1	0	737	3001	0	Olfactometer2	07_12_22_14_50_10	Shampoo	Human scent	Deodorant	1	0	1	P3	Phase 2	1	0	0	0	0	5	Human scent	0	0	0	0	0	0	0	0
Stella	Edgar	20	3000	45	13	3	AFC	Yes	No	NA	0.8	1	1	Yes	0	blank	All Clear	0	1	4	1	145	621	402	0	07_12_22_14_51_02	Deodorant	Shampoo	Shampoo	1	0	2	P3	Phase 2	1	0	0	0	0	5	NA	0	0	0	0	0	0	0	0
Stella	Edgar	20	3000	45	13	3	AFC	Yes	No	NA	0.8	1	1	Yes	0	Olfactometer3	Olfactometer2	0	2	1	0	1408	3001	0	Olfactometer2	07_12_22_14_51_42	Distractor box	Blank box	Human scent	1	0	3	P3	Phase 2	0	1	0	0	1	5	Blank box	0	0	0	0	1	0	0	0
Stella	Edgar	20	3000	45	13	3	AFC	Yes	No	NA	0.8	1	1	Yes	0	Olfactometer1	Olfactometer1	0	1	0	0	3001	0	0	Olfactometer1	07_12_22_14_52_16	Human scent	Deodorant	Gloves	1	0	4	P3	Phase 2	1	0	0	0	0	5	Human scent	0	0	0	0	0	0	0	0
Stella	Edgar	20	3000	45	13	3	AFC	Yes	No	NA	0.8	1	1	Yes	0	Olfactometer2	Olfactometer1	0	1	0	0	3001	0	0	Olfactometer1	07_12_22_14_52_51	Blank box	Human scent	Cotton	1	0	5	P3	Phase 2	0	1	0	0	1	5	Blank box	0	0	0	0	1	0	0	0
Stella	Edgar	20	3000	45	13	3	AFC	Yes	No	NA	0.8	1	1	Yes	0	Olfactometer1	Olfactometer1	0	1	0	0	3001	0	0	Olfactometer1	07_12_22_14_53_25	Human scent	Shampoo	Blank box	1	0	6	P3	Phase 2	1	0	0	0	0	5	Human scent	0	0	0	0	0	0	0	0
Stella	Edgar	20	3000	45	13	3	AFC	Yes	No	NA	0.8	1	1	Yes	0	Olfactometer3	All Clear	0	1	1	1	966	574	248	0	07_12_22_14_54_05	Deodorant	Gloves	Human scent	1	0	7	P3	Phase 2	0	0	1	0	1	5	NA	0	0	0	0	0	0	0	0
Stella	Edgar	20	3000	45	13	3	AFC	Yes	No	NA	0.8	1	1	Yes	0	Olfactometer2	Olfactometer2	0	1	1	0	208	3001	0	Olfactometer2	07_12_22_14_54_42	Blank box	Human scent	Distractor box	1	0	8	P3	Phase 2	1	0	0	0	0	5	Human scent	0	0	0	0	0	0	0	0
Stella	Edgar	20	3000	45	13	3	AFC	Yes	No	NA	0.8	1	1	Yes	0	blank	All Clear	0	1	1	1	1153	355	433	0	07_12_22_14_55_21	Blank box	Deodorant	Gloves	1	0	9	P3	Phase 2	1	0	0	0	0	5	NA	0	0	0	0	0	0	0	0
Stella	Edgar	20	3000	45	13	3	AFC	Yes	No	NA	0.8	1	1	Yes	0	Olfactometer3	Olfactometer3	0	1	2	1	213	1763	3001	Olfactometer3	07_12_22_14_56_03	Cotton	Shampoo	Human scent	1	0	10	P3	Phase 2	1	0	0	0	0	5	Human scent	0	0	0	0	0	0	0	0
Stella	Edgar	20	3000	45	13	3	AFC	Yes	No	NA	0.8	1	1	Yes	0	Olfactometer1	Olfactometer1	0	1	0	0	3001	0	0	Olfactometer1	07_12_22_14_56_38	Human scent	Shampoo	Distractor box	1	0	11	P3	Phase 2	1	0	0	0	0	5	Human scent	0	0	0	0	0	0	0	0
Stella	Edgar	20	3000	45	13	3	AFC	Yes	No	NA	0.8	1	1	Yes	0	Olfactometer3	Olfactometer3	0	1	1	1	594	377	3001	Olfactometer3	07_12_22_14_57_19	Cotton	Cotton	Human scent	1	0	12	P3	Phase 2	1	0	0	0	0	5	Human scent	0	0	0	0	0	0	0	0
Stella	Edgar	20	3000	45	13	3	AFC	Yes	No	NA	0.8	1	1	Yes	0	Olfactometer1	Olfactometer1	0	1	0	0	3001	0	0	Olfactometer1	07_12_22_14_57_54	Human scent	Distractor box	Blank	1	0	13	P3	Phase 2	1	0	0	0	0	5	Human scent	0	0	0	0	0	0	0	0
Stella	Edgar	20	3000	45	13	3	AFC	Yes	No	NA	0.8	1	1	Yes	0	Olfactometer3	Olfactometer3	0	1	1	1	241	222	3001	Olfactometer3	07_12_22_14_58_31	Gloves	Gloves	Human scent	1	0	14	P3	Phase 2	1	0	0	0	0	5	Human scent	0	0	0	0	0	0	0	0
Stella	Edgar	20	3000	45	13	3	AFC	Yes	No	NA	0.8	1	1	Yes	0	blank	All Clear	0	1	1	2	312	308	612	0	07_12_22_14_59_09	Blank	Distractor box	Deodorant	1	0	15	P3	Phase 2	1	0	0	0	0	5	NA	0	0	0	0	0	0	0	0
Stella	Edgar	20	3000	45	13	3	AFC	Yes	No	NA	0.8	1	1	Yes	0	Olfactometer2	Olfactometer2	0	1	2	0	234	4549	0	Olfactometer2	07_12_22_14_59_48	Blank	Human scent	Cotton	1	0	16	P3	Phase 2	1	0	0	0	0	5	Human scent	0	0	0	0	0	0	0	0
Stella	Edgar	20	3000	45	13	3	AFC	Yes	No	NA	0.8	1	1	Yes	0	Olfactometer3	All Clear	0	3	1	1	1473	540	775	0	07_12_22_15_00_53	Gloves	Cotton	Human scent	1	0	17	P3	Phase 2	0	0	1	0	1	5	NA	0	0	0	0	0	0	0	0
Stella	Edgar	20	3000	45	13	3	AFC	Yes	No	NA	0.8	1	1	Yes	0	Olfactometer2	Olfactometer2	0	1	1	0	1601	3001	0	Olfactometer2	07_12_22_15_01_30	Gloves	Human scent	Blank box	1	0	18	P3	Phase 2	1	0	0	0	0	5	Human scent	0	0	0	0	0	0	0	0
Stella	Edgar	20	3000	45	13	3	AFC	Yes	No	NA	0.8	1	1	Yes	0	Olfactometer2	Olfactometer2	0	2	1	0	644	3001	0	Olfactometer2	07_12_22_15_02_30	Gloves	Human scent	Distractor box	1	0	19	P3	Phase 2	1	0	0	0	0	5	Human scent	0	0	0	0	0	0	0	0
Stella	Edgar	20	3000	45	13	3	AFC	Yes	No	NA	0.8	1	1	Yes	0	blank	All Clear	0	1	1	2	846	286	862	0	07_12_22_15_03_08	Shampoo	Cotton	Gloves	1	0	20	P3	Phase 2	1	0	0	0	0	5	NA	0	0	0	0	0	0	0	0
Stella	Edgar	20	3000	45	14	1	AFC	Yes	Yes	NA	0.8	1	1	Yes	0	Olfactometer1	Olfactometer1	0	2	0	0	4673	0	0	Olfactometer1	07_13_22_12_15_03	Human scent	Distractor box	Deodorant	1	0	1	P3	Phase 2	1	0	0	0	0	6	Human scent	0	0	0	0	0	0	0	0
Stella	Edgar	20	3000	45	14	1	AFC	Yes	Yes	NA	0.8	1	1	Yes	0	Olfactometer3	Olfactometer3	0	2	2	5	632	761	5924	0	07_13_22_12_16_15	Distractor box	Blank	Human scent	1	0	2	P3	Phase 2	0	0	1	0	1	6	NA	0	0	0	0	0	0	0	0
Stella	Edgar	20	3000	45	14	1	AFC	Yes	Yes	NA	0.8	1	1	Yes	0	Olfactometer1	Olfactometer1	0	1	0	0	3001	0	0	Olfactometer1	07_13_22_12_16_49	Human scent	Deodorant	Blank	1	0	3	P3	Phase 2	1	0	0	0	0	6	Human scent	0	0	0	0	0	0	0	0
Stella	Edgar	20	3000	45	14	1	AFC	Yes	Yes	NA	0.8	1	1	Yes	0	Olfactometer3	Olfactometer3	0	1	1	4	164	487	3850	0	07_13_22_12_17_38	Gloves	Distractor box	Human scent	1	0	4	P3	Phase 2	0	0	1	0	1	6	NA	0	0	0	0	0	0	0	0
Stella	Edgar	20	3000	45	14	1	AFC	Yes	Yes	NA	0.8	1	1	Yes	0	Olfactometer2	Olfactometer2	0	1	1	0	623	3001	0	Olfactometer2	07_13_22_12_18_14	Cotton	Human scent	Distractor box	1	0	5	P3	Phase 2	1	0	0	0	0	6	Human scent	0	0	0	0	0	0	0	0
Stella	Edgar	20	3000	45	14	1	AFC	Yes	Yes	NA	0.8	1	1	Yes	0	Olfactometer3	Olfactometer3	0	1	1	1	483	379	3001	Olfactometer3	07_13_22_12_18_50	Blank	Blank box	Human scent	1	0	6	P3	Phase 2	1	0	0	0	0	6	Human scent	0	0	0	0	0	0	0	0
Stella	Edgar	20	3000	45	14	1	AFC	Yes	Yes	NA	0.8	1	1	Yes	0	Olfactometer1	Olfactometer1	0	1	0	0	3001	0	0	Olfactometer1	07_13_22_12_19_24	Human scent	Blank	Distractor box	1	0	7	P3	Phase 2	1	0	0	0	0	6	Human scent	0	0	0	0	0	0	0	0
Stella	Edgar	20	3000	45	14	1	AFC	Yes	Yes	NA	0.8	1	1	Yes	0	Olfactometer2	Olfactometer2	0	1	1	0	224	3001	0	Olfactometer2	07_13_22_12_19_59	Blank box	Human scent	Blank	1	0	8	P3	Phase 2	1	0	0	0	0	6	Human scent	0	0	0	0	0	0	0	0
Stella	Edgar	20	3000	45	14	1	AFC	Yes	Yes	NA	0.8	1	1	Yes	0	blank	All Clear	0	1	1	2	528	377	1033	0	07_13_22_12_20_37	Gloves	Cotton	Deodorant	1	0	9	P3	Phase 2	1	0	0	0	0	6	NA	0	0	0	0	0	0	0	0
Stella	Edgar	20	3000	45	14	1	AFC	Yes	Yes	NA	0.8	1	1	Yes	0	blank	All Clear	0	2	2	2	305	496	321	0	07_13_22_12_21_17	Blank	Shampoo	Deodorant	1	0	10	P3	Phase 2	1	0	0	0	0	6	NA	0	0	0	0	0	0	0	0
Stella	Edgar	20	3000	45	14	1	AFC	Yes	Yes	NA	0.8	1	1	Yes	0	Olfactometer2	Olfactometer2	0	1	1	0	835	3004	0	Olfactometer2	07_13_22_12_21_54	Distractor box	Human scent	Distractor box	1	0	11	P3	Phase 2	1	0	0	0	0	6	Human scent	0	0	0	0	0	0	0	0
Stella	Edgar	20	3000	45	14	1	AFC	Yes	Yes	NA	0.8	1	1	Yes	0	Olfactometer2	Olfactometer2	0	1	1	0	444	3001	0	Olfactometer2	07_13_22_12_22_30	Deodorant	Human scent	Shampoo	1	0	12	P3	Phase 2	1	0	0	0	0	6	Human scent	0	0	0	0	0	0	0	0
Stella	Edgar	20	3000	45	14	1	AFC	Yes	Yes	NA	0.8	1	1	Yes	0	Olfactometer1	Olfactometer1	0	1	0	0	3001	0	0	Olfactometer1	07_13_22_12_23_06	Human scent	Deodorant	Deodorant	1	0	13	P3	Phase 2	1	0	0	0	0	6	Human scent	0	0	0	0	0	0	0	0
Stella	Edgar	20	3000	45	14	1	AFC	Yes	Yes	NA	0.8	1	1	Yes	0	Olfactometer3	Olfactometer3	0	1	1	1	542	329	3001	Olfactometer3	07_13_22_12_23_43	Distractor box	Deodorant	Human scent	1	0	14	P3	Phase 2	1	0	0	0	0	6	Human scent	0	0	0	0	0	0	0	0
Stella	Edgar	20	3000	45	14	1	AFC	Yes	Yes	NA	0.8	1	1	Yes	0	Olfactometer1	Olfactometer1	0	2	1	1	3807	303	560	Olfactometer1	07_13_22_12_24_34	Human scent	Blank	Blank	1	0	15	P3	Phase 2	1	0	0	0	0	6	Human scent	0	0	0	0	0	0	0	0
Stella	Edgar	20	3000	45	14	1	AFC	Yes	Yes	NA	0.8	1	1	Yes	0	Olfactometer3	Olfactometer3	0	1	1	1	512	562	3001	Olfactometer3	07_13_22_12_25_15	Cotton	Gloves	Human scent	1	0	16	P3	Phase 2	1	0	0	0	0	6	Human scent	0	0	0	0	0	0	0	0
Stella	Edgar	20	3000	45	14	1	AFC	Yes	Yes	NA	0.8	1	1	Yes	0	Olfactometer2	Olfactometer2	0	1	1	0	1579	3001	0	Olfactometer2	07_13_22_12_25_51	Shampoo	Human scent	Cotton	1	0	17	P3	Phase 2	1	0	0	0	0	6	Human scent	0	0	0	0	0	0	0	0
Stella	Edgar	20	3000	45	14	1	AFC	Yes	Yes	NA	0.8	1	1	Yes	0	blank	All Clear	0	1	1	1	2057	413	585	0	07_13_22_12_26_30	Distractor box	Gloves	Cotton	1	0	18	P3	Phase 2	1	0	0	0	0	6	NA	0	0	0	0	0	0	0	0
Stella	Edgar	20	3000	45	14	1	AFC	Yes	Yes	NA	0.8	1	1	Yes	0	Olfactometer3	Olfactometer3	0	2	1	1	449	531	3001	Olfactometer3	07_13_22_12_27_08	Distractor box	Blank box	Human scent	1	0	19	P3	Phase 2	1	0	0	0	0	6	Human scent	0	0	0	0	0	0	0	0
Stella	Edgar	20	3000	45	14	1	AFC	Yes	Yes	NA	0.8	1	1	Yes	0	blank	All Clear	0	2	1	1	671	498	587	0	07_13_22_12_27_46	Distractor box	Blank	Blank	1	0	20	P3	Phase 2	1	0	0	0	0	6	NA	0	0	0	0	0	0	0	0
Buster	Edgar	20	4000	45	19	1	AFC	Yes	No	NA	0.8	0.8	0.8	Yes	0	Olfactometer3	Olfactometer3	8.141337156	1	1	1	501	506	4001	Olfactometer3	07_15_22_12_19_13	Gloves	Distrasctor box	Human scent	1	0	1	P3	Phase 3	1	0	0	0	0	1	Human scent	0	0	0	0	0	0	0	0
Buster	Edgar	20	4000	45	19	1	AFC	Yes	No	NA	0.8	0.8	0.8	Yes	0	Olfactometer2	Olfactometer2	8.894791842	2	1	0	654	4005	0	Olfactometer2	07_15_22_12_19_51	Amyl acetate	Human scent	Distrasctor box	1	0	2	P3	Phase 3	1	0	0	0	0	1	Human scent	0	0	0	0	0	0	0	0
Buster	Edgar	20	4000	45	19	1	AFC	Yes	No	NA	0.8	0.8	0.8	Yes	0	Olfactometer1	Olfactometer1	7.035368204	1	0	0	4001	0	0	Olfactometer1	07_15_22_12_20_26	Human scent	Limonine	Gloves	1	0	3	P3	Phase 3	1	0	0	0	0	1	Human scent	0	0	0	0	0	0	0	0
Buster	Edgar	20	4000	45	19	1	AFC	Yes	No	NA	0.8	0.8	0.8	Yes	0	blank	All Clear	0	1	1	1	541	287	309	0	07_15_22_12_21_07	Limonine	Gloves	Gloves	1	0	4	P3	Phase 3	1	0	0	0	0	1	NA	0	0	0	0	0	0	0	0
Buster	Edgar	20	4000	45	19	1	AFC	Yes	No	NA	0.8	0.8	0.8	Yes	0	Olfactometer2	Olfactometer2	8.135527134	1	1	0	412	4001	0	Olfactometer2	07_15_22_12_21_42	Gloves	Human scent	Gloves	0	0	5	P3	Phase 3	1	0	0	0	0	1	Human scent	0	0	0	0	0	0	0	0
Buster	Edgar	20	4000	45	19	1	AFC	Yes	No	NA	0.8	0.8	0.8	Yes	0	Olfactometer3	All Clear	0	1	1	1	446	523	1150	0	07_15_22_12_22_25	Limonine	Distrasctor box	Human scent	1	0	6	P3	Phase 3	0	0	1	0	1	1	NA	0	0	0	0	0	0	0	0
Buster	Edgar	20	4000	45	19	1	AFC	Yes	No	NA	0.8	0.8	0.8	Yes	0	Olfactometer3	All Clear	0	1	1	1	367	272	572	0	07_15_22_12_23_09	Distrasctor box	Blank box	Human scent	1	0	7	P3	Phase 3	0	0	1	0	1	1	NA	0	0	0	0	0	0	0	0
Buster	Edgar	20	4000	45	19	1	AFC	Yes	No	NA	0.8	0.8	0.8	Yes	0	blank	All Clear	0	1	1	1	459	354	330	0	07_15_22_12_23_50	Distrasctor box	Distrasctor box	Gloves	0	0	8	P3	Phase 3	1	0	0	0	0	1	NA	0	0	0	0	0	0	0	0
Buster	Edgar	20	4000	45	19	1	AFC	Yes	No	NA	0.8	0.8	0.8	Yes	0	Olfactometer2	Olfactometer2	10.31817412	1	1	0	707	4001	0	Olfactometer2	07_15_22_12_24_29	Amyl acetate	Human scent	Gloves	1	0	9	P3	Phase 3	1	0	0	0	0	1	Human scent	0	0	0	0	0	0	0	0
Buster	Edgar	20	4000	45	19	1	AFC	Yes	No	NA	0.8	0.8	0.8	Yes	0	Olfactometer1	Olfactometer1	6.913705587	1	0	0	4001	0	0	Olfactometer1	07_15_22_12_25_03	Human scent	Gloves	Blank box	0	0	10	P3	Phase 3	1	0	0	0	0	1	Human scent	0	0	0	0	0	0	0	0
Buster	Edgar	20	4000	45	19	1	AFC	Yes	No	NA	0.8	0.8	0.8	Yes	0	Olfactometer2	Olfactometer2	6.984608889	1	1	0	341	4003	0	Olfactometer2	07_15_22_12_25_39	Blank box	Human scent	Amyl acetate	1	0	11	P3	Phase 3	1	0	0	0	0	1	Human scent	0	0	0	0	0	0	0	0
Buster	Edgar	20	4000	45	19	1	AFC	Yes	No	NA	0.8	0.8	0.8	Yes	0	blank	All Clear	0	1	1	1	398	610	367	0	07_15_22_12_26_21	Blank box	Distrasctor box	Distrasctor box	1	0	12	P3	Phase 3	1	0	0	0	0	1	NA	0	0	0	0	0	0	0	0
Buster	Edgar	20	4000	45	19	1	AFC	Yes	No	NA	0.8	0.8	0.8	Yes	0	Olfactometer1	Olfactometer1	6.652320623	1	0	0	4001	0	0	Olfactometer1	07_15_22_12_26_56	Human scent	Limonine	Limonine	1	0	13	P3	Phase 3	1	0	0	0	0	1	Human scent	0	0	0	0	0	0	0	0
Buster	Edgar	20	4000	45	19	1	AFC	Yes	No	NA	0.8	0.8	0.8	Yes	0	Olfactometer1	Olfactometer1	6.686482906	1	0	0	4001	0	0	Olfactometer1	07_15_22_12_27_32	Human scent	Amyl acetate	Distrasctor box	1	0	14	P3	Phase 3	1	0	0	0	0	1	Human scent	0	0	0	0	0	0	0	0
Buster	Edgar	20	4000	45	19	1	AFC	Yes	No	NA	0.8	0.8	0.8	Yes	0	Olfactometer3	Olfactometer3	8.353329897	1	1	1	510	408	4003	Olfactometer3	07_15_22_12_28_09	Gloves	Amyl acetate	Human scent	1	0	15	P3	Phase 3	1	0	0	0	0	1	Human scent	0	0	0	0	0	0	0	0
Buster	Edgar	20	4000	45	19	1	AFC	Yes	No	NA	0.8	0.8	0.8	Yes	0	Olfactometer3	Olfactometer3	8.680583715	1	1	1	467	578	4001	Olfactometer3	07_15_22_12_28_46	Blank box	Distrasctor box	Human scent	1	0	16	P3	Phase 3	1	0	0	0	0	1	Human scent	0	0	0	0	0	0	0	0
Buster	Edgar	20	4000	45	19	1	AFC	Yes	No	NA	0.8	0.8	0.8	Yes	0	blank	All Clear	0	1	2	1	456	286	253	0	07_15_22_12_29_39	Gloves	Gloves	Limonine	1	0	17	P3	Phase 3	1	0	0	0	0	1	NA	0	0	0	0	0	0	0	0
Buster	Edgar	20	4000	45	19	1	AFC	Yes	No	NA	0.8	0.8	0.8	Yes	0	Olfactometer1	Olfactometer1	6.707343102	1	0	0	4001	0	0	Olfactometer1	07_15_22_12_30_15	Human scent	Limonine	Amyl acetate	1	0	18	P3	Phase 3	1	0	0	0	0	1	Human scent	0	0	0	0	0	0	0	0
Buster	Edgar	20	4000	45	19	1	AFC	Yes	No	NA	0.8	0.8	0.8	Yes	0	Olfactometer3	Olfactometer3	8.592334747	1	1	1	460	590	4001	Olfactometer3	07_15_22_12_30_51	Blank box	Distrasctor box	Human scent	0	0	19	P3	Phase 3	1	0	0	0	0	1	Human scent	0	0	0	0	0	0	0	0
Buster	Edgar	20	4000	45	19	1	AFC	Yes	No	NA	0.8	0.8	0.8	Yes	0	Olfactometer2	Olfactometer2	7.122457743	1	1	0	587	4001	0	Olfactometer2	07_15_22_12_31_25	Limonine	Human scent	Amyl acetate	0	0	20	P3	Phase 3	1	0	0	0	0	1	Human scent	0	0	0	0	0	0	0	0
Buster	Edgar	20	4000	45	23	3	AFC	Yes	No	NA	0.8	0.5	0.7	Yes	0	Olfactometer3	Olfactometer3	8.80553937	1	1	1	571	337	4001	Olfactometer3	07_18_22_11_13_21	Gloves	Blank box	Human scent	1	0	1	P3	Phase 3	1	0	0	0	0	5	Human scent	0	0	0	0	0	0	0	0
Buster	Edgar	20	4000	45	23	3	AFC	Yes	No	NA	0.8	0.5	0.7	Yes	0	blank	All Clear	0	1	1	1	606	235	340	0	07_18_22_11_14_01	Shampoo	Blank box	Deodorant	1	0	2	P3	Phase 3	1	0	0	0	0	5	NA	0	0	0	0	0	0	0	0
Buster	Edgar	20	4000	45	23	3	AFC	Yes	No	NA	0.8	0.5	0.7	Yes	0	Olfactometer1	Olfactometer1	7.77821064	1	0	0	4001	0	0	Olfactometer1	07_18_22_11_14_38	Human scent	Shampoo	Distractor box	1	0	3	P3	Phase 3	1	0	0	0	0	5	Human scent	0	0	0	0	0	0	0	0
Buster	Edgar	20	4000	45	23	3	AFC	Yes	No	NA	0.8	0.5	0.7	Yes	0	Olfactometer3	Olfactometer3	7.838591576	1	1	1	402	287	4001	Olfactometer3	07_18_22_11_15_14	Gloves	Blank box	Human scent	1	0	4	P3	Phase 3	1	0	0	0	0	5	Human scent	0	0	0	0	0	0	0	0
Buster	Edgar	20	4000	45	23	3	AFC	Yes	No	NA	0.8	0.5	0.7	Yes	0	Olfactometer3	Olfactometer3	9.05660224	1	1	1	562	254	4001	Olfactometer3	07_18_22_11_15_52	Distractor box	Blank box	Human scent	1	0	5	P3	Phase 3	1	0	0	0	0	5	Human scent	0	0	0	0	0	0	0	0
Buster	Edgar	20	4000	45	23	3	AFC	Yes	No	NA	0.8	0.5	0.7	Yes	0	Olfactometer1	Olfactometer1	6.51200676	1	0	0	4001	0	0	Olfactometer1	07_18_22_11_16_26	Human scent	Limonine	Shampoo	0	0	6	P3	Phase 3	1	0	0	0	0	5	Human scent	0	0	0	0	0	0	0	0
Buster	Edgar	20	4000	45	23	3	AFC	Yes	No	NA	0.8	0.5	0.7	Yes	0	Olfactometer2	Olfactometer2	7.521229982	1	1	0	254	4001	0	Olfactometer2	07_18_22_11_17_02	Gloves	Human scent	Shampoo	1	0	7	P3	Phase 3	1	0	0	0	0	5	Human scent	0	0	0	0	0	0	0	0
Buster	Edgar	20	4000	45	23	3	AFC	Yes	No	NA	0.8	0.5	0.7	Yes	0	blank	All Clear	0	1	1	1	431	538	348	0	07_18_22_11_17_42	Distractor box	Distractor box	Blank box	0	0	8	P3	Phase 3	1	0	0	0	0	5	NA	0	0	0	0	0	0	0	0
Buster	Edgar	20	4000	45	23	3	AFC	Yes	No	NA	0.8	0.5	0.7	Yes	0	Olfactometer1	Olfactometer1	6.53002882	1	0	0	4001	0	0	Olfactometer1	07_18_22_11_18_17	Human scent	Gloves	Gloves	1	0	9	P3	Phase 3	1	0	0	0	0	5	Human scent	0	0	0	0	0	0	0	0
Buster	Edgar	20	4000	45	23	3	AFC	Yes	No	NA	0.8	0.5	0.7	Yes	0	Olfactometer2	Olfactometer2	9.172962427	1	1	0	599	4001	0	Olfactometer2	07_18_22_11_18_54	Gloves	Human scent	Limonine	0	0	10	P3	Phase 3	1	0	0	0	0	5	Human scent	0	0	0	0	0	0	0	0
Buster	Edgar	20	4000	45	23	3	AFC	Yes	No	NA	0.8	0.5	0.7	Yes	0	Olfactometer3	Olfactometer3	7.682769775	1	1	1	435	255	4001	Olfactometer3	07_18_22_11_19_30	Blank box	Amyl acetate	Human scent	1	0	11	P3	Phase 3	1	0	0	0	0	5	Human scent	0	0	0	0	0	0	0	0
Buster	Edgar	20	4000	45	23	3	AFC	Yes	No	NA	0.8	0.5	0.7	Yes	0	Olfactometer2	Olfactometer2	7.352352858	1	1	0	423	4003	0	Olfactometer2	07_18_22_11_20_05	Deodorant	Human scent	Shampoo	0	0	12	P3	Phase 3	1	0	0	0	0	5	Human scent	0	0	0	0	0	0	0	0
Buster	Edgar	20	4000	45	23	3	AFC	Yes	No	NA	0.8	0.5	0.7	Yes	0	Olfactometer3	Olfactometer3	8.34040308	1	1	1	484	195	4001	Olfactometer3	07_18_22_11_20_42	Amyl acetate	Gloves	Human scent	1	0	13	P3	Phase 3	1	0	0	0	0	5	Human scent	0	0	0	0	0	0	0	0
Buster	Edgar	20	4000	45	23	3	AFC	Yes	No	NA	0.8	0.5	0.7	Yes	0	Olfactometer1	Olfactometer1	7.48948288	1	0	0	4001	0	0	Olfactometer1	07_18_22_11_21_18	Human scent	Deodorant	Limonine	1	0	14	P3	Phase 3	1	0	0	0	0	5	Human scent	0	0	0	0	0	0	0	0
Buster	Edgar	20	4000	45	23	3	AFC	Yes	No	NA	0.8	0.5	0.7	Yes	0	blank	All Clear	0	1	1	1	588	353	415	0	07_18_22_11_21_58	Shampoo	Amyl acetate	Distractor box	0	0	15	P3	Phase 3	1	0	0	0	0	5	NA	0	0	0	0	0	0	0	0
Buster	Edgar	20	4000	45	23	3	AFC	Yes	No	NA	0.8	0.5	0.7	Yes	0	Olfactometer2	Olfactometer2	7.723489285	1	1	0	476	4001	0	Olfactometer2	07_18_22_11_22_33	Gloves	Human scent	Deodorant	0	0	16	P3	Phase 3	1	0	0	0	0	5	Human scent	0	0	0	0	0	0	0	0
Buster	Edgar	20	4000	45	23	3	AFC	Yes	No	NA	0.8	0.5	0.7	Yes	0	blank	All Clear	0	1	1	1	418	376	421	0	07_18_22_11_23_13	Gloves	Distractor box	Blank box	1	0	17	P3	Phase 3	1	0	0	0	0	5	NA	0	0	0	0	0	0	0	0
Buster	Edgar	20	4000	45	23	3	AFC	Yes	No	NA	0.8	0.5	0.7	Yes	0	Olfactometer1	Olfactometer1	6.880312443	1	0	0	4001	0	0	Olfactometer1	07_18_22_11_23_47	Human scent	Limonine	Shampoo	0	0	18	P3	Phase 3	1	0	0	0	0	5	Human scent	0	0	0	0	0	0	0	0
Buster	Edgar	20	4000	45	23	3	AFC	Yes	No	NA	0.8	0.5	0.7	Yes	0	Olfactometer3	Olfactometer3	10.1190002	1	1	1	504	289	4001	Olfactometer3	07_18_22_11_24_26	Distractor box	Blank box	Human scent	1	0	19	P3	Phase 3	1	0	0	0	0	5	Human scent	0	0	0	0	0	0	0	0
Buster	Edgar	20	4000	45	23	3	AFC	Yes	No	NA	0.8	0.5	0.7	Yes	0	Olfactometer2	Olfactometer2	7.451930523	1	1	0	430	4001	0	Olfactometer2	07_18_22_11_25_02	Shampoo	Human scent	Shampoo	1	0	20	P3	Phase 3	1	0	0	0	0	5	Human scent	0	0	0	0	0	0	0	0
Stella	Edgar	20	3000	45	19	1	AFC	Yes	No	NA	0.8	0.8	1	Yes	0	Olfactometer3	Olfactometer3	17.30237389	2	2	2	1010	556	3486	Olfactometer3	07_15_22_12_37_26	Blank box	Distrasctor box	Human scent	1	0	1	P3	Phase 3	1	0	0	0	0	1	Human scent	0	0	0	0	0	0	0	0
Stella	Edgar	20	3000	45	19	1	AFC	Yes	No	NA	0.8	0.8	1	Yes	0	Olfactometer2	Olfactometer2	8.287112713	1	3	0	676	3309	0	Olfactometer2	07_15_22_12_38_03	Amyl acetate	Human scent	Blank box	1	0	2	P3	Phase 3	1	0	0	0	0	1	Human scent	0	0	0	0	0	0	0	0
Stella	Edgar	20	3000	45	19	1	AFC	Yes	No	NA	0.8	0.8	1	Yes	0	Olfactometer1	All Clear	0	2	1	1	1278	519	652	0	07_15_22_12_38_48	Human scent	Blank box	Limonine	1	0	3	P3	Phase 3	0	0	1	0	1	1	NA	0	0	0	0	0	0	0	0
Stella	Edgar	20	3000	45	19	1	AFC	Yes	No	NA	0.8	0.8	1	Yes	0	blank	All Clear	0	2	2	3	2131	740	1025	0	07_15_22_12_39_38	Limonine	Limonine	Blank box	1	0	4	P3	Phase 3	1	0	0	0	0	1	NA	0	0	0	0	0	0	0	0
Stella	Edgar	20	3000	45	19	1	AFC	Yes	No	NA	0.8	0.8	1	Yes	0	Olfactometer1	Olfactometer1	8.99212265	2	0	0	5971	0	0	Olfactometer1	07_15_22_12_40_16	Human scent	Gloves	Gloves	1	0	5	P3	Phase 3	1	0	0	0	0	1	Human scent	0	0	0	0	0	0	0	0
Stella	Edgar	20	3000	45	19	1	AFC	Yes	No	NA	0.8	0.8	1	Yes	0	Olfactometer1	All Clear	0	1	1	3	1140	374	746	0	07_15_22_12_41_00	Human scent	Blank box	Amyl acetate	1	0	6	P3	Phase 3	0	0	1	0	1	1	NA	0	0	0	0	0	0	0	0
Stella	Edgar	20	3000	45	19	1	AFC	Yes	No	NA	0.8	0.8	1	Yes	0	Olfactometer2	Olfactometer2	6.602473974	1	1	0	674	3001	0	Olfactometer2	07_15_22_12_41_35	Amyl acetate	Human scent	Gloves	1	0	7	P3	Phase 3	1	0	0	0	0	1	Human scent	0	0	0	0	0	0	0	0
Stella	Edgar	20	3000	45	19	1	AFC	Yes	No	NA	0.8	0.8	1	Yes	0	Olfactometer3	Olfactometer3	9.466195822	1	1	1	736	510	3001	Olfactometer3	07_15_22_12_42_14	Limonine	Gloves	Human scent	1	0	8	P3	Phase 3	1	0	0	0	0	1	Human scent	0	0	0	0	0	0	0	0
Stella	Edgar	20	3000	45	19	1	AFC	Yes	No	NA	0.8	0.8	1	Yes	0	blank	All Clear	0	2	3	4	1427	1324	3768	0	07_15_22_12_43_12	Blank box	Blank box	Gloves	1	0	9	P3	Phase 3	1	0	0	0	0	1	NA	0	0	0	0	0	0	0	0
Stella	Edgar	10	3000	45	19	1	AFC	Yes	No	NA	0.8	0.8	0.6	Yes	0	blank	Olfactometer3	9.545548677	1	1	2	308	363	3424	Olfactometer3	07_15_22_12_46_17	Distrasctor box	Amyl acetate	Blank box	1	0	1	P3	Phase 3	0	1	0	0	0	1	Blank box	0	0	0	0	1	0	0	0
Stella	Edgar	10	3000	45	19	1	AFC	Yes	No	NA	0.8	0.8	0.6	Yes	0	Olfactometer2	Olfactometer2	6.608863831	1	1	0	420	3001	0	Olfactometer2	07_15_22_12_46_52	Amyl acetate	Human scent	Distrasctor box	1	0	2	P3	Phase 3	1	0	0	0	0	1	Human scent	0	0	0	0	0	0	0	0
Stella	Edgar	10	3000	45	19	1	AFC	Yes	No	NA	0.8	0.8	0.6	Yes	0	Olfactometer3	Olfactometer3	10.44203162	2	1	1	1448	696	3001	Olfactometer3	07_15_22_12_47_31	Gloves	Limonine	Human scent	1	0	3	P3	Phase 3	1	0	0	0	0	1	Human scent	0	0	0	0	0	0	0	0
Stella	Edgar	10	3000	45	19	1	AFC	Yes	No	NA	0.8	0.8	0.6	Yes	0	Olfactometer2	Olfactometer2	6.901335478	1	1	0	513	3003	0	Olfactometer2	07_15_22_12_48_05	Gloves	Human scent	Amyl acetate	0	0	4	P3	Phase 3	1	0	0	0	0	1	Human scent	0	0	0	0	0	0	0	0
Stella	Edgar	10	3000	45	19	1	AFC	Yes	No	NA	0.8	0.8	0.6	Yes	0	Olfactometer3	Olfactometer3	8.267053127	1	1	1	704	409	3001	Olfactometer3	07_15_22_12_48_41	Amyl acetate	Gloves	Human scent	0	0	5	P3	Phase 3	1	0	0	0	0	1	Human scent	0	0	0	0	0	0	0	0
Stella	Edgar	10	3000	45	19	1	AFC	Yes	No	NA	0.8	0.8	0.6	Yes	0	Olfactometer3	Olfactometer3	8.072719574	1	1	1	626	446	3001	Olfactometer3	07_15_22_12_49_18	Limonine	Limonine	Human scent	1	0	6	P3	Phase 3	1	0	0	0	0	1	Human scent	0	0	0	0	0	0	0	0
Stella	Edgar	10	3000	45	19	1	AFC	Yes	No	NA	0.8	0.8	0.6	Yes	0	Olfactometer1	Olfactometer1	5.88667798	1	0	0	3002	0	0	Olfactometer1	07_15_22_12_49_51	Human scent	Distrasctor box	Limonine	0	0	7	P3	Phase 3	1	0	0	0	0	1	Human scent	0	0	0	0	0	0	0	0
Stella	Edgar	10	3000	45	19	1	AFC	Yes	No	NA	0.8	0.8	0.6	Yes	0	blank	All Clear	0	2	1	1	1425	444	403	0	07_15_22_12_50_30	Amyl acetate	Limonine	Amyl acetate	0	0	8	P3	Phase 3	1	0	0	0	0	1	NA	0	0	0	0	0	0	0	0
Stella	Edgar	10	3000	45	19	1	AFC	Yes	No	NA	0.8	0.8	0.6	Yes	0	Olfactometer1	Olfactometer1	5.73625946	1	0	0	3003	0	0	Olfactometer1	07_15_22_12_51_03	Human scent	Limonine	Distrasctor box	0	0	9	P3	Phase 3	1	0	0	0	0	1	Human scent	0	0	0	0	0	0	0	0
Stella	Edgar	10	3000	45	19	1	AFC	Yes	No	NA	0.8	0.8	0.6	Yes	0	Olfactometer1	Olfactometer1	4.787798643	1	0	0	3001	0	0	Olfactometer1	07_15_22_12_51_36	Human scent	Gloves	Limonine	1	0	10	P3	Phase 3	1	0	0	0	0	1	Human scent	0	0	0	0	0	0	0	0
Stella	Edgar	20	3000	45	23	3	AFC	Yes	No	NA	0.8	0.5	0.7	Yes	0	Olfactometer1	Olfactometer1	7.112993717	1	0	0	3001	0	0	Olfactometer1	07_18_22_11_30_25	Human scent	Limonine	Gloves	1	0	1	P3	Phase 3	1	0	0	0	0	5	Human scent	0	0	0	0	0	0	0	0
Stella	Edgar	20	3000	45	23	3	AFC	Yes	No	NA	0.8	0.5	0.7	Yes	0	Olfactometer2	Olfactometer2	14.64277172	3	2	1	808	4221	309	Olfactometer2	07_18_22_11_31_09	Amyl acetate	Human scent	Amyl acetate	1	0	2	P3	Phase 3	1	0	0	0	0	5	Human scent	0	0	0	0	0	0	0	0
Stella	Edgar	20	3000	45	23	3	AFC	Yes	No	NA	0.8	0.5	0.7	Yes	0	Olfactometer2	All Clear	0	1	2	2	166	2499	560	0	07_18_22_11_31_52	Deodorant	Human scent	Blank box	0	0	3	P3	Phase 3	0	0	1	0	1	5	NA	0	0	0	0	0	0	0	0
Stella	Edgar	20	3000	45	23	3	AFC	Yes	No	NA	0.8	0.5	0.7	Yes	0	Olfactometer3	Olfactometer3	9.69035244	1	1	2	283	342	3421	Olfactometer3	07_18_22_11_32_31	Gloves	Blank box	Human scent	1	0	4	P3	Phase 3	1	0	0	0	0	5	Human scent	0	0	0	0	0	0	0	0
Stella	Edgar	20	3000	45	23	3	AFC	Yes	No	NA	0.8	0.5	0.7	Yes	0	Olfactometer1	Olfactometer1	5.516824484	1	0	0	3001	0	0	Olfactometer1	07_18_22_11_33_04	Human scent	Gloves	Distractor box	0	0	5	P3	Phase 3	1	0	0	0	0	5	Human scent	0	0	0	0	0	0	0	0
Stella	Edgar	20	3000	45	23	3	AFC	Yes	No	NA	0.8	0.5	0.7	Yes	0	Olfactometer3	Olfactometer3	8.139157534	1	1	1	331	296	3003	Olfactometer3	07_18_22_11_33_41	Limonine	Deodorant	Human scent	1	0	6	P3	Phase 3	1	0	0	0	0	5	Human scent	0	0	0	0	0	0	0	0
Stella	Edgar	20	3000	45	23	3	AFC	Yes	No	NA	0.8	0.5	0.7	Yes	0	blank	All Clear	0	1	1	2	488	320	947	0	07_18_22_11_34_24	Gloves	Limonine	Shampoo	1	0	7	P3	Phase 3	1	0	0	0	0	5	NA	0	0	0	0	0	0	0	0
Stella	Edgar	20	3000	45	23	3	AFC	Yes	No	NA	0.8	0.5	0.7	Yes	0	Olfactometer3	Olfactometer1	6.702375412	1	0	0	3002	0	0	Olfactometer1	07_18_22_11_34_58	Distractor box	Limonine	Human scent	0	0	8	P3	Phase 3	0	1	0	0	1	5	Distractor box	0	0	0	1	0	0	0	0
Stella	Edgar	20	3000	45	23	3	AFC	Yes	No	NA	0.8	0.5	0.7	Yes	0	Olfactometer2	Olfactometer2	6.348882675	1	1	0	384	3001	0	Olfactometer2	07_18_22_11_35_32	Distractor box	Human scent	Distractor box	0	0	9	P3	Phase 3	1	0	0	0	0	5	Human scent	0	0	0	0	0	0	0	0
Stella	Edgar	20	3000	45	23	3	AFC	Yes	No	NA	0.8	0.5	0.7	Yes	0	blank	All Clear	0	5	3	3	2790	1206	1417	0	07_18_22_11_36_26	Deodorant	Limonine	Limonine	1	0	10	P3	Phase 3	1	0	0	0	0	5	NA	0	0	0	0	0	0	0	0
Stella	Edgar	20	3000	45	23	3	AFC	Yes	No	NA	0.8	0.5	0.7	Yes	0	Olfactometer1	Olfactometer1	6.216161966	1	0	0	3001	0	0	Olfactometer1	07_18_22_11_37_01	Human scent	Blank box	Limonine	1	0	11	P3	Phase 3	1	0	0	0	0	5	Human scent	0	0	0	0	0	0	0	0
Stella	Edgar	20	3000	45	23	3	AFC	Yes	No	NA	0.8	0.5	0.7	Yes	0	Olfactometer3	Olfactometer1	5.274568081	1	0	0	3001	0	0	Olfactometer1	07_18_22_11_37_36	Limonine	Amyl acetate	Human scent	1	0	12	P3	Phase 3	0	1	0	0	1	5	Limonine	0	0	0	0	0	0	1	0
Stella	Edgar	20	3000	45	23	3	AFC	Yes	No	NA	0.8	0.5	0.7	Yes	0	Olfactometer1	Olfactometer1	5.472987413	1	0	0	3001	0	0	Olfactometer1	07_18_22_11_38_10	Human scent	Distractor box	Gloves	1	0	13	P3	Phase 3	1	0	0	0	0	5	Human scent	0	0	0	0	0	0	0	0
Stella	Edgar	20	3000	45	23	3	AFC	Yes	No	NA	0.8	0.5	0.7	Yes	0	Olfactometer3	Olfactometer3	8.199963808	1	1	1	380	440	3001	Olfactometer3	07_18_22_11_38_47	Limonine	Gloves	Human scent	1	0	14	P3	Phase 3	1	0	0	0	0	5	Human scent	0	0	0	0	0	0	0	0
Stella	Edgar	20	3000	45	23	3	AFC	Yes	No	NA	0.8	0.5	0.7	Yes	0	Olfactometer3	Olfactometer3	9.873383761	1	2	1	545	798	3001	Olfactometer3	07_18_22_11_39_26	Blank box	Blank box	Human scent	1	0	15	P3	Phase 3	1	0	0	0	0	5	Human scent	0	0	0	0	0	0	0	0
Stella	Edgar	20	3000	45	23	3	AFC	Yes	No	NA	0.8	0.5	0.7	Yes	0	Olfactometer2	Olfactometer2	6.276408911	1	1	0	401	3001	0	Olfactometer2	07_18_22_11_39_59	Distractor box	Human scent	Blank box	0	0	16	P3	Phase 3	1	0	0	0	0	5	Human scent	0	0	0	0	0	0	0	0
Stella	Edgar	20	3000	45	23	3	AFC	Yes	No	NA	0.8	0.5	0.7	Yes	0	Olfactometer2	Olfactometer2	6.558174372	1	1	0	363	3001	0	Olfactometer2	07_18_22_11_40_35	Limonine	Human scent	Limonine	1	0	17	P3	Phase 3	1	0	0	0	0	5	Human scent	0	0	0	0	0	0	0	0
Stella	Edgar	20	3000	45	23	3	AFC	Yes	No	NA	0.8	0.5	0.7	Yes	0	blank	All Clear	0	1	1	1	132	1834	598	0	07_18_22_11_41_17	Blank box	Blank box	Deodorant	0	0	18	P3	Phase 3	1	0	0	0	0	5	NA	0	0	0	0	0	0	0	0
Stella	Edgar	20	3000	45	23	3	AFC	Yes	No	NA	0.8	0.5	0.7	Yes	0	Olfactometer2	Olfactometer2	7.131248951	1	1	0	1175	3001	0	Olfactometer2	07_18_22_11_41_53	Blank box	Human scent	Blank box	1	0	19	P3	Phase 3	1	0	0	0	0	5	Human scent	0	0	0	0	0	0	0	0
Stella	Edgar	20	3000	45	23	3	AFC	Yes	No	NA	0.8	0.5	0.7	Yes	0	blank	Olfactometer2	11.10291529	1	3	1	505	4146	392	Olfactometer2	07_18_22_11_42_34	Shampoo	Shampoo	Gloves	0	0	20	P3	Phase 3	0	1	0	0	0	5	Shampoo	0	0	0	0	0	1	0	0
Buster	Edgar	20	4000	45	20	2	AFC	Yes	No	NA	0.8	0.8	0.8	Yes	0	Olfactometer2	Olfactometer2	7.201394081	1	1	0	500	4001	0	Olfactometer2	07_15_22_14_22_19	Limonine	Human scent	Amyl acetate	0	0	1	P4	Phase 3	1	0	0	0	0	2	Human scent	0	0	0	0	0	0	0	0
Buster	Edgar	20	4000	45	20	2	AFC	Yes	No	NA	0.8	0.8	0.8	Yes	0	Olfactometer1	Olfactometer1	6.582845688	1	1	0	4001	487	0	Olfactometer1	07_15_22_14_22_55	Human scent	Perfume	Blank box	1	0	2	P4	Phase 3	1	0	0	0	0	2	Human scent	0	0	0	0	0	0	0	0
Buster	Edgar	20	4000	45	20	2	AFC	Yes	No	NA	0.8	0.8	0.8	Yes	0	Olfactometer1	Olfactometer1	7.351311445	1	0	0	4004	0	0	Olfactometer1	07_15_22_14_23_31	Human scent	Perfume	Vape	1	0	3	P4	Phase 3	1	0	0	0	0	2	Human scent	0	0	0	0	0	0	0	0
Buster	Edgar	20	4000	45	20	2	AFC	Yes	No	NA	0.8	0.8	0.8	Yes	0	Olfactometer3	Olfactometer3	8.404879093	1	1	1	483	318	4001	Olfactometer3	07_15_22_14_24_08	Distractor box	Distractor box	Human scent	1	0	4	P4	Phase 3	1	0	0	0	0	2	Human scent	0	0	0	0	0	0	0	0
Buster	Edgar	20	4000	45	20	2	AFC	Yes	No	NA	0.8	0.8	0.8	Yes	0	blank	All Clear	0	3	1	1	1152	43	171	0	07_15_22_14_24_55	Distractor box	Gloves	Perfume	1	0	5	P4	Phase 3	1	0	0	0	0	2	NA	0	0	0	0	0	0	0	0
Buster	Edgar	20	4000	45	20	2	AFC	Yes	No	NA	0.8	0.8	0.8	Yes	0	Olfactometer2	Olfactometer1	7.192182303	1	0	0	4001	0	0	Olfactometer1	07_15_22_14_25_32	Vape	Human scent	Limonine	1	0	6	P4	Phase 3	0	1	0	0	1	2	Vape	0	0	0	0	0	1	0	0
Buster	Edgar	20	4000	45	20	2	AFC	Yes	No	NA	0.8	0.8	0.8	Yes	0	Olfactometer1	Olfactometer1	5.773277998	1	0	0	4001	0	0	Olfactometer1	07_15_22_14_26_07	Human scent	Gloves	Perfume	1	0	7	P4	Phase 3	1	0	0	0	0	2	Human scent	0	0	0	0	0	0	0	0
Buster	Edgar	20	4000	45	20	2	AFC	Yes	No	NA	0.8	0.8	0.8	Yes	0	blank	All Clear	0	1	1	1	413	485	548	0	07_15_22_14_26_49	Perfume	Amyl acetate	Distractor box	1	0	8	P4	Phase 3	1	0	0	0	0	2	NA	0	0	0	0	0	0	0	0
Buster	Edgar	20	4000	45	20	2	AFC	Yes	No	NA	0.8	0.8	0.8	Yes	0	Olfactometer3	Olfactometer3	10.96754456	1	1	1	530	536	4001	Olfactometer3	07_15_22_14_27_28	Amyl acetate	Perfume	Human scent	1	0	9	P4	Phase 3	1	0	0	0	0	2	Human scent	0	0	0	0	0	0	0	0
Buster	Edgar	20	4000	45	20	2	AFC	Yes	No	NA	0.8	0.8	0.8	Yes	0	Olfactometer2	Olfactometer2	9.552586556	1	1	0	619	4001	0	Olfactometer2	07_15_22_14_28_05	Gloves	Human scent	Blank box	0	0	10	P4	Phase 3	1	0	0	0	0	2	Human scent	0	0	0	0	0	0	0	0
Buster	Edgar	20	4000	45	20	2	AFC	Yes	No	NA	0.8	0.8	0.8	Yes	0	Olfactometer3	All Clear	0	1	1	1	446	331	640	0	07_15_22_14_28_48	Distractor box	Perfume	Human scent	1	0	11	P4	Phase 3	0	0	1	0	1	2	NA	0	0	0	0	0	0	0	0
Buster	Edgar	20	4000	45	20	2	AFC	Yes	No	NA	0.8	0.8	0.8	Yes	0	Olfactometer3	Olfactometer3	16.4162972	3	2	2	873	531	5423	Olfactometer3	07_15_22_14_29_33	Amyl acetate	Gloves	Human scent	1	0	12	P4	Phase 3	1	0	0	0	0	2	Human scent	0	0	0	0	0	0	0	0
Buster	Edgar	20	4000	45	20	2	AFC	Yes	No	NA	0.8	0.8	0.8	Yes	0	Olfactometer2	Olfactometer2	8.188454628	1	1	0	563	4004	0	Olfactometer2	07_15_22_14_30_09	Amyl acetate	Human scent	Limonine	0	0	13	P4	Phase 3	1	0	0	0	0	2	Human scent	0	0	0	0	0	0	0	0
Buster	Edgar	20	4000	45	20	2	AFC	Yes	No	NA	0.8	0.8	0.8	Yes	0	Olfactometer1	Olfactometer1	7.092926502	1	0	0	4004	0	0	Olfactometer1	07_15_22_14_30_45	Human scent	Gloves	Amyl acetate	1	0	14	P4	Phase 3	1	0	0	0	0	2	Human scent	0	0	0	0	0	0	0	0
Buster	Edgar	20	4000	45	20	2	AFC	Yes	No	NA	0.8	0.8	0.8	Yes	0	Olfactometer1	Olfactometer1	6.750587463	1	0	0	4001	0	0	Olfactometer1	07_15_22_14_31_20	Human scent	Perfume	Amyl acetate	1	0	15	P4	Phase 3	1	0	0	0	0	2	Human scent	0	0	0	0	0	0	0	0
Buster	Edgar	20	4000	45	20	2	AFC	Yes	No	NA	0.8	0.8	0.8	Yes	0	Olfactometer1	Olfactometer1	6.017083406	1	0	0	4001	0	0	Olfactometer1	07_15_22_14_31_55	Human scent	Distractor box	Blank box	1	0	16	P4	Phase 3	1	0	0	0	0	2	Human scent	0	0	0	0	0	0	0	0
Buster	Edgar	20	4000	45	20	2	AFC	Yes	No	NA	0.8	0.8	0.8	Yes	0	blank	Olfactometer2	8.20195055	1	1	0	909	4001	0	Olfactometer2	07_15_22_14_32_34	Distractor box	Vape	Perfume	1	0	17	P4	Phase 3	0	1	0	0	0	2	Vape	0	0	0	0	0	1	0	0
Buster	Edgar	20	4000	45	20	2	AFC	Yes	No	NA	0.8	0.8	0.8	Yes	0	blank	All Clear	0	1	1	1	419	243	243	0	07_15_22_14_33_15	Perfume	Gloves	Amyl acetate	0	0	18	P4	Phase 3	1	0	0	0	0	2	NA	0	0	0	0	0	0	0	0
Buster	Edgar	20	4000	45	20	2	AFC	Yes	No	NA	0.8	0.8	0.8	Yes	0	Olfactometer2	Olfactometer2	7.558613062	1	1	0	394	4001	0	Olfactometer2	07_15_22_14_33_52	Amyl acetate	Human scent	Blank box	1	0	19	P4	Phase 3	1	0	0	0	0	2	Human scent	0	0	0	0	0	0	0	0
Buster	Edgar	20	4000	45	20	2	AFC	Yes	No	NA	0.8	0.8	0.8	Yes	0	Olfactometer3	Olfactometer3	8.9567101	1	1	1	318	261	4001	Olfactometer3	07_15_22_14_34_28	Limonine	Perfume	Human scent	0	0	20	P4	Phase 3	1	0	0	0	0	2	Human scent	0	0	0	0	0	0	0	0
Stella	Edgar	20	3000	45	20	2	AFC	Yes	No	NA	0.8	0.8	0.8	Yes	0	Olfactometer1	Olfactometer1	4.363633871	1	0	0	3004	0	0	Olfactometer1	07_15_22_14_40_20	Human scent	Distractor box	Vape	0	0	1	P4	Phase 3	1	0	0	0	0	2	Human scent	0	0	0	0	0	0	0	0
Stella	Edgar	20	3000	45	20	2	AFC	Yes	No	NA	0.8	0.8	0.8	Yes	0	Olfactometer2	Olfactometer2	11.26531005	1	1	0	909	3001	0	Olfactometer2	07_15_22_14_41_00	Amyl acetate	Human scent	Blank box	1	0	2	P4	Phase 3	1	0	0	0	0	2	Human scent	0	0	0	0	0	0	0	0
Stella	Edgar	20	3000	45	20	2	AFC	Yes	No	NA	0.8	0.8	0.8	Yes	0	Olfactometer3	Olfactometer3	10.81941009	1	1	1	342	928	3003	Olfactometer3	07_15_22_14_41_38	Blank box	Vape	Human scent	0	0	3	P4	Phase 3	1	0	0	0	0	2	Human scent	0	0	0	0	0	0	0	0
Stella	Edgar	20	3000	45	20	2	AFC	Yes	No	NA	0.8	0.8	0.8	Yes	0	Olfactometer2	All Clear	0	1	1	2	222	480	654	0	07_15_22_14_42_18	Perfume	Human scent	Blank box	0	0	4	P4	Phase 3	0	0	1	0	1	2	NA	0	0	0	0	0	0	0	0
Stella	Edgar	20	3000	45	20	2	AFC	Yes	No	NA	0.8	0.8	0.8	Yes	0	blank	Olfactometer3	11.50091362	1	1	3	325	382	4292	Olfactometer3	07_15_22_14_43_01	Gloves	Vape	Vape	1	0	5	P4	Phase 3	0	1	0	0	0	2	Vape	0	0	0	0	0	1	0	0
Stella	Edgar	20	3000	45	20	2	AFC	Yes	No	NA	0.8	0.8	0.8	Yes	0	Olfactometer2	Olfactometer2	7.425121784	1	1	0	1427	3001	0	Olfactometer2	07_15_22_14_43_37	Limonine	Human scent	Distractor box	1	0	6	P4	Phase 3	1	0	0	0	0	2	Human scent	0	0	0	0	0	0	0	0
Stella	Edgar	20	3000	45	20	2	AFC	Yes	No	NA	0.8	0.8	0.8	Yes	0	Olfactometer3	Olfactometer1	6.084675312	1	0	0	3001	0	0	Olfactometer1	07_15_22_14_44_13	Vape	Distractor box	Human scent	1	0	7	P4	Phase 3	0	1	0	0	1	2	Vape	0	0	0	0	0	1	0	0
Stella	Edgar	20	3000	45	20	2	AFC	Yes	No	NA	0.8	0.8	0.8	Yes	0	blank	Olfactometer3	10.31949496	1	2	2	1280	426	3812	Olfactometer3	07_15_22_14_44_54	Distractor box	Limonine	Limonine	1	0	8	P4	Phase 3	0	1	0	0	0	2	Limonine	0	0	0	0	0	0	1	0
Stella	Edgar	20	3000	45	20	2	AFC	Yes	No	NA	0.8	0.8	0.8	Yes	0	Olfactometer3	Olfactometer3	9.098178148	1	1	1	1300	407	3001	Olfactometer3	07_15_22_14_45_32	Limonine	Gloves	Human scent	1	0	9	P4	Phase 3	1	0	0	0	0	2	Human scent	0	0	0	0	0	0	0	0
Stella	Edgar	20	3000	45	20	2	AFC	Yes	No	NA	0.8	0.8	0.8	Yes	0	Olfactometer1	Olfactometer1	5.595160246	1	0	0	3001	0	0	Olfactometer1	07_15_22_14_46_06	Human scent	Gloves	Amyl acetate	1	0	10	P4	Phase 3	1	0	0	0	0	2	Human scent	0	0	0	0	0	0	0	0
Stella	Edgar	20	3000	45	20	2	AFC	Yes	No	NA	0.8	0.8	0.8	Yes	0	Olfactometer1	Olfactometer1	5.670493841	1	0	0	3001	0	0	Olfactometer1	07_15_22_14_46_41	Human scent	Perfume	Vape	1	0	11	P4	Phase 3	1	0	0	0	0	2	Human scent	0	0	0	0	0	0	0	0
Stella	Edgar	20	3000	45	20	2	AFC	Yes	No	NA	0.8	0.8	0.8	Yes	0	blank	All Clear	0	1	2	1	757	691	1185	0	07_15_22_14_47_23	Limonine	Gloves	Blank box	1	0	12	P4	Phase 3	1	0	0	0	0	2	NA	0	0	0	0	0	0	0	0
Stella	Edgar	20	3000	45	20	2	AFC	Yes	No	NA	0.8	0.8	0.8	Yes	0	Olfactometer3	Olfactometer3	9.58407855	1	1	1	519	735	3001	Olfactometer3	07_15_22_14_48_01	Gloves	Vape	Human scent	1	0	13	P4	Phase 3	1	0	0	0	0	2	Human scent	0	0	0	0	0	0	0	0
Stella	Edgar	20	3000	45	20	2	AFC	Yes	No	NA	0.8	0.8	0.8	Yes	0	Olfactometer2	Olfactometer2	9.013599396	1	1	0	1891	3001	0	Olfactometer2	07_15_22_14_48_39	Distractor box	Human scent	Amyl acetate	1	0	14	P4	Phase 3	1	0	0	0	0	2	Human scent	0	0	0	0	0	0	0	0
Stella	Edgar	20	3000	45	20	2	AFC	Yes	No	NA	0.8	0.8	0.8	Yes	0	Olfactometer1	Olfactometer1	6.179048061	1	0	0	3001	0	0	Olfactometer1	07_15_22_14_49_14	Human scent	Blank box	Limonine	1	0	15	P4	Phase 3	1	0	0	0	0	2	Human scent	0	0	0	0	0	0	0	0
Stella	Edgar	20	3000	45	20	2	AFC	Yes	No	NA	0.8	0.8	0.8	Yes	0	Olfactometer1	Olfactometer1	7.23358202	1	0	0	3001	0	0	Olfactometer1	07_15_22_14_49_50	Human scent	Perfume	Limonine	1	0	16	P4	Phase 3	1	0	0	0	0	2	Human scent	0	0	0	0	0	0	0	0
Stella	Edgar	20	3000	45	20	2	AFC	Yes	No	NA	0.8	0.8	0.8	Yes	0	Olfactometer3	All Clear	0	1	1	1	303	163	1446	0	07_15_22_14_50_30	Limonine	Blank box	Human scent	0	0	17	P4	Phase 3	0	0	1	0	1	2	NA	0	0	0	0	0	0	0	0
Stella	Edgar	20	3000	45	20	2	AFC	Yes	No	NA	0.8	0.8	0.8	Yes	0	blank	Olfactometer1	5.127518177	1	0	0	3001	0	0	Olfactometer1	07_15_22_14_51_05	Vape	Limonine	Perfume	0	0	18	P4	Phase 3	0	1	0	0	0	2	Vape	0	0	0	0	0	1	0	0
Stella	Edgar	20	3000	45	20	2	AFC	Yes	No	NA	0.8	0.8	0.8	Yes	0	Olfactometer2	Olfactometer2	6.695872068	1	1	0	878	3001	0	Olfactometer2	07_15_22_14_51_41	Blank box	Human scent	Distractor box	1	0	19	P4	Phase 3	1	0	0	0	0	2	Human scent	0	0	0	0	0	0	0	0
Stella	Edgar	20	3000	45	20	2	AFC	Yes	No	NA	0.8	0.8	0.8	Yes	0	Olfactometer3	Olfactometer3	9.614717484	2	1	1	277	405	3003	Olfactometer3	07_15_22_14_52_19	Amyl acetate	Gloves	Human scent	1	0	20	P4	Phase 3	1	0	0	0	0	2	Human scent	0	0	0	0	0	0	0	0
Buster	Edgar	20	4000	45	22	2	AFC	Yes	No	NA	0.8	0.8	0.8	Yes	0	blank	All Clear	0	2	1	1	1097	555	1182	0	07_18_22_10_09_06	Blank box	Gloves	Blank box	0	0	1	P5	Phase 3	1	0	0	0	0	4	NA	0	0	0	0	0	0	0	0
Buster	Edgar	20	4000	45	22	2	AFC	Yes	No	NA	0.8	0.8	0.8	Yes	0	Olfactometer1	Olfactometer1	5.369286537	1	0	0	4003	0	0	Olfactometer1	07_18_22_10_09_40	Human scent	Blank box	Amyl acetate	1	0	2	P5	Phase 3	1	0	0	0	0	4	Human scent	0	0	0	0	0	0	0	0
Buster	Edgar	20	4000	45	22	2	AFC	Yes	No	NA	0.8	0.8	0.8	Yes	0	blank	Olfactometer1	7.176141739	2	1	0	4438	493	0	Olfactometer1	07_18_22_10_10_18	Dristractor box	Amyl acetate	Blank box	1	0	3	P5	Phase 3	0	1	0	0	0	4	Dristractor box	0	0	0	0	0	0	0	0
Buster	Edgar	20	4000	45	22	2	AFC	Yes	No	NA	0.8	0.8	0.8	Yes	0	Olfactometer2	Olfactometer2	7.343803883	1	1	0	666	4001	0	Olfactometer2	07_18_22_10_10_54	Blank box	Human scent	Amyl acetate	1	0	4	P5	Phase 3	1	0	0	0	0	4	Human scent	0	0	0	0	0	0	0	0
Buster	Edgar	20	4000	45	22	2	AFC	Yes	No	NA	0.8	0.8	0.8	Yes	0	Olfactometer3	Olfactometer3	7.624617815	1	1	1	470	512	4001	Olfactometer3	07_18_22_10_11_29	Limonine	Dristractor box	Human scent	0	0	5	P5	Phase 3	1	0	0	0	0	4	Human scent	0	0	0	0	0	0	0	0
Buster	Edgar	20	4000	45	22	2	AFC	Yes	No	NA	0.8	0.8	0.8	Yes	0	Olfactometer1	Olfactometer1	5.647086144	1	0	0	4001	0	0	Olfactometer1	07_18_22_10_12_03	Human scent	Dristractor box	Blank box	1	0	6	P5	Phase 3	1	0	0	0	0	4	Human scent	0	0	0	0	0	0	0	0
Buster	Edgar	20	4000	45	22	2	AFC	Yes	No	NA	0.8	0.8	0.8	Yes	0	Olfactometer1	Olfactometer1	6.352935314	1	0	0	4001	0	0	Olfactometer1	07_18_22_10_12_38	Human scent	Deodorant	Gloves	1	0	7	P5	Phase 3	1	0	0	0	0	4	Human scent	0	0	0	0	0	0	0	0
Buster	Edgar	20	4000	45	22	2	AFC	Yes	No	NA	0.8	0.8	0.8	Yes	0	Olfactometer2	All Clear	0	1	1	1	304	639	255	0	07_18_22_10_13_17	Limonine	Human scent	Limonine	0	0	8	P5	Phase 3	0	0	1	0	1	4	NA	0	0	0	0	0	0	0	0
Buster	Edgar	20	4000	45	22	2	AFC	Yes	No	NA	0.8	0.8	0.8	Yes	0	Olfactometer2	Olfactometer2	6.331650257	1	1	0	368	4003	0	Olfactometer2	07_18_22_10_13_52	Gloves	Human scent	Limonine	1	0	9	P5	Phase 3	1	0	0	0	0	4	Human scent	0	0	0	0	0	0	0	0
Buster	Edgar	20	4000	45	22	2	AFC	Yes	No	NA	0.8	0.8	0.8	Yes	0	Olfactometer3	Olfactometer3	7.911345482	1	1	1	590	330	4004	Olfactometer3	07_18_22_10_14_29	Dristractor box	Blank box	Human scent	1	0	10	P5	Phase 3	1	0	0	0	0	4	Human scent	0	0	0	0	0	0	0	0
Buster	Edgar	20	4000	45	22	2	AFC	Yes	No	NA	0.8	0.8	0.8	Yes	0	Olfactometer3	Olfactometer3	8.127055883	1	1	1	526	324	4003	Olfactometer3	07_18_22_10_15_06	Amyl acetate	Blank box	Human scent	1	0	11	P5	Phase 3	1	0	0	0	0	4	Human scent	0	0	0	0	0	0	0	0
Buster	Edgar	20	4000	45	22	2	AFC	Yes	No	NA	0.8	0.8	0.8	Yes	0	blank	All Clear	0	1	1	1	524	386	532	0	07_18_22_10_15_46	Dristractor box	Amyl acetate	Dristractor box	1	0	12	P5	Phase 3	1	0	0	0	0	4	NA	0	0	0	0	0	0	0	0
Buster	Edgar	20	4000	45	22	2	AFC	Yes	No	NA	0.8	0.8	0.8	Yes	0	Olfactometer1	Olfactometer1	5.551597595	1	0	0	4001	0	0	Olfactometer1	07_18_22_10_16_20	Human scent	Dristractor box	Blank box	1	0	13	P5	Phase 3	1	0	0	0	0	4	Human scent	0	0	0	0	0	0	0	0
Buster	Edgar	20	4000	45	22	2	AFC	Yes	No	NA	0.8	0.8	0.8	Yes	0	Olfactometer2	Olfactometer2	6.342329502	1	1	0	280	4001	0	Olfactometer2	07_18_22_10_16_55	Blank box	Human scent	Limonine	1	0	14	P5	Phase 3	1	0	0	0	0	4	Human scent	0	0	0	0	0	0	0	0
Buster	Edgar	20	4000	45	22	2	AFC	Yes	No	NA	0.8	0.8	0.8	Yes	0	Olfactometer2	Olfactometer2	6.691879749	1	1	0	538	4004	0	Olfactometer2	07_18_22_10_17_31	Dristractor box	Human scent	Amyl acetate	1	0	15	P5	Phase 3	1	0	0	0	0	4	Human scent	0	0	0	0	0	0	0	0
Buster	Edgar	20	4000	45	22	2	AFC	Yes	No	NA	0.8	0.8	0.8	Yes	0	Olfactometer1	Olfactometer1	7.779456615	1	0	0	4003	0	0	Olfactometer1	07_18_22_10_18_07	Human scent	Dristractor box	Deodorant	1	0	16	P5	Phase 3	1	0	0	0	0	4	Human scent	0	0	0	0	0	0	0	0
Buster	Edgar	20	4000	45	22	2	AFC	Yes	No	NA	0.8	0.8	0.8	Yes	0	blank	All Clear	0	1	1	1	482	418	461	0	07_18_22_10_18_48	Limonine	Deodorant	Gloves	1	0	17	P5	Phase 3	1	0	0	0	0	4	NA	0	0	0	0	0	0	0	0
Buster	Edgar	20	4000	45	22	2	AFC	Yes	No	NA	0.8	0.8	0.8	Yes	0	Olfactometer3	Olfactometer3	8.240471125	1	1	1	647	235	4001	Olfactometer3	07_18_22_10_19_25	Dristractor box	Gloves	Human scent	1	0	18	P5	Phase 3	1	0	0	0	0	4	Human scent	0	0	0	0	0	0	0	0
Buster	Edgar	20	4000	45	22	2	AFC	Yes	No	NA	0.8	0.8	0.8	Yes	0	Olfactometer1	Olfactometer1	5.379112482	1	0	0	4001	0	0	Olfactometer1	07_18_22_10_19_58	Human scent	Gloves	Limonine	0	0	19	P5	Phase 3	1	0	0	0	0	4	Human scent	0	0	0	0	0	0	0	0
Buster	Edgar	20	4000	45	22	2	AFC	Yes	No	NA	0.8	0.8	0.8	Yes	0	Olfactometer3	Olfactometer3	6.948955536	1	1	1	330	364	4001	Olfactometer3	07_18_22_10_20_32	Deodorant	Deodorant	Human scent	0	0	20	P5	Phase 3	1	0	0	0	0	4	Human scent	0	0	0	0	0	0	0	0
Stella	Edgar	20	3000	45	22	2	AFC	Yes	No	NA	0.8	0.8	0.8	Yes	0	Olfactometer3	All Clear	0	2	1	5	791	298	3354	0	07_18_22_09_48_18	Deodorant	Dristractor box	Human scent	0	0	1	P5	Phase 3	0	0	1	0	1	4	NA	0	0	0	0	0	0	0	0
Stella	Edgar	20	3000	45	22	2	AFC	Yes	No	NA	0.8	0.8	0.8	Yes	0	Olfactometer2	Olfactometer2	8.578863144	1	1	0	528	3001	0	Olfactometer2	07_18_22_09_48_56	Dristractor box	Human scent	Blank box	1	0	2	P5	Phase 3	1	0	0	0	0	4	Human scent	0	0	0	0	0	0	0	0
Stella	Edgar	20	3000	45	22	2	AFC	Yes	No	NA	0.8	0.8	0.8	Yes	0	Olfactometer1	Olfactometer1	6.583873034	1	0	0	3002	0	0	Olfactometer1	07_18_22_09_49_31	Human scent	Dristractor box	Dristractor box	1	0	3	P5	Phase 3	1	0	0	0	0	4	Human scent	0	0	0	0	0	0	0	0
Stella	Edgar	20	3000	45	22	2	AFC	Yes	No	NA	0.8	0.8	0.8	Yes	0	blank	All Clear	0	2	2	3	1318	680	1882	0	07_18_22_09_50_20	Blank box	Dristractor box	Gloves	0	0	4	P5	Phase 3	1	0	0	0	0	4	NA	0	0	0	0	0	0	0	0
Stella	Edgar	20	3000	45	22	2	AFC	Yes	No	NA	0.8	0.8	0.8	Yes	0	Olfactometer2	Olfactometer2	7.067938089	1	1	0	618	3001	0	Olfactometer2	07_18_22_09_50_56	Limonine	Human scent	Limonine	1	0	5	P5	Phase 3	1	0	0	0	0	4	Human scent	0	0	0	0	0	0	0	0
Stella	Edgar	20	3000	45	22	2	AFC	Yes	No	NA	0.8	0.8	0.8	Yes	0	Olfactometer1	Olfactometer1	4.663161039	1	0	0	3001	0	0	Olfactometer1	07_18_22_09_51_28	Human scent	Dristractor box	Gloves	0	0	6	P5	Phase 3	1	0	0	0	0	4	Human scent	0	0	0	0	0	0	0	0
Stella	Edgar	20	3000	45	22	2	AFC	Yes	No	NA	0.8	0.8	0.8	Yes	0	Olfactometer2	Olfactometer2	6.257039785	1	1	0	388	3001	0	Olfactometer2	07_18_22_09_52_01	Amyl acetate	Human scent	Deodorant	0	0	7	P5	Phase 3	1	0	0	0	0	4	Human scent	0	0	0	0	0	0	0	0
Stella	Edgar	20	3000	45	22	2	AFC	Yes	No	NA	0.8	0.8	0.8	Yes	0	Olfactometer1	Olfactometer1	6.079064131	3	0	0	3552	0	0	Olfactometer1	07_18_22_09_52_36	Human scent	Limonine	Deodorant	1	0	8	P5	Phase 3	1	0	0	0	0	4	Human scent	0	0	0	0	0	0	0	0
Stella	Edgar	20	3000	45	22	2	AFC	Yes	No	NA	0.8	0.8	0.8	Yes	0	Olfactometer3	Olfactometer3	9.601960659	1	1	1	387	344	3002	Olfactometer3	07_18_22_09_53_15	Limonine	Blank box	Human scent	1	0	9	P5	Phase 3	1	0	0	0	0	4	Human scent	0	0	0	0	0	0	0	0
Stella	Edgar	20	3000	45	22	2	AFC	Yes	No	NA	0.8	0.8	0.8	Yes	0	blank	All Clear	0	1	2	3	391	812	1336	0	07_18_22_09_54_04	Limonine	Amyl acetate	Amyl acetate	1	0	10	P5	Phase 3	1	0	0	0	0	4	NA	0	0	0	0	0	0	0	0
Stella	Edgar	20	3000	45	22	2	AFC	Yes	No	NA	0.8	0.8	0.8	Yes	0	blank	All Clear	0	1	1	1	292	337	448	0	07_18_22_09_54_46	Limonine	Gloves	Deodorant	1	0	11	P5	Phase 3	1	0	0	0	0	4	NA	0	0	0	0	0	0	0	0
Stella	Edgar	20	3000	45	22	2	AFC	Yes	No	NA	0.8	0.8	0.8	Yes	0	blank	All Clear	0	2	1	2	709	293	1910	0	07_18_22_09_55_34	Blank box	Gloves	Deodorant	1	0	12	P5	Phase 3	1	0	0	0	0	4	NA	0	0	0	0	0	0	0	0
Stella	Edgar	20	3000	45	22	2	AFC	Yes	No	NA	0.8	0.8	0.8	Yes	0	Olfactometer3	Olfactometer3	9.993075609	2	1	2	1652	989	3053	Olfactometer3	07_18_22_09_56_12	Dristractor box	Amyl acetate	Human scent	1	0	13	P5	Phase 3	1	0	0	0	0	4	Human scent	0	0	0	0	0	0	0	0
Stella	Edgar	20	3000	45	22	2	AFC	Yes	No	NA	0.8	0.8	0.8	Yes	0	Olfactometer2	Olfactometer2	6.529080868	1	1	0	457	3001	0	Olfactometer2	07_18_22_09_56_48	Dristractor box	Human scent	Dristractor box	1	0	14	P5	Phase 3	1	0	0	0	0	4	Human scent	0	0	0	0	0	0	0	0
Stella	Edgar	20	3000	45	22	2	AFC	Yes	No	NA	0.8	0.8	0.8	Yes	0	Olfactometer3	Olfactometer3	9.127239227	1	1	1	510	550	3004	Olfactometer3	07_18_22_09_57_26	Amyl acetate	Amyl acetate	Human scent	1	0	15	P5	Phase 3	1	0	0	0	0	4	Human scent	0	0	0	0	0	0	0	0
Stella	Edgar	20	3000	45	22	2	AFC	Yes	No	NA	0.8	0.8	0.8	Yes	0	Olfactometer2	Olfactometer2	9.231795311	1	1	0	567	3001	0	Olfactometer2	07_18_22_09_58_02	Amyl acetate	Human scent	Blank box	0	0	16	P5	Phase 3	1	0	0	0	0	4	Human scent	0	0	0	0	0	0	0	0
Stella	Edgar	20	3000	45	22	2	AFC	Yes	No	NA	0.8	0.8	0.8	Yes	0	Olfactometer1	Olfactometer1	4.768139839	1	0	0	3003	0	0	Olfactometer1	07_18_22_09_58_36	Human scent	Amyl acetate	Dristractor box	1	0	17	P5	Phase 3	1	0	0	0	0	4	Human scent	0	0	0	0	0	0	0	0
Stella	Edgar	20	3000	45	22	2	AFC	Yes	No	NA	0.8	0.8	0.8	Yes	0	Olfactometer3	Olfactometer3	8.96940732	1	1	1	369	149	3001	Olfactometer3	07_18_22_09_59_14	Deodorant	Deodorant	Human scent	1	0	18	P5	Phase 3	1	0	0	0	0	4	Human scent	0	0	0	0	0	0	0	0
Stella	Edgar	20	3000	45	22	2	AFC	Yes	No	NA	0.8	0.8	0.8	Yes	0	Olfactometer1	Olfactometer1	17.97187066	2	2	1	3176	483	1640	Olfactometer1	07_18_22_10_00_01	Human scent	Deodorant	Blank box	1	0	19	P5	Phase 3	1	0	0	0	0	4	Human scent	0	0	0	0	0	0	0	0
Stella	Edgar	20	3000	45	22	2	AFC	Yes	No	NA	0.8	0.8	0.8	Yes	0	Olfactometer1	Olfactometer1	5.871554136	1	0	0	3001	0	0	Olfactometer1	07_18_22_10_00_35	Human scent	Limonine	Blank box	1	0	20	P5	Phase 3	1	0	0	0	0	4	Human scent	0	0	0	0	0	0	0	0
Buster	Edgar	20	4000	45	24	4	AFC	Yes	No	NA	0.8	0.5	0.7	Yes	0	Olfactometer2	Olfactometer2	6.654418707	1	1	0	377	4001	0	Olfactometer2	07_18_22_13_17_59	Amyl acetate	Human scent	Lotion	1	0	1	P6	Testing	1	0	0	0	0		Human scent	0	0	0	0	0	0	0	0
Buster	Edgar	20	4000	45	24	4	AFC	Yes	No	NA	0.8	0.5	0.7	Yes	0	blank	All Clear	0	2	1	1	723	213	465	0	07_18_22_13_18_39	Blank box	Amyl acetate	Limonine	0	0	2	P6	Testing	1	0	0	0	0		NA	0	0	0	0	0	0	0	0
Buster	Edgar	20	4000	45	24	4	AFC	Yes	No	NA	0.8	0.5	0.7	Yes	0	Olfactometer2	Olfactometer2	6.804019213	1	1	0	419	4002	0	Olfactometer2	07_18_22_13_19_14	Limonine	Human scent	Blank box	1	0	3	P6	Testing	1	0	0	0	0		Human scent	0	0	0	0	0	0	0	0
Buster	Edgar	20	4000	45	24	4	AFC	Yes	No	NA	0.8	0.5	0.7	Yes	0	Olfactometer1	Olfactometer1	6.526611567	1	0	0	4001	0	0	Olfactometer1	07_18_22_13_19_50	Human scent	Lotion	Gloves	1	0	4	P6	Testing	1	0	0	0	0		Human scent	0	0	0	0	0	0	0	0
Buster	Edgar	20	4000	45	24	4	AFC	Yes	No	NA	0.8	0.5	0.7	Yes	0	Olfactometer1	Olfactometer1	5.647170544	1	0	0	4002	0	0	Olfactometer1	07_18_22_13_20_24	Human scent	Amyl acetate	Gloves	1	0	5	P6	Testing	1	0	0	0	0		Human scent	0	0	0	0	0	0	0	0
Buster	Edgar	20	4000	45	24	4	AFC	Yes	No	NA	0.8	0.5	0.7	Yes	0	Olfactometer1	Olfactometer1	6.063319445	1	0	0	4005	0	0	Olfactometer1	07_18_22_13_20_59	Human scent	Lotion	Suncream	1	0	6	P6	Testing	1	0	0	0	0		Human scent	0	0	0	0	0	0	0	0
Buster	Edgar	20	4000	45	24	4	AFC	Yes	No	NA	0.8	0.5	0.7	Yes	0	Olfactometer2	Olfactometer2	6.007688046	1	1	0	413	4001	0	Olfactometer2	07_18_22_13_21_34	Amyl acetate	Human scent	Amyl acetate	1	0	7	P6	Testing	1	0	0	0	0		Human scent	0	0	0	0	0	0	0	0
Buster	Edgar	20	4000	45	24	4	AFC	Yes	No	NA	0.8	0.5	0.7	Yes	0	Olfactometer3	Olfactometer3	7.387731552	1	1	1	622	237	4004	Olfactometer3	07_18_22_13_22_08	Suncream	Gloves	Human scent	0	0	8	P6	Testing	1	0	0	0	0		Human scent	0	0	0	0	0	0	0	0
Buster	Edgar	20	4000	45	24	4	AFC	Yes	No	NA	0.8	0.5	0.7	Yes	0	blank	All Clear	0	1	1	1	341	435	644	0	07_18_22_13_22_49	Gloves	Suncream	Distractor box	1	0	9	P6	Testing	1	0	0	0	0		NA	0	0	0	0	0	0	0	0
Buster	Edgar	20	4000	45	24	4	AFC	Yes	No	NA	0.8	0.5	0.7	Yes	0	Olfactometer3	Olfactometer3	8.178573132	1	1	1	470	262	4001	Olfactometer3	07_18_22_13_23_26	Blank box	Gloves	Human scent	1	0	10	P6	Testing	1	0	0	0	0		Human scent	0	0	0	0	0	0	0	0
Buster	Edgar	20	4000	45	24	4	AFC	Yes	No	NA	0.8	0.5	0.7	Yes	0	Olfactometer1	Olfactometer1	6.014785051	1	0	0	4001	0	0	Olfactometer1	07_18_22_13_24_01	Human scent	Amyl acetate	Amyl acetate	1	0	11	P6	Testing	1	0	0	0	0		Human scent	0	0	0	0	0	0	0	0
Buster	Edgar	20	4000	45	24	4	AFC	Yes	No	NA	0.8	0.5	0.7	Yes	0	blank	All Clear	0	1	1	1	400	210	481	0	07_18_22_13_24_41	Gloves	Blank box	Gloves	1	0	12	P6	Testing	1	0	0	0	0		NA	0	0	0	0	0	0	0	0
Buster	Edgar	20	4000	45	24	4	AFC	Yes	No	NA	0.8	0.5	0.7	Yes	0	Olfactometer1	Olfactometer1	6.378015995	1	0	0	4001	0	0	Olfactometer1	07_18_22_13_25_15	Human scent	Suncream	Gloves	0	0	13	P6	Testing	1	0	0	0	0		Human scent	0	0	0	0	0	0	0	0
Buster	Edgar	20	4000	45	24	4	AFC	Yes	No	NA	0.8	0.5	0.7	Yes	0	Olfactometer2	Olfactometer2	6.766968727	1	1	0	480	4001	0	Olfactometer2	07_18_22_13_25_49	Distractor box	Human scent	Blank box	0	0	14	P6	Testing	1	0	0	0	0		Human scent	0	0	0	0	0	0	0	0
Buster	Edgar	20	4000	45	24	4	AFC	Yes	No	NA	0.8	0.5	0.7	Yes	0	Olfactometer3	Olfactometer3	7.889813662	1	1	1	516	226	4001	Olfactometer3	07_18_22_13_26_25	Blank box	Blank box	Human scent	1	0	15	P6	Testing	1	0	0	0	0		Human scent	0	0	0	0	0	0	0	0
Buster	Edgar	20	4000	45	24	4	AFC	Yes	No	NA	0.8	0.5	0.7	Yes	0	Olfactometer3	Olfactometer3	8.869798183	1	1	1	412	268	4001	Olfactometer3	07_18_22_13_27_03	Blank box	Gloves	Human scent	1	0	16	P6	Testing	1	0	0	0	0		Human scent	0	0	0	0	0	0	0	0
Buster	Edgar	20	4000	45	24	4	AFC	Yes	No	NA	0.8	0.5	0.7	Yes	0	Olfactometer2	Olfactometer2	7.034551621	1	1	0	403	4001	0	Olfactometer2	07_18_22_13_27_37	Blank box	Human scent	Suncream	0	0	17	P6	Testing	1	0	0	0	0		Human scent	0	0	0	0	0	0	0	0
Buster	Edgar	20	4000	45	24	4	AFC	Yes	No	NA	0.8	0.5	0.7	Yes	0	Olfactometer2	Olfactometer2	6.914937258	1	1	0	468	4001	0	Olfactometer2	07_18_22_13_28_13	Limonine	Human scent	Amyl acetate	1	0	18	P6	Testing	1	0	0	0	0		Human scent	0	0	0	0	0	0	0	0
Buster	Edgar	20	4000	45	24	4	AFC	Yes	No	NA	0.8	0.5	0.7	Yes	0	Olfactometer1	Olfactometer1	6.526715279	1	0	0	4001	0	0	Olfactometer1	07_18_22_13_28_47	Human scent	Limonine	Limonine	0	0	19	P6	Testing	1	0	0	0	0		Human scent	0	0	0	0	0	0	0	0
Buster	Edgar	20	4000	45	24	4	AFC	Yes	No	NA	0.8	0.5	0.7	Yes	0	blank	All Clear	0	1	1	1	390	206	296	0	07_18_22_13_29_25	Blank box	Gloves	Amyl acetate	0	0	20	P6	Testing	1	0	0	0	0		NA	0	0	0	0	0	0	0	0
Stella	Edgar	20	3000	45	24	4	AFC	Yes	No	NA	0.8	0.5	0.7	Yes	0	Olfactometer2	Olfactometer2	7.663203478	1	1	0	146	3001	0	Olfactometer2	07_18_22_13_52_03	Limonine	Human scent	Lotion	1	0	1	P6	Testing	1	0	0	0	0		Human scent	0	0	0	0	0	0	0	0
Stella	Edgar	20	3000	45	24	4	AFC	Yes	No	NA	0.8	0.5	0.7	Yes	0	Olfactometer1	Olfactometer1	6.593131304	1	0	0	3001	0	0	Olfactometer1	07_18_22_13_52_37	Human scent	Gloves	Suncream	0	0	2	P6	Testing	1	0	0	0	0		Human scent	0	0	0	0	0	0	0	0
Stella	Edgar	20	3000	45	24	4	AFC	Yes	No	NA	0.8	0.5	0.7	Yes	0	blank	All Clear	0	2	1	1	549	353	746	0	07_18_22_13_53_16	Lotion	Lotion	Limonine	0	0	3	P6	Testing	1	0	0	0	0		NA	0	0	0	0	0	0	0	0
Stella	Edgar	20	3000	45	24	4	AFC	Yes	No	NA	0.8	0.5	0.7	Yes	0	Olfactometer2	Olfactometer2	7.189746618	1	1	0	177	3001	0	Olfactometer2	07_18_22_13_53_52	Limonine	Human scent	Amyl acetate	1	0	4	P6	Testing	1	0	0	0	0		Human scent	0	0	0	0	0	0	0	0
Stella	Edgar	20	3000	45	24	4	AFC	Yes	No	NA	0.8	0.5	0.7	Yes	0	Olfactometer1	Olfactometer1	5.893223286	1	0	0	3001	0	0	Olfactometer1	07_18_22_13_54_27	Human scent	Limonine	Suncream	1	0	5	P6	Testing	1	0	0	0	0		Human scent	0	0	0	0	0	0	0	0
Stella	Edgar	20	3000	45	24	4	AFC	Yes	No	NA	0.8	0.5	0.7	Yes	0	Olfactometer3	Olfactometer3	7.497413397	1	1	1	188	281	3001	Olfactometer3	07_18_22_13_55_02	Limonine	Distractor box	Human scent	0	0	6	P6	Testing	1	0	0	0	0		Human scent	0	0	0	0	0	0	0	0
Stella	Edgar	20	3000	45	24	4	AFC	Yes	No	NA	0.8	0.5	0.7	Yes	0	Olfactometer2	All Clear	0	1	1	1	421	798	313	0	07_18_22_13_55_41	Suncream	Human scent	Gloves	0	0	7	P6	Testing	0	0	1	0	1		NA	0	0	0	0	0	0	0	0
Stella	Edgar	20	3000	45	24	4	AFC	Yes	No	NA	0.8	0.5	0.7	Yes	0	Olfactometer3	Olfactometer3	8.489014864	1	2	1	476	394	3001	Olfactometer3	07_18_22_13_56_17	Amyl acetate	Amyl acetate	Human scent	0	0	8	P6	Testing	1	0	0	0	0		Human scent	0	0	0	0	0	0	0	0
Stella	Edgar	20	3000	45	24	4	AFC	Yes	No	NA	0.8	0.5	0.7	Yes	0	Olfactometer1	Olfactometer1	5.802393436	1	0	0	3001	0	0	Olfactometer1	07_18_22_13_56_52	Human scent	Gloves	Suncream	1	0	9	P6	Testing	1	0	0	0	0		Human scent	0	0	0	0	0	0	0	0
Stella	Edgar	20	3000	45	24	4	AFC	Yes	No	NA	0.8	0.5	0.7	Yes	0	blank	All Clear	0	1	1	1	413	283	379	0	07_18_22_13_57_34	Gloves	Lotion	Distractor box	1	0	10	P6	Testing	1	0	0	0	0		NA	0	0	0	0	0	0	0	0
Stella	Edgar	20	3000	45	24	4	AFC	Yes	No	NA	0.8	0.5	0.7	Yes	0	Olfactometer2	Olfactometer2	7.149875403	1	1	0	448	3001	0	Olfactometer2	07_18_22_13_58_10	Distractor box	Human scent	Gloves	1	0	11	P6	Testing	1	0	0	0	0		Human scent	0	0	0	0	0	0	0	0
Stella	Edgar	20	3000	45	24	4	AFC	Yes	No	NA	0.8	0.5	0.7	Yes	0	blank	Olfactometer3	9.332370997	1	1	1	225	427	3001	Olfactometer3	07_18_22_13_58_49	Blank box	Limonine	Blank box	0	0	12	P6	Testing	0	1	0	0	0		Blank box	0	0	0	0	1	0	0	0
Stella	Edgar	20	3000	45	24	4	AFC	Yes	No	NA	0.8	0.5	0.7	Yes	0	Olfactometer1	Olfactometer1	5.535775423	1	0	0	3001	0	0	Olfactometer1	07_18_22_13_59_23	Human scent	Lotion	Suncream	1	0	13	P6	Testing	1	0	0	0	0		Human scent	0	0	0	0	0	0	0	0
Stella	Edgar	20	3000	45	24	4	AFC	Yes	No	NA	0.8	0.5	0.7	Yes	0	Olfactometer3	Olfactometer3	9.174504519	1	1	1	671	1003	3001	Olfactometer3	07_18_22_14_00_01	Amyl acetate	Blank box	Human scent	1	0	14	P6	Testing	1	0	0	0	0		Human scent	0	0	0	0	0	0	0	0
Stella	Edgar	20	3000	45	24	4	AFC	Yes	No	NA	0.8	0.5	0.7	Yes	0	Olfactometer1	Olfactometer1	5.840970278	1	0	0	3001	0	0	Olfactometer1	07_18_22_14_00_36	Human scent	Blank box	Limonine	1	0	15	P6	Testing	1	0	0	0	0		Human scent	0	0	0	0	0	0	0	0
Stella	Edgar	20	3000	45	24	4	AFC	Yes	No	NA	0.8	0.5	0.7	Yes	0	Olfactometer3	Olfactometer3	8.471580267	1	1	1	418	293	3002	Olfactometer3	07_18_22_14_01_13	Limonine	Amyl acetate	Human scent	1	0	16	P6	Testing	1	0	0	0	0		Human scent	0	0	0	0	0	0	0	0
Stella	Edgar	20	3000	45	24	4	AFC	Yes	No	NA	0.8	0.5	0.7	Yes	0	blank	All Clear	0	2	1	1	1290	428	2019	0	07_18_22_14_01_56	Gloves	Blank box	Blank box	1	0	17	P6	Testing	1	0	0	0	0		NA	0	0	0	0	0	0	0	0
Stella	Edgar	20	3000	45	24	4	AFC	Yes	No	NA	0.8	0.5	0.7	Yes	0	Olfactometer2	Olfactometer2	6.487402439	1	1	0	367	3001	0	Olfactometer2	07_18_22_14_02_32	Gloves	Human scent	Gloves	1	0	18	P6	Testing	1	0	0	0	0		Human scent	0	0	0	0	0	0	0	0
Stella	Edgar	20	3000	45	24	4	AFC	Yes	No	NA	0.8	0.5	0.7	Yes	0	Olfactometer3	Olfactometer3	7.963291168	1	1	1	371	329	3004	Olfactometer3	07_18_22_14_03_07	Limonine	Distractor box	Human scent	0	0	19	P6	Testing	1	0	0	0	0		Human scent	0	0	0	0	0	0	0	0
Stella	Edgar	20	3000	45	24	4	AFC	Yes	No	NA	0.8	0.5	0.7	Yes	0	Olfactometer1	Olfactometer1	5.564942598	1	0	0	3001	0	0	Olfactometer1	07_18_22_14_03_41	Human scent	Lotion	Amyl acetate	1	0	20	P6	Testing	1	0	0	0	0		Human scent	0	0	0	0	0	0	0	0
Buster	Edgar	20	4000	45	25	1	AFC	Yes	No	NA	0.8	0.5	0.7	Yes	0	blank	All Clear	0	2	2	1	1056	668	334	0	07_19_22_12_33_08	Suncream	Lotion	Limonine	0	0	1	P7	Testing	1	0	0	0	0		NA	0	0	0	0	0	0	0	0
Buster	Edgar	20	4000	45	25	1	AFC	Yes	No	NA	0.8	0.5	0.7	Yes	0	Olfactometer3	Olfactometer3	7.394559622	1	1	1	444	405	4001	Olfactometer3	07_19_22_12_33_45	Distractor box	Limonine	Human scent	1	0	2	P7	Testing	1	0	0	0	0		Human scent	0	0	0	0	0	0	0	0
Buster	Edgar	20	4000	45	25	1	AFC	Yes	No	NA	0.8	0.5	0.7	Yes	0	Olfactometer2	Olfactometer2	7.735782385	1	1	0	449	4001	0	Olfactometer2	07_19_22_12_34_21	Suncream	Human scent	Suncream	1	0	3	P7	Testing	1	0	0	0	0		Human scent	0	0	0	0	0	0	0	0
Buster	Edgar	20	4000	45	25	1	AFC	Yes	No	NA	0.8	0.5	0.7	Yes	0	Olfactometer2	Olfactometer2	7.480084896	1	1	0	550	4001	0	Olfactometer2	07_19_22_12_34_56	Gloves	Human scent	Lotion	0	0	4	P7	Testing	1	0	0	0	0		Human scent	0	0	0	0	0	0	0	0
Buster	Edgar	20	4000	45	25	1	AFC	Yes	No	NA	0.8	0.5	0.7	Yes	0	blank	All Clear	0	1	1	1	347	351	374	0	07_19_22_12_35_35	Blank box	Blank box	Lotion	1	0	5	P7	Testing	1	0	0	0	0		NA	0	0	0	0	0	0	0	0
Buster	Edgar	20	4000	45	25	1	AFC	Yes	No	NA	0.8	0.5	0.7	Yes	0	Olfactometer2	Olfactometer2	7.208284378	1	1	0	500	4001	0	Olfactometer2	07_19_22_12_36_11	Blank box	Human scent	Blank box	1	0	6	P7	Testing	1	0	0	0	0		Human scent	0	0	0	0	0	0	0	0
Buster	Edgar	20	4000	45	25	1	AFC	Yes	No	NA	0.8	0.5	0.7	Yes	0	Olfactometer3	Olfactometer3	7.401016235	1	1	1	434	387	4003	Olfactometer3	07_19_22_12_36_46	Limonine	Lotion	Human scent	0	0	7	P7	Testing	1	0	0	0	0		Human scent	0	0	0	0	0	0	0	0
Buster	Edgar	20	4000	45	25	1	AFC	Yes	No	NA	0.8	0.5	0.7	Yes	0	Olfactometer3	Olfactometer3	7.489936113	1	1	1	372	326	4003	Olfactometer3	07_19_22_12_37_22	Blank box	Limonine	Human scent	1	0	8	P7	Testing	1	0	0	0	0		Human scent	0	0	0	0	0	0	0	0
Buster	Edgar	20	4000	45	25	1	AFC	Yes	No	NA	0.8	0.5	0.7	Yes	0	Olfactometer1	Olfactometer1	5.269093752	1	0	0	4001	0	0	Olfactometer1	07_19_22_12_37_56	Human scent	Distractor box	Suncream	1	0	9	P7	Testing	1	0	0	0	0		Human scent	0	0	0	0	0	0	0	0
Buster	Edgar	20	4000	45	25	1	AFC	Yes	No	NA	0.8	0.5	0.7	Yes	0	Olfactometer1	Olfactometer1	5.784176111	1	0	0	4001	0	0	Olfactometer1	07_19_22_12_38_31	Human scent	Suncream	Limonine	1	0	10	P7	Testing	1	0	0	0	0		Human scent	0	0	0	0	0	0	0	0
Buster	Edgar	20	4000	45	25	1	AFC	Yes	No	NA	0.8	0.5	0.7	Yes	0	Olfactometer1	All Clear	0	1	1	1	607	284	470	0	07_19_22_12_39_10	Human scent	Gloves	Blank box	0	0	11	P7	Testing	0	0	1	0	1		NA	0	0	0	0	0	0	0	0
Buster	Edgar	20	4000	45	25	1	AFC	Yes	No	NA	0.8	0.5	0.7	Yes	0	Olfactometer2	Olfactometer2	6.555622101	1	1	0	376	4001	0	Olfactometer2	07_19_22_12_39_44	Lotion	Human scent	Amyl acetate	0	0	12	P7	Testing	1	0	0	0	0		Human scent	0	0	0	0	0	0	0	0
Buster	Edgar	20	4000	45	25	1	AFC	Yes	No	NA	0.8	0.5	0.7	Yes	0	blank	All Clear	0	1	1	1	433	489	282	0	07_19_22_12_40_23	Gloves	Distractor box	Limonine	1	0	13	P7	Testing	1	0	0	0	0		NA	0	0	0	0	0	0	0	0
Buster	Edgar	20	4000	45	25	1	AFC	Yes	No	NA	0.8	0.5	0.7	Yes	0	Olfactometer3	Olfactometer3	24.26202035	1	1	1	450	381	4002	Olfactometer3	07_19_22_12_41_16	Blank box	Limonine	Human scent	1	0	14	P7	Testing	1	0	0	0	0		Human scent	0	0	0	0	0	0	0	0
Buster	Edgar	20	4000	45	25	1	AFC	Yes	No	NA	0.8	0.5	0.7	Yes	0	Olfactometer2	Olfactometer2	7.207473278	1	1	0	475	4002	0	Olfactometer2	07_19_22_12_41_53	Limonine	Human scent	Limonine	1	0	15	P7	Testing	1	0	0	0	0		Human scent	0	0	0	0	0	0	0	0
Buster	Edgar	20	4000	45	25	1	AFC	Yes	No	NA	0.8	0.5	0.7	Yes	0	blank	All Clear	0	2	2	2	775	433	527	0	07_19_22_12_42_38	Suncream	Gloves	Suncream	0	0	16	P7	Testing	1	0	0	0	0		NA	0	0	0	0	0	0	0	0
Buster	Edgar	20	4000	45	25	1	AFC	Yes	No	NA	0.8	0.5	0.7	Yes	0	Olfactometer1	Olfactometer1	5.752783537	1	0	0	4001	0	0	Olfactometer1	07_19_22_12_43_13	Human scent	Blank box	Gloves	1	0	17	P7	Testing	1	0	0	0	0		Human scent	0	0	0	0	0	0	0	0
Buster	Edgar	20	4000	45	25	1	AFC	Yes	No	NA	0.8	0.5	0.7	Yes	0	Olfactometer1	Olfactometer1	7.839604616	1	0	0	4001	0	0	Olfactometer1	07_19_22_12_43_48	Human scent	Lotion	Distractor box	0	0	18	P7	Testing	1	0	0	0	0		Human scent	0	0	0	0	0	0	0	0
Buster	Edgar	20	4000	45	25	1	AFC	Yes	No	NA	0.8	0.5	0.7	Yes	0	Olfactometer2	Olfactometer2	8.033042908	1	1	0	498	4001	0	Olfactometer2	07_19_22_12_44_25	Amyl acetate	Human scent	Gloves	1	0	19	P7	Testing	1	0	0	0	0		Human scent	0	0	0	0	0	0	0	0
Buster	Edgar	20	4000	45	25	1	AFC	Yes	No	NA	0.8	0.5	0.7	Yes	0	Olfactometer3	Olfactometer3	7.268029928	2	1	1	324	220	4001	Olfactometer3	07_19_22_12_45_01	Blank box	Blank box	Human scent	1	0	20	P7	Testing	1	0	0	0	0		Human scent	0	0	0	0	0	0	0	0
Stella	Edgar	20	3000	45	25	1	AFC	Yes	No	NA	0.8	0.5	0.7	Yes	0	blank	All Clear	0	1	1	1	151	286	413	0	07_19_22_12_16_00	Suncream	Suncream	Distractor box	1	0	1	P7	Testing	1	0	0	0	0		NA	0	0	0	0	0	0	0	0
Stella	Edgar	20	3000	45	25	1	AFC	Yes	No	NA	0.8	0.5	0.7	Yes	0	Olfactometer1	Olfactometer1	4.964859724	1	0	0	3003	0	0	Olfactometer1	07_19_22_12_16_34	Human scent	Gloves	Distractor box	1	0	2	P7	Testing	1	0	0	0	0		Human scent	0	0	0	0	0	0	0	0
Stella	Edgar	20	3000	45	25	1	AFC	Yes	No	NA	0.8	0.5	0.7	Yes	0	Olfactometer1	Olfactometer1	6.558105946	1	0	0	3001	0	0	Olfactometer1	07_19_22_12_17_08	Human scent	Blank box	Gloves	0	0	3	P7	Testing	1	0	0	0	0		Human scent	0	0	0	0	0	0	0	0
Stella	Edgar	20	3000	45	25	1	AFC	Yes	No	NA	0.8	0.5	0.7	Yes	0	Olfactometer3	Olfactometer3	9.307705641	1	1	1	289	753	3002	Olfactometer3	07_19_22_12_17_46	Suncream	Blank box	Human scent	1	0	4	P7	Testing	1	0	0	0	0		Human scent	0	0	0	0	0	0	0	0
Stella	Edgar	20	3000	45	25	1	AFC	Yes	No	NA	0.8	0.5	0.7	Yes	0	Olfactometer3	Olfactometer3	8.118538618	2	1	1	360	339	3001	Olfactometer3	07_19_22_12_18_23	Blank box	Distractor box	Human scent	1	0	5	P7	Testing	1	0	0	0	0		Human scent	0	0	0	0	0	0	0	0
Stella	Edgar	20	3000	45	25	1	AFC	Yes	No	NA	0.8	0.5	0.7	Yes	0	Olfactometer2	Olfactometer2	14.6827879	1	2	1	296	3981	205	Olfactometer2	07_19_22_12_19_05	Suncream	Human scent	Distractor box	0	0	6	P7	Testing	1	0	0	0	0		Human scent	0	0	0	0	0	0	0	0
Stella	Edgar	20	3000	45	25	1	AFC	Yes	No	NA	0.8	0.5	0.7	Yes	0	Olfactometer2	Olfactometer2	6.951959133	1	1	0	442	3005	0	Olfactometer2	07_19_22_12_19_41	Distractor box	Human scent	Amyl acetate	1	0	7	P7	Testing	1	0	0	0	0		Human scent	0	0	0	0	0	0	0	0
Stella	Edgar	20	3000	45	25	1	AFC	Yes	No	NA	0.8	0.5	0.7	Yes	0	Olfactometer2	Olfactometer2	7.46483016	2	1	0	531	3001	0	Olfactometer2	07_19_22_12_20_17	Amyl acetate	Human scent	Blank box	1	0	8	P7	Testing	1	0	0	0	0		Human scent	0	0	0	0	0	0	0	0
Stella	Edgar	20	3000	45	25	1	AFC	Yes	No	NA	0.8	0.5	0.7	Yes	0	Olfactometer1	Olfactometer1	5.111065626	1	0	0	3001	0	0	Olfactometer1	07_19_22_12_20_49	Human scent	Gloves	Suncream	0	0	9	P7	Testing	1	0	0	0	0		Human scent	0	0	0	0	0	0	0	0
Stella	Edgar	20	3000	45	25	1	AFC	Yes	No	NA	0.8	0.5	0.7	Yes	0	blank	All Clear	0	2	1	1	211	365	501	0	07_19_22_12_21_31	Blank box	Lotion	Limonine	0	0	10	P7	Testing	1	0	0	0	0		NA	0	0	0	0	0	0	0	0
Stella	Edgar	20	3000	45	25	1	AFC	Yes	No	NA	0.8	0.5	0.7	Yes	0	Olfactometer1	Olfactometer1	5.148580551	1	0	0	3001	0	0	Olfactometer1	07_19_22_12_22_05	Human scent	Blank box	Gloves	1	0	11	P7	Testing	1	0	0	0	0		Human scent	0	0	0	0	0	0	0	0
Stella	Edgar	20	3000	45	25	1	AFC	Yes	No	NA	0.8	0.5	0.7	Yes	0	Olfactometer1	Olfactometer1	5.928521872	1	0	0	3001	0	0	Olfactometer1	07_19_22_12_22_38	Human scent	Limonine	Suncream	0	0	12	P7	Testing	1	0	0	0	0		Human scent	0	0	0	0	0	0	0	0
Stella	Edgar	20	3000	45	25	1	AFC	Yes	No	NA	0.8	0.5	0.7	Yes	0	Olfactometer3	Olfactometer3	11.71397567	2	1	1	317	263	3001	Olfactometer3	07_19_22_12_23_19	Limonine	Distractor box	Human scent	1	0	13	P7	Testing	1	0	0	0	0		Human scent	0	0	0	0	0	0	0	0
Stella	Edgar	20	3000	45	25	1	AFC	Yes	No	NA	0.8	0.5	0.7	Yes	0	Olfactometer2	Olfactometer2	8.088212252	1	1	0	402	3002	0	Olfactometer2	07_19_22_12_23_54	Distractor box	Human scent	Suncream	0	0	14	P7	Testing	1	0	0	0	0		Human scent	0	0	0	0	0	0	0	0
Stella	Edgar	20	3000	45	25	1	AFC	Yes	No	NA	0.8	0.5	0.7	Yes	0	Olfactometer3	Olfactometer3	8.164797068	1	1	1	775	218	3001	Olfactometer3	07_19_22_12_24_31	Distractor box	Lotion	Human scent	1	0	15	P7	Testing	1	0	0	0	0		Human scent	0	0	0	0	0	0	0	0
Stella	Edgar	20	3000	45	25	1	AFC	Yes	No	NA	0.8	0.5	0.7	Yes	0	Olfactometer2	Olfactometer2	9.73031807	3	3	0	677	3861	0	Olfactometer2	07_19_22_12_25_10	Gloves	Human scent	Gloves	1	0	16	P7	Testing	1	0	0	0	0		Human scent	0	0	0	0	0	0	0	0
Stella	Edgar	20	3000	45	25	1	AFC	Yes	No	NA	0.8	0.5	0.7	Yes	0	Olfactometer2	Olfactometer2	7.3215487	1	1	0	318	3001	0	Olfactometer2	07_19_22_12_25_46	Blank box	Human scent	Lotion	1	0	17	P7	Testing	1	0	0	0	0		Human scent	0	0	0	0	0	0	0	0
Stella	Edgar	20	3000	45	25	1	AFC	Yes	No	NA	0.8	0.5	0.7	Yes	0	Olfactometer1	All Clear	0	1	1	1	925	341	346	0	07_19_22_12_26_29	Human scent	Gloves	Suncream	1	0	18	P7	Testing	0	0	1	0	1		NA	0	0	0	0	0	0	0	0
Stella	Edgar	20	3000	45	25	1	AFC	Yes	No	NA	0.8	0.5	0.7	Yes	0	blank	Olfactometer3	8.217381716	1	1	1	605	295	3001	Olfactometer3	07_19_22_12_27_08	Amyl acetate	Suncream	Distractor box	0	0	19	P7	Testing	0	1	0	0	0		Distractor box	0	0	0	1	0	0	0	0
Stella	Edgar	20	3000	45	25	1	AFC	Yes	No	NA	0.8	0.5	0.7	Yes	0	blank	All Clear	0	1	1	1	126	619	428	0	07_19_22_12_27_49	Limonine	Lotion	Gloves	1	0	20	P7	Testing	1	0	0	0	0		NA	0	0	0	0	0	0	0	0
Buster	Edgar	20	4000	45	26	2	AFC	Yes	No	NA	0.8	0.5	0.7	Yes	0	Olfactometer3	Olfactometer3	8.392483711	1	1	1	490	253	4004	Olfactometer3	07_19_22_13_21_35	Limonine	Limonine	Human scent	1	0	1	P8	Testing	1	0	0	0	0		Human scent	0	0	0	0	0	0	0	0
Buster	Edgar	20	4000	45	26	2	AFC	Yes	No	NA	0.8	0.5	0.7	Yes	0	Olfactometer1	Olfactometer1	6.817853451	1	0	0	4003	0	0	Olfactometer1	07_19_22_13_22_10	Human scent	Deodorant	Gloves	1	0	2	P8	Testing	1	0	0	0	0		Human scent	0	0	0	0	0	0	0	0
Buster	Edgar	20	4000	45	26	2	AFC	Yes	No	NA	0.8	0.5	0.7	Yes	0	blank	All Clear	0	1	1	1	455	425	465	0	07_19_22_13_22_50	Lotion	Limonine	Amyl acetate	0	0	3	P8	Testing	1	0	0	0	0		NA	0	0	0	0	0	0	0	0
Buster	Edgar	20	4000	45	26	2	AFC	Yes	No	NA	0.8	0.5	0.7	Yes	0	Olfactometer3	Olfactometer3	8.446684599	1	1	1	427	409	4001	Olfactometer3	07_19_22_13_23_27	Gloves	Gloves	Human scent	1	0	4	P8	Testing	1	0	0	0	0		Human scent	0	0	0	0	0	0	0	0
Buster	Edgar	20	4000	45	26	2	AFC	Yes	No	NA	0.8	0.5	0.7	Yes	0	Olfactometer3	Olfactometer3	8.968316793	1	1	1	494	289	4001	Olfactometer3	07_19_22_13_24_05	Distractor box	Lotion	Human scent	1	0	5	P8	Testing	1	0	0	0	0		Human scent	0	0	0	0	0	0	0	0
Buster	Edgar	20	4000	45	26	2	AFC	Yes	No	NA	0.8	0.5	0.7	Yes	0	Olfactometer1	Olfactometer1	6.410081863	1	0	0	4001	0	0	Olfactometer1	07_19_22_13_24_40	Human scent	Blank box	Amyl acetate	1	0	6	P8	Testing	1	0	0	0	0		Human scent	0	0	0	0	0	0	0	0
Buster	Edgar	20	4000	45	26	2	AFC	Yes	No	NA	0.8	0.5	0.7	Yes	0	Olfactometer1	Olfactometer1	5.533049822	1	0	0	4001	0	0	Olfactometer1	07_19_22_13_25_13	Human scent	Distractor box	Deodorant	0	0	7	P8	Testing	1	0	0	0	0		Human scent	0	0	0	0	0	0	0	0
Buster	Edgar	20	4000	45	26	2	AFC	Yes	No	NA	0.8	0.5	0.7	Yes	0	blank	All Clear	0	1	1	1	333	352	338	0	07_19_22_13_25_52	Amyl acetate	Blank box	Limonine	1	0	8	P8	Testing	1	0	0	0	0		NA	0	0	0	0	0	0	0	0
Buster	Edgar	20	4000	45	26	2	AFC	Yes	No	NA	0.8	0.5	0.7	Yes	0	Olfactometer2	Olfactometer2	6.870079756	1	1	0	395	4001	0	Olfactometer2	07_19_22_13_26_28	Amyl acetate	Human scent	Limonine	1	0	9	P8	Testing	1	0	0	0	0		Human scent	0	0	0	0	0	0	0	0
Buster	Edgar	20	4000	45	26	2	AFC	Yes	No	NA	0.8	0.5	0.7	Yes	0	Olfactometer2	Olfactometer2	7.157741308	1	1	0	379	4001	0	Olfactometer2	07_19_22_13_27_04	Blank box	Human scent	Amyl acetate	1	0	10	P8	Testing	1	0	0	0	0		Human scent	0	0	0	0	0	0	0	0
Buster	Edgar	20	4000	45	26	2	AFC	Yes	No	NA	0.8	0.5	0.7	Yes	0	Olfactometer2	Olfactometer2	6.989536524	1	1	0	376	4001	0	Olfactometer2	07_19_22_13_27_40	Limonine	Human scent	Deodorant	1	0	11	P8	Testing	1	0	0	0	0		Human scent	0	0	0	0	0	0	0	0
Buster	Edgar	20	4000	45	26	2	AFC	Yes	No	NA	0.8	0.5	0.7	Yes	0	Olfactometer3	Olfactometer3	7.903296709	1	1	1	535	261	4001	Olfactometer3	07_19_22_13_28_15	Blank box	Blank box	Human scent	0	0	12	P8	Testing	1	0	0	0	0		Human scent	0	0	0	0	0	0	0	0
Buster	Edgar	20	4000	45	26	2	AFC	Yes	No	NA	0.8	0.5	0.7	Yes	0	blank	All Clear	0	1	1	1	491	258	193	0	07_19_22_13_28_54	Deodorant	Limonine	Lotion	1	0	13	P8	Testing	1	0	0	0	0		NA	0	0	0	0	0	0	0	0
Buster	Edgar	20	4000	45	26	2	AFC	Yes	No	NA	0.8	0.5	0.7	Yes	0	Olfactometer1	Olfactometer1	6.194452524	1	0	0	4003	0	0	Olfactometer1	07_19_22_13_29_29	Human scent	Lotion	Limonine	1	0	14	P8	Testing	1	0	0	0	0		Human scent	0	0	0	0	0	0	0	0
Buster	Edgar	20	4000	45	26	2	AFC	Yes	No	NA	0.8	0.5	0.7	Yes	0	Olfactometer3	Olfactometer3	6.976769447	1	1	1	277	582	4001	Olfactometer3	07_19_22_13_30_04	Blank box	Distractor box	Human scent	0	0	15	P8	Testing	1	0	0	0	0		Human scent	0	0	0	0	0	0	0	0
Buster	Edgar	20	4000	45	26	2	AFC	Yes	No	NA	0.8	0.5	0.7	Yes	0	Olfactometer1	Olfactometer1	6.30628562	1	0	0	4001	0	0	Olfactometer1	07_19_22_13_30_37	Human scent	Blank box	Lotion	0	0	16	P8	Testing	1	0	0	0	0		Human scent	0	0	0	0	0	0	0	0
Buster	Edgar	20	4000	45	26	2	AFC	Yes	No	NA	0.8	0.5	0.7	Yes	0	blank	All Clear	0	1	1	1	312	246	171	0	07_19_22_13_31_16	Gloves	Lotion	Blank box	0	0	17	P8	Testing	1	0	0	0	0		NA	0	0	0	0	0	0	0	0
Buster	Edgar	20	4000	45	26	2	AFC	Yes	No	NA	0.8	0.5	0.7	Yes	0	Olfactometer3	Olfactometer3	7.591125011	1	1	1	259	360	4001	Olfactometer3	07_19_22_13_31_52	Lotion	Distractor box	Human scent	1	0	18	P8	Testing	1	0	0	0	0		Human scent	0	0	0	0	0	0	0	0
Buster	Edgar	20	4000	45	26	2	AFC	Yes	No	NA	0.8	0.5	0.7	Yes	0	Olfactometer2	Olfactometer2	7.188827276	0	2	0	0	4151	0	Olfactometer2	07_19_22_13_32_28	Blank box	Human scent	Deodorant	1	0	19	P8	Testing	1	0	0	0	0		Human scent	0	0	0	0	0	0	0	0
Buster	Edgar	20	4000	45	26	2	AFC	Yes	No	NA	0.8	0.5	0.7	Yes	0	Olfactometer2	Olfactometer2	11.15326238	2	2	0	619	5456	0	Olfactometer2	07_19_22_13_33_06	Lotion	Human scent	Distractor box	0	0	20	P8	Testing	1	0	0	0	0		Human scent	0	0	0	0	0	0	0	0
Stella	Edgar	20	3000	45	26	1	AFC	Yes	No	NA	0.8	0.5	0.7	Yes	0	Olfactometer2	Olfactometer2	9.299194574	4	1	0	1700	3001	0	Olfactometer2	07_19_22_13_38_47	Amyl acetate	Human scent	Lotion	1	0	1	P8	Testing	1	0	0	0	0		Human scent	0	0	0	0	0	0	0	0
Stella	Edgar	20	3000	45	26	1	AFC	Yes	No	NA	0.8	0.5	0.7	Yes	0	Olfactometer2	Olfactometer2	10.03374577	1	2	0	268	5190	0	Olfactometer2	07_19_22_13_39_24	Gloves	Human scent	Distractor box	0	0	2	P8	Testing	1	0	0	0	0		Human scent	0	0	0	0	0	0	0	0
Stella	Edgar	20	3000	45	26	1	AFC	Yes	No	NA	0.8	0.5	0.7	Yes	0	Olfactometer2	Olfactometer2	10.45841575	0	1	0	0	3001	0	Olfactometer2	07_19_22_13_40_03	Blank box	Human scent	Gloves	1	0	3	P8	Testing	1	0	0	0	0		Human scent	0	0	0	0	0	0	0	0
Stella	Edgar	20	3000	45	26	1	AFC	Yes	No	NA	0.8	0.5	0.7	Yes	0	Olfactometer1	All Clear	0	1	2	2	1378	290	365	0	07_19_22_13_40_51	Human scent	Lotion	Amyl acetate	1	0	4	P8	Testing	0	0	1	0	1		NA	0	0	0	0	0	0	0	0
Stella	Edgar	20	3000	45	26	1	AFC	Yes	No	NA	0.8	0.5	0.7	Yes	0	blank	All Clear	0	3	1	1	1025	491	168	0	07_19_22_13_42_02	Deodorant	Limonine	Blank box	1	0	5	P8	Testing	1	0	0	0	0		NA	0	0	0	0	0	0	0	0
Stella	Edgar	20	3000	45	26	1	AFC	Yes	No	NA	0.8	0.5	0.7	Yes	0	Olfactometer3	Olfactometer3	10.0667522	0	0	1	0	0	3001	Olfactometer3	07_19_22_13_42_41	Gloves	Gloves	Human scent	1	0	6	P8	Testing	1	0	0	0	0		Human scent	0	0	0	0	0	0	0	0
Stella	Edgar	20	3000	45	26	1	AFC	Yes	No	NA	0.8	0.5	0.7	Yes	0	blank	All Clear	0	1	1	1	250	83	306	0	07_19_22_13_43_26	Gloves	Blank box	Distractor box	0	0	7	P8	Testing	1	0	0	0	0		NA	0	0	0	0	0	0	0	0
Stella	Edgar	20	3000	45	26	1	AFC	Yes	No	NA	0.8	0.5	0.7	Yes	0	Olfactometer3	Olfactometer3	10.31377912	2	1	1	958	166	3003	Olfactometer3	07_19_22_13_44_05	Lotion	Distractor box	Human scent	1	0	8	P8	Testing	1	0	0	0	0		Human scent	0	0	0	0	0	0	0	0
Stella	Edgar	20	3000	45	26	1	AFC	Yes	No	NA	0.8	0.5	0.7	Yes	0	Olfactometer1	Olfactometer1	5.859020472	1	0	0	3001	0	0	Olfactometer1	07_19_22_13_44_40	Human scent	Blank box	Blank box	1	0	9	P8	Testing	1	0	0	0	0		Human scent	0	0	0	0	0	0	0	0
Stella	Edgar	20	3000	45	26	1	AFC	Yes	No	NA	0.8	0.5	0.7	Yes	0	Olfactometer3	Olfactometer3	9.587739468	1	1	1	538	864	3001	Olfactometer3	07_19_22_13_45_17	Blank box	Blank box	Human scent	0	0	10	P8	Testing	1	0	0	0	0		Human scent	0	0	0	0	0	0	0	0
Stella	Edgar	20	3000	45	26	1	AFC	Yes	No	NA	0.8	0.5	0.7	Yes	0	blank	All Clear	0	2	1	1	924	389	331	0	07_19_22_13_46_15	Distractor box	Blank box	Blank box	1	0	11	P8	Testing	1	0	0	0	0		NA	0	0	0	0	0	0	0	0
Stella	Edgar	20	3000	45	26	1	AFC	Yes	No	NA	0.8	0.5	0.7	Yes	0	Olfactometer1	Olfactometer1	6.507502317	2	0	0	3110	0	0	Olfactometer1	07_19_22_13_46_51	Human scent	Distractor box	Distractor box	1	0	12	P8	Testing	1	0	0	0	0		Human scent	0	0	0	0	0	0	0	0
Stella	Edgar	20	3000	45	26	1	AFC	Yes	No	NA	0.8	0.5	0.7	Yes	0	blank	All Clear	0	1	1	1	226	543	256	0	07_19_22_13_47_30	Lotion	Blank box	Limonine	0	0	13	P8	Testing	1	0	0	0	0		NA	0	0	0	0	0	0	0	0
Stella	Edgar	20	3000	45	26	1	AFC	Yes	No	NA	0.8	0.5	0.7	Yes	0	Olfactometer2	Olfactometer2	6.521029949	1	1	0	356	3003	0	Olfactometer2	07_19_22_13_48_03	Gloves	Human scent	Blank box	0	0	14	P8	Testing	1	0	0	0	0		Human scent	0	0	0	0	0	0	0	0
Stella	Edgar	20	3000	45	26	1	AFC	Yes	No	NA	0.8	0.5	0.7	Yes	0	Olfactometer3	Olfactometer3	8.445500851	1	1	1	240	212	3001	Olfactometer3	07_19_22_13_48_40	Distractor box	Distractor box	Human scent	1	0	15	P8	Testing	1	0	0	0	0		Human scent	0	0	0	0	0	0	0	0
Stella	Edgar	20	3000	45	26	1	AFC	Yes	No	NA	0.8	0.5	0.7	Yes	0	Olfactometer2	Olfactometer2	7.868142843	1	1	0	89	3004	0	Olfactometer2	07_19_22_13_49_15	Amyl acetate	Human scent	Distractor box	0	0	16	P8	Testing	1	0	0	0	0		Human scent	0	0	0	0	0	0	0	0
Stella	Edgar	20	3000	45	26	1	AFC	Yes	No	NA	0.8	0.5	0.7	Yes	0	Olfactometer3	All Clear	0	1	1	1	55	485	247	0	07_19_22_13_50_00	Gloves	Amyl acetate	Human scent	1	0	17	P8	Testing	0	0	1	0	1		NA	0	0	0	0	0	0	0	0
Stella	Edgar	20	3000	45	26	1	AFC	Yes	No	NA	0.8	0.5	0.7	Yes	0	Olfactometer2	Olfactometer2	13.66552782	1	3	0	115	3599	0	Olfactometer2	07_19_22_13_50_41	Distractor box	Human scent	Deodorant	0	0	18	P8	Testing	1	0	0	0	0		Human scent	0	0	0	0	0	0	0	0
Stella	Edgar	20	3000	45	26	1	AFC	Yes	No	NA	0.8	0.5	0.7	Yes	0	Olfactometer1	Olfactometer1	20.02269149	5	1	2	4913	270	1100	Olfactometer1	07_19_22_13_51_30	Human scent	Amyl acetate	Distractor box	1	0	19	P8	Testing	1	0	0	0	0		Human scent	0	0	0	0	0	0	0	0
Stella	Edgar	20	3000	45	26	1	AFC	Yes	No	NA	0.8	0.5	0.7	Yes	0	Olfactometer3	Olfactometer3	15.82770586	1	1	1	12	613	3002	Olfactometer3	07_19_22_13_52_15	Limonine	Amyl acetate	Human scent	1	0	20	P8	Testing	1	0	0	0	0		Human scent	0	0	0	0	0	0	0	0
Buster	Edgar	20	4000	45	27	1	AFC	Yes	No	NA	0.8	0.5	0.7	Yes	0	Olfactometer1	Olfactometer1	6.954632759	1	0	0	4001	0	0	Olfactometer1	07_20_22_12_23_32	Human scent	Gloves	Distractor box	1	0	1	P9	Testing	1	0	0	0	0		Human scent	0	0	0	0	0	0	0	0
Buster	Edgar	20	4000	45	27	1	AFC	Yes	No	NA	0.8	0.5	0.7	Yes	0	blank	All Clear	0	1	1	1	399	476	465	0	07_20_22_12_24_10	Blank box	Lotion	Lotion	1	0	2	P9	Testing	1	0	0	0	0		NA	0	0	0	0	0	0	0	0
Buster	Edgar	20	4000	45	27	1	AFC	Yes	No	NA	0.8	0.5	0.7	Yes	0	Olfactometer3	Olfactometer3	8.281253099	1	1	1	403	258	4001	Olfactometer3	07_20_22_12_24_48	Lotion	Gloves	Human scent	1	0	3	P9	Testing	1	0	0	0	0		Human scent	0	0	0	0	0	0	0	0
Buster	Edgar	20	4000	45	27	1	AFC	Yes	No	NA	0.8	0.5	0.7	Yes	0	Olfactometer2	Olfactometer2	6.887390137	1	1	0	390	4001	0	Olfactometer2	07_20_22_12_25_23	Blank box	Human scent	Distractor box	1	0	4	P9	Testing	1	0	0	0	0		Human scent	0	0	0	0	0	0	0	0
Buster	Edgar	20	4000	45	27	1	AFC	Yes	No	NA	0.8	0.5	0.7	Yes	0	blank	All Clear	0	1	1	1	431	400	339	0	07_20_22_12_26_02	Blank box	Lotion	Gloves	1	0	5	P9	Testing	1	0	0	0	0		NA	0	0	0	0	0	0	0	0
Buster	Edgar	20	4000	45	27	1	AFC	Yes	No	NA	0.8	0.5	0.7	Yes	0	Olfactometer2	Olfactometer2	11.31811738	1	2	0	322	5843	0	Olfactometer2	07_20_22_12_26_41	Limonine	Human scent	Lotion	0	0	6	P9	Testing	1	0	0	0	0		Human scent	0	0	0	0	0	0	0	0
Buster	Edgar	20	4000	45	27	1	AFC	Yes	No	NA	0.8	0.5	0.7	Yes	0	Olfactometer1	Olfactometer1	6.234867096	1	0	0	4002	0	0	Olfactometer1	07_20_22_12_27_16	Human scent	Distractor box	Distractor box	1	0	7	P9	Testing	1	0	0	0	0		Human scent	0	0	0	0	0	0	0	0
Buster	Edgar	20	4000	45	27	1	AFC	Yes	No	NA	0.8	0.5	0.7	Yes	0	Olfactometer3	Olfactometer3	7.583377838	1	1	1	397	394	4004	Olfactometer3	07_20_22_12_27_52	Limonine	Distractor box	Human scent	1	0	8	P9	Testing	1	0	0	0	0		Human scent	0	0	0	0	0	0	0	0
Buster	Edgar	20	4000	45	27	1	AFC	Yes	No	NA	0.8	0.5	0.7	Yes	0	Olfactometer1	Olfactometer1	7.650185347	1	0	0	4001	0	0	Olfactometer1	07_20_22_12_28_27	Human scent	Limonine	Limonine	0	0	9	P9	Testing	1	0	0	0	0		Human scent	0	0	0	0	0	0	0	0
Buster	Edgar	20	4000	45	27	1	AFC	Yes	No	NA	0.8	0.5	0.7	Yes	0	Olfactometer3	Olfactometer3	9.985239029	1	1	1	74	307	4001	Olfactometer3	07_20_22_12_29_06	Lotion	Lotion	Human scent	1	0	10	P9	Testing	1	0	0	0	0		Human scent	0	0	0	0	0	0	0	0
Buster	Edgar	20	4000	45	27	1	AFC	Yes	No	NA	0.8	0.5	0.7	Yes	0	Olfactometer2	Olfactometer2	7.335234165	1	1	0	351	4001	0	Olfactometer2	07_20_22_12_29_42	Lotion	Human scent	Blank box	1	0	11	P9	Testing	1	0	0	0	0		Human scent	0	0	0	0	0	0	0	0
Buster	Edgar	20	4000	45	27	1	AFC	Yes	No	NA	0.8	0.5	0.7	Yes	0	Olfactometer2	Olfactometer2	8.209871292	1	1	0	253	4001	0	Olfactometer2	07_20_22_12_30_17	Limonine	Human scent	Distractor box	0	0	12	P9	Testing	1	0	0	0	0		Human scent	0	0	0	0	0	0	0	0
Buster	Edgar	20	4000	45	27	1	AFC	Yes	No	NA	0.8	0.5	0.7	Yes	0	Olfactometer2	Olfactometer2	8.013565302	1	1	0	246	4001	0	Olfactometer2	07_20_22_12_30_54	Lotion	Human scent	Distractor box	1	0	13	P9	Testing	1	0	0	0	0		Human scent	0	0	0	0	0	0	0	0
Buster	Edgar	20	4000	45	27	1	AFC	Yes	No	NA	0.8	0.5	0.7	Yes	0	Olfactometer1	Olfactometer1	6.763168573	1	0	0	4001	0	0	Olfactometer1	07_20_22_12_31_28	Human scent	Lotion	Limonine	0	0	14	P9	Testing	1	0	0	0	0		Human scent	0	0	0	0	0	0	0	0
Buster	Edgar	20	4000	45	27	1	AFC	Yes	No	NA	0.8	0.5	0.7	Yes	0	Olfactometer1	Olfactometer1	7.508070469	1	0	0	4001	0	0	Olfactometer1	07_20_22_12_32_04	Human scent	Blank box	Lotion	1	0	15	P9	Testing	1	0	0	0	0		Human scent	0	0	0	0	0	0	0	0
Buster	Edgar	20	4000	45	27	1	AFC	Yes	No	NA	0.8	0.5	0.7	Yes	0	Olfactometer3	Olfactometer3	8.244584322	1	1	1	234	225	4003	Olfactometer3	07_20_22_12_32_41	Lotion	Gloves	Human scent	1	0	16	P9	Testing	1	0	0	0	0		Human scent	0	0	0	0	0	0	0	0
Buster	Edgar	20	4000	45	27	1	AFC	Yes	No	NA	0.8	0.5	0.7	Yes	0	blank	All Clear	0	2	1	1	392	211	304	0	07_20_22_12_33_22	Distractor box	Limonine	Gloves	0	0	17	P9	Testing	1	0	0	0	0		NA	0	0	0	0	0	0	0	0
Buster	Edgar	20	4000	45	27	1	AFC	Yes	No	NA	0.8	0.5	0.7	Yes	0	Olfactometer3	Olfactometer3	8.095308065	1	1	1	339	152	4001	Olfactometer3	07_20_22_12_33_58	Amyl acetate	Blank box	Human scent	1	0	18	P9	Testing	1	0	0	0	0		Human scent	0	0	0	0	0	0	0	0
Buster	Edgar	20	4000	45	27	1	AFC	Yes	No	NA	0.8	0.5	0.7	Yes	0	Olfactometer1	Olfactometer1	7.798935413	1	0	0	4001	0	0	Olfactometer1	07_20_22_12_34_33	Human scent	Limonine	Amyl acetate	0	0	19	P9	Testing	1	0	0	0	0		Human scent	0	0	0	0	0	0	0	0
Buster	Edgar	20	4000	45	27	1	AFC	Yes	No	NA	0.8	0.5	0.7	Yes	0	blank	All Clear	0	1	1	1	294	324	950	0	07_20_22_12_35_13	Distractor box	Distractor box	Distractor box	0	0	20	P9	Testing	1	0	0	0	0		NA	0	0	0	0	0	0	0	0
Stella	Edgar	20	3000	45	27	1	AFC	Yes	No	NA	0.8	0.5	0.7	Yes	0	blank	All Clear	0	2	2	2	1048	691	967	0	07_20_22_12_02_35	Limonine	Amyl acetate	Gloves	1	0	1	P9	Testing	1	0	0	0	0		NA	0	0	0	0	0	0	0	0
Stella	Edgar	20	3000	45	27	1	AFC	Yes	No	NA	0.8	0.5	0.7	Yes	0	Olfactometer1	Olfactometer1	5.224807024	1	0	0	3001	0	0	Olfactometer1	07_20_22_12_03_09	Human scent	Deodorant	Lotion	1	0	2	P9	Testing	1	0	0	0	0		Human scent	0	0	0	0	0	0	0	0
Stella	Edgar	20	3000	45	27	1	AFC	Yes	No	NA	0.8	0.5	0.7	Yes	0	Olfactometer1	Olfactometer1	5.401049614	1	0	0	3001	0	0	Olfactometer1	07_20_22_12_03_44	Human scent	Limonine	Gloves	1	0	3	P9	Testing	1	0	0	0	0		Human scent	0	0	0	0	0	0	0	0
Stella	Edgar	20	3000	45	27	1	AFC	Yes	No	NA	0.8	0.5	0.7	Yes	0	blank	All Clear	0	1	2	3	399	509	1077	0	07_20_22_12_04_27	Lotion	Distractor box	Distractor box	0	0	4	P9	Testing	1	0	0	0	0		NA	0	0	0	0	0	0	0	0
Stella	Edgar	20	3000	45	27	1	AFC	Yes	No	NA	0.8	0.5	0.7	Yes	0	Olfactometer2	Olfactometer2	12.41740656	1	1	0	308	3001	0	Olfactometer2	07_20_22_12_05_07	Amyl acetate	Human scent	Deodorant	0	0	5	P9	Testing	1	0	0	0	0		Human scent	0	0	0	0	0	0	0	0
Stella	Edgar	20	3000	45	27	1	AFC	Yes	No	NA	0.8	0.5	0.7	Yes	0	Olfactometer1	Olfactometer1	5.22569871	2	0	0	3066	0	0	Olfactometer1	07_20_22_12_05_41	Human scent	Gloves	Deodorant	1	0	6	P9	Testing	1	0	0	0	0		Human scent	0	0	0	0	0	0	0	0
Stella	Edgar	20	3000	45	27	1	AFC	Yes	No	NA	0.8	0.5	0.7	Yes	0	Olfactometer3	Olfactometer3	9.102280855	2	1	1	101	232	3001	Olfactometer3	07_20_22_12_06_17	Gloves	Amyl acetate	Human scent	0	0	7	P9	Testing	1	0	0	0	0		Human scent	0	0	0	0	0	0	0	0
Stella	Edgar	20	3000	45	27	1	AFC	Yes	No	NA	0.8	0.5	0.7	Yes	0	Olfactometer3	Olfactometer3	8.023651838	1	1	1	460	330	3005	Olfactometer3	07_20_22_12_06_54	Blank box	Blank box	Human scent	1	0	8	P9	Testing	1	0	0	0	0		Human scent	0	0	0	0	0	0	0	0
Stella	Edgar	20	3000	45	27	1	AFC	Yes	No	NA	0.8	0.5	0.7	Yes	0	Olfactometer2	Olfactometer2	10.39296436	1	1	0	300	3001	0	Olfactometer2	07_20_22_12_07_33	Distractor box	Human scent	Gloves	1	0	9	P9	Testing	1	0	0	0	0		Human scent	0	0	0	0	0	0	0	0
Stella	Edgar	20	3000	45	27	1	AFC	Yes	No	NA	0.8	0.5	0.7	Yes	0	Olfactometer3	Olfactometer3	7.702622891	1	1	1	275	391	3004	Olfactometer3	07_20_22_12_08_10	Limonine	Distractor box	Human scent	1	0	10	P9	Testing	1	0	0	0	0		Human scent	0	0	0	0	0	0	0	0
Stella	Edgar	20	3000	45	27	1	AFC	Yes	No	NA	0.8	0.5	0.7	Yes	0	Olfactometer2	Olfactometer2	7.828157902	1	1	0	498	3001	0	Olfactometer2	07_20_22_12_08_47	Deodorant	Human scent	Amyl acetate	1	0	11	P9	Testing	1	0	0	0	0		Human scent	0	0	0	0	0	0	0	0
Stella	Edgar	20	3000	45	27	1	AFC	Yes	No	NA	0.8	0.5	0.7	Yes	0	blank	All Clear	0	2	2	2	1609	1067	654	0	07_20_22_12_09_35	Lotion	Gloves	Limonine	1	0	12	P9	Testing	1	0	0	0	0		NA	0	0	0	0	0	0	0	0
Stella	Edgar	20	3000	45	27	1	AFC	Yes	No	NA	0.8	0.5	0.7	Yes	0	Olfactometer1	Olfactometer1	5.794209242	1	0	0	3001	0	0	Olfactometer1	07_20_22_12_10_08	Human scent	Distractor box	Limonine	0	0	13	P9	Testing	1	0	0	0	0		Human scent	0	0	0	0	0	0	0	0
Stella	Edgar	20	3000	45	27	1	AFC	Yes	No	NA	0.8	0.5	0.7	Yes	0	Olfactometer2	Olfactometer2	8.973824024	1	1	0	253	3001	0	Olfactometer2	07_20_22_12_10_46	Distractor box	Human scent	Blank box	1	0	14	P9	Testing	1	0	0	0	0		Human scent	0	0	0	0	0	0	0	0
Stella	Edgar	20	3000	45	27	1	AFC	Yes	No	NA	0.8	0.5	0.7	Yes	0	Olfactometer1	Olfactometer1	5.384721041	1	0	0	3004	0	0	Olfactometer1	07_20_22_12_11_20	Human scent	Limonine	Distractor box	1	0	15	P9	Testing	1	0	0	0	0		Human scent	0	0	0	0	0	0	0	0
Stella	Edgar	20	3000	45	27	1	AFC	Yes	No	NA	0.8	0.5	0.7	Yes	0	Olfactometer1	Olfactometer1	5.061404944	1	0	0	3001	0	0	Olfactometer1	07_20_22_12_11_52	Human scent	Deodorant	Deodorant	0	0	16	P9	Testing	1	0	0	0	0		Human scent	0	0	0	0	0	0	0	0
Stella	Edgar	20	3000	45	27	1	AFC	Yes	No	NA	0.8	0.5	0.7	Yes	0	Olfactometer2	Olfactometer2	7.396530151	1	1	0	332	3004	0	Olfactometer2	07_20_22_12_12_28	Lotion	Human scent	Limonine	1	0	17	P9	Testing	1	0	0	0	0		Human scent	0	0	0	0	0	0	0	0
Stella	Edgar	20	3000	45	27	1	AFC	Yes	No	NA	0.8	0.5	0.7	Yes	0	Olfactometer3	Olfactometer3	8.982666493	1	1	1	299	476	3001	Olfactometer3	07_20_22_12_13_06	Amyl acetate	Distractor box	Human scent	1	0	18	P9	Testing	1	0	0	0	0		Human scent	0	0	0	0	0	0	0	0
Stella	Edgar	20	3000	45	27	1	AFC	Yes	No	NA	0.8	0.5	0.7	Yes	0	Olfactometer3	Olfactometer3	7.561310291	1	1	1	373	646	3001	Olfactometer3	07_20_22_12_13_41	Deodorant	Distractor box	Human scent	0	0	19	P9	Testing	1	0	0	0	0		Human scent	0	0	0	0	0	0	0	0
Stella	Edgar	20	3000	45	27	1	AFC	Yes	No	NA	0.8	0.5	0.7	Yes	0	blank	All Clear	0	1	1	1	113	323	256	0	07_20_22_12_14_23	Distractor box	Amyl acetate	Lotion	0	0	20	P9	Testing	1	0	0	0	0		NA	0	0	0	0	0	0	0	0
