# Supplementary material for: Development of an automated human scent olfactometer and its use to evaluate detection dog perception of human scent
Source: PLoS One. 2024 Mar 1;19(3):e0299148. doi: 10.1371/journal.pone.0299148 (PMC10906837; doi:10.1371/journal.pone.0299148)
Supplement: S2 File — (CSV) [file pone.0299148.s002.csv]

	subjID	expID	numbTrials	alertTime	trialTime	session	daySession	trainingLevel	handlerBlind	waitforCorrect	runCorrections	odorPrevelance	reinforceBlanks	reinforceTargets	useTones	generalizationTest	autoscoreAlerts	notes	correctPort	response	latency	poke1Number	poke2Number	poke3Number	poke4Number	poke5Number	poke6Number	cumulative1	cumulative2	cumulative3	cumulative4	cumulative5	cumulative6	firstResponse	timestamp	port1Odor	port2Odor	port3Odor	port4Odor	port5Odor	port6Odor	pokeOrder	pokeTimes	pokeITI	reinforced	probe	TrialNumber	OdorLine	DilutionLine
1	Team1	Edgar	10	3000	99	1	1	AFC	No	No	NA	1	0	1	Yes	0	No	NA	Olfactometer2	Olfactometer2	0	2	3	6	0	0	0	279	1118	503	0	0	0	Olfactometer2	07_26_22_09_33_47	Blank box	Human scent	Amyl acetate	NA	NA	NA	['Olfactometer3', 'Olfactometer3', 'Olfactometer3', 'Olfactometer3', 'Olfactometer3', 'Olfactometer3', 'Olfactometer1', 'Olfactometer1', 'Olfactometer2', 'Olfactometer2', 'Olfactometer2']	[78.0, 40.0, 48.0, 63.0, 51.0, 223.0, 93.0, 186.0, 243.0, 484.0, 391.0]	[4.574444055557251, 0.01815319061279297, 0.40929126739501953, 0.3700675964355469, 0.0631253719329834, 0.30049896240234375, 2.8973350524902344, 0.6905715465545654, 0.7172379493713379, 0.6095538139343262, 0.8411097526550293]	1	0	1	0.1	0.1
2	Team1	Edgar	10	3000	99	1	1	AFC	No	No	NA	1	0	1	Yes	0	No	NA	Olfactometer2	Olfactometer2	0	3	4	4	0	0	0	650	659	607	0	0	0	Olfactometer2	07_26_22_09_34_51		Human scent	Distractor box	NA	NA	NA	['Olfactometer3', 'Olfactometer3', 'Olfactometer3', 'Olfactometer3', 'Olfactometer2', 'Olfactometer1', 'Olfactometer1', 'Olfactometer1', 'Olfactometer2', 'Olfactometer2', 'Olfactometer2']	[19.0, 73.0, 287.0, 228.0, 23.0, 108.0, 524.0, 18.0, 74.0, 55.0, 507.0]	[24.028117418289185, 1.0491724014282227, 0.6504130363464355, 0.2476038932800293, 1.0718731880187988, 1.433126449584961, 0.5405445098876953, 0.48589062690734863, 0.6021475791931152, 0.4171473979949951, 1.1346571445465088]	1	0	2	0.1	0.1
3	Team1	Edgar	10	3000	99	1	1	AFC	No	No	NA	1	0	1	Yes	0	No	NA	Olfactometer3	Olfactometer3	0	10	9	1	0	0	0	1295	473	323	0	0	0	Olfactometer3	07_26_22_09_36_37		Amyl acetate	Human scent	NA	NA	NA	['Olfactometer1', 'Olfactometer1', 'Olfactometer1', 'Olfactometer1', 'Olfactometer1', 'Olfactometer1', 'Olfactometer1', 'Olfactometer2', 'Olfactometer1', 'Olfactometer2', 'Olfactometer2', 'Olfactometer2', 'Olfactometer2', 'Olfactometer2', 'Olfactometer2', 'Olfactometer2', 'Olfactometer2', 'Olfactometer1', 'Olfactometer1', 'Olfactometer3']	[9.0, 43.0, 30.0, 9.0, 34.0, 112.0, 39.0, 63.0, 554.0, 84.0, 15.0, 118.0, 10.0, 25.0, 80.0, 60.0, 18.0, 430.0, 35.0, 323.0]	[37.49782681465149, 0.0, 0.5105104446411133, 4.643402576446533, 1.6543941497802734, 0.17197489738464355, 0.24767637252807617, 1.0849089622497559, 0.1693575382232666, 0.18504691123962402, 0.18510198593139648, 0.11753344535827637, 0.0, 0.12397432327270508, 0.8865780830383301, 0.7228507995605469, 0.17853331565856934, 15.755489587783813, 5.2216057777404785, 3.002443313598633]	1	0	3	0.1	0.1
4	Team1	Edgar	10	3000	99	1	1	AFC	No	No	NA	1	0	1	Yes	0	No	NA	Olfactometer1	Olfactometer1	0	0	0	0	0	0	0	0	0	0	0	0	0	Olfactometer1	07_26_22_09_37_11	Human scent	Amyl acetate	Deodorant	NA	NA	NA	[]	[]	[]	1	0	4	0.1	0.1
5	Team1	Edgar	10	3000	99	1	1	AFC	No	No	NA	1	0	1	Yes	0	No	NA	Olfactometer3	Olfactometer3	0	2	0	1	0	0	0	1065	0	438	0	0	0	Olfactometer3	07_26_22_09_37_56	Blank box	Distractor box	Human scent	NA	NA	NA	['Olfactometer1', 'Olfactometer1', 'Olfactometer3']	[422.0, 643.0, 438.0]	[9.426984548568726, 2.9404077529907227, 0.9431984424591064]	1	0	5	0.1	0.1
6	Team1	Edgar	10	3000	99	1	1	AFC	No	No	NA	1	0	1	Yes	0	No	NA	Olfactometer2	Olfactometer2	0	1	1	0	0	0	0	205	373	0	0	0	0	Olfactometer2	07_26_22_09_38_36	Gloves	Human scent		NA	NA	NA	['Olfactometer1', 'Olfactometer2']	[205.0, 373.0]	[6.1215105056762695, 2.275566339492798]	1	0	6	0.1	0.1
7	Team1	Edgar	10	3000	99	1	1	AFC	No	No	NA	1	0	1	Yes	0	No	NA	Olfactometer3	Olfactometer3	0	1	2	1	0	0	0	197	121	413	0	0	0	Olfactometer3	07_26_22_09_39_46	Deodorant	Deodorant	Human scent	NA	NA	NA	['Olfactometer1', 'Olfactometer2', 'Olfactometer2', 'Olfactometer3']	[197.0, 100.0, 21.0, 413.0]	[4.88249945640564, 5.098443031311035, 0.0, 27.12313723564148]	1	0	7	0.1	0.1
8	Team1	Edgar	10	3000	99	1	1	AFC	No	No	NA	1	0	1	Yes	0	No	NA	Olfactometer1	Olfactometer1	0	1	0	0	0	0	0	147	0	0	0	0	0	Olfactometer1	07_26_22_09_40_36	Human scent	Cotton	Amyl acetate	NA	NA	NA	['Olfactometer1']	[147.0]	[16.937806367874146]	1	0	8	0.1	0.1
9	Team1	Edgar	10	3000	99	1	1	AFC	No	No	NA	1	0	1	Yes	0	No	NA	Olfactometer3	Olfactometer3	0	0	0	1	0	0	0	0	0	398	0	0	0	Olfactometer3	07_26_22_09_41_13	Blank box		Human scent	NA	NA	NA	['Olfactometer3']	[398.0]	[4.997506856918335]	1	0	9	0.1	0.1
10	Team1	Edgar	10	3000	99	1	1	AFC	No	No	NA	1	0	1	Yes	0	No	NA	Olfactometer1	Olfactometer1	0	1	0	0	0	0	0	389	0	0	0	0	0	Olfactometer1	07_26_22_09_41_50	Human scent	Deodorant	Amyl acetate	NA	NA	NA	['Olfactometer1']	[389.0]	[5.473067283630371]	1	0	10	0.1	0.1
11	Team1	Edgar	10	3000	99	2	2	AFC	No	No	NA	1	0	1	Yes	0	No	NA	Olfactometer2	Olfactometer2	0	3	1	0	0	0	0	2133	708	0	0	0	0	Olfactometer2	07_26_22_10_11_18	Distractor box	Human scent	Distractor box	NA	NA	NA	['Olfactometer1', 'Olfactometer1', 'Olfactometer1', 'Olfactometer2']	[859.0, 814.0, 460.0, 708.0]	[5.918107986450195, 1.4656846523284912, 4.174498558044434, 3.6923091411590576]	1	0	1	0.1	0.1
12	Team1	Edgar	10	3000	99	2	2	AFC	No	No	NA	1	0	1	Yes	0	No	NA	Olfactometer1	Olfactometer1	0	2	0	0	0	0	0	491	0	0	0	0	0	Olfactometer1	07_26_22_10_11_55	Human scent	Cotton	Blank box	NA	NA	NA	['Olfactometer1', 'Olfactometer1']	[306.0, 185.0]	[5.062836647033691, 0.3914835453033447]	1	0	2	0.1	0.1
13	Team1	Edgar	10	3000	99	2	2	AFC	No	No	NA	1	0	1	Yes	0	No	NA	Olfactometer3	Olfactometer3	0	2	1	1	0	0	0	713	606	540	0	0	0	Olfactometer3	07_26_22_10_12_35	Blank box	Amyl acetate	Human scent	NA	NA	NA	['Olfactometer1', 'Olfactometer1', 'Olfactometer2', 'Olfactometer3']	[325.0, 388.0, 606.0, 540.0]	[2.9937896728515625, 1.3464975357055664, 1.466679573059082, 1.1889371871948242]	1	0	3	0.1	0.1
14	Team1	Edgar	10	3000	99	2	2	AFC	No	No	NA	1	0	1	Yes	0	No	NA	Olfactometer2	Olfactometer2	0	0	1	0	0	0	0	0	362	0	0	0	0	Olfactometer2	07_26_22_10_13_11	Deodorant	Human scent	Deodorant	NA	NA	NA	['Olfactometer2']	[362.0]	[4.762049436569214]	1	0	4	0.1	0.1
15	Team1	Edgar	10	3000	99	2	2	AFC	No	No	NA	1	0	1	Yes	0	No	NA	Olfactometer1	Olfactometer1	0	1	0	0	0	0	0	338	0	0	0	0	0	Olfactometer1	07_26_22_10_13_50	Human scent	Gloves	Amyl acetate	NA	NA	NA	['Olfactometer1']	[338.0]	[6.4799792766571045]	1	0	5	0.1	0.1
16	Team1	Edgar	10	3000	99	3	3	AFC	No	No	NA	0.8	0	1	Yes	0	No	NA	blank	Olfactometer3	0	2	1	0	0	0	0	353	450	0	0	0	0	Olfactometer3	07_26_22_10_19_44	Amyl acetate	Amyl acetate	Blank box	NA	NA	NA	['Olfactometer1', 'Olfactometer2', 'Olfactometer1']	[341.0, 450.0, 12.0]	[4.4491636753082275, 2.3236770629882812, 5.0521862506866455]	0	0	1	0.1	0.1
17	Team1	Edgar	10	3000	99	3	3	AFC	No	No	NA	0.8	0	1	Yes	0	No	NA	blank	All Clear	0	1	0	0	0	0	0	275	0	0	0	0	0	All Clear	07_26_22_10_20_42	Blank box	Gloves	Blank box	NA	NA	NA	['Olfactometer1']	[275.0]	[4.742254018783569]	0	0	2	0.1	0.1
18	Team1	Edgar	10	3000	99	3	3	AFC	No	No	NA	0.8	0	1	Yes	0	No	NA	Olfactometer3	Olfactometer3	0	0	1	1	0	0	0	0	332	293	0	0	0	Olfactometer3	07_26_22_10_21_23	Amyl acetate	Distractor box	Human scent	NA	NA	NA	['Olfactometer2', 'Olfactometer3']	[332.0, 293.0]	[4.097019195556641, 1.0589919090270996]	1	0	3	0.1	0.1
19	Team1	Edgar	10	3000	99	3	3	AFC	No	No	NA	0.8	0	1	Yes	0	No	NA	Olfactometer3	Olfactometer3	0	0	0	2	0	0	0	0	0	740	0	0	0	Olfactometer3	07_26_22_10_22_04	Cotton	Deodorant	Human scent	NA	NA	NA	['Olfactometer3', 'Olfactometer3']	[389.0, 351.0]	[6.669311761856079, 1.5226449966430664]	1	0	4	0.1	0.1
20	Team1	Edgar	10	3000	99	3	3	AFC	No	No	NA	0.8	0	1	Yes	0	No	NA	Olfactometer2	Olfactometer2	0	0	1	0	0	0	0	0	412	0	0	0	0	Olfactometer2	07_26_22_10_22_44	Cotton	Human scent	Distractor box	NA	NA	NA	['Olfactometer2']	[412.0]	[1.4868769645690918]	1	0	5	0.1	0.1
21	Team1	Edgar	10	3000	99	3	3	AFC	No	No	NA	0.8	0	1	Yes	0	No	NA	Olfactometer3	Olfactometer2	0	0	3	2	0	0	0	0	440	708	0	0	0	Olfactometer2	07_26_22_10_23_29	Gloves	Gloves	Human scent	NA	NA	NA	['Olfactometer2', 'Olfactometer2', 'Olfactometer2', 'Olfactometer3', 'Olfactometer3']	[39.0, 44.0, 357.0, 353.0, 355.0]	[5.286150932312012, 1.4736018180847168, 1.9686534404754639, 0.8491120338439941, 1.3848071098327637]	1	0	6	0.1	0.1
22	Team1	Edgar	10	3000	99	3	3	AFC	No	No	NA	0.8	0	1	Yes	0	No	NA	Olfactometer1	Olfactometer3	0	1	0	2	0	0	0	472	0	523	0	0	0	Olfactometer3	07_26_22_10_24_18	Human scent	Cotton	Deodorant	NA	NA	NA	['Olfactometer3', 'Olfactometer3', 'Olfactometer1']	[132.0, 391.0, 472.0]	[7.10343337059021, 0.4480423927307129, 7.417738914489746]	1	0	7	0.1	0.1
23	Team1	Edgar	10	3000	99	3	3	AFC	No	No	NA	0.8	0	1	Yes	0	No	NA	Olfactometer1	Olfactometer1	0	1	0	0	0	0	0	168	0	0	0	0	0	Olfactometer1	07_26_22_10_24_57	Human scent	Gloves	Amyl acetate	NA	NA	NA	['Olfactometer1']	[168.0]	[4.6477649211883545]	1	0	8	0.1	0.1
24	Team1	Edgar	10	3000	99	3	3	AFC	No	No	NA	0.8	0	1	Yes	0	No	NA	Olfactometer2	Olfactometer2	0	1	1	0	0	0	0	288	441	0	0	0	0	Olfactometer2	07_26_22_10_25_38	Distractor box	Human scent	Amyl acetate	NA	NA	NA	['Olfactometer1', 'Olfactometer2']	[288.0, 441.0]	[5.816287279129028, 0.7428481578826904]	1	0	9	0.1	0.1
25	Team1	Edgar	10	3000	99	3	3	AFC	No	No	NA	0.8	0	1	Yes	0	No	NA	Olfactometer1	Olfactometer1	0	1	1	0	0	0	0	316	366	0	0	0	0	Olfactometer1	07_26_22_10_26_34	Human scent	Blank box	Blank box	NA	NA	NA	['Olfactometer2', 'Olfactometer1']	[366.0, 316.0]	[10.226140975952148, 10.504582166671753]	1	0	10	0.1	0.1
46	Team2	Edgar	10	3000	99	1	1	AFC	No	No	NA	1	0	1	Yes	0	No	NA	Olfactometer3	Olfactometer3	0	0	0	0	0	0	0	0	0	0	0	0	0	Olfactometer3	07_26_22_10_37_30	Distractor box	Distractor box	Human scent	NA	NA	NA	[]	[]	[]	1	0	1	0.1	0.1
47	Team2	Edgar	10	3000	99	1	1	AFC	No	No	NA	1	0	1	Yes	0	No	NA	Olfactometer3	Olfactometer3	0	2	0	0	0	0	0	357	0	0	0	0	0	Olfactometer3	07_26_22_10_38_13	Cotton	Deodorant	Human scent	NA	NA	NA	['Olfactometer1', 'Olfactometer1']	[61.0, 296.0]	[7.509584903717041, 0.3375566005706787]	1	0	2	0.1	0.1
48	Team2	Edgar	10	3000	99	1	1	AFC	No	No	NA	1	0	1	Yes	0	No	NA	Olfactometer2	Olfactometer2	0	0	0	0	0	0	0	0	0	0	0	0	0	Olfactometer2	07_26_22_10_38_48	Blank box	Human scent	Amyl acetate	NA	NA	NA	[]	[]	[]	1	0	3	0.1	0.1
49	Team2	Edgar	10	3000	99	1	1	AFC	No	No	NA	1	0	1	Yes	0	No	NA	Olfactometer1	Olfactometer1	0	0	4	0	0	0	0	0	382	0	0	0	0	Olfactometer1	07_26_22_10_39_42	Human scent	Deodorant	Gloves	NA	NA	NA	['Olfactometer2', 'Olfactometer2', 'Olfactometer2', 'Olfactometer2']	[65.0, 8.0, 104.0, 205.0]	[11.796764850616455, 0.0, 0.26905155181884766, 5.544865846633911]	1	0	4	0.1	0.1
50	Team2	Edgar	10	3000	99	1	1	AFC	No	No	NA	1	0	1	Yes	0	No	NA	Olfactometer2	Olfactometer2	0	0	2	0	0	0	0	0	348	0	0	0	0	Olfactometer2	07_26_22_10_40_31	Amyl acetate	Human scent	Gloves	NA	NA	NA	['Olfactometer2', 'Olfactometer2']	[47.0, 301.0]	[16.508203983306885, 0.38063573837280273]	1	0	5	0.1	0.1
51	Team2	Edgar	10	3000	99	1	1	AFC	No	No	NA	1	0	1	Yes	0	No	NA	Olfactometer1	Olfactometer1	0	0	0	0	0	0	0	0	0	0	0	0	0	Olfactometer1	07_26_22_10_41_37	Human scent	Cotton	Amyl acetate	NA	NA	NA	[]	[]	[]	1	0	6	0.1	0.1
52	Team2	Edgar	10	3000	99	1	1	AFC	No	No	NA	1	0	1	Yes	0	No	NA	Olfactometer3	Olfactometer3	0	0	0	0	0	0	0	0	0	0	0	0	0	Olfactometer3	07_26_22_10_42_22	Gloves	Deodorant	Human scent	NA	NA	NA	[]	[]	[]	1	0	7	0.1	0.1
53	Team2	Edgar	10	3000	99	1	1	AFC	No	No	NA	1	0	1	Yes	0	No	NA	Olfactometer2	Olfactometer2	0	0	0	0	0	0	0	0	0	0	0	0	0	Olfactometer2	07_26_22_10_43_11	Cotton	Human scent	Blank box	NA	NA	NA	[]	[]	[]	1	0	8	0.1	0.1
54	Team2	Edgar	10	3000	99	1	1	AFC	No	No	NA	1	0	1	Yes	0	No	NA	Olfactometer1	Olfactometer1	0	0	1	0	0	0	0	0	580	0	0	0	0	Olfactometer1	07_26_22_10_44_03	Human scent	Blank box	Blank box	NA	NA	NA	['Olfactometer2']	[580.0]	[12.83853793144226]	1	0	9	0.1	0.1
55	Team2	Edgar	10	3000	99	1	1	AFC	No	No	NA	1	0	1	Yes	0	No	NA	Olfactometer1	Olfactometer1	0	0	0	0	0	0	0	0	0	0	0	0	0	Olfactometer1	07_26_22_10_44_52	Human scent	Deodorant	Gloves	NA	NA	NA	[]	[]	[]	1	0	10	0.1	0.1
56	Team2	Edgar	10	3000	99	2	2	AFC	No	No	NA	1	0	1	Yes	0	No	NA	Olfactometer1	Olfactometer1	0	0	0	0	0	0	0	0	0	0	0	0	0	Olfactometer1	07_26_22_10_57_25	Human scent	Blank box	Gloves	NA	NA	NA	[]	[]	[]	1	0	1	0.1	0.1
57	Team2	Edgar	10	3000	99	2	2	AFC	No	No	NA	1	0	1	Yes	0	No	NA	Olfactometer3	Olfactometer3	0	1	3	0	0	0	0	70	111	0	0	0	0	Olfactometer3	07_26_22_10_58_15	Deodorant	Distractor box	Human scent	NA	NA	NA	['Olfactometer1', 'Olfactometer2', 'Olfactometer2', 'Olfactometer2']	[70.0, 84.0, 1.0, 26.0]	[8.213217735290527, 4.736641883850098, 0.09518241882324219, 0.0]	1	0	2	0.1	0.1
58	Team2	Edgar	10	3000	99	2	2	AFC	No	No	NA	1	0	1	Yes	0	No	NA	Olfactometer2	Olfactometer2	0	0	0	0	0	0	0	0	0	0	0	0	0	Olfactometer2	07_26_22_10_59_03	Gloves	Human scent	Deodorant	NA	NA	NA	[]	[]	[]	1	0	3	0.1	0.1
59	Team2	Edgar	10	3000	99	2	2	AFC	No	No	NA	1	0	1	Yes	0	No	NA	Olfactometer3	Olfactometer3	0	1	1	2	0	0	0	94	74	109	0	0	0	Olfactometer3	07_26_22_11_00_33	Distractor box	Cotton	Human scent	NA	NA	NA	['Olfactometer1', 'Olfactometer2', 'Olfactometer3', 'Olfactometer3']	[94.0, 74.0, 25.0, 84.0]	[19.48366379737854, 0.3927116394042969, 0.3010547161102295, 38.06027817726135]	1	0	4	0.1	0.1
60	Team2	Edgar	10	3000	99	2	2	AFC	No	No	NA	1	0	1	Yes	0	No	NA	Olfactometer1	Olfactometer1	0	0	0	0	0	0	0	0	0	0	0	0	0	Olfactometer1	07_26_22_11_01_29	Human scent	Distractor box	Cotton	NA	NA	NA	[]	[]	[]	1	0	5	0.1	0.1
61	Team2	Edgar	10	3000	99	3	3	AFC	No	No	NA	0.8	0	1	Yes	0	No	NA	Olfactometer3	Olfactometer3	0	0	0	0	0	0	0	0	0	0	0	0	0	Olfactometer3	07_26_22_11_11_51	Gloves	Cotton	Human scent	NA	NA	NA	[]	[]	[]	1	0	1	0.1	0.1
62	Team2	Edgar	10	3000	99	3	3	AFC	No	No	NA	0.8	0	1	Yes	0	No	NA	Olfactometer3	Olfactometer2	0	0	0	1	0	0	0	0	0	33	0	0	0	Olfactometer2	07_26_22_11_12_51	Distractor box	Distractor box	Human scent	NA	NA	NA	['Olfactometer3']	[33.0]	[25.813332557678223]	1	0	2	0.1	0.1
63	Team2	Edgar	10	3000	99	3	3	AFC	No	No	NA	0.8	0	1	Yes	0	No	NA	blank	All Clear	0	2	4	0	0	0	0	2	750	0	0	0	0	All Clear	07_26_22_11_14_29	Amyl acetate	Deodorant	Deodorant	NA	NA	NA	['Olfactometer2', 'Olfactometer1', 'Olfactometer1', 'Olfactometer2', 'Olfactometer2', 'Olfactometer2']	[56.0, 1.0, 1.0, 73.0, 517.0, 104.0]	[17.40041208267212, 5.219323396682739, 0.0, 17.512068271636963, 0.559241771697998, 20.68162202835083]	0	0	3	0.1	0.1
64	Team2	Edgar	10	3000	99	3	3	AFC	No	No	NA	0.8	0	1	Yes	0	No	NA	Olfactometer1	Olfactometer2	0	1	0	0	0	0	0	590	0	0	0	0	0	Olfactometer2	07_26_22_11_15_27	Human scent	Distractor box	Deodorant	NA	NA	NA	['Olfactometer1']	[590.0]	[23.94046902656555]	1	0	4	0.1	0.1
65	Team2	Edgar	10	3000	99	3	3	AFC	No	No	NA	0.8	0	1	Yes	0	No	NA	Olfactometer2	All Clear	0	0	0	0	0	0	0	0	0	0	0	0	0	All Clear	07_26_22_11_16_56	Distractor box	Human scent	Amyl acetate	NA	NA	NA	[]	[]	[]	1	0	5	0.1	0.1
66	Team2	Edgar	10	3000	99	3	3	AFC	No	No	NA	0.8	0	1	Yes	0	No	NA	Olfactometer2	Olfactometer2	0	1	1	1	0	0	0	45	80	233	0	0	0	Olfactometer2	07_26_22_11_17_57	Amyl acetate	Human scent	Cotton	NA	NA	NA	['Olfactometer1', 'Olfactometer2', 'Olfactometer3']	[45.0, 80.0, 233.0]	[11.439981460571289, 0.14068388938903809, 12.862777709960938]	1	0	6	0.1	0.1
67	Team2	Edgar	10	3000	99	3	3	AFC	No	No	NA	0.8	0	1	Yes	0	No	NA	Olfactometer1	Olfactometer2	0	1	2	1	0	0	0	53	165	85	0	0	0	Olfactometer2	07_26_22_11_19_08	Human scent	Deodorant	Amyl acetate	NA	NA	NA	['Olfactometer2', 'Olfactometer2', 'Olfactometer3', 'Olfactometer1']	[127.0, 38.0, 85.0, 53.0]	[26.963823080062866, 0.03129935264587402, 0.17442989349365234, 10.299038648605347]	1	0	7	0.1	0.1
68	Team2	Edgar	10	3000	99	3	3	AFC	No	No	NA	0.8	0	1	Yes	0	No	NA	blank	All Clear	0	0	1	1	0	0	0	0	165	491	0	0	0	All Clear	07_26_22_11_20_00	Blank box	Blank box	Distractor box	NA	NA	NA	['Olfactometer3', 'Olfactometer2']	[491.0, 165.0]	[15.692216157913208, 1.5892605781555176]	0	0	8	0.1	0.1
69	Team2	Edgar	10	3000	99	3	3	AFC	No	No	NA	0.8	0	1	Yes	0	No	NA	Olfactometer3	Olfactometer1	0	4	3	2	0	0	0	245	144	57	0	0	0	Olfactometer1	07_26_22_11_21_35	Distractor box	Distractor box	Human scent	NA	NA	NA	['Olfactometer2', 'Olfactometer2', 'Olfactometer2', 'Olfactometer3', 'Olfactometer1', 'Olfactometer1', 'Olfactometer1', 'Olfactometer1', 'Olfactometer3']	[64.0, 3.0, 77.0, 19.0, 20.0, 1.0, 1.0, 223.0, 38.0]	[24.635332584381104, 0.0, 1.6438546180725098, 0.7854504585266113, 19.296842336654663, 0.0, 0.0, 0.15326714515686035, 16.75926423072815]	1	0	9	0.1	0.1
70	Team2	Edgar	10	3000	99	3	3	AFC	No	No	NA	0.8	0	1	Yes	0	No	NA	Olfactometer1	Olfactometer1	0	1	0	0	0	0	0	228	0	0	0	0	0	Olfactometer1	07_26_22_11_22_30	Human scent	Amyl acetate	Deodorant	NA	NA	NA	['Olfactometer1']	[228.0]	[18.308462142944336]	1	0	10	0.1	0.1
91	Team3	Edgar	10	3000	99	1	1	AFC	No	No	NA	1	0	1	Yes	0	No	NA	Olfactometer3	All Clear	0	1	6	5	0	0	0	420	825	1070	0	0	0	All Clear	07_26_22_12_13_30	Gloves	Amyl acetate	Human scent	NA	NA	NA	['Olfactometer2', 'Olfactometer2', 'Olfactometer2', 'Olfactometer2', 'Olfactometer3', 'Olfactometer3', 'Olfactometer3', 'Olfactometer1', 'Olfactometer2', 'Olfactometer2', 'Olfactometer3', 'Olfactometer3']	[1.0, 44.0, 22.0, 56.0, 3.0, 2.0, 185.0, 420.0, 657.0, 45.0, 261.0, 619.0]	[11.582397937774658, 0.0009958744049072266, 0.032889366149902344, 0.42012810707092285, 0.29625487327575684, 0.0010159015655517578, 0.23910784721374512, 0.7877581119537354, 1.4957878589630127, 0.11987161636352539, 1.5565769672393799, 1.139435052871704]	1	0	1	0.1	0.1
92	Team3	Edgar	10	3000	99	1	1	AFC	No	No	NA	1	0	1	Yes	0	No	NA	Olfactometer2	Olfactometer2	0	1	2	0	0	0	0	600	867	0	0	0	0	Olfactometer2	07_26_22_12_14_08	Blank box	Human scent	Gloves	NA	NA	NA	['Olfactometer1', 'Olfactometer2', 'Olfactometer2']	[600.0, 242.0, 625.0]	[5.124862432479858, 0.8141090869903564, 0.8997952938079834]	1	0	2	0.1	0.1
93	Team3	Edgar	10	3000	99	1	1	AFC	No	No	NA	1	0	1	Yes	0	No	NA	Olfactometer1	Olfactometer1	0	1	0	0	0	0	0	115	0	0	0	0	0	Olfactometer1	07_26_22_12_14_45	Human scent	Blank box	Distractor box	NA	NA	NA	['Olfactometer1']	[115.0]	[4.576789617538452]	1	0	3	0.1	0.1
94	Team3	Edgar	10	3000	99	1	1	AFC	No	No	NA	1	0	1	Yes	0	No	NA	Olfactometer1	Olfactometer1	0	1	0	0	0	0	0	324	0	0	0	0	0	Olfactometer1	07_26_22_12_15_21	Human scent	Deodorant	Amyl acetate	NA	NA	NA	['Olfactometer1']	[324.0]	[5.10120415687561]	1	0	4	0.1	0.1
95	Team3	Edgar	10	3000	99	1	1	AFC	No	No	NA	1	0	1	Yes	0	No	NA	Olfactometer2	Olfactometer2	0	1	5	0	0	0	0	533	1631	0	0	0	0	Olfactometer2	07_26_22_12_16_02	Cotton	Human scent	Gloves	NA	NA	NA	['Olfactometer1', 'Olfactometer2', 'Olfactometer2', 'Olfactometer2', 'Olfactometer2', 'Olfactometer2']	[533.0, 476.0, 422.0, 536.0, 20.0, 177.0]	[3.856167793273926, 1.4681222438812256, 2.3593719005584717, 0.5203194618225098, 0.41995978355407715, 0.17928552627563477]	1	0	5	0.1	0.1
96	Team3	Edgar	10	3000	99	1	1	AFC	No	No	NA	1	0	1	Yes	0	No	NA	Olfactometer1	Olfactometer1	0	2	0	0	0	0	0	574	0	0	0	0	0	Olfactometer1	07_26_22_12_16_40	Human scent	Amyl acetate	Blank box	NA	NA	NA	['Olfactometer1', 'Olfactometer1']	[289.0, 285.0]	[4.578351736068726, 2.4070115089416504]	1	0	6	0.1	0.1
97	Team3	Edgar	10	3000	99	1	1	AFC	No	No	NA	1	0	1	Yes	0	No	NA	Olfactometer3	Olfactometer3	0	1	2	4	0	0	0	455	1506	3190	0	0	0	Olfactometer3	07_26_22_12_17_28	Deodorant	Cotton	Human scent	NA	NA	NA	['Olfactometer1', 'Olfactometer2', 'Olfactometer2', 'Olfactometer3', 'Olfactometer3', 'Olfactometer3', 'Olfactometer3']	[455.0, 820.0, 686.0, 1962.0, 384.0, 498.0, 346.0]	[4.303711891174316, 1.593292474746704, 0.8408081531524658, 3.016296625137329, 0.33900976181030273, 1.440453052520752, 3.925577163696289]	1	0	7	0.1	0.1
98	Team3	Edgar	10	3000	99	1	1	AFC	No	No	NA	1	0	1	Yes	0	No	NA	Olfactometer2	Olfactometer2	0	1	4	0	0	0	0	183	950	0	0	0	0	Olfactometer2	07_26_22_12_18_15	Amyl acetate	Human scent	Deodorant	NA	NA	NA	['Olfactometer1', 'Olfactometer2', 'Olfactometer2', 'Olfactometer2', 'Olfactometer2']	[183.0, 345.0, 57.0, 364.0, 184.0]	[4.318252801895142, 1.5350303649902344, 0.0010132789611816406, 3.616220474243164, 5.038964748382568]	1	0	8	0.1	0.1
99	Team3	Edgar	10	3000	99	1	1	AFC	No	No	NA	1	0	1	Yes	0	No	NA	Olfactometer1	Olfactometer1	0	1	0	0	0	0	0	241	0	0	0	0	0	Olfactometer1	07_26_22_12_18_57	Human scent	Cotton	Gloves	NA	NA	NA	['Olfactometer1']	[241.0]	[8.561608076095581]	1	0	9	0.1	0.1
100	Team3	Edgar	10	3000	99	1	1	AFC	No	No	NA	1	0	1	Yes	0	No	NA	Olfactometer3	Olfactometer3	0	3	8	3	0	0	0	735	1106	1135	0	0	0	Olfactometer3	07_26_22_12_20_22	Deodorant	Blank box	Human scent	NA	NA	NA	['Olfactometer2', 'Olfactometer3', 'Olfactometer2', 'Olfactometer2', 'Olfactometer2', 'Olfactometer2', 'Olfactometer1', 'Olfactometer1', 'Olfactometer2', 'Olfactometer2', 'Olfactometer2', 'Olfactometer3', 'Olfactometer1', 'Olfactometer3']	[30.0, 235.0, 71.0, 34.0, 347.0, 261.0, 33.0, 52.0, 1.0, 23.0, 339.0, 485.0, 650.0, 415.0]	[5.335788726806641, 1.4098365306854248, 1.7437810897827148, 2.8941824436187744, 3.372495174407959, 2.8136744499206543, 29.28641438484192, 1.896350383758545, 0.1160893440246582, 0.0009965896606445312, 0.4197869300842285, 0.5961627960205078, 0.847531795501709, 2.4749584197998047]	1	0	10	0.1	0.1
101	Team3	Edgar	10	3000	99	2	2	AFC	No	No	NA	1	0	1	Yes	0	No	NA	Olfactometer3	Olfactometer3	0	0	0	2	0	0	0	0	0	353	0	0	0	Olfactometer3	07_26_22_12_22_25	Amyl acetate	Deodorant	Human scent	NA	NA	NA	['Olfactometer3', 'Olfactometer3']	[27.0, 326.0]	[8.452696323394775, 0.2798771858215332]	1	0	1	0.1	0.1
102	Team3	Edgar	10	3000	99	2	2	AFC	No	No	NA	1	0	1	Yes	0	No	NA	Olfactometer2	Olfactometer2	0	0	1	0	0	0	0	0	329	0	0	0	0	Olfactometer2	07_26_22_12_23_03	Distractor box	Human scent	Amyl acetate	NA	NA	NA	['Olfactometer2']	[329.0]	[6.624290227890015]	1	0	2	0.1	0.1
103	Team3	Edgar	10	3000	99	2	2	AFC	No	No	NA	1	0	1	Yes	0	No	NA	Olfactometer2	Olfactometer2	0	1	5	1	0	0	0	363	1302	507	0	0	0	Olfactometer2	07_26_22_12_23_49	Blank box	Human scent	Distractor box	NA	NA	NA	['Olfactometer1', 'Olfactometer2', 'Olfactometer3', 'Olfactometer2', 'Olfactometer2', 'Olfactometer2', 'Olfactometer2']	[363.0, 670.0, 507.0, 1.0, 69.0, 1.0, 561.0]	[5.165322303771973, 0.9887862205505371, 1.023683786392212, 1.1967263221740723, 0.0009968280792236328, 0.0, 5.615427732467651]	1	0	3	0.1	0.1
104	Team3	Edgar	10	3000	99	2	2	AFC	No	No	NA	1	0	1	Yes	0	No	NA	Olfactometer1	Olfactometer1	0	1	0	0	0	0	0	347	0	0	0	0	0	Olfactometer1	07_26_22_12_24_32	Human scent	Deodorant	Gloves	NA	NA	NA	['Olfactometer1']	[347.0]	[7.534449815750122]	1	0	4	0.1	0.1
105	Team3	Edgar	10	3000	99	2	2	AFC	No	No	NA	1	0	1	Yes	0	No	NA	Olfactometer3	Olfactometer3	0	6	1	9	0	0	0	1606	384	742	0	0	0	Olfactometer3	07_26_22_12_26_38	Distractor box	Deodorant	Human scent	NA	NA	NA	['Olfactometer1', 'Olfactometer1', 'Olfactometer1', 'Olfactometer1', 'Olfactometer1', 'Olfactometer1', 'Olfactometer2', 'Olfactometer3', 'Olfactometer3', 'Olfactometer3', 'Olfactometer3', 'Olfactometer3', 'Olfactometer3', 'Olfactometer3', 'Olfactometer3', 'Olfactometer3']	[274.0, 33.0, 301.0, 252.0, 722.0, 24.0, 384.0, 23.0, 44.0, 2.0, 222.0, 91.0, 47.0, 18.0, 13.0, 282.0]	[7.111422300338745, 19.79590129852295, 0.2244570255279541, 0.3001084327697754, 20.48563861846924, 1.0543677806854248, 0.5318174362182617, 1.8641483783721924, 0.5406055450439453, 0.0, 0.8388676643371582, 0.4798309803009033, 0.4808211326599121, 0.35985231399536133, 0.5998387336730957, 39.62272095680237]	1	0	5	0.1	0.1
106	Team3	Edgar	10	3000	99	2	2	AFC	No	No	NA	1	0	1	Yes	0	No	NA	Olfactometer3	Olfactometer3	0	2	1	1	0	0	0	459	45	257	0	0	0	Olfactometer3	07_26_22_12_27_52	Distractor box	Cotton	Human scent	NA	NA	NA	['Olfactometer1', 'Olfactometer3', 'Olfactometer1', 'Olfactometer2']	[401.0, 257.0, 58.0, 45.0]	[39.61898112297058, 1.3565599918365479, 0.7836012840270996, 0.11210846900939941]	1	0	6	0.1	0.1
107	Team3	Edgar	10	3000	99	2	2	AFC	No	No	NA	1	0	1	Yes	0	No	NA	Olfactometer1	Olfactometer1	0	7	13	1	0	0	0	2574	1003	539	0	0	0	Olfactometer1	07_26_22_12_29_06	Human scent	Blank box	Deodorant	NA	NA	NA	['Olfactometer1', 'Olfactometer1', 'Olfactometer1', 'Olfactometer1', 'Olfactometer2', 'Olfactometer2', 'Olfactometer2', 'Olfactometer3', 'Olfactometer2', 'Olfactometer2', 'Olfactometer2', 'Olfactometer2', 'Olfactometer2', 'Olfactometer2', 'Olfactometer2', 'Olfactometer1', 'Olfactometer2', 'Olfactometer2', 'Olfactometer2', 'Olfactometer1', 'Olfactometer1']	[186.0, 232.0, 234.0, 850.0, 551.0, 238.0, 3.0, 539.0, 8.0, 1.0, 1.0, 19.0, 2.0, 1.0, 7.0, 79.0, 118.0, 1.0, 53.0, 294.0, 699.0]	[0.42255496978759766, 17.942887783050537, 8.030368328094482, 4.268091678619385, 1.1672439575195312, 0.23848533630371094, 0.48078131675720215, 0.7234451770782471, 0.3561899662017822, 0.001992940902709961, 0.1779496669769287, 0.0040743350982666016, 0.003410816192626953, 0.0, 0.05243349075317383, 0.3086423873901367, 0.29131221771240234, 0.0009996891021728516, 0.11951279640197754, 1.0274314880371094,…	1	0	7	0.1	0.1
108	Team3	Edgar	10	3000	99	2	2	AFC	No	No	NA	1	0	1	Yes	0	No	NA	Olfactometer3	Olfactometer3	0	4	3	16	0	0	0	1049	1155	2040	0	0	0	Olfactometer3	07_26_22_12_30_23	Distractor box	Cotton	Human scent	NA	NA	NA	['Olfactometer1', 'Olfactometer1', 'Olfactometer1', 'Olfactometer3', 'Olfactometer3', 'Olfactometer3', 'Olfactometer3', 'Olfactometer3', 'Olfactometer3', 'Olfactometer3', 'Olfactometer1', 'Olfactometer3', 'Olfactometer2', 'Olfactometer3', 'Olfactometer3', 'Olfactometer3', 'Olfactometer3', 'Olfactometer3', 'Olfactometer3', 'Olfactometer3', 'Olfactometer2', 'Olfactometer2', 'Olfactometer3']	[174.0, 38.0, 373.0, 1.0, 20.0, 1.0, 4.0, 2.0, 17.0, 40.0, 464.0, 289.0, 360.0, 358.0, 130.0, 13.0, 289.0, 91.0, 20.0, 354.0, 330.0, 465.0, 411.0]	[5.469130992889404, 0.15717697143554688, 0.9605972766876221, 2.9051671028137207, 0.0, 0.0013282299041748047, 0.0, 0.029679059982299805, 0.0010073184967041016, 0.29946136474609375, 1.5033867359161377, 1.0758719444274902, 3.622805595397949, 0.637545108795166, 0.5996711254119873, 3.5571861267089844, 0.22226476669311523, 3.081883668899536, 0.7587335109710693, 0.4802243709564209, 2.6578314304351807, 9…	1	0	8	0.1	0.1
109	Team3	Edgar	10	3000	99	2	2	AFC	No	No	NA	1	0	1	Yes	0	No	NA	Olfactometer1	Olfactometer1	0	11	6	5	0	0	0	4244	1251	1473	0	0	0	Olfactometer1	07_26_22_12_31_34	Human scent	Gloves	Amyl acetate	NA	NA	NA	['Olfactometer3', 'Olfactometer2', 'Olfactometer1', 'Olfactometer1', 'Olfactometer1', 'Olfactometer2', 'Olfactometer3', 'Olfactometer3', 'Olfactometer3', 'Olfactometer1', 'Olfactometer2', 'Olfactometer1', 'Olfactometer2', 'Olfactometer2', 'Olfactometer1', 'Olfactometer1', 'Olfactometer1', 'Olfactometer1', 'Olfactometer1', 'Olfactometer1', 'Olfactometer2', 'Olfactometer3']	[346.0, 218.0, 364.0, 53.0, 397.0, 301.0, 448.0, 77.0, 262.0, 132.0, 1.0, 35.0, 272.0, 156.0, 274.0, 41.0, 369.0, 198.0, 2104.0, 277.0, 303.0, 340.0]	[10.12282109260559, 0.3361368179321289, 0.5481436252593994, 0.24057292938232422, 1.2599225044250488, 3.9726619720458984, 0.823326826095581, 1.019758701324463, 0.48012232780456543, 1.324153184890747, 0.11116361618041992, 0.18787384033203125, 0.053479909896850586, 0.6600525379180908, 2.426912546157837, 1.7199630737304688, 0.5396921634674072, 1.5005040168762207, 3.510169506072998, 5.030853033065796,…	1	0	9	0.1	0.1
110	Team3	Edgar	10	3000	99	2	2	AFC	No	No	NA	1	0	1	Yes	0	No	NA	Olfactometer2	Olfactometer2	0	6	11	1	0	0	0	1087	2716	350	0	0	0	Olfactometer2	07_26_22_12_32_48	Cotton	Human scent	Blank box	NA	NA	NA	['Olfactometer1', 'Olfactometer1', 'Olfactometer2', 'Olfactometer2', 'Olfactometer2', 'Olfactometer2', 'Olfactometer2', 'Olfactometer1', 'Olfactometer2', 'Olfactometer1', 'Olfactometer2', 'Olfactometer2', 'Olfactometer1', 'Olfactometer2', 'Olfactometer3', 'Olfactometer2', 'Olfactometer1', 'Olfactometer2']	[141.0, 145.0, 1.0, 2.0, 146.0, 5.0, 10.0, 29.0, 453.0, 295.0, 609.0, 352.0, 361.0, 277.0, 350.0, 286.0, 116.0, 575.0]	[1.9316189289093018, 0.4506042003631592, 0.3534274101257324, 0.001993417739868164, 0.17730927467346191, 0.0009915828704833984, 0.0010004043579101562, 0.1863877773284912, 0.35176825523376465, 0.8471717834472656, 4.097479581832886, 2.2464194297790527, 3.9960286617279053, 0.6937730312347412, 12.806807041168213, 0.9930281639099121, 6.396659851074219, 5.86929988861084]	1	0	10	0.1	0.1
111	Team3	Edgar	10	3000	45	3	3	AFC	No	No	NA	0.8	0	1	Yes	0	No	NA	Olfactometer3	Olfactometer3	0	1	1	1	0	0	0	358	341	693	0	0	0	Olfactometer3	07_26_22_12_44_23	Distractor box	Cotton	Human scent	NA	NA	NA	['Olfactometer1', 'Olfactometer2', 'Olfactometer3']	[358.0, 341.0, 693.0]	[6.831688404083252, 1.0563442707061768, 1.316441535949707]	1	0	1	0.1	0.1
112	Team3	Edgar	10	3000	45	3	3	AFC	No	No	NA	0.8	0	1	Yes	0	No	NA	Olfactometer1	Olfactometer1	0	1	0	0	0	0	0	369	0	0	0	0	0	Olfactometer1	07_26_22_12_45_03	Human scent	Cotton	Blank box	NA	NA	NA	['Olfactometer1']	[369.0]	[4.194242477416992]	1	0	2	0.1	0.1
113	Team3	Edgar	10	3000	45	3	3	AFC	No	No	NA	0.8	0	1	Yes	0	No	NA	Olfactometer1	All Clear	0	4	2	2	0	0	0	1671	456	769	0	0	0	All Clear	07_26_22_12_46_03	Human scent	Gloves	Cotton	NA	NA	NA	['Olfactometer1', 'Olfactometer1', 'Olfactometer1', 'Olfactometer2', 'Olfactometer3', 'Olfactometer2', 'Olfactometer3', 'Olfactometer1']	[524.0, 791.0, 59.0, 243.0, 613.0, 213.0, 156.0, 297.0]	[4.839820861816406, 1.7723736763000488, 0.12676119804382324, 0.8315749168395996, 1.022228717803955, 1.139760971069336, 0.4750406742095947, 14.551110982894897]	1	0	3	0.1	0.1
114	Team3	Edgar	10	3000	45	3	3	AFC	No	No	NA	0.8	0	1	Yes	0	No	NA	blank	All Clear	0	5	6	2	0	0	0	364	495	277	0	0	0	All Clear	07_26_22_12_47_02	Deodorant	Deodorant	Gloves	NA	NA	NA	['Olfactometer1', 'Olfactometer1', 'Olfactometer2', 'Olfactometer2', 'Olfactometer3', 'Olfactometer2', 'Olfactometer2', 'Olfactometer1', 'Olfactometer1', 'Olfactometer2', 'Olfactometer1', 'Olfactometer2', 'Olfactometer3']	[276.0, 11.0, 2.0, 141.0, 276.0, 17.0, 2.0, 1.0, 3.0, 133.0, 73.0, 200.0, 1.0]	[4.2678492069244385, 1.5348129272460938, 0.05597376823425293, 0.18432188034057617, 7.344708442687988, 1.531426191329956, 12.332913160324097, 0.0, 0.0055713653564453125, 0.02638864517211914, 0.0, 0.24025177955627441, 0.23306584358215332]	0	0	4	0.1	0.1
115	Team3	Edgar	10	3000	45	3	3	AFC	No	No	NA	0.8	0	1	Yes	0	No	NA	blank	All Clear	0	5	3	1	0	0	0	750	98	135	0	0	0	All Clear	07_26_22_12_47_51	Cotton	Distractor box	Amyl acetate	NA	NA	NA	['Olfactometer1', 'Olfactometer1', 'Olfactometer3', 'Olfactometer2', 'Olfactometer2', 'Olfactometer2', 'Olfactometer1', 'Olfactometer1', 'Olfactometer1']	[44.0, 279.0, 135.0, 1.0, 11.0, 86.0, 55.0, 333.0, 39.0]	[7.142772436141968, 0.3406343460083008, 1.1924560070037842, 0.18300461769104004, 0.0, 0.29540300369262695, 0.42777132987976074, 5.782603979110718, 2.0993683338165283]	0	0	5	0.1	0.1
116	Team3	Edgar	10	3000	45	3	3	AFC	No	No	NA	0.8	0	1	Yes	0	No	NA	Olfactometer3	Olfactometer3	0	2	2	5	0	0	0	378	201	1642	0	0	0	Olfactometer3	07_26_22_12_48_41	Gloves	Gloves	Human scent	NA	NA	NA	['Olfactometer3', 'Olfactometer3', 'Olfactometer1', 'Olfactometer2', 'Olfactometer1', 'Olfactometer2', 'Olfactometer3', 'Olfactometer3', 'Olfactometer3']	[474.0, 264.0, 124.0, 61.0, 254.0, 140.0, 526.0, 34.0, 344.0]	[6.026320219039917, 0.516808032989502, 1.388641357421875, 0.17686939239501953, 1.4394261837005615, 0.662055492401123, 1.0115017890930176, 0.05946159362792969, 2.110374689102173]	1	0	6	0.1	0.1
117	Team3	Edgar	10	3000	45	3	3	AFC	No	No	NA	0.8	0	1	Yes	0	No	NA	Olfactometer2	Olfactometer2	0	1	2	6	0	0	0	65	2283	353	0	0	0	Olfactometer2	07_26_22_12_49_30	Cotton	Human scent	Cotton	NA	NA	NA	['Olfactometer1', 'Olfactometer2', 'Olfactometer3', 'Olfactometer3', 'Olfactometer3', 'Olfactometer3', 'Olfactometer3', 'Olfactometer3', 'Olfactometer2']	[65.0, 82.0, 3.0, 5.0, 8.0, 23.0, 12.0, 302.0, 2201.0]	[5.560047388076782, 0.3307831287384033, 0.23206710815429688, 0.010828733444213867, 0.055051326751708984, 0.0, 0.05938720703125, 6.020688772201538, 2.6491036415100098]	1	0	7	0.1	0.1
118	Team3	Edgar	10	3000	45	3	3	AFC	No	No	NA	0.8	0	1	Yes	0	No	NA	Olfactometer3	Olfactometer3	0	1	0	2	0	0	0	390	0	500	0	0	0	Olfactometer3	07_26_22_12_50_17	Deodorant	Gloves	Human scent	NA	NA	NA	['Olfactometer1', 'Olfactometer3', 'Olfactometer3']	[390.0, 440.0, 60.0]	[6.826021671295166, 2.8702545166015625, 0.6944212913513184]	1	0	8	0.1	0.1
119	Team3	Edgar	10	3000	45	3	3	AFC	No	No	NA	0.8	0	1	Yes	0	No	NA	Olfactometer2	Olfactometer2	0	1	1	1	0	0	0	379	932	210	0	0	0	Olfactometer2	07_26_22_12_51_06	Gloves	Human scent	Gloves	NA	NA	NA	['Olfactometer1', 'Olfactometer3', 'Olfactometer2']	[379.0, 210.0, 932.0]	[6.804833889007568, 2.9952118396759033, 2.8266966342926025]	1	0	9	0.1	0.1
120	Team3	Edgar	10	3000	45	3	3	AFC	No	No	NA	0.8	0	1	Yes	0	No	NA	Olfactometer1	Olfactometer1	0	5	2	2	0	0	0	2520	217	386	0	0	0	Olfactometer1	07_26_22_12_51_59	Human scent	Distractor box	Deodorant	NA	NA	NA	['Olfactometer1', 'Olfactometer3', 'Olfactometer1', 'Olfactometer1', 'Olfactometer2', 'Olfactometer3', 'Olfactometer2', 'Olfactometer1', 'Olfactometer1']	[535.0, 211.0, 2.0, 45.0, 56.0, 175.0, 161.0, 1570.0, 368.0]	[4.9477858543396, 2.008302927017212, 0.7317349910736084, 0.059923648834228516, 0.5360696315765381, 0.35651206970214844, 5.547933101654053, 2.2597298622131348, 2.851658582687378]	1	0	10	0.1	0.1
141	Team4	Edgar	20	3000	99	1	1	AFC	No	No	NA	1	0	1	Yes	0	No	NA	Olfactometer1	Olfactometer1	0	4	0	0	0	0	0	627	0	0	0	0	0	Olfactometer1	07_26_22_13_10_32	Human scent	Distractor box	Cotton	NA	NA	NA	['Olfactometer1', 'Olfactometer1', 'Olfactometer1', 'Olfactometer1']	[171.0, 205.0, 37.0, 214.0]	[5.3782172203063965, 0.21911096572875977, 6.687443494796753, 0.2133021354675293]	1	0	1	0.1	0.1
142	Team4	Edgar	20	3000	99	1	1	AFC	No	No	NA	1	0	1	Yes	0	No	NA	Olfactometer2	Olfactometer2	0	1	7	0	0	0	0	95	1593	0	0	0	0	Olfactometer2	07_26_22_13_11_26	Distractor box	Human scent	Gloves	NA	NA	NA	['Olfactometer2', 'Olfactometer2', 'Olfactometer2', 'Olfactometer2', 'Olfactometer2', 'Olfactometer2', 'Olfactometer1', 'Olfactometer2']	[211.0, 244.0, 60.0, 140.0, 339.0, 505.0, 95.0, 94.0]	[6.2125444412231445, 3.5237886905670166, 2.7706074714660645, 1.7131798267364502, 1.499269962310791, 3.0188405513763428, 1.6903102397918701, 0.3919403553009033]	1	0	2	0.1	0.1
143	Team4	Edgar	20	3000	99	1	1	AFC	No	No	NA	1	0	1	Yes	0	No	NA	Olfactometer3	Olfactometer3	0	2	0	2	0	0	0	1042	0	520	0	0	0	Olfactometer3	07_26_22_13_12_47	Deodorant	Cotton	Human scent	NA	NA	NA	['Olfactometer1', 'Olfactometer1', 'Olfactometer3', 'Olfactometer3']	[649.0, 393.0, 277.0, 243.0]	[6.589401721954346, 4.9303138256073, 14.928321599960327, 23.226505279541016]	1	0	3	0.1	0.1
144	Team4	Edgar	20	3000	99	1	1	AFC	No	No	NA	1	0	1	Yes	0	No	NA	Olfactometer2	Olfactometer2	0	5	10	1	0	0	0	1488	1662	38	0	0	0	Olfactometer2	07_26_22_13_14_20	Amyl acetate	Human scent	Gloves	NA	NA	NA	['Olfactometer1', 'Olfactometer3', 'Olfactometer2', 'Olfactometer1', 'Olfactometer2', 'Olfactometer2', 'Olfactometer2', 'Olfactometer2', 'Olfactometer1', 'Olfactometer2', 'Olfactometer2', 'Olfactometer1', 'Olfactometer1', 'Olfactometer2', 'Olfactometer2', 'Olfactometer2']	[566.0, 38.0, 333.0, 69.0, 239.0, 35.0, 18.0, 75.0, 378.0, 123.0, 180.0, 19.0, 456.0, 411.0, 170.0, 78.0]	[4.860812664031982, 1.5885026454925537, 0.5149030685424805, 0.2698342800140381, 8.157465696334839, 11.332318544387817, 0.0, 0.16135478019714355, 12.593297243118286, 0.4265115261077881, 0.23940777778625488, 1.2292556762695312, 13.757086515426636, 0.613332986831665, 7.23014760017395, 0.809995174407959]	1	0	4	0.1	0.1
145	Team4	Edgar	20	3000	99	1	1	AFC	No	No	NA	1	0	1	Yes	0	No	NA	Olfactometer3	Olfactometer3	0	1	2	5	0	0	0	242	374	809	0	0	0	Olfactometer3	07_26_22_13_15_30	Cotton	Blank box	Human scent	NA	NA	NA	['Olfactometer1', 'Olfactometer3', 'Olfactometer2', 'Olfactometer2', 'Olfactometer3', 'Olfactometer3', 'Olfactometer3', 'Olfactometer3']	[242.0, 35.0, 40.0, 334.0, 90.0, 168.0, 272.0, 244.0]	[18.40672254562378, 2.5169970989227295, 3.7050840854644775, 0.20940589904785156, 5.151954412460327, 0.0923910140991211, 3.3869640827178955, 3.787400484085083]	1	0	5	0.1	0.1
146	Team4	Edgar	20	3000	99	1	1	AFC	No	No	NA	1	0	1	Yes	0	No	NA	Olfactometer1	Olfactometer1	0	4	0	0	0	0	0	458	0	0	0	0	0	Olfactometer1	07_26_22_13_16_52	Human scent	Blank box	Gloves	NA	NA	NA	['Olfactometer1', 'Olfactometer1', 'Olfactometer1', 'Olfactometer1']	[61.0, 246.0, 92.0, 59.0]	[4.55960488319397, 22.37688684463501, 4.211327314376831, 0.02985072135925293]	1	0	6	0.1	0.1
147	Team4	Edgar	20	3000	99	1	1	AFC	No	No	NA	1	0	1	Yes	0	No	NA	Olfactometer2	Olfactometer2	0	3	9	0	0	0	0	553	1440	0	0	0	0	Olfactometer2	07_26_22_13_18_14	Gloves	Human scent	Gloves	NA	NA	NA	['Olfactometer2', 'Olfactometer2', 'Olfactometer2', 'Olfactometer2', 'Olfactometer1', 'Olfactometer1', 'Olfactometer1', 'Olfactometer2', 'Olfactometer2', 'Olfactometer2', 'Olfactometer2', 'Olfactometer2']	[32.0, 317.0, 341.0, 305.0, 404.0, 50.0, 99.0, 97.0, 164.0, 2.0, 6.0, 176.0]	[10.605431318283081, 4.97942328453064, 3.5865590572357178, 14.824075937271118, 6.092328786849976, 0.09567618370056152, 0.17926573753356934, 0.5718908309936523, 3.807122230529785, 4.199592113494873, 0.0012121200561523438, 0.09221291542053223]	1	0	7	0.1	0.1
148	Team4	Edgar	20	3000	99	1	1	AFC	No	No	NA	1	0	1	Yes	0	No	NA	Olfactometer1	Olfactometer1	0	4	7	0	0	0	0	684	1356	0	0	0	0	Olfactometer1	07_26_22_13_19_42	Human scent	Amyl acetate	Gloves	NA	NA	NA	['Olfactometer2', 'Olfactometer2', 'Olfactometer2', 'Olfactometer1', 'Olfactometer2', 'Olfactometer2', 'Olfactometer2', 'Olfactometer2', 'Olfactometer1', 'Olfactometer1', 'Olfactometer1']	[14.0, 66.0, 418.0, 61.0, 89.0, 56.0, 309.0, 404.0, 40.0, 278.0, 305.0]	[10.763204097747803, 0.4482443332672119, 0.4802734851837158, 0.9285163879394531, 18.954622507095337, 0.45729517936706543, 0.4201846122741699, 0.41971397399902344, 10.368042230606079, 0.2803213596343994, 5.7794575691223145]	1	0	8	0.1	0.1
149	Team4	Edgar	20	3000	99	1	1	AFC	No	No	NA	1	0	1	Yes	0	No	NA	Olfactometer2	Olfactometer2	0	4	8	0	0	0	0	115	1448	0	0	0	0	Olfactometer2	07_26_22_13_21_02	Cotton	Human scent	Cotton	NA	NA	NA	['Olfactometer1', 'Olfactometer1', 'Olfactometer1', 'Olfactometer1', 'Olfactometer2', 'Olfactometer2', 'Olfactometer2', 'Olfactometer2', 'Olfactometer2', 'Olfactometer2', 'Olfactometer2', 'Olfactometer2']	[58.0, 7.0, 4.0, 46.0, 319.0, 312.0, 5.0, 266.0, 219.0, 79.0, 33.0, 215.0]	[10.554971933364868, 0.15919065475463867, 0.0010018348693847656, 0.058802127838134766, 0.4514634609222412, 3.870082378387451, 10.617945671081543, 4.263330936431885, 5.2797627449035645, 6.945935249328613, 4.327378988265991, 0.33573150634765625]	1	0	9	0.1	0.1
150	Team4	Edgar	20	3000	99	1	1	AFC	No	No	NA	1	0	1	Yes	0	No	NA	Olfactometer3	Olfactometer3	0	2	3	6	0	0	0	302	489	785	0	0	0	Olfactometer3	07_26_22_13_22_39	Gloves	Blank box	Human scent	NA	NA	NA	['Olfactometer1', 'Olfactometer1', 'Olfactometer2', 'Olfactometer2', 'Olfactometer2', 'Olfactometer3', 'Olfactometer3', 'Olfactometer3', 'Olfactometer3', 'Olfactometer3', 'Olfactometer3']	[43.0, 259.0, 81.0, 50.0, 358.0, 162.0, 125.0, 76.0, 285.0, 100.0, 37.0]	[30.621461629867554, 4.805441617965698, 0.5408802032470703, 0.36040353775024414, 0.4190335273742676, 7.363891839981079, 4.868023633956909, 0.00101470947265625, 4.371260166168213, 7.1457743644714355, 0.0010027885437011719]	1	0	10	0.1	0.1
151	Team4	Edgar	20	3000	99	1	1	AFC	No	No	NA	1	0	1	Yes	0	No	NA	Olfactometer1	Olfactometer1	0	3	0	0	0	0	0	77	0	0	0	0	0	Olfactometer1	07_26_22_13_23_48	Human scent	Cotton	Distractor box	NA	NA	NA	['Olfactometer1', 'Olfactometer1', 'Olfactometer1']	[4.0, 31.0, 42.0]	[23.867886543273926, 2.578444004058838, 4.978818893432617]	1	0	11	0.1	0.1
152	Team4	Edgar	20	3000	99	1	1	AFC	No	No	NA	1	0	1	Yes	0	No	NA	Olfactometer3	Olfactometer3	0	2	1	1	0	0	0	299	86	269	0	0	0	Olfactometer3	07_26_22_13_25_25	Distractor box	Deodorant	Human scent	NA	NA	NA	['Olfactometer1', 'Olfactometer2', 'Olfactometer1', 'Olfactometer3']	[82.0, 86.0, 217.0, 269.0]	[18.443268537521362, 0.900482177734375, 39.960294008255005, 4.017052888870239]	1	0	12	0.1	0.1
153	Team4	Edgar	20	3000	99	1	1	AFC	No	No	NA	1	0	1	Yes	0	No	NA	Olfactometer1	Olfactometer1	0	1	1	0	0	0	0	339	170	0	0	0	0	Olfactometer1	07_26_22_13_26_21	Human scent	Deodorant	Amyl acetate	NA	NA	NA	['Olfactometer2', 'Olfactometer1']	[170.0, 339.0]	[20.562870025634766, 3.099224805831909]	1	0	13	0.1	0.1
154	Team4	Edgar	20	3000	99	1	1	AFC	No	No	NA	1	0	1	Yes	0	No	NA	Olfactometer2	Olfactometer2	0	1	2	0	0	0	0	271	237	0	0	0	0	Olfactometer2	07_26_22_13_27_17	Distractor box	Human scent	Blank box	NA	NA	NA	['Olfactometer1', 'Olfactometer2', 'Olfactometer2']	[271.0, 121.0, 116.0]	[22.399946212768555, 0.6095526218414307, 0.17987775802612305]	1	0	14	0.1	0.1
155	Team4	Edgar	20	3000	99	1	1	AFC	No	No	NA	1	0	1	Yes	0	No	NA	Olfactometer3	Olfactometer3	0	0	4	1	0	0	0	0	574	322	0	0	0	Olfactometer3	07_26_22_13_28_11	Amyl acetate	Cotton	Human scent	NA	NA	NA	['Olfactometer2', 'Olfactometer2', 'Olfactometer2', 'Olfactometer2', 'Olfactometer3']	[87.0, 19.0, 139.0, 329.0, 322.0]	[6.731562614440918, 10.14220905303955, 1.0603113174438477, 2.3688628673553467, 1.976501703262329]	1	0	15	0.1	0.1
156	Team4	Edgar	10	3000	99	3	2	AFC	No	No	NA	0.8	0	1	Yes	0	No	NA	Olfactometer3	Olfactometer3	0	1	2	7	0	0	0	208	412	1391	0	0	0	Olfactometer3	07_26_22_14_05_28	Blank box	Cotton	Human scent	NA	NA	NA	['Olfactometer2', 'Olfactometer3', 'Olfactometer3', 'Olfactometer1', 'Olfactometer3', 'Olfactometer2', 'Olfactometer3', 'Olfactometer3', 'Olfactometer3', 'Olfactometer3']	[341.0, 90.0, 218.0, 208.0, 327.0, 71.0, 313.0, 138.0, 44.0, 261.0]	[13.367249488830566, 1.054269790649414, 0.35749030113220215, 2.5027997493743896, 2.270120620727539, 1.8835880756378174, 0.7267789840698242, 2.969865083694458, 0.0, 1.3495581150054932]	1	0	1	0.1	0.1
157	Team4	Edgar	10	3000	99	3	2	AFC	No	No	NA	0.8	0	1	Yes	0	No	NA	blank	Olfactometer3	0	2	2	3	0	0	0	448	691	1039	0	0	0	Olfactometer3	07_26_22_14_06_21	Cotton	Amyl acetate	Gloves	NA	NA	NA	['Olfactometer2', 'Olfactometer3', 'Olfactometer1', 'Olfactometer2', 'Olfactometer3', 'Olfactometer3', 'Olfactometer1']	[329.0, 508.0, 414.0, 362.0, 349.0, 182.0, 34.0]	[3.473546028137207, 0.6930873394012451, 1.8586750030517578, 0.778562068939209, 0.6079428195953369, 0.18072080612182617, 3.4378445148468018]	0	0	2	0.1	0.1
158	Team4	Edgar	10	3000	99	3	2	AFC	No	No	NA	0.8	0	1	Yes	0	No	NA	Olfactometer1	Olfactometer1	0	1	1	1	0	0	0	465	445	378	0	0	0	Olfactometer1	07_26_22_14_07_02	Human scent	Deodorant	Deodorant	NA	NA	NA	['Olfactometer2', 'Olfactometer3', 'Olfactometer1']	[445.0, 378.0, 465.0]	[4.591657638549805, 0.5094633102416992, 1.9163835048675537]	1	0	3	0.1	0.1
159	Team4	Edgar	10	3000	99	3	2	AFC	No	No	NA	0.8	0	1	Yes	0	No	NA	Olfactometer1	Olfactometer1	0	2	2	0	0	0	0	865	341	0	0	0	0	Olfactometer1	07_26_22_14_07_50	Human scent	Deodorant	Amyl acetate	NA	NA	NA	['Olfactometer2', 'Olfactometer2', 'Olfactometer1', 'Olfactometer1']	[140.0, 201.0, 499.0, 366.0]	[3.6756515502929688, 0.5192306041717529, 1.438828706741333, 6.802813768386841]	1	0	4	0.1	0.1
160	Team4	Edgar	10	3000	99	3	2	AFC	No	No	NA	0.8	0	1	Yes	0	No	NA	blank	Olfactometer1	0	2	1	2	0	0	0	769	404	717	0	0	0	Olfactometer1	07_26_22_14_08_36	Gloves	Distractor box	Amyl acetate	NA	NA	NA	['Olfactometer1', 'Olfactometer2', 'Olfactometer3', 'Olfactometer1', 'Olfactometer3']	[296.0, 404.0, 418.0, 473.0, 299.0]	[3.3682281970977783, 0.638444185256958, 0.8434746265411377, 1.3120579719543457, 3.334690809249878]	0	0	5	0.1	0.1
161	Team4	Edgar	10	3000	99	3	2	AFC	No	No	NA	0.8	0	1	Yes	0	No	NA	Olfactometer2	Olfactometer2	0	1	2	0	0	0	0	277	944	0	0	0	0	Olfactometer2	07_26_22_14_09_17	Distractor box	Human scent	Gloves	NA	NA	NA	['Olfactometer2', 'Olfactometer1', 'Olfactometer2']	[589.0, 277.0, 355.0]	[3.7958693504333496, 0.5768113136291504, 0.6589488983154297]	1	0	6	0.1	0.1
162	Team4	Edgar	10	3000	99	3	2	AFC	No	No	NA	0.8	0	1	Yes	0	No	NA	Olfactometer1	Olfactometer1	0	3	1	0	0	0	0	853	298	0	0	0	0	Olfactometer1	07_26_22_14_10_02	Human scent	Distractor box	Blank box	NA	NA	NA	['Olfactometer2', 'Olfactometer1', 'Olfactometer1', 'Olfactometer1']	[298.0, 478.0, 328.0, 47.0]	[7.882150650024414, 0.7588064670562744, 0.7179036140441895, 4.8806679248809814]	1	0	7	0.1	0.1
163	Team4	Edgar	10	3000	99	3	2	AFC	No	No	NA	0.8	0	1	Yes	0	No	NA	Olfactometer3	Olfactometer3	0	0	1	1	0	0	0	0	365	514	0	0	0	Olfactometer3	07_26_22_14_10_41	Amyl acetate	Cotton	Human scent	NA	NA	NA	['Olfactometer2', 'Olfactometer3']	[365.0, 514.0]	[3.6697657108306885, 0.819366455078125]	1	0	8	0.1	0.1
164	Team4	Edgar	10	3000	99	3	2	AFC	No	No	NA	0.8	0	1	Yes	0	No	NA	Olfactometer2	Olfactometer2	0	1	3	0	0	0	0	358	1342	0	0	0	0	Olfactometer2	07_26_22_14_11_26	Amyl acetate	Human scent	Cotton	NA	NA	NA	['Olfactometer2', 'Olfactometer1', 'Olfactometer2', 'Olfactometer2']	[494.0, 358.0, 656.0, 192.0]	[8.34133529663086, 4.736501216888428, 1.3000891208648682, 0.3574855327606201]	1	0	9	0.1	0.1
165	Team4	Edgar	10	3000	99	3	2	AFC	No	No	NA	0.8	0	1	Yes	0	No	NA	Olfactometer2	Olfactometer2	0	0	2	0	0	0	0	0	530	0	0	0	0	Olfactometer2	07_26_22_14_12_04	Blank box	Human scent	Cotton	NA	NA	NA	['Olfactometer2', 'Olfactometer2']	[522.0, 8.0]	[3.761654853820801, 4.6138622760772705]	1	0	10	0.1	0.1
186	Team5	Edgar	20	3000	99	1	1	AFC	No	No	NA	1	0	1	Yes	0	No	NA	Olfactometer3	Olfactometer3	0	1	2	5	0	0	0	494	1265	2451	0	0	0	Olfactometer3	07_28_22_09_17_52	Gloves	Distractor box	Human scent	NA	NA	NA	['Olfactometer1', 'Olfactometer2', 'Olfactometer2', 'Olfactometer3', 'Olfactometer3', 'Olfactometer3', 'Olfactometer3', 'Olfactometer3']	[494.0, 79.0, 1186.0, 47.0, 962.0, 905.0, 110.0, 427.0]	[17.09944248199463, 6.523674011230469, 6.551434278488159, 5.817709445953369, 1.5287199020385742, 2.726529836654663, 0.09729409217834473, 0.5930871963500977]	1	0	1	0.1	0.1
187	Team5	Edgar	20	3000	99	1	1	AFC	No	No	NA	1	0	1	Yes	0	No	NA	Olfactometer1	Olfactometer1	0	3	1	0	0	0	0	62	270	0	0	0	0	Olfactometer1	07_28_22_09_19_04	Human scent	Distractor box	Amyl acetate	NA	NA	NA	['Olfactometer2', 'Olfactometer1', 'Olfactometer1', 'Olfactometer1']	[270.0, 25.0, 30.0, 7.0]	[22.96204161643982, 4.873328685760498, 13.611535549163818, 0.0010027885437011719]	1	0	2	0.1	0.1
188	Team5	Edgar	20	3000	99	1	1	AFC	No	No	NA	1	0	1	Yes	0	No	NA	Olfactometer1	Olfactometer1	0	1	0	0	0	0	0	293	0	0	0	0	0	Olfactometer1	07_28_22_09_20_57	Human scent	Gloves	Distractor box	NA	NA	NA	['Olfactometer1']	[293.0]	[6.7948317527771]	1	0	3	0.1	0.1
189	Team5	Edgar	20	3000	99	1	1	AFC	No	No	NA	1	0	1	Yes	0	No	NA	Olfactometer3	Olfactometer3	0	1	0	2	0	0	0	412	0	258	0	0	0	Olfactometer3	07_28_22_09_21_58	Deodorant	Gloves	Human scent	NA	NA	NA	['Olfactometer1', 'Olfactometer3', 'Olfactometer3']	[412.0, 108.0, 150.0]	[15.081366300582886, 1.69614577293396, 6.222262620925903]	1	0	4	0.1	0.1
190	Team5	Edgar	20	3000	99	1	1	AFC	No	No	NA	1	0	1	Yes	0	No	NA	Olfactometer2	Olfactometer2	0	2	1	3	0	0	0	332	340	559	0	0	0	Olfactometer2	07_28_22_09_23_18	Blank box	Human scent	Amyl acetate	NA	NA	NA	['Olfactometer1', 'Olfactometer2', 'Olfactometer3', 'Olfactometer1', 'Olfactometer3', 'Olfactometer3']	[264.0, 340.0, 192.0, 68.0, 276.0, 91.0]	[10.539366960525513, 15.472610473632812, 10.023016214370728, 2.9996440410614014, 1.7689740657806396, 5.132605791091919]	1	0	5	0.1	0.1
191	Team5	Edgar	20	3000	99	1	1	AFC	No	No	NA	1	0	1	Yes	0	No	NA	Olfactometer2	Olfactometer2	0	0	0	0	0	0	0	0	0	0	0	0	0	Olfactometer2	07_28_22_09_24_27	Gloves	Human scent	Amyl acetate	NA	NA	NA	[]	[]	[]	1	0	6	0.1	0.1
192	Team5	Edgar	20	3000	99	1	1	AFC	No	No	NA	1	0	1	Yes	0	No	NA	Olfactometer1	Olfactometer1	0	1	0	1	0	0	0	502	0	226	0	0	0	Olfactometer1	07_28_22_09_25_16	Human scent	Gloves	Deodorant	NA	NA	NA	['Olfactometer3', 'Olfactometer1']	[226.0, 502.0]	[14.032840728759766, 1.4852383136749268]	1	0	7	0.1	0.1
193	Team5	Edgar	20	3000	99	1	1	AFC	No	No	NA	1	0	1	Yes	0	No	NA	Olfactometer3	Olfactometer3	0	0	1	2	0	0	0	0	369	175	0	0	0	Olfactometer3	07_28_22_09_26_11	Cotton	Distractor box	Human scent	NA	NA	NA	['Olfactometer3', 'Olfactometer2', 'Olfactometer3']	[86.0, 369.0, 89.0]	[12.634745121002197, 5.396429061889648, 2.50455904006958]	1	0	8	0.1	0.1
194	Team5	Edgar	20	3000	99	1	1	AFC	No	No	NA	1	0	1	Yes	0	No	NA	Olfactometer2	Olfactometer2	0	0	1	1	0	0	0	0	386	212	0	0	0	Olfactometer2	07_28_22_09_27_16	Blank box	Human scent	Gloves	NA	NA	NA	['Olfactometer3', 'Olfactometer2']	[212.0, 386.0]	[21.633025407791138, 9.471085786819458]	1	0	9	0.1	0.1
195	Team5	Edgar	20	3000	99	1	1	AFC	No	No	NA	1	0	1	Yes	0	No	NA	Olfactometer3	Olfactometer3	0	0	0	1	0	0	0	0	0	368	0	0	0	Olfactometer3	07_28_22_09_28_11	Gloves	Distractor box	Human scent	NA	NA	NA	['Olfactometer3']	[368.0]	[21.037938833236694]	1	0	10	0.1	0.1
196	Team5	Edgar	10	3000	45	2	2	AFC	No	No	NA	1	0	1	Yes	0	No	NA	Olfactometer3	Olfactometer3	0	1	1	1	0	0	0	464	643	719	0	0	0	Olfactometer3	07_28_22_10_32_42	Amyl acetate	Cotton	Human scent	NA	NA	NA	['Olfactometer1', 'Olfactometer2', 'Olfactometer3']	[464.0, 643.0, 719.0]	[4.9819159507751465, 1.8145689964294434, 6.92912220954895]	1	0	1	0.1	0.1
197	Team5	Edgar	10	3000	45	2	2	AFC	No	No	NA	1	0	1	Yes	0	No	NA	Olfactometer3	Olfactometer3	0	1	0	0	0	0	0	447	0	0	0	0	0	Olfactometer3	07_28_22_10_33_35	Gloves	Cotton	Human scent	NA	NA	NA	['Olfactometer1']	[447.0]	[18.195311546325684]	1	0	2	0.1	0.1
198	Team5	Edgar	10	3000	45	2	2	AFC	No	No	NA	1	0	1	Yes	0	No	NA	Olfactometer2	Olfactometer2	0	0	2	2	0	0	0	0	749	466	0	0	0	Olfactometer2	07_28_22_10_34_32	Amyl acetate	Human scent	Blank box	NA	NA	NA	['Olfactometer3', 'Olfactometer2', 'Olfactometer2', 'Olfactometer3']	[250.0, 246.0, 503.0, 216.0]	[8.265745401382446, 2.408064365386963, 2.519360303878784, 4.378809213638306]	1	0	3	0.1	0.1
199	Team5	Edgar	10	3000	45	2	2	AFC	No	No	NA	1	0	1	Yes	0	No	NA	Olfactometer3	Olfactometer3	0	0	0	1	0	0	0	0	0	426	0	0	0	Olfactometer3	07_28_22_10_35_15	Amyl acetate	Cotton	Human scent	NA	NA	NA	['Olfactometer3']	[426.0]	[7.350226640701294]	1	0	4	0.1	0.1
200	Team5	Edgar	10	3000	45	2	2	AFC	No	No	NA	1	0	1	Yes	0	No	NA	Olfactometer1	Olfactometer1	0	1	0	0	0	0	0	266	0	0	0	0	0	Olfactometer1	07_28_22_10_36_10	Human scent	Deodorant	Cotton	NA	NA	NA	['Olfactometer1']	[266.0]	[13.437363386154175]	1	0	5	0.1	0.1
201	Team5	Edgar	10	3000	99	3	3	AFC	No	No	NA	0.8	0	1	Yes	0	No	NA	blank	Olfactometer3	0	1	0	2	0	0	0	219	0	551	0	0	0	All Clear	07_28_22_10_40_01	Deodorant	Blank box	Cotton	NA	NA	NA	['Olfactometer1', 'Olfactometer3', 'Olfactometer3']	[219.0, 445.0, 106.0]	[11.972569704055786, 7.1869823932647705, 9.84486198425293]	0	0	1	0.1	0.1
202	Team5	Edgar	10	3000	99	3	3	AFC	No	No	NA	0.8	0	1	Yes	0	No	NA	Olfactometer3	Olfactometer3	0	0	0	1	0	0	0	0	0	199	0	0	0	Olfactometer3	07_28_22_10_40_58	Deodorant	Blank box	Human scent	NA	NA	NA	['Olfactometer3']	[199.0]	[12.709651470184326]	1	0	2	0.1	0.1
203	Team5	Edgar	10	3000	99	3	3	AFC	No	No	NA	0.8	0	1	Yes	0	No	NA	Olfactometer1	Olfactometer1	0	2	0	0	0	0	0	553	0	0	0	0	0	Olfactometer1	07_28_22_10_41_48	Human scent	Blank box	Gloves	NA	NA	NA	['Olfactometer1', 'Olfactometer1']	[313.0, 240.0]	[9.288053512573242, 4.799692630767822]	1	0	3	0.1	0.1
204	Team5	Edgar	10	3000	99	3	3	AFC	No	No	NA	0.8	0	1	Yes	0	No	NA	Olfactometer3	All Clear	0	0	0	1	0	0	0	0	0	419	0	0	0	All Clear	07_28_22_10_42_53	Amyl acetate	Distractor box	Human scent	NA	NA	NA	['Olfactometer3']	[419.0]	[29.431630849838257]	1	0	4	0.1	0.1
205	Team5	Edgar	10	3000	99	3	3	AFC	No	No	NA	0.8	0	1	Yes	0	No	NA	Olfactometer3	Olfactometer3	0	1	1	0	0	0	0	386	56	0	0	0	0	Olfactometer3	07_28_22_10_43_50	Distractor box	Blank box	Human scent	NA	NA	NA	['Olfactometer2', 'Olfactometer1']	[56.0, 386.0]	[11.074758529663086, 1.1812481880187988]	1	0	5	0.1	0.1
206	Team5	Edgar	10	3000	99	3	3	AFC	No	No	NA	0.8	0	1	Yes	0	No	NA	Olfactometer2	Olfactometer2	0	0	0	1	0	0	0	0	0	175	0	0	0	Olfactometer2	07_28_22_10_44_58	Blank box	Human scent	Gloves	NA	NA	NA	['Olfactometer3']	[175.0]	[12.984701156616211]	1	0	6	0.1	0.1
207	Team5	Edgar	10	3000	99	3	3	AFC	No	No	NA	0.8	0	1	Yes	0	No	NA	Olfactometer2	Olfactometer3	0	1	3	0	0	0	0	394	1042	0	0	0	0	Olfactometer3	07_28_22_10_46_01	Blank box	Human scent	Cotton	NA	NA	NA	['Olfactometer1', 'Olfactometer2', 'Olfactometer2', 'Olfactometer2']	[394.0, 501.0, 92.0, 449.0]	[15.83500051498413, 0.9243099689483643, 8.73521375656128, 4.368792295455933]	1	0	7	0.1	0.1
208	Team5	Edgar	10	3000	99	3	3	AFC	No	No	NA	0.8	0	1	Yes	0	No	NA	Olfactometer1	All Clear	0	1	0	0	0	0	0	82	0	0	0	0	0	All Clear	07_28_22_10_47_13	Human scent	Blank box	Gloves	NA	NA	NA	['Olfactometer1']	[82.0]	[32.16623616218567]	1	0	8	0.1	0.1
209	Team5	Edgar	10	3000	99	3	3	AFC	No	No	NA	0.8	0	1	Yes	0	No	NA	blank	All Clear	0	0	1	1	0	0	0	0	101	174	0	0	0	All Clear	07_28_22_10_48_19	Blank box	Deodorant	Cotton	NA	NA	NA	['Olfactometer2', 'Olfactometer3']	[101.0, 174.0]	[10.32819128036499, 3.2344119548797607]	0	0	9	0.1	0.1
210	Team5	Edgar	10	3000	99	3	3	AFC	No	No	NA	0.8	0	1	Yes	0	No	NA	Olfactometer2	Olfactometer2	0	1	1	0	0	0	0	337	445	0	0	0	0	Olfactometer2	07_28_22_10_49_27	Gloves	Human scent	Amyl acetate	NA	NA	NA	['Olfactometer2', 'Olfactometer1']	[445.0, 337.0]	[27.267890453338623, 6.853411674499512]	1	0	10	0.1	0.1
231	Team7	Edgar	10	3000	99	1	1	AFC	No	No	NA	1	0	1	Yes	0	No	NA	Olfactometer2	Olfactometer2	0	0	12	0	0	0	0	0	2293	0	0	0	0	Olfactometer2	07_28_22_09_53_09	Cotton	Human scent	Blank box	NA	NA	NA	['Olfactometer2', 'Olfactometer2', 'Olfactometer2', 'Olfactometer2', 'Olfactometer2', 'Olfactometer2', 'Olfactometer2', 'Olfactometer2', 'Olfactometer2', 'Olfactometer2', 'Olfactometer2', 'Olfactometer2']	[19.0, 162.0, 258.0, 105.0, 30.0, 21.0, 69.0, 95.0, 66.0, 611.0, 348.0, 509.0]	[5.286022424697876, 0.14619159698486328, 0.291637659072876, 1.4354565143585205, 0.06899738311767578, 0.11597466468811035, 0.1803581714630127, 0.23645377159118652, 0.5397491455078125, 2.2802748680114746, 4.601534128189087, 22.864509344100952]	1	0	1	0.1	0.1
232	Team7	Edgar	10	3000	99	1	1	AFC	No	No	NA	1	0	1	Yes	0	No	NA	Olfactometer1	Olfactometer1	0	4	0	1	0	0	0	2274	0	121	0	0	0	Olfactometer1	07_28_22_09_54_01	Human scent	Deodorant	Distractor box	NA	NA	NA	['Olfactometer3', 'Olfactometer1', 'Olfactometer1', 'Olfactometer1', 'Olfactometer1']	[121.0, 688.0, 997.0, 76.0, 513.0]	[7.512115240097046, 2.4600014686584473, 2.5062344074249268, 0.8352532386779785, 2.8442444801330566]	1	0	2	0.1	0.1
233	Team7	Edgar	10	3000	99	1	1	AFC	No	No	NA	1	0	1	Yes	0	No	NA	Olfactometer3	Olfactometer3	0	0	2	3	0	0	0	0	316	567	0	0	0	Olfactometer3	07_28_22_09_54_56	Deodorant	Cotton	Human scent	NA	NA	NA	['Olfactometer2', 'Olfactometer2', 'Olfactometer3', 'Olfactometer3', 'Olfactometer3']	[65.0, 251.0, 90.0, 19.0, 458.0]	[13.463586568832397, 0.21417856216430664, 0.7155985832214355, 0.300426721572876, 0.4830601215362549]	1	0	3	0.1	0.1
234	Team7	Edgar	10	3000	99	1	1	AFC	No	No	NA	1	0	1	Yes	0	No	NA	Olfactometer1	Olfactometer1	0	2	1	1	0	0	0	1080	293	357	0	0	0	Olfactometer1	07_28_22_09_55_47	Human scent	Distractor box	Gloves	NA	NA	NA	['Olfactometer2', 'Olfactometer3', 'Olfactometer1', 'Olfactometer1']	[293.0, 357.0, 556.0, 524.0]	[5.797197103500366, 1.2925753593444824, 3.1495513916015625, 7.566464185714722]	1	0	4	0.1	0.1
235	Team7	Edgar	10	3000	99	1	1	AFC	No	No	NA	1	0	1	Yes	0	No	NA	Olfactometer3	Olfactometer3	0	1	1	1	0	0	0	403	248	566	0	0	0	Olfactometer3	07_28_22_09_56_38	Deodorant	Amyl acetate	Human scent	NA	NA	NA	['Olfactometer1', 'Olfactometer2', 'Olfactometer3']	[403.0, 248.0, 566.0]	[15.096308469772339, 0.7490205764770508, 1.3817989826202393]	1	0	5	0.1	0.1
236	Team7	Edgar	10	3000	99	1	1	AFC	No	No	NA	1	0	1	Yes	0	No	NA	Olfactometer1	Olfactometer1	0	1	1	0	0	0	0	591	481	0	0	0	0	Olfactometer1	07_28_22_09_57_28	Human scent	Gloves	Amyl acetate	NA	NA	NA	['Olfactometer2', 'Olfactometer1']	[481.0, 591.0]	[15.86724066734314, 0.8611807823181152]	1	0	6	0.1	0.1
237	Team7	Edgar	10	3000	99	1	1	AFC	No	No	NA	1	0	1	Yes	0	No	NA	Olfactometer2	Olfactometer2	0	1	1	0	0	0	0	708	589	0	0	0	0	Olfactometer2	07_28_22_09_58_07	Cotton	Human scent	Distractor box	NA	NA	NA	['Olfactometer1', 'Olfactometer2']	[708.0, 589.0]	[5.0352795124053955, 1.5314321517944336]	1	0	7	0.1	0.1
238	Team7	Edgar	10	3000	99	1	1	AFC	No	No	NA	1	0	1	Yes	0	No	NA	Olfactometer3	Olfactometer3	0	1	1	1	0	0	0	181	106	653	0	0	0	Olfactometer3	07_28_22_09_58_55	Gloves	Gloves	Human scent	NA	NA	NA	['Olfactometer1', 'Olfactometer2', 'Olfactometer3']	[181.0, 106.0, 653.0]	[8.880603551864624, 1.105607509613037, 3.3899972438812256]	1	0	8	0.1	0.1
239	Team7	Edgar	10	3000	99	1	1	AFC	No	No	NA	1	0	1	Yes	0	No	NA	Olfactometer2	Olfactometer2	0	1	2	1	0	0	0	422	498	397	0	0	0	Olfactometer2	07_28_22_09_59_35	Amyl acetate	Human scent	Blank box	NA	NA	NA	['Olfactometer3', 'Olfactometer2', 'Olfactometer1', 'Olfactometer2']	[397.0, 444.0, 422.0, 54.0]	[4.041029214859009, 1.8264439105987549, 1.2022137641906738, 0.47249627113342285]	1	0	9	0.1	0.1
240	Team7	Edgar	10	3000	99	1	1	AFC	No	No	NA	1	0	1	Yes	0	No	NA	Olfactometer1	Olfactometer1	0	1	0	1	0	0	0	493	0	363	0	0	0	Olfactometer1	07_28_22_10_00_16	Human scent	Amyl acetate	Blank box	NA	NA	NA	['Olfactometer3', 'Olfactometer1']	[363.0, 493.0]	[6.206345319747925, 1.1716258525848389]	1	0	10	0.1	0.1
241	Team7	Edgar	10	3000	99	2	2	AFC	No	No	NA	1	0	1	Yes	0	No	NA	Olfactometer2	Olfactometer2	0	1	1	0	0	0	0	331	560	0	0	0	0	Olfactometer2	07_28_22_11_15_11	Distractor box	Human scent	Cotton	NA	NA	NA	['Olfactometer1', 'Olfactometer2']	[331.0, 560.0]	[7.401472806930542, 0.8771638870239258]	1	0	1	0.1	0.1
242	Team7	Edgar	10	3000	99	2	2	AFC	No	No	NA	1	0	1	Yes	0	No	NA	Olfactometer1	Olfactometer1	0	1	2	1	0	0	0	686	398	272	0	0	0	Olfactometer1	07_28_22_11_15_49	Human scent	Distractor box	Blank box	NA	NA	NA	['Olfactometer2', 'Olfactometer3', 'Olfactometer2', 'Olfactometer1']	[75.0, 272.0, 323.0, 686.0]	[2.178128242492676, 0.9919047355651855, 1.3194153308868408, 1.197545051574707]	1	0	2	0.1	0.1
243	Team7	Edgar	10	3000	99	2	2	AFC	No	No	NA	1	0	1	Yes	0	No	NA	Olfactometer2	Olfactometer2	0	1	1	0	0	0	0	358	284	0	0	0	0	Olfactometer2	07_28_22_11_16_32	Deodorant	Human scent	Gloves	NA	NA	NA	['Olfactometer1', 'Olfactometer2']	[358.0, 284.0]	[4.735898733139038, 0.920250654220581]	1	0	3	0.1	0.1
244	Team7	Edgar	10	3000	99	2	2	AFC	No	No	NA	1	0	1	Yes	0	No	NA	Olfactometer2	Olfactometer2	0	0	1	0	0	0	0	0	328	0	0	0	0	Olfactometer2	07_28_22_11_17_20	Amyl acetate	Human scent	Gloves	NA	NA	NA	['Olfactometer2']	[328.0]	[11.987254858016968]	1	0	4	0.1	0.1
245	Team7	Edgar	10	3000	99	3	3	AFC	No	No	NA	0.8	0	1	Yes	0	No	NA	Olfactometer3	Olfactometer3	0	0	1	1	0	0	0	0	352	602	0	0	0	Olfactometer3	07_28_22_11_20_33	Distractor box	Deodorant	Human scent	NA	NA	NA	['Olfactometer2', 'Olfactometer3']	[352.0, 602.0]	[3.2807180881500244, 1.4098436832427979]	1	0	1	0.1	0.1
246	Team7	Edgar	10	3000	99	3	3	AFC	No	No	NA	0.8	0	1	Yes	0	No	NA	Olfactometer1	Olfactometer1	0	1	2	3	0	0	0	706	450	919	0	0	0	Olfactometer1	07_28_22_11_21_19	Human scent	Deodorant	Blank box	NA	NA	NA	['Olfactometer2', 'Olfactometer3', 'Olfactometer3', 'Olfactometer3', 'Olfactometer2', 'Olfactometer1']	[179.0, 347.0, 476.0, 96.0, 271.0, 706.0]	[3.6683382987976074, 0.8271598815917969, 0.5266914367675781, 1.2554435729980469, 1.7376515865325928, 1.5791773796081543]	1	0	2	0.1	0.1
247	Team7	Edgar	10	3000	99	3	3	AFC	No	No	NA	0.8	0	1	Yes	0	No	NA	Olfactometer1	Olfactometer1	0	1	1	1	0	0	0	383	402	320	0	0	0	Olfactometer1	07_28_22_11_22_03	Human scent	Amyl acetate	Amyl acetate	NA	NA	NA	['Olfactometer2', 'Olfactometer3', 'Olfactometer1']	[402.0, 320.0, 383.0]	[4.483365774154663, 0.6375701427459717, 1.3733673095703125]	1	0	3	0.1	0.1
248	Team7	Edgar	10	3000	99	3	3	AFC	No	No	NA	0.8	0	1	Yes	0	No	NA	blank	All Clear	0	2	0	1	0	0	0	673	0	238	0	0	0	All Clear	07_28_22_11_22_44	Blank box	Gloves	Gloves	NA	NA	NA	['Olfactometer1', 'Olfactometer3', 'Olfactometer1']	[455.0, 238.0, 218.0]	[3.792727470397949, 1.4744274616241455, 1.7926340103149414]	0	0	4	0.1	0.1
249	Team7	Edgar	10	3000	99	3	3	AFC	No	No	NA	0.8	0	1	Yes	0	No	NA	Olfactometer2	Olfactometer2	0	2	2	0	0	0	0	46	560	0	0	0	0	Olfactometer2	07_28_22_11_23_28	Gloves	Human scent	Distractor box	NA	NA	NA	['Olfactometer2', 'Olfactometer2', 'Olfactometer1', 'Olfactometer1']	[33.0, 527.0, 1.0, 45.0]	[7.628641128540039, 1.0562143325805664, 2.9114887714385986, 0.0017421245574951172]	1	0	5	0.1	0.1
250	Team7	Edgar	10	3000	99	3	3	AFC	No	No	NA	0.8	0	1	Yes	0	No	NA	blank	All Clear	0	2	2	1	0	0	0	581	170	321	0	0	0	All Clear	07_28_22_11_24_10	Blank box	Gloves	Distractor box	NA	NA	NA	['Olfactometer2', 'Olfactometer1', 'Olfactometer2', 'Olfactometer3', 'Olfactometer1']	[28.0, 360.0, 142.0, 321.0, 221.0]	[4.094119548797607, 1.7207999229431152, 0.6507132053375244, 0.8368079662322998, 1.2029802799224854]	0	0	6	0.1	0.1
251	Team7	Edgar	10	3000	99	3	3	AFC	No	No	NA	0.8	0	1	Yes	0	No	NA	Olfactometer2	Olfactometer2	0	1	1	0	0	0	0	193	555	0	0	0	0	Olfactometer2	07_28_22_11_24_53	Cotton	Human scent	Gloves	NA	NA	NA	['Olfactometer1', 'Olfactometer2']	[193.0, 555.0]	[5.8278489112854, 1.0450477600097656]	1	0	7	0.1	0.1
252	Team7	Edgar	10	3000	99	3	3	AFC	No	No	NA	0.8	0	1	Yes	0	No	NA	Olfactometer2	Olfactometer2	0	0	1	0	0	0	0	0	521	0	0	0	0	Olfactometer2	07_28_22_11_25_35	Distractor box	Human scent	Blank box	NA	NA	NA	['Olfactometer2']	[521.0]	[2.6629512310028076]	1	0	8	0.1	0.1
253	Team7	Edgar	10	3000	99	3	3	AFC	No	No	NA	0.8	0	1	Yes	0	No	NA	Olfactometer3	Olfactometer3	0	1	2	3	0	0	0	352	1021	1000	0	0	0	Olfactometer3	07_28_22_11_27_07	Deodorant	Cotton	Human scent	NA	NA	NA	['Olfactometer1', 'Olfactometer2', 'Olfactometer3', 'Olfactometer3', 'Olfactometer2', 'Olfactometer3']	[352.0, 455.0, 55.0, 499.0, 566.0, 446.0]	[5.302283763885498, 0.926581621170044, 0.6112923622131348, 0.5365290641784668, 46.94060492515564, 1.0590181350708008]	1	0	9	0.1	0.1
254	Team7	Edgar	10	3000	99	3	3	AFC	No	No	NA	0.8	0	1	Yes	0	No	NA	Olfactometer3	Olfactometer3	0	0	0	0	0	0	0	0	0	0	0	0	0	Olfactometer3	07_28_22_11_27_39	Amyl acetate	Deodorant	Human scent	NA	NA	NA	[]	[]	[]	1	0	10	0.1	0.1
[truncated: 2 more columns]
