# Supplementary material for: Development of an automated human scent olfactometer and its use to evaluate detection dog perception of human scent
Source: PLoS One. 2024 Mar 1;19(3):e0299148. doi: 10.1371/journal.pone.0299148 (PMC10906837; doi:10.1371/journal.pone.0299148)
Supplement: S3 File — (CSV) [file pone.0299148.s003.csv]

subjID	correctPort	response	TrialNumber	correct	false	miss	timeout	generalmiss	Port1	Port2	Port3	Port4	Test
Team1	blank	Olfactometer3	1	0	1	0	0	0	1	1	0		AHSO
Team1	blank	All Clear	2	1	0	0	0	0	1	0	0		AHSO
Team1	Olfactometer3	Olfactometer3	3	1	0	0	0	0	0	1	1		AHSO
Team1	Olfactometer3	Olfactometer3	4	1	0	0	0	0	0	0	1		AHSO
Team1	Olfactometer2	Olfactometer2	5	1	0	0	0	0	0	1	0		AHSO
Team1	Olfactometer3	Olfactometer2	6	0	1	0	0	1	0	1	0		AHSO
Team1	Olfactometer1	Olfactometer3	7	0	1	0	0	1	0	0	1		AHSO
Team1	Olfactometer1	Olfactometer1	8	1	0	0	0	0	1	0	0		AHSO
Team1	Olfactometer2	Olfactometer2	9	1	0	0	0	0	1	1	0		AHSO
Team1	Olfactometer1	Olfactometer1	10	1	0	0	0	0	1	1	0		AHSO
Team3	Olfactometer3	Olfactometer3	1	1	0	0	0	0	1	1	1		AHSO
Team3	Olfactometer1	Olfactometer1	2	1	0	0	0	0	1	0	0		AHSO
Team3	Olfactometer1	All Clear	3	0	0	1	0	1	1	1	1		AHSO
Team3	blank	All Clear	4	1	0	0	0	0	1	0	0		AHSO
Team3	blank	All Clear	5	1	0	0	0	0	1	0	1		AHSO
Team3	Olfactometer3	Olfactometer3	6	1	0	0	0	0	1	1	1		AHSO
Team3	Olfactometer2	Olfactometer2	7	1	0	0	0	0	1	1	1		AHSO
Team3	Olfactometer3	Olfactometer3	8	1	0	0	0	0	1	0	1		AHSO
Team3	Olfactometer2	Olfactometer2	9	1	0	0	0	0	1	1	0		AHSO
Team3	Olfactometer1	Olfactometer1	10	1	0	0	0	0	1	1	1		AHSO
Team4	Olfactometer3	Olfactometer3	1	1	0	0	0	0	0	1	1		AHSO
Team4	blank	Olfactometer3	2	0	1	0	0	0	1	1	1		AHSO
Team4	Olfactometer1	Olfactometer1	3	1	0	0	0	0	1	1	1		AHSO
Team4	Olfactometer1	Olfactometer1	4	1	0	0	0	0	1	1	0		AHSO
Team4	blank	Olfactometer1	5	0	1	0	0	0	1	1	1		AHSO
Team4	Olfactometer2	Olfactometer2	6	1	0	0	0	0	1	1	0		AHSO
Team4	Olfactometer1	Olfactometer1	7	1	0	0	0	0	1	1	0		AHSO
Team4	Olfactometer3	Olfactometer3	8	1	0	0	0	0	1	1	1		AHSO
Team4	Olfactometer2	Olfactometer2	9	1	0	0	0	0	0	1	0		AHSO
Team4	Olfactometer2	Olfactometer2	10	1	0	0	0	0	0	1	0		AHSO
Team5	blank	Olfactometer3	1	1	0	0	0	0	1		1		AHSO
Team5	Olfactometer3	Olfactometer3	2	1	0	0	0	0	0	0	1		AHSO
Team5	Olfactometer1	Olfactometer1	3	1	0	0	0	0	1	0	0		AHSO
Team5	Olfactometer3	All Clear	4	0	0	1	0	1	0	0	0		AHSO
Team5	Olfactometer3	Olfactometer3	5	1	0	0	0	0			1		AHSO
Team5	Olfactometer2	Olfactometer2	6	1	0	0	0	0	0	0	0		AHSO
Team5	Olfactometer2	Olfactometer3	7	0	1	0	0	1	0	0	0		AHSO
Team5	Olfactometer1	All Clear	8	0	0	1	0	1	0	0	1		AHSO
Team5	blank	All Clear	9	1	0	0	0	0	1	1	1		AHSO
Team5	Olfactometer2	Olfactometer2	10	1	0	0	0	0	1	0	0		AHSO
Team7	Olfactometer3	Olfactometer3	1	1	0	0	0	0	0	1	1		AHSO
Team7	Olfactometer1	Olfactometer1	2	1	0	0	0	0	1	1	1		AHSO
Team7	Olfactometer1	Olfactometer1	3	1	0	0	0	0	1	1	1		AHSO
Team7	blank	All Clear	4	1	0	0	0	0	1	0	1		AHSO
Team7	Olfactometer2	Olfactometer2	5	1	0	0	0	0	0	1	0		AHSO
Team7	blank	All Clear	6	1	0	0	0	0	1	1	1		AHSO
Team7	Olfactometer2	Olfactometer2	7	1	0	0	0	0	1	1	0		AHSO
Team7	Olfactometer2	Olfactometer2	8	1	0	0	0	0	0	1	0		AHSO
Team7	Olfactometer3	Olfactometer3	9	1	0	0	0	0	1	1	1		AHSO
Team7	Olfactometer3	Olfactometer3	10	1	0	0	0	0	0	1	1		AHSO
Team1	B4	B4	1	1	0	0	0	0	1	0	0	1	Cont
Team1	B1	B1	2	1	0	0	0	0	1	0	0	1	Cont
Team1	B3	B3	3	1	0	0	0	0	1	0	1	0	Cont
Team1	B4	B4	4	1	0	0	0	0	0	0	0	1	Cont
Team1	B2	B1	5	0	1	0	0	0	1	0	0	1	Cont
Team3	B3	B3	1	1	0	0	0	0	0	0	3	1	Cont
Team3	B4	B4	2	1	0	0	0	0	0	0	1	1	Cont
Team3	B1	B1	3	1	0	0	0	0	1	0	1	1	Cont
Team3	B4	B4	4	1	0	0	0	0	0	0	0	1	Cont
Team3	B2	B2	5	1	0	0	0	0	1	1	1	1	Cont
Team4	B1	B1	1	1	0	0	0	0	1	1	0	1	Cont
Team4	B4	B4	2	1	0	0	0	0	1	1	1	1	Cont
Team4	B1	B1	3	1	0	0	0	0	1	1	0	1	Cont
Team4	B3	B3	4	1	0	0	0	0	1	1	1	1	Cont
Team4	B3	B3	5	1	0	0	0	0	1	1	1	1	Cont
Team5	B1	B1	1	1	0	0	0	0	1	0	0	0	Cont
Team5	B3	B3	2	1	0	0	0	0	1	1	1	0	Cont
Team5	B4	B4	3	1	0	0	0	0	1	1	1	1	Cont
Team5	B2	B2	4	1	0	0	0	0	1	1	0	0	Cont
Team5	B2	B2	5	1	0	0	0	0	1	0	0	0	Cont
Team7	B4	All clear	1	0	0	1	0	1	1	1	1	0	Cont
Team7	B1	B1	2	1	0	0	0	0	1	0	0	1	Cont
Team7	B2	B2	3	1	0	0	0	0	1	1	0	1	Cont
Team7	B3	B3	4	1	0	0	0	0	1	1	1	0	Cont
Team7	B1	B1	5	1	0	0	0	0	1	0	0	0	Cont
