# Supplementary material for: Development of an automated human scent olfactometer and its use to evaluate detection dog perception of human scent
Source: PLoS One. 2024 Mar 1;19(3):e0299148. doi: 10.1371/journal.pone.0299148 (PMC10906837; doi:10.1371/journal.pone.0299148)
Supplement: S4 File — (CSV) [file pone.0299148.s004.csv]

subjID	expID	numbTrials	alertTime	trialTime	session	daySession	trainingLevel	handlerBlind	waitforCorrect	runCorrections	odorPrevelance	reinforceBlanks	reinforceTargets	useTones	generalizationTest	autoscoreAlerts	notes	correctPort	response	latency	poke1Number	poke2Number	poke3Number	poke4Number	poke5Number	poke6Number	cumulative1	cumulative2	cumulative3	cumulative4	cumulative5	cumulative6	firstResponse	timestamp	port1Odor	port2Odor	port3Odor	port4Odor	port5Odor	port6Odor	pokeOrder	pokeTimes	pokeITI	reinforced	probe	TrialNumber	OdorLine	DilutionLine	Concentration
Bello	Edgar	20	3000	45	1	1	AFC	Yes	No	NA	0.8	0.8	0.8	Yes	4	Yes	NA	Olfactometer3	All Clear	0	1	1	5	0	0	0	281	629	1325	0	0	0	0	09_26_22_14_34_15	Gloves	Deodorant	Blank gauzes	NA	NA	NA	['Olfactometer3', 'Olfactometer2', 'Olfactometer1', 'Olfactometer3', 'Olfactometer3', 'Olfactometer3', 'Olfactometer3']	[81.0, 629.0, 281.0, 148.0, 166.0, 527.0, 403.0]	[2.4062139987945557, 1.0459604263305664, 7.528648138046265, 1.1768620014190674, 1.1348280906677246, 0.6035969257354736, 1.3769018650054932]	0	1	1	0.1	0.1	0.5
Bello	Edgar	20	3000	45	1	1	AFC	Yes	No	NA	0.8	0.8	0.8	Yes	4	Yes	NA	Olfactometer1	All Clear	0	3	2	2	0	0	0	397	582	399	0	0	0	0	09_26_22_14_35_01	Blank gauzes	Deodorant	Gloves	NA	NA	NA	['Olfactometer1', 'Olfactometer3', 'Olfactometer1', 'Olfactometer1', 'Olfactometer2', 'Olfactometer2', 'Olfactometer3']	[6.0, 126.0, 145.0, 246.0, 85.0, 497.0, 273.0]	[2.2852470874786377, 1.7596476078033447, 3.6932013034820557, 0.5670626163482666, 0.4705929756164551, 1.3199198246002197, 1.2209405899047852]	0	1	2	0.1	0.1	0.5
Bello	Edgar	20	3000	45	1	1	AFC	Yes	No	NA	0.8	0.8	0.8	Yes	4	Yes	NA	blank	All Clear	0	3	3	1	0	0	0	754	263	167	0	0	0	0	09_26_22_14_35_50	Soup	Gloves	Gloves	NA	NA	NA	['Olfactometer1', 'Olfactometer2', 'Olfactometer1', 'Olfactometer2', 'Olfactometer1', 'Olfactometer3', 'Olfactometer2']	[261.0, 32.0, 253.0, 83.0, 240.0, 167.0, 148.0]	[4.816106796264648, 0.3192460536956787, 2.975482702255249, 0.25678229331970215, 3.588752508163452, 1.0416386127471924, 0.7177636623382568]	1	0	3	0.1	0.1	0.5
Bello	Edgar	20	3000	45	1	1	AFC	Yes	No	NA	0.8	0.8	0.8	Yes	4	Yes	NA	Olfactometer3	Olfactometer3	7.6216144562	0	0	3	0	0	0	0	0	3641	0	0	0	Olfactometer3	09_26_22_14_36_27	Soup	Distractor box	Human scent	NA	NA	NA	['Olfactometer3', 'Olfactometer3', 'Olfactometer3']	[311.0, 329.0, 3001.0]	[3.0131640434265137, 1.2916295528411865, 3.3168208599090576]	1	0	4	0.1	0.1	0.5
Bello	Edgar	20	3000	45	1	1	AFC	Yes	No	NA	0.8	0.8	0.8	Yes	4	Yes	NA	Olfactometer2	Olfactometer2	5.1941730976	1	2	0	0	0	0	106	3012	0	0	0	0	Olfactometer2	09_26_22_14_37_01	Deodorant	Human scent	Soup	NA	NA	NA	['Olfactometer1', 'Olfactometer2', 'Olfactometer2']	[106.0, 9.0, 3003.0]	[1.2344050407409668, 0.20248818397521973, 3.757279872894287]	1	0	5	0.1	0.1	0.5
Bello	Edgar	20	3000	45	1	1	AFC	Yes	No	NA	0.8	0.8	0.8	Yes	4	Yes	NA	Olfactometer1	Olfactometer2	24.677657604	2	3	2	0	0	0	427	3311	408	0	0	0	Olfactometer2	09_26_22_14_37_54	Blank gauzes	Distractor box	Soup	NA	NA	NA	['Olfactometer3', 'Olfactometer1', 'Olfactometer2', 'Olfactometer1', 'Olfactometer2', 'Olfactometer3', 'Olfactometer2']	[226.0, 419.0, 36.0, 8.0, 274.0, 182.0, 3001.0]	[2.7808492183685303, 1.2242491245269775, 11.42785382270813, 0.4568202495574951, 4.527679681777954, 0.691321849822998, 3.5688836574554443]	0	1	6	0.1	0.1	0.5
Bello	Edgar	20	3000	45	1	1	AFC	Yes	No	NA	0.8	0.8	0.8	Yes	4	Yes	NA	blank	All Clear	0	1	1	2	0	0	0	445	100	511	0	0	0	0	09_26_22_14_38_34	Soup	Gloves	Blank box	NA	NA	NA	['Olfactometer3', 'Olfactometer1', 'Olfactometer2', 'Olfactometer3']	[455.0, 445.0, 100.0, 56.0]	[2.8056325912475586, 1.0453553199768066, 0.48152589797973633, 0.6681268215179443]	1	0	7	0.1	0.1	0.5
Bello	Edgar	20	3000	45	1	1	AFC	Yes	No	NA	0.8	0.8	0.8	Yes	4	Yes	NA	Olfactometer2	Olfactometer2	6.2890529633	0	1	1	0	0	0	0	3001	106	0	0	0	Olfactometer2	09_26_22_14_39_09	Deodorant	Human scent	Gloves	NA	NA	NA	['Olfactometer3', 'Olfactometer2']	[106.0, 3001.0]	[2.463502883911133, 3.825550079345703]	1	0	8	0.1	0.1	0.5
Bello	Edgar	20	3000	45	1	1	AFC	Yes	No	NA	0.8	0.8	0.8	Yes	4	Yes	NA	Olfactometer1	Olfactometer2	27.982279778	0	2	1	0	0	0	0	3499	177	0	0	0	Olfactometer2	09_26_22_14_40_08	Human scent	Distractor box	Blank box	NA	NA	NA	['Olfactometer3', 'Olfactometer2', 'Olfactometer2']	[177.0, 498.0, 3001.0]	[23.785865545272827, 0.8060464859008789, 3.3903677463531494]	1	0	9	0.1	0.1	0.5
Bello	Edgar	20	3000	45	1	1	AFC	Yes	No	NA	0.8	0.8	0.8	Yes	4	Yes	NA	Olfactometer2	Olfactometer2	2.581810236	0	1	0	0	0	0	0	3001	0	0	0	0	Olfactometer2	09_26_22_14_40_39	Gloves	Human scent	Blank box	NA	NA	NA	['Olfactometer2']	[3001.0]	[2.581810235977173]	0	0	10	0.1	0.1	0.5
Bello	Edgar	20	3000	45	1	1	AFC	Yes	No	NA	0.8	0.8	0.8	Yes	4	Yes	NA	blank	Olfactometer2	11.312308311	2	3	1	0	0	0	24	4153	318	0	0	0	Olfactometer2	09_26_22_14_41_21	Distractor box	Blank box	Deodorant	NA	NA	NA	['Olfactometer1', 'Olfactometer1', 'Olfactometer3', 'Olfactometer2', 'Olfactometer2', 'Olfactometer2']	[11.0, 13.0, 318.0, 620.0, 532.0, 3001.0]	[0.8735706806182861, 0.0, 0.7564558982849121, 2.6063005924224854, 3.775496482849121, 3.3004846572875977]	0	0	11	0.1	0.1	0.5
Bello	Edgar	20	3000	45	1	1	AFC	Yes	No	NA	0.8	0.8	0.8	Yes	4	Yes	NA	Olfactometer2	Olfactometer2	6.7161357403	0	1	1	0	0	0	0	3001	483	0	0	0	Olfactometer2	09_26_22_14_41_55	Distractor box	Human scent	Blank box	NA	NA	NA	['Olfactometer3', 'Olfactometer2']	[483.0, 3001.0]	[3.180189371109009, 3.5359463691711426]	0	0	12	0.1	0.1	0.5
Bello	Edgar	20	3000	45	1	1	AFC	Yes	No	NA	0.8	0.8	0.8	Yes	4	Yes	NA	Olfactometer1	Olfactometer1	5.8532552719	1	1	0	0	0	0	3001	46	0	0	0	0	Olfactometer1	09_26_22_14_42_30	Human scent	Blank box	Deodorant	NA	NA	NA	['Olfactometer2', 'Olfactometer1']	[46.0, 3001.0]	[2.2972471714019775, 3.5560081005096436]	1	0	13	0.1	0.1	0.5
Bello	Edgar	20	3000	45	1	1	AFC	Yes	No	NA	0.8	0.8	0.8	Yes	4	Yes	NA	Olfactometer3	Olfactometer3	5.2583069801	0	0	1	0	0	0	0	0	3001	0	0	0	Olfactometer3	09_26_22_14_43_05	Distractor box	Blank box	Human scent	NA	NA	NA	['Olfactometer3']	[3001.0]	[5.258306980133057]	1	0	14	0.1	0.1	0.5
Bello	Edgar	20	3000	45	1	1	AFC	Yes	No	NA	0.8	0.8	0.8	Yes	4	Yes	NA	Olfactometer2	All Clear	0	1	3	2	0	0	0	211	231	1191	0	0	0	0	09_26_22_14_43_46	Soup	Blank gauzes	Blank box	NA	NA	NA	['Olfactometer2', 'Olfactometer3', 'Olfactometer1', 'Olfactometer2', 'Olfactometer2', 'Olfactometer3']	[117.0, 480.0, 211.0, 88.0, 26.0, 711.0]	[1.8491206169128418, 1.609405517578125, 2.5997185707092285, 0.26665782928466797, 0.23163270950317383, 0.8553946018218994]	0	1	15	0.1	0.1	0.5
Bello	Edgar	20	3000	45	1	1	AFC	Yes	No	NA	0.8	0.8	0.8	Yes	4	Yes	NA	Olfactometer2	Olfactometer2	5.6138236523	0	1	0	0	0	0	0	3001	0	0	0	0	Olfactometer2	09_26_22_14_44_21	Deodorant	Human scent	Distractor box	NA	NA	NA	['Olfactometer2']	[3001.0]	[5.613823652267456]	1	0	16	0.1	0.1	0.5
Bello	Edgar	20	3000	45	1	1	AFC	Yes	No	NA	0.8	0.8	0.8	Yes	4	Yes	NA	Olfactometer3	Olfactometer3	6.5194449425	1	1	1	0	0	0	385	305	3001	0	0	0	Olfactometer3	09_26_22_14_44_57	Soup	Gloves	Human scent	NA	NA	NA	['Olfactometer2', 'Olfactometer1', 'Olfactometer3']	[305.0, 385.0, 3001.0]	[2.0650696754455566, 0.7593166828155518, 3.6934876441955566]	1	0	17	0.1	0.1	0.5
Bello	Edgar	20	3000	45	1	1	AFC	Yes	No	NA	0.8	0.8	0.8	Yes	4	Yes	NA	Olfactometer1	Olfactometer1	5.9144413471	1	1	0	0	0	0	3001	124	0	0	0	0	Olfactometer1	09_26_22_14_45_32	Human scent	Gloves	Blank box	NA	NA	NA	['Olfactometer2', 'Olfactometer1']	[124.0, 3001.0]	[2.6044063568115234, 3.310034990310669]	1	0	18	0.1	0.1	0.5
Bello	Edgar	20	3000	45	1	1	AFC	Yes	No	NA	0.8	0.8	0.8	Yes	4	Yes	NA	Olfactometer1	Olfactometer1	6.0653071404	1	2	1	0	0	0	3001	167	217	0	0	0	Olfactometer1	09_26_22_14_46_07	Human scent	Blank box	Deodorant	NA	NA	NA	['Olfactometer2', 'Olfactometer3', 'Olfactometer2', 'Olfactometer1']	[84.0, 217.0, 83.0, 3001.0]	[1.450139045715332, 0.5659215450286865, 0.5391952991485596, 3.5100512504577637]	1	0	19	0.1	0.1	0.5
Bello	Edgar	20	3000	45	1	1	AFC	Yes	No	NA	0.8	0.8	0.8	Yes	4	Yes	NA	blank	All Clear	0	1	2	1	0	0	0	419	77	211	0	0	0	0	09_26_22_14_46_44	Blank box	Soup	Distractor box	NA	NA	NA	['Olfactometer2', 'Olfactometer3', 'Olfactometer2', 'Olfactometer1']	[6.0, 211.0, 71.0, 419.0]	[0.01767110824584961, 0.0, 0.44919610023498535, 0.8494510650634766]	1	0	20	0.1	0.1	0.5
Bello	Edgar	20	3000	45	2	1	AFC	Yes	No	NA	0.8	0.8	0.8	Yes	4	Yes	NA	Olfactometer3	Olfactometer3	6.2909781933	0	1	3	0	0	0	0	78	3545	0	0	0	Olfactometer3	09_27_22_09_59_33	Blank box	Soup	Human scent	NA	NA	NA	['Olfactometer2', 'Olfactometer3', 'Olfactometer3', 'Olfactometer3']	[78.0, 352.0, 192.0, 3001.0]	[1.9104194641113281, 0.8760476112365723, 0.23158478736877441, 3.2729263305664062]	0	0	1	0.1	0.1	0.5
Bello	Edgar	20	3000	45	2	1	AFC	Yes	No	NA	0.8	0.8	0.8	Yes	4	Yes	NA	Olfactometer1	Olfactometer1	10.394591808	3	1	1	0	0	0	3283	201	168	0	0	0	Olfactometer1	09_27_22_10_00_11	Human scent	Gloves	Gloves	NA	NA	NA	['Olfactometer2', 'Olfactometer3', 'Olfactometer1', 'Olfactometer1', 'Olfactometer1']	[201.0, 168.0, 84.0, 196.0, 3003.0]	[3.671051502227783, 0.44457364082336426, 2.8047235012054443, 0.2671358585357666, 3.2071073055267334]	0	0	2	0.1	0.1	0.5
Bello	Edgar	20	3000	45	2	1	AFC	Yes	No	NA	0.8	0.8	0.8	Yes	4	Yes	NA	Olfactometer2	Olfactometer2	5.6527848244	0	2	1	0	0	0	0	3126	174	0	0	0	Olfactometer2	09_27_22_10_00_45	Soup	Human scent	Deodorant	NA	NA	NA	['Olfactometer3', 'Olfactometer2', 'Olfactometer2']	[174.0, 125.0, 3001.0]	[1.7551743984222412, 0.39293861389160156, 3.504671812057495]	0	0	3	0.1	0.1	0.5
Bello	Edgar	20	3000	45	2	1	AFC	Yes	No	NA	0.8	0.8	0.8	Yes	4	Yes	NA	Olfactometer3	Olfactometer3	9.8247327805	0	0	1	0	0	0	0	0	3003	0	0	0	Olfactometer3	09_27_22_10_01_24	Distractor box	Gloves	Human scent	NA	NA	NA	['Olfactometer3']	[3003.0]	[9.824732780456543]	1	0	4	0.1	0.1	0.5
Bello	Edgar	20	3000	45	2	1	AFC	Yes	No	NA	0.8	0.8	0.8	Yes	4	Yes	NA	blank	All Clear	0	3	1	3	0	0	0	611	209	1111	0	0	0	0	09_27_22_10_02_09	Soup	Blank box	Deodorant	NA	NA	NA	['Olfactometer3', 'Olfactometer1', 'Olfactometer1', 'Olfactometer1', 'Olfactometer3', 'Olfactometer2', 'Olfactometer3']	[181.0, 425.0, 7.0, 179.0, 361.0, 209.0, 569.0]	[0.5008502006530762, 1.122849941253662, 0.1709575653076172, 3.5776426792144775, 0.9283556938171387, 2.4902758598327637, 0.7976891994476318]	1	0	5	0.1	0.1	0.5
Bello	Edgar	20	3000	45	2	1	AFC	Yes	No	NA	0.8	0.8	0.8	Yes	4	Yes	NA	Olfactometer1	Olfactometer1	10.81633544	2	0	1	0	0	0	3147	0	91	0	0	0	Olfactometer1	09_27_22_10_02_49	Human scent	Soup	Gloves	NA	NA	NA	['Olfactometer3', 'Olfactometer1', 'Olfactometer1']	[91.0, 146.0, 3001.0]	[5.588998317718506, 1.9043402671813965, 3.3229968547821045]	1	0	6	0.1	0.1	0.5
Bello	Edgar	20	3000	45	2	1	AFC	Yes	No	NA	0.8	0.8	0.8	Yes	4	Yes	NA	Olfactometer3	All Clear	0	1	1	1	0	0	0	447	293	951	0	0	0	0	09_27_22_10_03_28	Deodorant	Soup	Gauzes	NA	NA	NA	['Olfactometer3', 'Olfactometer2', 'Olfactometer1']	[951.0, 293.0, 447.0]	[3.9824204444885254, 0.6381254196166992, 0.7277698516845703]	0	1	7	0.1	0.1	0.5
Bello	Edgar	20	3000	45	2	1	AFC	Yes	No	NA	0.8	0.8	0.8	Yes	4	Yes	NA	Olfactometer2	All Clear	0	1	2	2	0	0	0	68	653	301	0	0	0	0	09_27_22_10_04_07	Gloves	Gauzes	Gloves	NA	NA	NA	['Olfactometer2', 'Olfactometer3', 'Olfactometer1', 'Olfactometer2', 'Olfactometer3']	[556.0, 110.0, 68.0, 97.0, 191.0]	[0.2534928321838379, 0.31998157501220703, 3.168562650680542, 0.37261533737182617, 0.6709024906158447]	0	1	8	0.1	0.1	0.5
Bello	Edgar	20	3000	45	2	1	AFC	Yes	No	NA	0.8	0.8	0.8	Yes	4	Yes	NA	Olfactometer2	All Clear	0	3	4	1	0	0	0	2631	171	182	0	0	0	0	09_27_22_10_04_55	Deodorant	Gauzes	Soup	NA	NA	NA	['Olfactometer1', 'Olfactometer2', 'Olfactometer1', 'Olfactometer1', 'Olfactometer2', 'Olfactometer2', 'Olfactometer2', 'Olfactometer3']	[477.0, 45.0, 210.0, 1944.0, 78.0, 20.0, 28.0, 182.0]	[0.1497652530670166, 3.5090746879577637, 3.7830514907836914, 2.45985746383667, 3.4757511615753174, 0.20473480224609375, 0.056980133056640625, 0.3544914722442627]	0	1	9	0.1	0.1	0.5
Bello	Edgar	20	3000	45	2	1	AFC	Yes	No	NA	0.8	0.8	0.8	Yes	4	Yes	NA	blank	All Clear	0	3	3	2	0	0	0	169	1532	402	0	0	0	0	09_27_22_10_05_42	Gloves	Deodorant	Blank box	NA	NA	NA	['Olfactometer3', 'Olfactometer1', 'Olfactometer1', 'Olfactometer2', 'Olfactometer2', 'Olfactometer1', 'Olfactometer2', 'Olfactometer3']	[142.0, 7.0, 24.0, 622.0, 880.0, 138.0, 30.0, 260.0]	[0.8252718448638916, 3.3067731857299805, 0.0, 0.7471787929534912, 1.731888771057129, 3.3926002979278564, 0.5763416290283203, 0.5329334735870361]	1	0	10	0.1	0.1	0.5
Bello	Edgar	20	3000	45	2	1	AFC	Yes	No	NA	0.8	0.8	0.8	Yes	4	Yes	NA	Olfactometer2	Olfactometer2	3.833394289	0	1	0	0	0	0	0	3001	0	0	0	0	Olfactometer2	09_27_22_10_06_15	Deodorant	Human scent	Distractor box	NA	NA	NA	['Olfactometer2']	[3001.0]	[3.8333942890167236]	1	0	11	0.1	0.1	0.5
Bello	Edgar	20	3000	45	2	1	AFC	Yes	No	NA	0.8	0.8	0.8	Yes	4	Yes	NA	Olfactometer1	Olfactometer1	6.8051791191	2	1	0	0	0	0	3034	322	0	0	0	0	Olfactometer1	09_27_22_10_06_51	Human scent	Distractor box	Blank box	NA	NA	NA	['Olfactometer1', 'Olfactometer2', 'Olfactometer1']	[33.0, 322.0, 3001.0]	[2.7692408561706543, 0.39815735816955566, 3.6377809047698975]	1	0	12	0.1	0.1	0.5
Bello	Edgar	20	3000	45	2	1	AFC	Yes	No	NA	0.8	0.8	0.8	Yes	4	Yes	NA	Olfactometer3	Olfactometer3	10.907002926	2	2	2	0	0	0	327	414	3066	0	0	0	Olfactometer3	09_27_22_10_07_31	Deodorant	Gloves	Human scent	NA	NA	NA	['Olfactometer1', 'Olfactometer2', 'Olfactometer1', 'Olfactometer2', 'Olfactometer3', 'Olfactometer3']	[36.0, 206.0, 291.0, 208.0, 65.0, 3001.0]	[1.788872241973877, 0.39042043685913086, 0.7177503108978271, 4.343195915222168, 0.27283310890197754, 3.3939309120178223]	1	0	13	0.1	0.1	0.5
Bello	Edgar	20	3000	45	2	1	AFC	Yes	No	NA	0.8	0.8	0.8	Yes	4	Yes	NA	Olfactometer1	Olfactometer1	6.4970958233	1	0	0	0	0	0	3005	0	0	0	0	0	Olfactometer1	09_27_22_10_08_06	Human scent	Gloves	Distractor box	NA	NA	NA	['Olfactometer1']	[3005.0]	[6.497095823287964]	1	0	14	0.1	0.1	0.5
Bello	Edgar	20	3000	45	2	1	AFC	Yes	No	NA	0.8	0.8	0.8	Yes	4	Yes	NA	Olfactometer3	Olfactometer3	4.9581398964	1	1	1	0	0	0	100	72	3004	0	0	0	Olfactometer3	09_27_22_10_08_41	Gloves	Soup	Human scent	NA	NA	NA	['Olfactometer1', 'Olfactometer2', 'Olfactometer3']	[100.0, 72.0, 3004.0]	[1.0642101764678955, 0.3289370536804199, 3.564992666244507]	1	0	15	0.1	0.1	0.5
Bello	Edgar	20	3000	45	2	1	AFC	Yes	No	NA	0.8	0.8	0.8	Yes	4	Yes	NA	blank	All Clear	0	1	1	1	0	0	0	111	119	243	0	0	0	0	09_27_22_10_09_18	Soup	Soup	Soup	NA	NA	NA	['Olfactometer1', 'Olfactometer2', 'Olfactometer3']	[111.0, 119.0, 243.0]	[1.1986050605773926, 0.4526822566986084, 0.6590745449066162]	1	0	16	0.1	0.1	0.5
Bello	Edgar	20	3000	45	2	1	AFC	Yes	No	NA	0.8	0.8	0.8	Yes	4	Yes	NA	Olfactometer1	Olfactometer1	5.3582253456	1	1	1	0	0	0	3001	393	154	0	0	0	Olfactometer1	09_27_22_10_09_53	Human scent	Distractor box	Soup	NA	NA	NA	['Olfactometer2', 'Olfactometer3', 'Olfactometer1']	[393.0, 154.0, 3001.0]	[1.144547939300537, 0.4515492916107178, 3.7621281147003174]	1	0	17	0.1	0.1	0.5
Bello	Edgar	20	3000	45	2	1	AFC	Yes	No	NA	0.8	0.8	0.8	Yes	4	Yes	NA	blank	All Clear	0	2	2	1	0	0	0	518	334	264	0	0	0	0	09_27_22_10_10_31	Distractor box	Blank box	Soup	NA	NA	NA	['Olfactometer1', 'Olfactometer2', 'Olfactometer2', 'Olfactometer3', 'Olfactometer1']	[94.0, 321.0, 13.0, 264.0, 424.0]	[2.2774550914764404, 0.4422731399536133, 0.18502402305603027, 0.4639415740966797, 1.0878148078918457]	0	0	18	0.1	0.1	0.5
Bello	Edgar	20	3000	45	2	1	AFC	Yes	No	NA	0.8	0.8	0.8	Yes	4	Yes	NA	Olfactometer2	Olfactometer2	6.0518612862	1	2	0	0	0	0	56	3135	0	0	0	0	Olfactometer2	09_27_22_10_11_06	Gloves	Human scent	Deodorant	NA	NA	NA	['Olfactometer1', 'Olfactometer2', 'Olfactometer2']	[56.0, 134.0, 3001.0]	[2.2771177291870117, 0.3926572799682617, 3.3820862770080566]	1	0	19	0.1	0.1	0.5
Bello	Edgar	20	3000	45	2	1	AFC	Yes	No	NA	0.8	0.8	0.8	Yes	4	Yes	NA	Olfactometer2	All Clear	0	1	2	2	0	0	0	53	469	318	0	0	0	0	09_27_22_10_11_44	Blank box	Gauzes	Gloves	NA	NA	NA	['Olfactometer2', 'Olfactometer3', 'Olfactometer1', 'Olfactometer2', 'Olfactometer3']	[92.0, 115.0, 53.0, 377.0, 203.0]	[0.015628814697265625, 0.0, 3.2934112548828125, 0.6239502429962158, 0.654226541519165]	0	1	20	0.1	0.1	0.5
Bello	Edgar	20	3000	45	3	1	AFC	Yes	No	NA	0.8	0.8	0.8	Yes	4	Yes	NA	blank	Olfactometer1	16.370257378	2	0	1	0	0	0	3178	0	235	0	0	0	Olfactometer1	09_28_22_14_23_38	Deodorant	Gloves	Deodorant	NA	NA	NA	['Olfactometer3', 'Olfactometer1', 'Olfactometer1']	[235.0, 176.0, 3002.0]	[9.295862913131714, 2.869199514389038, 4.20519495010376]	1	0	1	0.1	0.1	0.5
Bello	Edgar	20	3000	45	3	1	AFC	Yes	No	NA	0.8	0.8	0.8	Yes	4	Yes	NA	Olfactometer1	Olfactometer1	5.4817464352	1	1	1	0	0	0	3001	483	537	0	0	0	Olfactometer1	09_28_22_14_24_12	Human scent	Soup	Gloves	NA	NA	NA	['Olfactometer3', 'Olfactometer2', 'Olfactometer1']	[537.0, 483.0, 3001.0]	[1.225926160812378, 0.8193902969360352, 3.436429977416992]	1	0	2	0.1	0.1	0.5
Bello	Edgar	20	3000	45	3	1	AFC	Yes	No	NA	0.8	0.8	0.8	Yes	4	Yes	NA	blank	All Clear	0	2	1	2	0	0	0	787	68	499	0	0	0	0	09_28_22_14_24_57	Gloves	Soup	Soup	NA	NA	NA	['Olfactometer3', 'Olfactometer1', 'Olfactometer1', 'Olfactometer2', 'Olfactometer3']	[249.0, 493.0, 294.0, 68.0, 250.0]	[2.8612847328186035, 1.4078574180603027, 4.9477925300598145, 0.3396468162536621, 0.7171337604522705]	0	0	3	0.1	0.1	0.5
Bello	Edgar	20	3000	45	3	1	AFC	Yes	No	NA	0.8	0.8	0.8	Yes	4	Yes	NA	Olfactometer3	Olfactometer2	7.6148359776	1	2	1	0	0	0	470	3173	482	0	0	0	Olfactometer2	09_28_22_14_25_32	Soup	Deodorant	Dynamic extraction	NA	NA	NA	['Olfactometer3', 'Olfactometer2', 'Olfactometer1', 'Olfactometer2']	[482.0, 171.0, 470.0, 3002.0]	[2.6815972328186035, 0.5066449642181396, 0.8875067234039307, 3.5234568119049072]	0	1	4	0.1	0.1	0.5
Bello	Edgar	20	3000	45	3	1	AFC	Yes	No	NA	0.8	0.8	0.8	Yes	4	Yes	NA	Olfactometer2	All Clear	0	2	2	1	0	0	0	317	167	248	0	0	0	0	09_28_22_14_26_10	Gloves	Dynamic extraction	Gloves	NA	NA	NA	['Olfactometer3', 'Olfactometer2', 'Olfactometer2', 'Olfactometer1', 'Olfactometer1']	[248.0, 144.0, 23.0, 165.0, 152.0]	[2.648190975189209, 0.45464396476745605, 0.18511056900024414, 0.416628360748291, 0.23198771476745605]	0	1	5	0.1	0.1	0.5
Bello	Edgar	20	3000	45	3	1	AFC	Yes	No	NA	0.8	0.8	0.8	Yes	4	Yes	NA	Olfactometer3	Olfactometer2	6.8573656082	0	1	0	0	0	0	0	3001	0	0	0	0	Olfactometer2	09_28_22_14_26_45	Blank box	Deodorant	Dynamic extraction	NA	NA	NA	['Olfactometer2']	[3001.0]	[6.857365608215332]	0	1	6	0.1	0.1	0.5
Bello	Edgar	20	3000	45	3	1	AFC	Yes	No	NA	0.8	0.8	0.8	Yes	4	Yes	NA	Olfactometer2	Olfactometer2	5.0507962704	0	1	0	0	0	0	0	3001	0	0	0	0	Olfactometer2	09_28_22_14_27_19	Gloves	Human scent	Distractor box	NA	NA	NA	['Olfactometer2']	[3001.0]	[5.050796270370483]	1	0	7	0.1	0.1	0.5
Bello	Edgar	20	3000	45	3	1	AFC	Yes	No	NA	0.8	0.8	0.8	Yes	4	Yes	NA	Olfactometer3	Olfactometer3	9.4870340824	1	2	2	0	0	0	67	805	3731	0	0	0	Olfactometer3	09_28_22_14_27_58	Gloves	Distractor box	Human scent	NA	NA	NA	['Olfactometer2', 'Olfactometer3', 'Olfactometer1', 'Olfactometer2', 'Olfactometer3']	[487.0, 726.0, 67.0, 318.0, 3005.0]	[1.6244385242462158, 0.978074312210083, 2.6747829914093018, 0.6354784965515137, 3.5742597579956055]	1	0	8	0.1	0.1	0.5
Bello	Edgar	20	3000	45	3	1	AFC	Yes	No	NA	0.8	0.8	0.8	Yes	4	Yes	NA	Olfactometer1	Olfactometer1	7.1537575722	1	1	1	0	0	0	3001	51	202	0	0	0	Olfactometer1	09_28_22_14_28_33	Human scent	Distractor box	Deodorant	NA	NA	NA	['Olfactometer2', 'Olfactometer3', 'Olfactometer1']	[51.0, 202.0, 3001.0]	[2.7760674953460693, 0.45772504806518555, 3.9199650287628174]	0	0	9	0.1	0.1	0.5
Bello	Edgar	20	3000	45	3	1	AFC	Yes	No	NA	0.8	0.8	0.8	Yes	4	Yes	NA	Olfactometer1	Olfactometer1	10.779390812	1	1	1	0	0	0	3001	27	70	0	0	0	Olfactometer1	09_28_22_14_29_13	Human scent	Blank box	Deodorant	NA	NA	NA	['Olfactometer2', 'Olfactometer3', 'Olfactometer1']	[27.0, 70.0, 3001.0]	[6.284878730773926, 0.5069611072540283, 3.9849510192871094]	1	0	10	0.1	0.1	0.5
Bello	Edgar	20	3000	45	3	1	AFC	Yes	No	NA	0.8	0.8	0.8	Yes	4	Yes	NA	blank	All Clear	0	2	1	1	0	0	0	357	273	255	0	0	0	0	09_28_22_14_29_52	Distractor box	Soup	Deodorant	NA	NA	NA	['Olfactometer2', 'Olfactometer1', 'Olfactometer1', 'Olfactometer3']	[273.0, 323.0, 34.0, 255.0]	[2.636061191558838, 0.6205859184265137, 0.06244015693664551, 0.8407771587371826]	1	0	11	0.1	0.1	0.5
Bello	Edgar	20	3000	45	3	1	AFC	Yes	No	NA	0.8	0.8	0.8	Yes	4	Yes	NA	Olfactometer2	Olfactometer2	5.3606028557	0	1	0	0	0	0	0	3001	0	0	0	0	Olfactometer2	09_28_22_14_30_27	Gloves	Human scent	Distractor box	NA	NA	NA	['Olfactometer2']	[3001.0]	[5.360602855682373]	1	0	12	0.1	0.1	0.5
Bello	Edgar	20	3000	45	3	1	AFC	Yes	No	NA	0.8	0.8	0.8	Yes	4	Yes	NA	Olfactometer1	Olfactometer1	7.2762839794	1	2	1	0	0	0	3001	444	307	0	0	0	Olfactometer1	09_28_22_14_31_02	Human scent	Deodorant	Distractor box	NA	NA	NA	['Olfactometer2', 'Olfactometer3', 'Olfactometer2', 'Olfactometer1']	[334.0, 307.0, 110.0, 3001.0]	[2.4788520336151123, 0.6911582946777344, 0.5391495227813721, 3.567124128341675]	0	0	13	0.1	0.1	0.5
Bello	Edgar	20	3000	45	3	1	AFC	Yes	No	NA	0.8	0.8	0.8	Yes	4	Yes	NA	Olfactometer2	Olfactometer2	5.9980347157	0	1	0	0	0	0	0	3001	0	0	0	0	Olfactometer2	09_28_22_14_31_37	Distractor box	Human scent	Soup	NA	NA	NA	['Olfactometer2']	[3001.0]	[5.998034715652466]	1	0	14	0.1	0.1	0.5
Bello	Edgar	20	3000	45	3	1	AFC	Yes	No	NA	0.8	0.8	0.8	Yes	4	Yes	NA	Olfactometer1	Olfactometer1	7.1931641102	1	1	1	0	0	0	3002	211	266	0	0	0	Olfactometer1	09_28_22_14_32_12	Human scent	Gloves	Gloves	NA	NA	NA	['Olfactometer3', 'Olfactometer2', 'Olfactometer1']	[266.0, 211.0, 3002.0]	[3.237076759338379, 0.44538164138793945, 3.5107057094573975]	0	0	15	0.1	0.1	0.5
Bello	Edgar	20	3000	45	3	1	AFC	Yes	No	NA	0.8	0.8	0.8	Yes	4	Yes	NA	blank	All Clear	0	1	1	1	0	0	0	464	297	279	0	0	0	0	09_28_22_14_32_51	Soup	Soup	Gloves	NA	NA	NA	['Olfactometer2', 'Olfactometer3', 'Olfactometer1']	[297.0, 279.0, 464.0]	[1.6976816654205322, 0.5021812915802002, 1.1348950862884521]	1	0	16	0.1	0.1	0.5
Bello	Edgar	20	3000	45	3	1	AFC	Yes	No	NA	0.8	0.8	0.8	Yes	4	Yes	NA	Olfactometer3	Olfactometer3	5.9908354282	0	0	1	0	0	0	0	0	3001	0	0	0	Olfactometer3	09_28_22_14_33_26	Deodorant	Gloves	Human scent	NA	NA	NA	['Olfactometer3']	[3001.0]	[5.990835428237915]	1	0	17	0.1	0.1	0.5
Bello	Edgar	20	3000	45	3	1	AFC	Yes	No	NA	0.8	0.8	0.8	Yes	4	Yes	NA	Olfactometer2	All Clear	0	1	1	1	0	0	0	82	29	150	0	0	0	0	09_28_22_14_34_08	Blank box	Dynamic extraction	Distractor box	NA	NA	NA	['Olfactometer3', 'Olfactometer1', 'Olfactometer2']	[150.0, 82.0, 29.0]	[4.126782417297363, 3.4764742851257324, 0.33437037467956543]	0	1	18	0.1	0.1	0.5
Bello	Edgar	20	3000	45	3	1	AFC	Yes	No	NA	0.8	0.8	0.8	Yes	4	Yes	NA	Olfactometer3	Olfactometer3	5.6342160702	0	1	1	0	0	0	0	20	3001	0	0	0	Olfactometer3	09_28_22_14_34_43	Gloves	Distractor box	Human scent	NA	NA	NA	['Olfactometer2', 'Olfactometer3']	[20.0, 3001.0]	[2.2116565704345703, 3.4225594997406006]	1	0	19	0.1	0.1	0.5
Bello	Edgar	20	3000	45	3	1	AFC	Yes	No	NA	0.8	0.8	0.8	Yes	4	Yes	NA	Olfactometer1	Olfactometer1	3.3273193836	2	0	0	0	0	0	3044	0	0	0	0	0	Olfactometer1	09_28_22_14_35_15	Human scent	Blank box	Deodorant	NA	NA	NA	['Olfactometer1', 'Olfactometer1']	[43.0, 3001.0]	[0.015629291534423828, 3.311690092086792]	1	0	20	0.1	0.1	0.5
Bello	Avery	20	3000	45	4	1	AFC	Yes	No	NA	0.8	0.8	0.8	Yes	4	Yes	NA	blank	All Clear	0	1	1	1	0	0	0	84	35	124	0	0	0	0	09_29_22_09_33_37	Distractor box	Soup	Deodorant	NA	NA	NA	['Olfactometer2', 'Olfactometer3', 'Olfactometer1']	[35.0, 124.0, 84.0]	[2.2975006103515625, 0.08888864517211914, 0.6485610008239746]	0	0	1	0.1	0.1	0.5
Bello	Avery	20	3000	45	4	1	AFC	Yes	No	NA	0.8	0.8	0.8	Yes	4	Yes	NA	Olfactometer3	All Clear	0	1	3	3	0	0	0	274	180	1076	0	0	0	0	09_29_22_09_34_21	Soup	Distractor box	Human scent	NA	NA	NA	['Olfactometer3', 'Olfactometer1', 'Olfactometer2', 'Olfactometer2', 'Olfactometer3', 'Olfactometer2', 'Olfactometer3']	[104.0, 274.0, 74.0, 17.0, 354.0, 89.0, 618.0]	[1.7054498195648193, 0.7452747821807861, 0.3012216091156006, 0.23199462890625, 0.4861462116241455, 2.6069366931915283, 0.880406379699707]	1	0	2	0.1	0.1	0.5
Bello	Avery	20	3000	45	4	1	AFC	Yes	No	NA	0.8	0.8	0.8	Yes	4	Yes	NA	Olfactometer2	Olfactometer2	9.0243256092	2	2	1	0	0	0	309	4417	166	0	0	0	Olfactometer2	09_29_22_09_34_59	Gloves	Human scent	Soup	NA	NA	NA	['Olfactometer3', 'Olfactometer1', 'Olfactometer2', 'Olfactometer1', 'Olfactometer2']	[166.0, 242.0, 1416.0, 67.0, 3001.0]	[1.8979647159576416, 0.8604600429534912, 1.7362854480743408, 1.3736035823822021, 3.1560118198394775]	1	0	3	0.1	0.1	0.5
Bello	Avery	20	3000	45	4	1	AFC	Yes	No	NA	0.8	0.8	0.8	Yes	4	Yes	NA	Olfactometer1	All Clear	0	2	2	1	0	0	0	23	434	126	0	0	0	0	09_29_22_09_35_40	Human scent	Distractor box	Deodorant	NA	NA	NA	['Olfactometer3', 'Olfactometer2', 'Olfactometer2', 'Olfactometer1', 'Olfactometer1']	[126.0, 93.0, 341.0, 20.0, 3.0]	[2.442091226577759, 0.32369518280029297, 1.0188319683074951, 2.4958367347717285, 0.0]	0	0	4	0.1	0.1	0.5
Bello	Avery	20	3000	45	4	1	AFC	Yes	No	NA	0.8	0.8	0.8	Yes	4	Yes	NA	Olfactometer1	Olfactometer1	6.2539253235	1	1	1	0	0	0	3004	70	235	0	0	0	Olfactometer1	09_29_22_09_36_14	Human scent	Soup	Gloves	NA	NA	NA	['Olfactometer3', 'Olfactometer2', 'Olfactometer1']	[235.0, 70.0, 3004.0]	[2.6386821269989014, 0.2655487060546875, 3.348599910736084]	0	0	5	0.1	0.1	0.5
Bello	Avery	20	3000	45	4	1	AFC	Yes	No	NA	0.8	0.8	0.8	Yes	4	Yes	NA	blank	All Clear	0	2	4	3	0	0	0	398	282	592	0	0	0	0	09_29_22_09_37_15	Distractor box	Blank box	Gloves	NA	NA	NA	['Olfactometer2', 'Olfactometer2', 'Olfactometer3', 'Olfactometer2', 'Olfactometer2', 'Olfactometer3', 'Olfactometer1', 'Olfactometer3', 'Olfactometer1']	[100.0, 37.0, 296.0, 101.0, 44.0, 122.0, 30.0, 174.0, 368.0]	[12.2364342212677, 0.15614843368530273, 0.365114688873291, 2.903667449951172, 0.15193772315979004, 0.17598271369934082, 7.525534391403198, 0.57505202293396, 1.1376724243164062]	1	0	6	0.1	0.1	0.5
Bello	Avery	20	3000	45	4	1	AFC	Yes	No	NA	0.8	0.8	0.8	Yes	4	Yes	NA	Olfactometer2	Olfactometer2	6.0357112885	0	2	1	0	0	0	0	3110	184	0	0	0	Olfactometer2	09_29_22_09_37_50	Distractor box	Human scent	Deodorant	NA	NA	NA	['Olfactometer3', 'Olfactometer2', 'Olfactometer2']	[184.0, 109.0, 3001.0]	[1.6602671146392822, 0.8686699867248535, 3.5067741870880127]	1	0	7	0.1	0.1	0.5
Bello	Avery	20	3000	45	4	1	AFC	Yes	No	NA	0.8	0.8	0.8	Yes	4	Yes	NA	Olfactometer1	All Clear	0	3	2	1	0	0	0	651	79	393	0	0	0	0	09_29_22_09_38_28	2h-Static Extraction	Blank box	Distractor box	NA	NA	NA	['Olfactometer1', 'Olfactometer1', 'Olfactometer2', 'Olfactometer1', 'Olfactometer2', 'Olfactometer3']	[142.0, 430.0, 9.0, 79.0, 70.0, 393.0]	[0.0, 0.0, 0.291980504989624, 2.6672799587249756, 0.32764506340026855, 0.7181737422943115]	0	1	8	0.1	0.1	0.5
Bello	Avery	20	3000	45	4	1	AFC	Yes	No	NA	0.8	0.8	0.8	Yes	4	Yes	NA	Olfactometer2	Olfactometer2	9.0906279087	0	1	1	0	0	0	0	3001	356	0	0	0	Olfactometer2	09_29_22_09_39_06	Gloves	Human scent	Soup	NA	NA	NA	['Olfactometer3', 'Olfactometer2']	[356.0, 3001.0]	[5.735630035400391, 3.3549978733062744]	1	0	9	0.1	0.1	0.5
Bello	Avery	20	3000	45	4	1	AFC	Yes	No	NA	0.8	0.8	0.8	Yes	4	Yes	NA	Olfactometer3	Olfactometer3	4.656001091	0	0	1	0	0	0	0	0	3002	0	0	0	Olfactometer3	09_29_22_09_39_40	Deodorant	Deodorant	Human scent	NA	NA	NA	['Olfactometer3']	[3002.0]	[4.656001091003418]	1	0	10	0.1	0.1	0.5
Bello	Avery	20	3000	45	4	1	AFC	Yes	No	NA	0.8	0.8	0.8	Yes	4	Yes	NA	Olfactometer3	Olfactometer3	4.3416409492	0	0	1	0	0	0	0	0	3003	0	0	0	Olfactometer3	09_29_22_09_40_14	Soup	Distractor box	Human scent	NA	NA	NA	['Olfactometer3']	[3003.0]	[4.341640949249268]	1	0	11	0.1	0.1	0.5
Bello	Avery	20	3000	45	4	1	AFC	Yes	No	NA	0.8	0.8	0.8	Yes	4	Yes	NA	Olfactometer1	Olfactometer1	5.4431893826	1	1	1	0	0	0	3001	171	215	0	0	0	Olfactometer1	09_29_22_09_40_48	Human scent	Gloves	Distractor box	NA	NA	NA	['Olfactometer3', 'Olfactometer2', 'Olfactometer1']	[215.0, 171.0, 3001.0]	[1.5348386764526367, 0.44321370124816895, 3.465137004852295]	1	0	12	0.1	0.1	0.5
Bello	Avery	20	3000	45	4	1	AFC	Yes	No	NA	0.8	0.8	0.8	Yes	4	Yes	NA	Olfactometer3	Olfactometer3	4.2866182327	0	0	1	0	0	0	0	0	3001	0	0	0	Olfactometer3	09_29_22_09_41_21	Distractor box	Soup	Human scent	NA	NA	NA	['Olfactometer3']	[3001.0]	[4.286618232727051]	0	0	13	0.1	0.1	0.5
Bello	Avery	20	3000	45	4	1	AFC	Yes	No	NA	0.8	0.8	0.8	Yes	4	Yes	NA	Olfactometer2	Olfactometer2	10.736042023	0	3	2	0	0	0	0	5854	416	0	0	0	Olfactometer2	09_29_22_09_41_59	Distractor box	Human scent	Soup	NA	NA	NA	['Olfactometer3', 'Olfactometer2', 'Olfactometer2', 'Olfactometer3', 'Olfactometer2']	[209.0, 86.0, 2767.0, 207.0, 3001.0]	[1.3196392059326172, 0.3220021724700928, 3.4491171836853027, 2.2860443592071533, 3.359239101409912]	0	0	14	0.1	0.1	0.5
Bello	Avery	20	3000	45	4	1	AFC	Yes	No	NA	0.8	0.8	0.8	Yes	4	Yes	NA	Olfactometer1	All Clear	0	2	1	4	0	0	0	411	75	543	0	0	0	0	09_29_22_09_42_59	2h-Static Extraction	Gloves	Deodorant	NA	NA	NA	['Olfactometer3', 'Olfactometer1', 'Olfactometer3', 'Olfactometer3', 'Olfactometer2', 'Olfactometer1', 'Olfactometer3']	[102.0, 13.0, 180.0, 215.0, 75.0, 398.0, 46.0]	[1.527693510055542, 1.345597743988037, 1.0760672092437744, 19.598594903945923, 0.25898194313049316, 0.7871499061584473, 0.6644551753997803]	0	1	15	0.1	0.1	0.5
Bello	Avery	20	3000	45	4	1	AFC	Yes	No	NA	0.8	0.8	0.8	Yes	4	Yes	NA	Olfactometer2	All Clear	0	1	1	1	0	0	0	465	307	263	0	0	0	0	09_29_22_09_43_36	Soup	2h-Static Extraction	Soup	NA	NA	NA	['Olfactometer3', 'Olfactometer2', 'Olfactometer1']	[263.0, 307.0, 465.0]	[2.0197548866271973, 0.5080664157867432, 0.7725212574005127]	0	1	16	0.1	0.1	0.5
Bello	Avery	20	3000	45	4	1	AFC	Yes	No	NA	0.8	0.8	0.8	Yes	4	Yes	NA	blank	All Clear	0	1	2	4	0	0	0	381	288	740	0	0	0	0	09_29_22_09_44_20	Soup	Gloves	Gloves	NA	NA	NA	['Olfactometer3', 'Olfactometer3', 'Olfactometer2', 'Olfactometer1', 'Olfactometer2', 'Olfactometer3', 'Olfactometer3']	[109.0, 15.0, 271.0, 381.0, 17.0, 125.0, 491.0]	[2.027761459350586, 0.15488004684448242, 0.2879633903503418, 0.7181615829467773, 0.1850283145904541, 4.235776424407959, 0.9912347793579102]	1	0	17	0.1	0.1	0.5
Bello	Avery	20	3000	45	4	1	AFC	Yes	No	NA	0.8	0.8	0.8	Yes	4	Yes	NA	blank	All Clear	0	1	1	2	0	0	0	227	397	455	0	0	0	0	09_29_22_09_45_00	Gloves	Distractor box	Deodorant	NA	NA	NA	['Olfactometer3', 'Olfactometer2', 'Olfactometer1', 'Olfactometer3']	[184.0, 397.0, 227.0, 271.0]	[2.142744779586792, 0.7440404891967773, 0.5865175724029541, 0.8497321605682373]	1	0	18	0.1	0.1	0.5
Bello	Avery	20	3000	45	4	1	AFC	Yes	No	NA	0.8	0.8	0.8	Yes	4	Yes	NA	Olfactometer3	Olfactometer3	5.1246681213	0	0	1	0	0	0	0	0	3002	0	0	0	Olfactometer3	09_29_22_09_45_34	Soup	Distractor box	Human scent	NA	NA	NA	['Olfactometer3']	[3002.0]	[5.124668121337891]	1	0	19	0.1	0.1	0.5
Bello	Avery	20	3000	45	4	1	AFC	Yes	No	NA	0.8	0.8	0.8	Yes	4	Yes	NA	Olfactometer1	All Clear	0	1	1	1	0	0	0	423	358	213	0	0	0	0	09_29_22_09_46_11	2h-Static Extraction	Blank box	Gloves	NA	NA	NA	['Olfactometer3', 'Olfactometer2', 'Olfactometer1']	[213.0, 358.0, 423.0]	[1.908499002456665, 0.56640625, 0.723956823348999]	0	1	20	0.1	0.1	0.5
Bello	Avery	20	3000	45	5	1	AFC	Yes	No	NA	0.8	0.8	0.8	Yes	4	Yes	NA	Olfactometer2	Olfactometer2	18.954064131	1	5	2	0	0	0	355	6084	549	0	0	0	Olfactometer2	09_30_22_11_54_36	Blank box	Human A	Gloves	NA	NA	NA	['Olfactometer3', 'Olfactometer2', 'Olfactometer1', 'Olfactometer3', 'Olfactometer2', 'Olfactometer2', 'Olfactometer2', 'Olfactometer2']	[185.0, 42.0, 355.0, 364.0, 2999.0, 23.0, 19.0, 3001.0]	[1.3867952823638916, 0.32066869735717773, 0.7870965003967285, 3.146071672439575, 4.0230185985565186, 5.460503816604614, 0.08835268020629883, 3.7415568828582764]	1	0	1	0.1	0.1	0.5
Bello	Avery	20	3000	45	5	1	AFC	Yes	No	NA	0.8	0.8	0.8	Yes	4	Yes	NA	Olfactometer1	Olfactometer1	19.008435726	4	5	1	0	0	0	4335	1112	114	0	0	0	Olfactometer1	09_30_22_11_55_25	Human A	Blank box	Soup	NA	NA	NA	['Olfactometer3', 'Olfactometer2', 'Olfactometer2', 'Olfactometer1', 'Olfactometer2', 'Olfactometer2', 'Olfactometer1', 'Olfactometer1', 'Olfactometer2', 'Olfactometer1']	[114.0, 506.0, 20.0, 24.0, 96.0, 335.0, 287.0, 1022.0, 155.0, 3002.0]	[2.43794584274292, 0.8097422122955322, 0.18348193168640137, 8.616698026657104, 0.08337211608886719, 0.9456813335418701, 0.6178445816040039, 1.13490891456604, 0.655576229095459, 3.5231845378875732]	1	0	2	0.1	0.1	0.5
Bello	Avery	20	3000	45	5	1	AFC	Yes	No	NA	0.8	0.8	0.8	Yes	4	Yes	NA	Olfactometer2	Olfactometer2	1.1452553272	0	1	0	0	0	0	0	3001	0	0	0	0	Olfactometer2	09_30_22_11_55_55	Soup	Human A	Methylbenzoate	NA	NA	NA	['Olfactometer2']	[3001.0]	[1.1452553272247314]	1	0	3	0.1	0.1	0.5
Bello	Avery	20	3000	45	5	1	AFC	Yes	No	NA	0.8	0.8	0.8	Yes	4	Yes	NA	Olfactometer3	Olfactometer3	4.7351045609	0	0	1	0	0	0	0	0	3001	0	0	0	Olfactometer3	09_30_22_11_56_28	Deodorant	Methylbenzoate	Human A	NA	NA	NA	['Olfactometer3']	[3001.0]	[4.735104560852051]	0	0	4	0.1	0.1	0.5
Bello	Avery	20	3000	45	5	1	AFC	Yes	No	NA	0.8	0.8	0.8	Yes	4	Yes	NA	blank	All Clear	0	2	3	3	0	0	0	241	646	405	0	0	0	0	09_30_22_11_57_29	Deodorant	Methylbenzoate	Blank box	NA	NA	NA	['Olfactometer3', 'Olfactometer3', 'Olfactometer3', 'Olfactometer2', 'Olfactometer2', 'Olfactometer1', 'Olfactometer1', 'Olfactometer2']	[99.0, 129.0, 177.0, 609.0, 13.0, 15.0, 226.0, 24.0]	[0.4141874313354492, 8.514879703521729, 6.780165910720825, 0.8605530261993408, 0.30106472969055176, 7.8470494747161865, 0.20592474937438965, 0.5863757133483887]	1	0	5	0.1	0.1	0.5
Bello	Avery	20	3000	45	5	1	AFC	Yes	No	NA	0.8	0.8	0.8	Yes	4	Yes	NA	blank	All Clear	0	2	1	4	0	0	0	218	167	637	0	0	0	0	09_30_22_11_58_21	Methylbenzoate	Gloves	Methylbenzoate	NA	NA	NA	['Olfactometer3', 'Olfactometer3', 'Olfactometer1', 'Olfactometer1', 'Olfactometer3', 'Olfactometer2', 'Olfactometer3']	[39.0, 219.0, 181.0, 37.0, 98.0, 167.0, 281.0]	[3.07088041305542, 4.37544846534729, 2.129396677017212, 0.0, 1.142859697341919, 6.863737344741821, 0.6894795894622803]	0	0	6	0.1	0.1	0.5
Bello	Avery	20	3000	45	5	1	AFC	Yes	No	NA	0.8	0.8	0.8	Yes	4	Yes	NA	Olfactometer3	Olfactometer3	5.7401254177	0	0	1	0	0	0	0	0	3001	0	0	0	Olfactometer3	09_30_22_11_58_56	Deodorant	Methylbenzoate	Human A	NA	NA	NA	['Olfactometer3']	[3001.0]	[5.738048791885376]	1	0	7	0.1	0.1	0.5
Bello	Avery	20	3000	45	5	1	AFC	Yes	No	NA	0.8	0.8	0.8	Yes	4	Yes	NA	Olfactometer1	Olfactometer1	23.942622423	2	4	1	0	0	0	3075	589	448	0	0	0	Olfactometer1	09_30_22_11_59_48	Human B	Soup	Blank box	NA	NA	NA	['Olfactometer2', 'Olfactometer2', 'Olfactometer1', 'Olfactometer2', 'Olfactometer3', 'Olfactometer2', 'Olfactometer1']	[101.0, 35.0, 74.0, 63.0, 448.0, 390.0, 3001.0]	[14.642325639724731, 0.15221619606018066, 3.759819269180298, 0.02066969871520996, 1.021789789199829, 0.7783091068267822, 3.567492723464966]	0	1	8	0.1	0.1	0.5
Bello	Avery	20	3000	45	5	1	AFC	Yes	No	NA	0.8	0.8	0.8	Yes	4	Yes	NA	Olfactometer3	Olfactometer3	6.4336664677	0	1	3	0	0	0	0	177	3164	0	0	0	Olfactometer3	09_30_22_12_00_23	Methylbenzoate	Methylbenzoate	Human A	NA	NA	NA	['Olfactometer3', 'Olfactometer3', 'Olfactometer2', 'Olfactometer3']	[83.0, 80.0, 177.0, 3001.0]	[2.1024491786956787, 0.2740767002105713, 0.5324563980102539, 3.524684190750122]	0	0	9	0.1	0.1	0.5
Bello	Avery	20	3000	45	5	1	AFC	Yes	No	NA	0.8	0.8	0.8	Yes	4	Yes	NA	Olfactometer1	Olfactometer1	5.5384793282	1	0	1	0	0	0	3001	0	174	0	0	0	Olfactometer1	09_30_22_12_00_57	Human A	Blank box	Soup	NA	NA	NA	['Olfactometer3', 'Olfactometer1']	[174.0, 3001.0]	[1.8189637660980225, 3.719515562057495]	1	0	10	0.1	0.1	0.5
Bello	Avery	20	3000	45	5	1	AFC	Yes	No	NA	0.8	0.8	0.8	Yes	4	Yes	NA	Olfactometer1	Olfactometer1	7.7701842785	2	0	1	0	0	0	3073	0	259	0	0	0	Olfactometer1	09_30_22_12_01_34	Human A	Blank box	Deodorant	NA	NA	NA	['Olfactometer3', 'Olfactometer1', 'Olfactometer1']	[259.0, 72.0, 3001.0]	[2.0730607509613037, 2.2628283500671387, 3.434295177459717]	1	0	11	0.1	0.1	0.5
Bello	Avery	20	3000	45	5	1	AFC	Yes	No	NA	0.8	0.8	0.8	Yes	4	Yes	NA	Olfactometer1	Olfactometer1	5.7003791332	1	1	1	0	0	0	3001	234	213	0	0	0	Olfactometer1	09_30_22_12_02_09	Human A	Deodorant	Soup	NA	NA	NA	['Olfactometer3', 'Olfactometer2', 'Olfactometer1']	[213.0, 234.0, 3001.0]	[1.7912592887878418, 0.5040957927703857, 3.4050240516662598]	1	0	12	0.1	0.1	0.5
Bello	Avery	20	3000	45	5	1	AFC	Yes	No	NA	0.8	0.8	0.8	Yes	4	Yes	NA	blank	All Clear	0	1	2	2	0	0	0	426	42	339	0	0	0	0	09_30_22_12_02_48	Gloves	Blank box	Gloves	NA	NA	NA	['Olfactometer3', 'Olfactometer1', 'Olfactometer2', 'Olfactometer2', 'Olfactometer3']	[183.0, 426.0, 16.0, 26.0, 156.0]	[1.96876859664917, 1.1235389709472656, 0.22279143333435059, 0.13170504570007324, 0.4167349338531494]	1	0	13	0.1	0.1	0.5
Bello	Avery	20	3000	45	5	1	AFC	Yes	No	NA	0.8	0.8	0.8	Yes	4	Yes	NA	Olfactometer2	Olfactometer2	5.0352990627	0	1	1	0	0	0	0	3001	275	0	0	0	Olfactometer2	09_30_22_12_03_21	Gloves	Human B	Blank box	NA	NA	NA	['Olfactometer3', 'Olfactometer2']	[275.0, 3001.0]	[1.6235778331756592, 3.4117212295532227]	0	1	14	0.1	0.1	0.5
Bello	Avery	20	3000	45	5	1	AFC	Yes	No	NA	0.8	0.8	0.8	Yes	4	Yes	NA	Olfactometer2	Olfactometer2	5.0502839088	0	1	1	0	0	0	0	3001	239	0	0	0	Olfactometer2	09_30_22_12_03_54	Methylbenzoate	Human A	Deodorant	NA	NA	NA	['Olfactometer3', 'Olfactometer2']	[239.0, 3001.0]	[1.7639844417572021, 3.286299467086792]	0	0	15	0.1	0.1	0.5
Bello	Avery	20	3000	45	5	1	AFC	Yes	No	NA	0.8	0.8	0.8	Yes	4	Yes	NA	Olfactometer2	Olfactometer2	6.0643360615	0	2	1	0	0	0	0	3094	159	0	0	0	Olfactometer2	09_30_22_12_04_28	Soup	Human B	Gloves	NA	NA	NA	['Olfactometer3', 'Olfactometer2', 'Olfactometer2']	[159.0, 93.0, 3001.0]	[2.0495922565460205, 0.4360623359680176, 3.578681468963623]	0	1	16	0.1	0.1	0.5
Bello	Avery	20	3000	45	5	1	AFC	Yes	No	NA	0.8	0.8	0.8	Yes	4	Yes	NA	Olfactometer3	Olfactometer3	4.6410722733	0	0	1	0	0	0	0	0	3005	0	0	0	Olfactometer3	09_30_22_12_05_00	Gloves	Blank box	Human B	NA	NA	NA	['Olfactometer3']	[3005.0]	[4.6410722732543945]	0	1	17	0.1	0.1	0.5
Bello	Avery	20	3000	45	5	1	AFC	Yes	No	NA	0.8	0.8	0.8	Yes	4	Yes	NA	blank	All Clear	0	1	1	1	0	0	0	713	322	89	0	0	0	0	09_30_22_12_05_39	Deodorant	Soup	Blank box	NA	NA	NA	['Olfactometer3', 'Olfactometer2', 'Olfactometer1']	[89.0, 322.0, 713.0]	[1.8820810317993164, 0.5751528739929199, 1.01837158203125]	1	0	18	0.1	0.1	0.5
Bello	Avery	20	3000	45	5	1	AFC	Yes	No	NA	0.8	0.8	0.8	Yes	4	Yes	NA	Olfactometer3	Olfactometer3	5.436621666	0	0	1	0	0	0	0	0	3001	0	0	0	Olfactometer3	09_30_22_12_06_14	Gloves	Blank box	Human A	NA	NA	NA	['Olfactometer3']	[3001.0]	[5.43662166595459]	1	0	19	0.1	0.1	0.5
Bello	Avery	20	3000	45	5	1	AFC	Yes	No	NA	0.8	0.8	0.8	Yes	4	Yes	NA	Olfactometer1	Olfactometer1	5.7110805511	1	1	1	0	0	0	3001	289	262	0	0	0	Olfactometer1	09_30_22_12_06_48	Human A	Soup	Methylbenzoate	NA	NA	NA	['Olfactometer3', 'Olfactometer2', 'Olfactometer1']	[262.0, 289.0, 3001.0]	[1.7469260692596436, 0.566347599029541, 3.3978068828582764]	1	0	20	0.1	0.1	0.5
Bello	Edgar	20	3000	45	6	1	AFC	Yes	No	NA	0.8	0.8	0.8	Yes	4	Yes	NA	Olfactometer3	Olfactometer3	8.5616881847	0	0	3	0	0	0	0	0	3581	0	0	0	Olfactometer3	10_07_22_14_46_38	Gloves	Methylbenzoate	Human scent	NA	NA	NA	['Olfactometer3', 'Olfactometer3', 'Olfactometer3']	[410.0, 170.0, 3001.0]	[4.656466245651245, 0.5650713443756104, 3.3401505947113037]	1	0	1	0.1	0.1	0.5
Bello	Edgar	20	3000	45	6	1	AFC	Yes	No	NA	0.8	0.8	0.8	Yes	4	Yes	NA	Olfactometer2	Olfactometer2	6.943789959	1	2	1	0	0	0	330	3137	235	0	0	0	Olfactometer2	10_07_22_14_47_14	Blank box	Human scent	Gloves	NA	NA	NA	['Olfactometer3', 'Olfactometer2', 'Olfactometer1', 'Olfactometer2']	[235.0, 135.0, 330.0, 3002.0]	[2.3100366592407227, 0.4024500846862793, 0.7022740840911865, 3.528535842895508]	1	0	2	0.1	0.1	0.5
Bello	Edgar	20	3000	45	6	1	AFC	Yes	No	NA	0.8	0.8	0.8	Yes	4	Yes	NA	Olfactometer1	Olfactometer1	6.80301404	1	2	1	0	0	0	3001	540	210	0	0	0	Olfactometer1	10_07_22_14_47_50	Human scent	Deodorant	Methylbenzoate	NA	NA	NA	['Olfactometer2', 'Olfactometer3', 'Olfactometer2', 'Olfactometer1']	[208.0, 210.0, 332.0, 3001.0]	[2.259598731994629, 0.433382511138916, 0.7343504428863525, 3.3756823539733887]	1	0	3	0.1	0.1	0.5
Bello	Edgar	20	3000	45	6	1	AFC	Yes	No	NA	0.8	0.8	0.8	Yes	4	Yes	NA	Olfactometer3	All Clear	0	1	2	3	0	0	0	350	241	3139	0	0	0	0	10_07_22_14_48_32	Deodorant	Methylbenzoate	CSSB	NA	NA	NA	['Olfactometer2', 'Olfactometer3', 'Olfactometer2', 'Olfactometer1', 'Olfactometer3', 'Olfactometer3']	[29.0, 1610.0, 212.0, 350.0, 661.0, 868.0]	[1.8722608089447021, 1.9408199787139893, 1.0175108909606934, 0.6014714241027832, 1.2679250240325928, 0.8939604759216309]	0	1	4	0.1	0.1	0.5
Bello	Edgar	20	3000	45	6	1	AFC	Yes	No	NA	0.8	0.8	0.8	Yes	4	Yes	NA	Olfactometer2	All Clear	0	1	1	1	0	0	0	361	360	187	0	0	0	0	10_07_22_14_49_09	Deodorant	CSSB	Blank box	NA	NA	NA	['Olfactometer2', 'Olfactometer1', 'Olfactometer3']	[360.0, 361.0, 187.0]	[2.1074447631835938, 0.5595793724060059, 0.9021294116973877]	0	1	5	0.1	0.1	0.5
Bello	Edgar	20	3000	45	6	1	AFC	Yes	No	NA	0.8	0.8	0.8	Yes	4	Yes	NA	blank	All Clear	0	2	2	1	0	0	0	371	815	65	0	0	0	0	10_07_22_14_49_50	Gloves	Deodorant	Deodorant	NA	NA	NA	['Olfactometer1', 'Olfactometer3', 'Olfactometer2', 'Olfactometer1', 'Olfactometer2']	[22.0, 65.0, 322.0, 349.0, 493.0]	[3.115081548690796, 0.44423437118530273, 0.8502912521362305, 0.7121217250823975, 0.849442720413208]	1	0	6	0.1	0.1	0.5
Bello	Edgar	20	3000	45	6	1	AFC	Yes	No	NA	0.8	0.8	0.8	Yes	4	Yes	NA	Olfactometer1	Olfactometer1	6.8816928864	1	1	1	0	0	0	3001	209	238	0	0	0	Olfactometer1	10_07_22_14_50_27	Human scent	Gloves	Gloves	NA	NA	NA	['Olfactometer2', 'Olfactometer3', 'Olfactometer1']	[209.0, 238.0, 3001.0]	[2.5592703819274902, 0.5065484046936035, 3.8158740997314453]	1	0	7	0.1	0.1	0.5
Bello	Edgar	20	3000	45	6	1	AFC	Yes	No	NA	0.8	0.8	0.8	Yes	4	Yes	NA	Olfactometer1	Olfactometer1	6.2286787033	1	2	1	0	0	0	3001	81	175	0	0	0	Olfactometer1	10_07_22_14_51_01	Human scent	Blank box	Methylbenzoate	NA	NA	NA	['Olfactometer3', 'Olfactometer2', 'Olfactometer2', 'Olfactometer1']	[175.0, 13.0, 68.0, 3001.0]	[2.2125401496887207, 0.21229338645935059, 0.12248682975769043, 3.6813583374023438]	0	0	8	0.1	0.1	0.5
Bello	Edgar	20	3000	45	6	1	AFC	Yes	No	NA	0.8	0.8	0.8	Yes	4	Yes	NA	Olfactometer2	Olfactometer2	5.5268433094	0	1	0	0	0	0	0	3001	0	0	0	0	Olfactometer2	10_07_22_14_51_35	Blank box	Human scent	Soup	NA	NA	NA	['Olfactometer2']	[3001.0]	[5.526843309402466]	1	0	9	0.1	0.1	0.5
Bello	Edgar	20	3000	45	6	1	AFC	Yes	No	NA	0.8	0.8	0.8	Yes	4	Yes	NA	blank	All Clear	0	1	2	1	0	0	0	474	232	256	0	0	0	0	10_07_22_14_52_14	Blank box	Methylbenzoate	Gloves	NA	NA	NA	['Olfactometer2', 'Olfactometer3', 'Olfactometer2', 'Olfactometer1']	[85.0, 256.0, 147.0, 474.0]	[1.6628649234771729, 0.6880908012390137, 0.4184896945953369, 0.7696382999420166]	1	0	10	0.1	0.1	0.5
Bello	Edgar	20	3000	45	6	1	AFC	Yes	No	NA	0.8	0.8	0.8	Yes	4	Yes	NA	blank	All Clear	0	2	8	1	0	0	0	161	1553	271	0	0	0	0	10_07_22_14_53_02	Deodorant	Blank box	Deodorant	NA	NA	NA	['Olfactometer2', 'Olfactometer2', 'Olfactometer2', 'Olfactometer2', 'Olfactometer1', 'Olfactometer1', 'Olfactometer2', 'Olfactometer2', 'Olfactometer2', 'Olfactometer2', 'Olfactometer3']	[50.0, 60.0, 277.0, 791.0, 140.0, 21.0, 322.0, 37.0, 1.0, 15.0, 271.0]	[0.01563239097595215, 0.0, 0.2531764507293701, 3.9295096397399902, 3.5939173698425293, 0.15029382705688477, 0.5412092208862305, 3.149083137512207, 0.005057096481323242, 0.09186482429504395, 0.4650866985321045]	1	0	11	0.1	0.1	0.5
Bello	Edgar	20	3000	45	6	1	AFC	Yes	No	NA	0.8	0.8	0.8	Yes	4	Yes	NA	Olfactometer1	Olfactometer1	8.8749690056	1	1	0	0	0	0	3001	229	0	0	0	0	Olfactometer1	10_07_22_14_53_40	Human scent	Gloves	Gloves	NA	NA	NA	['Olfactometer2', 'Olfactometer1']	[229.0, 3001.0]	[2.586221933364868, 6.288747072219849]	1	0	12	0.1	0.1	0.5
Bello	Edgar	20	3000	45	6	1	AFC	Yes	No	NA	0.8	0.8	0.8	Yes	4	Yes	NA	Olfactometer1	Olfactometer1	2.1749835014	1	0	0	0	0	0	3001	0	0	0	0	0	Olfactometer1	10_07_22_14_54_11	Human scent	Blank box	Methylbenzoate	NA	NA	NA	['Olfactometer1']	[3001.0]	[2.174983501434326]	1	0	13	0.1	0.1	0.5
Bello	Edgar	20	3000	45	6	1	AFC	Yes	No	NA	0.8	0.8	0.8	Yes	4	Yes	NA	Olfactometer2	All Clear	0	1	1	1	0	0	0	255	382	98	0	0	0	0	10_07_22_14_54_48	Gloves	CSSB	Blank box	NA	NA	NA	['Olfactometer2', 'Olfactometer1', 'Olfactometer3']	[382.0, 255.0, 98.0]	[1.374450922012329, 0.5607199668884277, 0.7337968349456787]	0	1	14	0.1	0.1	0.5
Bello	Edgar	20	3000	45	6	1	AFC	Yes	No	NA	0.8	0.8	0.8	Yes	4	Yes	NA	Olfactometer2	Olfactometer2	4.8468413353	0	1	0	0	0	0	0	3001	0	0	0	0	Olfactometer2	10_07_22_14_55_22	Soup	Human scent	Soup	NA	NA	NA	['Olfactometer2']	[3001.0]	[4.846841335296631]	1	0	15	0.1	0.1	0.5
Bello	Edgar	20	3000	45	6	1	AFC	Yes	No	NA	0.8	0.8	0.8	Yes	4	Yes	NA	Olfactometer1	Olfactometer1	5.3551402092	2	0	0	0	0	0	3183	0	0	0	0	0	Olfactometer1	10_07_22_14_55_56	Human scent	Gloves	Soup	NA	NA	NA	['Olfactometer1', 'Olfactometer1']	[182.0, 3001.0]	[1.759248971939087, 3.5932259559631348]	1	0	16	0.1	0.1	0.5
Bello	Edgar	20	3000	45	6	1	AFC	Yes	No	NA	0.8	0.8	0.8	Yes	4	Yes	NA	Olfactometer2	All Clear	0	2	2	1	0	0	0	359	339	190	0	0	0	0	10_07_22_14_56_43	Methylbenzoate	CSSB	Gloves	NA	NA	NA	['Olfactometer2', 'Olfactometer1', 'Olfactometer1', 'Olfactometer2', 'Olfactometer3']	[307.0, 242.0, 117.0, 32.0, 190.0]	[2.1407527923583984, 0.5061593055725098, 9.697083711624146, 0.27167558670043945, 0.5864064693450928]	0	1	17	0.1	0.1	0.5
Bello	Edgar	20	3000	45	6	1	AFC	Yes	No	NA	0.8	0.8	0.8	Yes	4	Yes	NA	blank	All Clear	0	1	4	2	0	0	0	150	615	441	0	0	0	0	10_07_22_14_57_37	Methylbenzoate	Blank box	Deodorant	NA	NA	NA	['Olfactometer1', 'Olfactometer2', 'Olfactometer2', 'Olfactometer2', 'Olfactometer2', 'Olfactometer3', 'Olfactometer3']	[150.0, 88.0, 443.0, 40.0, 44.0, 430.0, 11.0]	[7.499782085418701, 0.5737144947052002, 7.6024932861328125, 2.934678554534912, 0.0, 0.5674121379852295, 0.3053746223449707]	0	0	18	0.1	0.1	0.5
Bello	Edgar	20	3000	45	6	1	AFC	Yes	No	NA	0.8	0.8	0.8	Yes	4	Yes	NA	Olfactometer3	Olfactometer3	5.4037716389	0	1	1	0	0	0	0	198	3001	0	0	0	Olfactometer3	10_07_22_14_58_11	Methylbenzoate	Methylbenzoate	Human scent	NA	NA	NA	['Olfactometer2', 'Olfactometer3']	[198.0, 3001.0]	[2.0408823490142822, 3.362889289855957]	1	0	19	0.1	0.1	0.5
Bello	Edgar	20	3000	45	6	1	AFC	Yes	No	NA	0.8	0.8	0.8	Yes	4	Yes	NA	Olfactometer3	Olfactometer3	7.4840421677	1	0	1	0	0	0	221	0	3001	0	0	0	Olfactometer3	10_07_22_14_58_47	Gloves	Gloves	Human scent	NA	NA	NA	['Olfactometer1', 'Olfactometer3']	[221.0, 3001.0]	[3.760221004486084, 3.7238211631774902]	0	0	20	0.1	0.1	0.5
Bello	Avery	20	3000	45	7	1	AFC	Yes	No	NA	0.8	0.8	0.8	Yes	4	Yes	NA	Olfactometer2	Olfactometer2	7.1781170368	0	1	1	0	0	0	0	3004	278	0	0	0	Olfactometer2	10_10_22_10_15_11	Blank box	Human scent	Deodorant	NA	NA	NA	['Olfactometer3', 'Olfactometer2']	[278.0, 3004.0]	[3.8685412406921387, 3.3095757961273193]	0	0	1	0.1	0.1	0.5
Bello	Avery	20	3000	45	7	1	AFC	Yes	No	NA	0.8	0.8	0.8	Yes	4	Yes	NA	blank	All Clear	0	4	2	2	0	0	0	1006	939	251	0	0	0	0	10_10_22_10_15_54	Deodorant	Blank box	Soup	NA	NA	NA	['Olfactometer3', 'Olfactometer2', 'Olfactometer1', 'Olfactometer1', 'Olfactometer1', 'Olfactometer3', 'Olfactometer1', 'Olfactometer2']	[195.0, 453.0, 410.0, 382.0, 116.0, 56.0, 98.0, 486.0]	[1.0545742511749268, 0.6398377418518066, 0.7174251079559326, 0.7814328670501709, 0.12127470970153809, 0.5927395820617676, 2.4492766857147217, 1.1448180675506592]	1	0	2	0.1	0.1	0.5
Bello	Avery	20	3000	45	7	1	AFC	Yes	No	NA	0.8	0.8	0.8	Yes	4	Yes	NA	blank	All Clear	0	4	3	1	0	0	0	863	1146	186	0	0	0	0	10_10_22_10_16_49	Deodorant	Blank box	Soup	NA	NA	NA	['Olfactometer2', 'Olfactometer1', 'Olfactometer1', 'Olfactometer1', 'Olfactometer2', 'Olfactometer3', 'Olfactometer2', 'Olfactometer1']	[290.0, 98.0, 348.0, 11.0, 362.0, 186.0, 494.0, 406.0]	[3.966249465942383, 0.3373093605041504, 0.36339902877807617, 0.2382221221923828, 0.6015310287475586, 14.420876741409302, 0.8194718360900879, 0.6550791263580322]	0	0	3	0.1	0.1	0.5
Bello	Avery	20	3000	45	7	1	AFC	Yes	No	NA	0.8	0.8	0.8	Yes	4	Yes	NA	Olfactometer1	Olfactometer1	11.700852156	1	2	1	0	0	0	3001	774	281	0	0	0	Olfactometer1	10_10_22_10_17_29	Human scent	Blank box	Soup	NA	NA	NA	['Olfactometer3', 'Olfactometer2', 'Olfactometer2', 'Olfactometer1']	[281.0, 488.0, 286.0, 3001.0]	[2.749420642852783, 0.8054308891296387, 4.723570108413696, 3.4224305152893066]	0	0	4	0.1	0.1	0.5
Bello	Avery	20	3000	45	7	1	AFC	Yes	No	NA	0.8	0.8	0.8	Yes	4	Yes	NA	Olfactometer2	Olfactometer2	6.9247732162	0	1	1	0	0	0	0	3001	38	0	0	0	Olfactometer2	10_10_22_10_18_05	Methylbenzoate	Human scent	Deodorant	NA	NA	NA	['Olfactometer3', 'Olfactometer2']	[38.0, 3001.0]	[3.379896879196167, 3.5427587032318115]	1	0	5	0.1	0.1	0.5
Bello	Avery	20	3000	45	7	1	AFC	Yes	No	NA	0.8	0.8	0.8	Yes	4	Yes	NA	Olfactometer2	Olfactometer2	13.56987071	0	1	1	0	0	0	0	3001	279	0	0	0	Olfactometer2	10_10_22_10_18_47	Soup	Human scent	Gloves	NA	NA	NA	['Olfactometer3', 'Olfactometer2']	[279.0, 3001.0]	[10.091482877731323, 3.4783878326416016]	0	0	6	0.1	0.1	0.5
Bello	Avery	20	3000	45	7	1	AFC	Yes	No	NA	0.8	0.8	0.8	Yes	4	Yes	NA	Olfactometer1	Olfactometer1	5.4735548496	1	1	1	0	0	0	3001	319	264	0	0	0	Olfactometer1	10_10_22_10_19_20	Human scent	Soup	Blank box	NA	NA	NA	['Olfactometer3', 'Olfactometer2', 'Olfactometer1']	[264.0, 319.0, 3001.0]	[1.5789108276367188, 0.5066723823547363, 3.3879716396331787]	0	0	7	0.1	0.1	0.5
Bello	Avery	20	3000	45	7	1	AFC	Yes	No	NA	0.8	0.8	0.8	Yes	4	Yes	NA	Olfactometer1	All Clear	0	1	1	1	0	0	0	419	250	340	0	0	0	0	10_10_22_10_19_57	Control-CSSB	Deodorant	Deodorant	NA	NA	NA	['Olfactometer3', 'Olfactometer2', 'Olfactometer1']	[340.0, 250.0, 419.0]	[1.940943956375122, 0.5220437049865723, 0.7233657836914062]	0	1	8	0.1	0.1	0.5
Bello	Avery	20	3000	45	7	1	AFC	Yes	No	NA	0.8	0.8	0.8	Yes	4	Yes	NA	Olfactometer3	All Clear	0	1	1	1	0	0	0	652	226	502	0	0	0	0	10_10_22_10_20_35	Blank box	Methylbenzoate	Control-CSSB	NA	NA	NA	['Olfactometer3', 'Olfactometer2', 'Olfactometer1']	[502.0, 226.0, 652.0]	[2.5083839893341064, 0.4564390182495117, 0.9644589424133301]	0	1	9	0.1	0.1	0.5
Bello	Avery	20	3000	45	7	1	AFC	Yes	No	NA	0.8	0.8	0.8	Yes	4	Yes	NA	Olfactometer3	Olfactometer3	4.4001636505	0	0	1	0	0	0	0	0	3005	0	0	0	Olfactometer3	10_10_22_10_21_08	Methylbenzoate	Deodorant	Human scent	NA	NA	NA	['Olfactometer3']	[3005.0]	[4.400163650512695]	1	0	10	0.1	0.1	0.5
Bello	Avery	20	3000	45	7	1	AFC	Yes	No	NA	0.8	0.8	0.8	Yes	4	Yes	NA	Olfactometer2	Olfactometer2	5.1885290146	0	1	1	0	0	0	0	3001	206	0	0	0	Olfactometer2	10_10_22_10_21_43	Methylbenzoate	Human scent	Methylbenzoate	NA	NA	NA	['Olfactometer3', 'Olfactometer2']	[206.0, 3001.0]	[1.8247032165527344, 3.363825798034668]	1	0	11	0.1	0.1	0.5
Bello	Avery	20	3000	45	7	1	AFC	Yes	No	NA	0.8	0.8	0.8	Yes	4	Yes	NA	Olfactometer2	Olfactometer2	5.7316009998	0	1	1	0	0	0	0	3002	311	0	0	0	Olfactometer2	10_10_22_10_22_18	Blank box	Human scent	Soup	NA	NA	NA	['Olfactometer3', 'Olfactometer2']	[311.0, 3002.0]	[2.3625640869140625, 3.369036912918091]	1	0	12	0.1	0.1	0.5
Bello	Avery	20	3000	45	7	1	AFC	Yes	No	NA	0.8	0.8	0.8	Yes	4	Yes	NA	Olfactometer3	Olfactometer3	4.2277131081	0	0	1	0	0	0	0	0	3001	0	0	0	Olfactometer3	10_10_22_10_22_51	Methylbenzoate	Gloves	Human scent	NA	NA	NA	['Olfactometer3']	[3001.0]	[4.227713108062744]	1	0	13	0.1	0.1	0.5
Bello	Avery	20	3000	45	7	1	AFC	Yes	No	NA	0.8	0.8	0.8	Yes	4	Yes	NA	Olfactometer3	All Clear	0	1	1	1	0	0	0	410	77	180	0	0	0	0	10_10_22_10_23_27	Methylbenzoate	Deodorant	Control-CSSB	NA	NA	NA	['Olfactometer3', 'Olfactometer2', 'Olfactometer1']	[180.0, 77.0, 410.0]	[1.3711895942687988, 0.33321452140808105, 0.7817466259002686]	0	1	14	0.1	0.1	0.5
Bello	Avery	20	3000	45	7	1	AFC	Yes	No	NA	0.8	0.8	0.8	Yes	4	Yes	NA	Olfactometer1	Olfactometer1	6.6404509544	1	1	1	0	0	0	3001	321	177	0	0	0	Olfactometer1	10_10_22_10_24_03	Human scent	Blank box	Gloves	NA	NA	NA	['Olfactometer3', 'Olfactometer2', 'Olfactometer1']	[177.0, 321.0, 3001.0]	[2.6734611988067627, 0.5748140811920166, 3.3921756744384766]	1	0	15	0.1	0.1	0.5
Bello	Avery	20	3000	45	7	1	AFC	Yes	No	NA	0.8	0.8	0.8	Yes	4	Yes	NA	Olfactometer1	All Clear	0	1	2	2	0	0	0	484	65	650	0	0	0	0	10_10_22_10_24_41	Control-CSSB	Blank box	Deodorant	NA	NA	NA	['Olfactometer3', 'Olfactometer2', 'Olfactometer1', 'Olfactometer2', 'Olfactometer3']	[445.0, 47.0, 484.0, 18.0, 205.0]	[1.6166210174560547, 0.3412189483642578, 0.9027178287506104, 0.3480041027069092, 0.6709976196289062]	0	1	16	0.1	0.1	0.5
Bello	Avery	20	3000	45	7	1	AFC	Yes	No	NA	0.8	0.8	0.8	Yes	4	Yes	NA	Olfactometer1	Olfactometer1	6.3126935959	1	1	1	0	0	0	3002	393	234	0	0	0	Olfactometer1	10_10_22_10_25_17	Human scent	Blank box	Methylbenzoate	NA	NA	NA	['Olfactometer3', 'Olfactometer2', 'Olfactometer1']	[234.0, 393.0, 3002.0]	[2.231332540512085, 0.625640869140625, 3.4557201862335205]	1	0	17	0.1	0.1	0.5
Bello	Avery	20	3000	45	7	1	AFC	Yes	No	NA	0.8	0.8	0.8	Yes	4	Yes	NA	blank	All Clear	0	1	1	1	0	0	0	448	112	307	0	0	0	0	10_10_22_10_25_55	Blank box	Methylbenzoate	Deodorant	NA	NA	NA	['Olfactometer3', 'Olfactometer2', 'Olfactometer1']	[307.0, 112.0, 448.0]	[1.5331692695617676, 0.33594632148742676, 0.7870562076568604]	1	0	18	0.1	0.1	0.5
Bello	Avery	20	3000	45	7	1	AFC	Yes	No	NA	0.8	0.8	0.8	Yes	4	Yes	NA	Olfactometer3	Olfactometer3	4.8347239494	0	0	1	0	0	0	0	0	3001	0	0	0	Olfactometer3	10_10_22_10_26_29	Soup	Methylbenzoate	Human scent	NA	NA	NA	['Olfactometer3']	[3001.0]	[4.834723949432373]	1	0	19	0.1	0.1	0.5
Bello	Avery	20	3000	45	7	1	AFC	Yes	No	NA	0.8	0.8	0.8	Yes	4	Yes	NA	blank	All Clear	0	1	1	1	0	0	0	504	127	323	0	0	0	0	10_10_22_10_27_08	Soup	Gloves	Deodorant	NA	NA	NA	['Olfactometer3', 'Olfactometer2', 'Olfactometer1']	[323.0, 127.0, 504.0]	[2.878068685531616, 0.27199482917785645, 0.902998685836792]	1	0	20	0.1	0.1	0.5
Bello	Edgar	20	3000	45	8	1	AFC	Yes	No	NA	0.8	0.8	0.8	Yes	4	Yes	NA	Olfactometer3	Olfactometer3	12.237565041	2	1	2	0	0	0	160	260	3615	0	0	0	Olfactometer3	10_11_22_15_14_19	Methylbenzoate	Methylbenzoate	Human scent	NA	NA	NA	['Olfactometer3', 'Olfactometer1', 'Olfactometer1', 'Olfactometer2', 'Olfactometer3']	[614.0, 140.0, 20.0, 260.0, 3001.0]	[4.917494535446167, 3.3621668815612793, 0.14631080627441406, 0.35915708541870117, 3.4524357318878174]	0	0	1	0.1	0.1	0.5
Bello	Edgar	20	3000	45	8	1	AFC	Yes	No	NA	0.8	0.8	0.8	Yes	4	Yes	NA	Olfactometer2	Olfactometer2	5.6271576881	0	2	0	0	0	0	0	3053	0	0	0	0	Olfactometer2	10_11_22_15_14_53	Deodorant	Human scent	Soup	NA	NA	NA	['Olfactometer2', 'Olfactometer2']	[52.0, 3001.0]	[1.967402458190918, 3.659755229949951]	0	0	2	0.1	0.1	0.5
Bello	Edgar	20	3000	45	8	1	AFC	Yes	No	NA	0.8	0.8	0.8	Yes	4	Yes	NA	Olfactometer1	Olfactometer1	6.4888896942	3	2	0	0	0	0	3032	76	0	0	0	0	Olfactometer1	10_11_22_15_15_28	Human scent	Methylbenzoate	Blank box	NA	NA	NA	['Olfactometer1', 'Olfactometer1', 'Olfactometer2', 'Olfactometer2', 'Olfactometer1']	[19.0, 12.0, 65.0, 11.0, 3001.0]	[0.0, 0.0, 2.8272390365600586, 0.2753312587738037, 3.386319398880005]	1	0	3	0.1	0.1	0.5
Bello	Edgar	20	3000	45	8	1	AFC	Yes	No	NA	0.8	0.8	0.8	Yes	4	Yes	NA	blank	All Clear	0	2	1	1	0	0	0	329	110	195	0	0	0	0	10_11_22_15_16_04	Soup	Blank box	Methylbenzoate	NA	NA	NA	['Olfactometer1', 'Olfactometer2', 'Olfactometer3', 'Olfactometer1']	[31.0, 110.0, 195.0, 298.0]	[0.01562643051147461, 0.11137914657592773, 0.5389304161071777, 0.8944602012634277]	0	0	4	0.1	0.1	0.5
Bello	Edgar	20	3000	45	8	1	AFC	Yes	No	NA	0.8	0.8	0.8	Yes	4	Yes	NA	Olfactometer3	Olfactometer3	5.9545838833	0	1	1	0	0	0	0	246	3001	0	0	0	Olfactometer3	10_11_22_15_16_38	Gloves	Methylbenzoate	Human scent	NA	NA	NA	['Olfactometer2', 'Olfactometer3']	[246.0, 3001.0]	[2.6057114601135254, 3.348872423171997]	0	0	5	0.1	0.1	0.5
Bello	Edgar	20	3000	45	8	1	AFC	Yes	No	NA	0.8	0.8	0.8	Yes	4	Yes	NA	Olfactometer1	Olfactometer1	8.4503302574	1	2	1	0	0	0	3001	81	262	0	0	0	Olfactometer1	10_11_22_15_17_15	Human scent	Methylbenzoate	Gloves	NA	NA	NA	['Olfactometer2', 'Olfactometer3', 'Olfactometer2', 'Olfactometer1']	[62.0, 262.0, 19.0, 3001.0]	[4.262813329696655, 0.48509788513183594, 0.49517202377319336, 3.2070624828338623]	1	0	6	0.1	0.1	0.5
Bello	Edgar	20	3000	45	8	1	AFC	Yes	No	NA	0.8	0.8	0.8	Yes	4	Yes	NA	Olfactometer2	Olfactometer2	4.5307683945	0	1	0	0	0	0	0	3001	0	0	0	0	Olfactometer2	10_11_22_15_17_48	Gloves	Breath	Methylbenzoate	NA	NA	NA	['Olfactometer2']	[3001.0]	[4.530768394470215]	0	1	7	0.1	0.1	0.5
Bello	Edgar	20	3000	45	8	1	AFC	Yes	No	NA	0.8	0.8	0.8	Yes	4	Yes	NA	blank	All Clear	0	2	1	1	0	0	0	111	259	238	0	0	0	0	10_11_22_15_18_28	Gloves	Soup	Gloves	NA	NA	NA	['Olfactometer2', 'Olfactometer1', 'Olfactometer1', 'Olfactometer3']	[259.0, 52.0, 59.0, 238.0]	[3.5615217685699463, 0.49062657356262207, 0.25418925285339355, 0.7648954391479492]	1	0	8	0.1	0.1	0.5
Bello	Edgar	20	3000	45	8	1	AFC	Yes	No	NA	0.8	0.8	0.8	Yes	4	Yes	NA	Olfactometer1	Olfactometer1	6.5193178654	1	1	1	0	0	0	3001	72	281	0	0	0	Olfactometer1	10_11_22_15_19_04	Human scent	Methylbenzoate	Soup	NA	NA	NA	['Olfactometer2', 'Olfactometer3', 'Olfactometer1']	[72.0, 281.0, 3001.0]	[2.0869781970977783, 0.678184986114502, 3.754154682159424]	1	0	9	0.1	0.1	0.5
Bello	Edgar	20	3000	45	8	1	AFC	Yes	No	NA	0.8	0.8	0.8	Yes	4	Yes	NA	Olfactometer2	All Clear	0	1	1	1	0	0	0	301	512	255	0	0	0	0	10_11_22_15_19_40	Deodorant	Breath	Blank box	NA	NA	NA	['Olfactometer2', 'Olfactometer1', 'Olfactometer3']	[512.0, 301.0, 255.0]	[1.3798279762268066, 0.5617232322692871, 0.9021375179290771]	0	1	10	0.1	0.1	0.5
Bello	Edgar	20	3000	45	8	1	AFC	Yes	No	NA	0.8	0.8	0.8	Yes	4	Yes	NA	Olfactometer2	Olfactometer2	5.1218724251	0	2	0	0	0	0	0	3192	0	0	0	0	Olfactometer2	10_11_22_15_20_15	Methylbenzoate	Human scent	Soup	NA	NA	NA	['Olfactometer2', 'Olfactometer2']	[189.0, 3003.0]	[2.0671441555023193, 3.0547282695770264]	1	0	11	0.1	0.1	0.5
Bello	Edgar	20	3000	45	8	1	AFC	Yes	No	NA	0.8	0.8	0.8	Yes	4	Yes	NA	Olfactometer1	All Clear	0	1	2	1	0	0	0	547	258	88	0	0	0	0	10_11_22_15_20_53	Breath	Gloves	Gloves	NA	NA	NA	['Olfactometer2', 'Olfactometer1', 'Olfactometer2', 'Olfactometer3']	[223.0, 547.0, 35.0, 88.0]	[2.6288259029388428, 0.9289472103118896, 0.30068349838256836, 0.6014902591705322]	0	1	12	0.1	0.1	0.5
Bello	Edgar	20	3000	45	8	1	AFC	Yes	No	NA	0.8	0.8	0.8	Yes	4	Yes	NA	Olfactometer2	Olfactometer2	5.8185210228	0	2	0	0	0	0	0	3424	0	0	0	0	Olfactometer2	10_11_22_15_21_28	Gloves	Human scent	Blank box	NA	NA	NA	['Olfactometer2', 'Olfactometer2']	[423.0, 3001.0]	[1.9238979816436768, 3.894623041152954]	1	0	13	0.1	0.1	0.5
Bello	Edgar	20	3000	45	8	1	AFC	Yes	No	NA	0.8	0.8	0.8	Yes	4	Yes	NA	blank	All Clear	0	1	2	1	0	0	0	423	226	198	0	0	0	0	10_11_22_15_22_05	Gloves	Blank box	Methylbenzoate	NA	NA	NA	['Olfactometer2', 'Olfactometer3', 'Olfactometer2', 'Olfactometer1']	[133.0, 198.0, 93.0, 423.0]	[0.010181188583374023, 0.5440554618835449, 0.5478286743164062, 0.7170014381408691]	1	0	14	0.1	0.1	0.5
Bello	Edgar	20	3000	45	8	1	AFC	Yes	No	NA	0.8	0.8	0.8	Yes	4	Yes	NA	Olfactometer3	Olfactometer3	5.6168427467	0	1	1	0	0	0	0	294	3001	0	0	0	Olfactometer3	10_11_22_15_22_40	Methylbenzoate	Gloves	Human scent	NA	NA	NA	['Olfactometer2', 'Olfactometer3']	[294.0, 3001.0]	[2.2580480575561523, 3.358794689178467]	1	0	15	0.1	0.1	0.5
Bello	Edgar	20	3000	45	8	1	AFC	Yes	No	NA	0.8	0.8	0.8	Yes	4	Yes	NA	Olfactometer3	All Clear	0	1	3	3	0	0	0	99	423	1141	0	0	0	0	10_11_22_15_23_24	Blank box	Methylbenzoate	Breath	NA	NA	NA	['Olfactometer2', 'Olfactometer3', 'Olfactometer3', 'Olfactometer1', 'Olfactometer2', 'Olfactometer2', 'Olfactometer3']	[60.0, 416.0, 374.0, 99.0, 185.0, 178.0, 351.0]	[0.7165272235870361, 0.6764061450958252, 4.542633771896362, 2.9370663166046143, 0.39215612411499023, 0.23668551445007324, 0.7181563377380371]	0	1	16	0.1	0.1	0.5
Bello	Edgar	20	3000	45	8	1	AFC	Yes	No	NA	0.8	0.8	0.8	Yes	4	Yes	NA	Olfactometer3	Olfactometer3	3.2729313374	0	1	1	0	0	0	0	224	3001	0	0	0	Olfactometer3	10_11_22_15_23_57	Blank box	Blank box	Human scent	NA	NA	NA	['Olfactometer2', 'Olfactometer3']	[224.0, 3001.0]	[0.005114555358886719, 3.2678167819976807]	1	0	17	0.1	0.1	0.5
Bello	Edgar	20	3000	45	8	1	AFC	Yes	No	NA	0.8	0.8	0.8	Yes	4	Yes	NA	Olfactometer2	Olfactometer2	3.808907032	0	1	0	0	0	0	0	3001	0	0	0	0	Olfactometer2	10_11_22_15_24_30	Soup	Human scent	Blank box	NA	NA	NA	['Olfactometer2']	[3001.0]	[3.8089070320129395]	1	0	18	0.1	0.1	0.5
Bello	Edgar	20	3000	45	8	1	AFC	Yes	No	NA	0.8	0.8	0.8	Yes	4	Yes	NA	blank	All Clear	0	3	2	2	0	0	0	14	564	540	0	0	0	0	10_11_22_15_25_12	Blank box	Gloves	Methylbenzoate	NA	NA	NA	['Olfactometer2', 'Olfactometer3', 'Olfactometer1', 'Olfactometer1', 'Olfactometer1', 'Olfactometer2', 'Olfactometer3']	[197.0, 312.0, 12.0, 1.0, 1.0, 367.0, 228.0]	[1.8529129028320312, 0.5031342506408691, 3.148751974105835, 0.0, 0.0, 0.331571102142334, 0.586545467376709]	1	0	19	0.1	0.1	0.5
Bello	Edgar	20	3000	45	8	1	AFC	Yes	No	NA	0.8	0.8	0.8	Yes	4	Yes	NA	Olfactometer1	Olfactometer1	5.0885257721	1	2	1	0	0	0	3001	187	324	0	0	0	Olfactometer1	10_11_22_15_25_46	Human scent	Deodorant	Deodorant	NA	NA	NA	['Olfactometer2', 'Olfactometer3', 'Olfactometer2', 'Olfactometer1']	[32.0, 324.0, 155.0, 3001.0]	[0.5270287990570068, 0.6323270797729492, 0.48556065559387207, 3.4436092376708984]	1	0	20	0.1	0.1	0.5
Bello	Avery	20	3000	45	9	1	AFC	Yes	No	NA	0.8	0.8	0.8	Yes	4	Yes	NA	Olfactometer2	Olfactometer2	17.327601194	1	4	3	0	0	0	28	6116	445	0	0	0	Olfactometer2	10_13_22_11_52_26	Soup	Human scent	Deodorant	NA	NA	NA	['Olfactometer3', 'Olfactometer3', 'Olfactometer3', 'Olfactometer2', 'Olfactometer2', 'Olfactometer1', 'Olfactometer2', 'Olfactometer2']	[179.0, 66.0, 200.0, 386.0, 2627.0, 28.0, 101.0, 3002.0]	[3.109571695327759, 3.595065116882324, 0.2162022590637207, 0.8425333499908447, 2.9639034271240234, 2.888901710510254, 0.09231114387512207, 3.619112491607666]	1	0	1	0.1	0.1	0.5
Bello	Avery	20	3000	45	9	1	AFC	Yes	No	NA	0.8	0.8	0.8	Yes	4	Yes	NA	Olfactometer1	Olfactometer1	5.7838602066	1	1	1	0	0	0	3001	273	202	0	0	0	Olfactometer1	10_13_22_11_53_00	Human scent	Deodorant	Blank box	NA	NA	NA	['Olfactometer3', 'Olfactometer2', 'Olfactometer1']	[202.0, 273.0, 3001.0]	[1.7616896629333496, 0.689176082611084, 3.3329944610595703]	0	0	2	0.1	0.1	0.5
Bello	Avery	20	3000	45	9	1	AFC	Yes	No	NA	0.8	0.8	0.8	Yes	4	Yes	NA	Olfactometer2	Olfactometer2	4.4635608196	0	2	1	0	0	0	0	3245	276	0	0	0	Olfactometer2	10_13_22_11_53_33	Soup	Human scent	Gloves	NA	NA	NA	['Olfactometer3', 'Olfactometer2', 'Olfactometer2']	[276.0, 243.0, 3002.0]	[0.8560864925384521, 0.45172739028930664, 3.1557469367980957]	1	0	3	0.1	0.1	0.5
Bello	Avery	20	3000	45	9	1	AFC	Yes	No	NA	0.8	0.8	0.8	Yes	4	Yes	NA	Olfactometer2	All Clear	0	1	2	2	0	0	0	307	76	256	0	0	0	0	10_13_22_11_54_09	Soup	Control-Breath	Deodorant	NA	NA	NA	['Olfactometer3', 'Olfactometer2', 'Olfactometer2', 'Olfactometer1', 'Olfactometer3']	[123.0, 62.0, 14.0, 307.0, 133.0]	[0.4683406352996826, 0.3227710723876953, 0.18986940383911133, 0.4162404537200928, 0.7703661918640137]	0	1	4	0.1	0.1	0.5
Bello	Avery	20	3000	45	9	1	AFC	Yes	No	NA	0.8	0.8	0.8	Yes	4	Yes	NA	blank	All Clear	0	2	1	2	0	0	0	368	243	390	0	0	0	0	10_13_22_11_54_48	Soup	Methylbenzoate	Gloves	NA	NA	NA	['Olfactometer3', 'Olfactometer2', 'Olfactometer1', 'Olfactometer1', 'Olfactometer3']	[94.0, 243.0, 151.0, 217.0, 296.0]	[1.8784050941467285, 0.4522209167480469, 0.42327404022216797, 0.23174691200256348, 0.9093389511108398]	1	0	5	0.1	0.1	0.5
Bello	Avery	20	3000	45	9	1	AFC	Yes	No	NA	0.8	0.8	0.8	Yes	4	Yes	NA	Olfactometer3	Olfactometer3	6.4042832851	0	0	1	0	0	0	0	0	3001	0	0	0	Olfactometer3	10_13_22_11_55_24	Gloves	Blank box	Human scent	NA	NA	NA	['Olfactometer3']	[3001.0]	[6.404283285140991]	1	0	6	0.1	0.1	0.5
Bello	Avery	20	3000	45	9	1	AFC	Yes	No	NA	0.8	0.8	0.8	Yes	4	Yes	NA	blank	All Clear	0	2	1	1	0	0	0	476	20	186	0	0	0	0	10_13_22_11_56_01	Deodorant	Deodorant	Soup	NA	NA	NA	['Olfactometer1', 'Olfactometer3', 'Olfactometer2', 'Olfactometer1']	[17.0, 186.0, 20.0, 459.0]	[2.0162200927734375, 0.62577223777771, 0.41629791259765625, 0.7879083156585693]	0	0	7	0.1	0.1	0.5
Bello	Avery	20	3000	45	9	1	AFC	Yes	No	NA	0.8	0.8	0.8	Yes	4	Yes	NA	Olfactometer1	All Clear	0	1	3	1	0	0	0	433	653	304	0	0	0	0	10_13_22_11_56_40	Control-Breath	Gloves	Blank box	NA	NA	NA	['Olfactometer3', 'Olfactometer1', 'Olfactometer2', 'Olfactometer2', 'Olfactometer2']	[304.0, 433.0, 37.0, 597.0, 19.0]	[1.3523023128509521, 1.1102955341339111, 0.3629181385040283, 1.92000412940979, 0.18528413772583008]	0	1	8	0.1	0.1	0.5
Bello	Avery	20	3000	45	9	1	AFC	Yes	No	NA	0.8	0.8	0.8	Yes	4	Yes	NA	Olfactometer3	Olfactometer3	15.784903049	3	2	2	0	0	0	675	295	3635	0	0	0	Olfactometer3	10_13_22_11_57_25	Soup	Blank box	Human scent	NA	NA	NA	['Olfactometer2', 'Olfactometer1', 'Olfactometer2', 'Olfactometer1', 'Olfactometer1', 'Olfactometer3', 'Olfactometer3']	[66.0, 259.0, 229.0, 401.0, 15.0, 634.0, 3001.0]	[2.1540865898132324, 1.1154425144195557, 0.9020059108734131, 0.7824721336364746, 0.36292290687561035, 7.224121332168579, 3.243851661682129]	1	0	9	0.1	0.1	0.5
Bello	Avery	20	3000	45	9	1	AFC	Yes	No	NA	0.8	0.8	0.8	Yes	4	Yes	NA	Olfactometer3	Olfactometer3	4.5054712296	0	0	1	0	0	0	0	0	3001	0	0	0	Olfactometer3	10_13_22_11_57_59	Gloves	Soup	Human scent	NA	NA	NA	['Olfactometer3']	[3001.0]	[4.505471229553223]	1	0	10	0.1	0.1	0.5
Bello	Avery	20	3000	45	9	1	AFC	Yes	No	NA	0.8	0.8	0.8	Yes	4	Yes	NA	Olfactometer2	Olfactometer2	6.1176979542	1	1	1	0	0	0	43	3001	230	0	0	0	Olfactometer2	10_13_22_11_58_33	Deodorant	Human scent	Methylbenzoate	NA	NA	NA	['Olfactometer3', 'Olfactometer1', 'Olfactometer2']	[230.0, 43.0, 3001.0]	[1.9762859344482422, 0.6376583576202393, 3.503753662109375]	0	0	11	0.1	0.1	0.5
Bello	Avery	20	3000	45	9	1	AFC	Yes	No	NA	0.8	0.8	0.8	Yes	4	Yes	NA	Olfactometer3	Olfactometer3	6.8338456154	0	1	2	0	0	0	0	181	3966	0	0	0	Olfactometer3	10_13_22_11_59_09	Blank box	Methylbenzoate	Human scent	NA	NA	NA	['Olfactometer3', 'Olfactometer2', 'Olfactometer3']	[964.0, 181.0, 3002.0]	[0.14963960647583008, 3.327033042907715, 3.357172966003418]	1	0	12	0.1	0.1	0.5
Bello	Avery	20	3000	45	9	1	AFC	Yes	No	NA	0.8	0.8	0.8	Yes	4	Yes	NA	blank	All Clear	0	1	1	1	0	0	0	330	50	256	0	0	0	0	10_13_22_11_59_47	Deodorant	Deodorant	Soup	NA	NA	NA	['Olfactometer3', 'Olfactometer2', 'Olfactometer1']	[256.0, 50.0, 330.0]	[1.7362477779388428, 0.2757449150085449, 0.6552062034606934]	1	0	13	0.1	0.1	0.5
Bello	Avery	20	3000	45	9	1	AFC	Yes	No	NA	0.8	0.8	0.8	Yes	4	Yes	NA	Olfactometer2	Olfactometer2	7.8067209721	0	1	1	0	0	0	0	3001	291	0	0	0	Olfactometer2	10_13_22_12_00_24	Gloves	Human scent	Methylbenzoate	NA	NA	NA	['Olfactometer3', 'Olfactometer2']	[291.0, 3001.0]	[4.514308452606201, 3.292412519454956]	1	0	14	0.1	0.1	0.5
Bello	Avery	20	3000	45	9	1	AFC	Yes	No	NA	0.8	0.8	0.8	Yes	4	Yes	NA	blank	All Clear	0	1	2	1	0	0	0	377	156	193	0	0	0	0	10_13_22_12_01_01	Deodorant	Blank box	Soup	NA	NA	NA	['Olfactometer3', 'Olfactometer2', 'Olfactometer1', 'Olfactometer2']	[193.0, 66.0, 377.0, 90.0]	[0.8885324001312256, 0.25795841217041016, 0.7336575984954834, 0.3479130268096924]	1	0	15	0.1	0.1	0.5
Bello	Avery	20	3000	45	9	1	AFC	Yes	No	NA	0.8	0.8	0.8	Yes	4	Yes	NA	Olfactometer3	Olfactometer3	2.6401381493	0	0	1	0	0	0	0	0	3001	0	0	0	Olfactometer3	10_13_22_12_01_33	Gloves	Methylbenzoate	Human scent	NA	NA	NA	['Olfactometer3']	[3001.0]	[2.6401381492614746]	1	0	16	0.1	0.1	0.5
Bello	Avery	20	3000	45	9	1	AFC	Yes	No	NA	0.8	0.8	0.8	Yes	4	Yes	NA	Olfactometer2	Olfactometer2	2.4001455307	0	1	0	0	0	0	0	3001	0	0	0	0	Olfactometer2	10_13_22_12_02_03	Soup	Human scent	Methylbenzoate	NA	NA	NA	['Olfactometer2']	[3001.0]	[2.4001455307006836]	0	0	17	0.1	0.1	0.5
Bello	Avery	20	3000	45	9	1	AFC	Yes	No	NA	0.8	0.8	0.8	Yes	4	Yes	NA	Olfactometer1	All Clear	0	5	3	2	0	0	0	712	596	544	0	0	0	0	10_13_22_12_02_57	Control-Breath	Methylbenzoate	Blank box	NA	NA	NA	['Olfactometer3', 'Olfactometer1', 'Olfactometer1', 'Olfactometer1', 'Olfactometer3', 'Olfactometer1', 'Olfactometer2', 'Olfactometer1', 'Olfactometer2', 'Olfactometer2']	[298.0, 349.0, 56.0, 37.0, 246.0, 43.0, 392.0, 227.0, 131.0, 73.0]	[7.222886085510254, 0.8763477802276611, 5.250361204147339, 0.14688920974731445, 0.89015793800354, 2.7370753288269043, 1.5230376720428467, 0.6698653697967529, 0.4170494079589844, 0.23171091079711914]	0	1	18	0.1	0.1	0.5
Bello	Avery	20	3000	45	9	1	AFC	Yes	No	NA	0.8	0.8	0.8	Yes	4	Yes	NA	Olfactometer1	Olfactometer1	8.0149409771	2	0	0	0	0	0	3043	0	0	0	0	0	Olfactometer1	10_13_22_12_03_33	Human scent	Methylbenzoate	Gloves	NA	NA	NA	['Olfactometer1', 'Olfactometer1']	[42.0, 3001.0]	[4.774964094161987, 3.2399768829345703]	0	0	19	0.1	0.1	0.5
Bello	Avery	20	3000	45	9	1	AFC	Yes	No	NA	0.8	0.8	0.8	Yes	4	Yes	NA	Olfactometer3	All Clear	0	1	1	1	0	0	0	293	33	315	0	0	0	0	10_13_22_12_04_09	Deodorant	Blank box	Control-Breath	NA	NA	NA	['Olfactometer3', 'Olfactometer2', 'Olfactometer1']	[315.0, 33.0, 293.0]	[2.1760573387145996, 0.2714817523956299, 0.664391279220581]	0	1	20	0.1	0.1	0.5
Bello	Avery	20	3000	45	10	2	AFC	Yes	No	NA	0.8	0.8	0.8	Yes	4	Yes	NA	Olfactometer2	Olfactometer2	5.8318359852	1	2	1	0	0	0	334	3053	286	0	0	0	Olfactometer2	10_13_22_13_35_50	Blank box	Human scent	Soup	NA	NA	NA	['Olfactometer3', 'Olfactometer2', 'Olfactometer1', 'Olfactometer2']	[286.0, 51.0, 334.0, 3002.0]	[1.5103025436401367, 0.21651387214660645, 0.5948131084442139, 3.510206460952759]	1	0	1	0.1	0.1	0.5
Bello	Avery	20	3000	45	10	2	AFC	Yes	No	NA	0.8	0.8	0.8	Yes	4	Yes	NA	blank	All Clear	0	2	3	2	0	0	0	664	475	302	0	0	0	0	10_13_22_13_36_30	Blank box	Deodorant	Soup	NA	NA	NA	['Olfactometer3', 'Olfactometer2', 'Olfactometer1', 'Olfactometer2', 'Olfactometer1', 'Olfactometer2', 'Olfactometer3']	[188.0, 214.0, 170.0, 247.0, 494.0, 14.0, 114.0]	[2.956784725189209, 0.4519996643066406, 0.5326318740844727, 0.6733396053314209, 0.8317973613739014, 0.29987549781799316, 0.36658477783203125]	0	0	2	0.1	0.1	0.5
Bello	Avery	20	3000	45	10	2	AFC	Yes	No	NA	0.8	0.8	0.8	Yes	4	Yes	NA	Olfactometer3	All Clear	0	1	2	1	0	0	0	227	274	480	0	0	0	0	10_13_22_13_37_08	Methylbenzoate	Blank box	GETXENT	NA	NA	NA	['Olfactometer3', 'Olfactometer2', 'Olfactometer1', 'Olfactometer2']	[480.0, 5.0, 227.0, 269.0]	[2.562485933303833, 0.3881692886352539, 0.4702887535095215, 0.6704978942871094]	0	1	3	0.1	0.1	0.5
Bello	Avery	20	3000	45	10	2	AFC	Yes	No	NA	0.8	0.8	0.8	Yes	4	Yes	NA	Olfactometer2	Olfactometer2	7.5068910122	1	3	0	0	0	0	83	4387	0	0	0	0	Olfactometer2	10_13_22_13_37_45	Methylbenzoate	Human scent	Deodorant	NA	NA	NA	['Olfactometer1', 'Olfactometer2', 'Olfactometer2', 'Olfactometer2']	[83.0, 861.0, 522.0, 3004.0]	[1.6927289962768555, 1.0516793727874756, 0.7241473197937012, 4.03833532333374]	1	0	4	0.1	0.1	0.5
Bello	Avery	20	3000	45	10	2	AFC	Yes	No	NA	0.8	0.8	0.8	Yes	4	Yes	NA	Olfactometer1	Olfactometer1	7.1966891289	1	0	1	0	0	0	3001	0	379	0	0	0	Olfactometer1	10_13_22_13_38_21	Human scent	Deodorant	Blank box	NA	NA	NA	['Olfactometer3', 'Olfactometer1']	[379.0, 3001.0]	[3.4745349884033203, 3.722154140472412]	1	0	5	0.1	0.1	0.5
Bello	Avery	20	3000	45	10	2	AFC	Yes	No	NA	0.8	0.8	0.8	Yes	4	Yes	NA	Olfactometer3	Olfactometer3	4.7366492748	0	0	1	0	0	0	0	0	3001	0	0	0	Olfactometer3	10_13_22_13_38_55	Gloves	Gloves	Human scent	NA	NA	NA	['Olfactometer3']	[3001.0]	[4.73664927482605]	1	0	6	0.1	0.1	0.5
Bello	Avery	20	3000	45	10	2	AFC	Yes	No	NA	0.8	0.8	0.8	Yes	4	Yes	NA	Olfactometer3	All Clear	0	1	1	2	0	0	0	464	325	423	0	0	0	0	10_13_22_13_39_33	Soup	Deodorant	GETXENT	NA	NA	NA	['Olfactometer3', 'Olfactometer2', 'Olfactometer1', 'Olfactometer3']	[288.0, 325.0, 464.0, 135.0]	[2.1387453079223633, 0.5760018825531006, 0.7748088836669922, 0.8401081562042236]	0	1	7	0.1	0.1	0.5
Bello	Avery	20	3000	45	10	2	AFC	Yes	No	NA	0.8	0.8	0.8	Yes	4	Yes	NA	Olfactometer1	Olfactometer1	5.7413549423	1	1	1	0	0	0	3004	378	310	0	0	0	Olfactometer1	10_13_22_13_40_08	Human scent	Soup	Gloves	NA	NA	NA	['Olfactometer3', 'Olfactometer2', 'Olfactometer1']	[310.0, 378.0, 3004.0]	[1.7188730239868164, 0.6279609203338623, 3.3945209980010986]	1	0	8	0.1	0.1	0.5
Bello	Avery	20	3000	45	10	2	AFC	Yes	No	NA	0.8	0.8	0.8	Yes	4	Yes	NA	blank	All Clear	0	1	1	2	0	0	0	439	297	439	0	0	0	0	10_13_22_13_40_47	Deodorant	Deodorant	Deodorant	NA	NA	NA	['Olfactometer3', 'Olfactometer2', 'Olfactometer1', 'Olfactometer3']	[280.0, 297.0, 439.0, 159.0]	[2.0714523792266846, 0.45662426948547363, 0.717620849609375, 0.718773365020752]	1	0	9	0.1	0.1	0.5
Bello	Avery	20	3000	45	10	2	AFC	Yes	No	NA	0.8	0.8	0.8	Yes	4	Yes	NA	Olfactometer1	Olfactometer1	5.6148409843	1	1	1	0	0	0	3001	291	252	0	0	0	Olfactometer1	10_13_22_13_41_22	Human scent	Soup	Deodorant	NA	NA	NA	['Olfactometer3', 'Olfactometer2', 'Olfactometer1']	[252.0, 291.0, 3001.0]	[1.5927908420562744, 0.6336615085601807, 3.3883886337280273]	1	0	10	0.1	0.1	0.5
Bello	Avery	20	3000	45	10	2	AFC	Yes	No	NA	0.8	0.8	0.8	Yes	4	Yes	NA	Olfactometer2	Olfactometer2	3.7269945145	0	1	2	0	0	0	0	3001	571	0	0	0	Olfactometer2	10_13_22_13_41_55	Gloves	Human scent	Deodorant	NA	NA	NA	['Olfactometer3', 'Olfactometer3', 'Olfactometer2']	[330.0, 241.0, 3001.0]	[0.01562976837158203, 0.0, 3.71136474609375]	1	0	11	0.1	0.1	0.5
Bello	Avery	20	3000	45	10	2	AFC	Yes	No	NA	0.8	0.8	0.8	Yes	4	Yes	NA	Olfactometer1	Olfactometer1	5.9958386421	1	0	0	0	0	0	3001	0	0	0	0	0	Olfactometer1	10_13_22_13_42_30	Human scent	Methylbenzoate	Blank box	NA	NA	NA	['Olfactometer1']	[3001.0]	[5.995838642120361]	1	0	12	0.1	0.1	0.5
Bello	Avery	20	3000	45	10	2	AFC	Yes	No	NA	0.8	0.8	0.8	Yes	4	Yes	NA	Olfactometer2	Olfactometer2	5.2946221828	0	1	1	0	0	0	0	3001	229	0	0	0	Olfactometer2	10_13_22_13_43_04	Blank box	Human scent	Deodorant	NA	NA	NA	['Olfactometer3', 'Olfactometer2']	[229.0, 3001.0]	[1.3314826488494873, 3.963139533996582]	1	0	13	0.1	0.1	0.5
Bello	Avery	20	3000	45	10	2	AFC	Yes	No	NA	0.8	0.8	0.8	Yes	4	Yes	NA	blank	All Clear	0	1	1	1	0	0	0	519	341	333	0	0	0	0	10_13_22_13_43_42	Gloves	Methylbenzoate	Soup	NA	NA	NA	['Olfactometer3', 'Olfactometer2', 'Olfactometer1']	[333.0, 341.0, 519.0]	[0.6955966949462891, 0.5586709976196289, 0.7158167362213135]	1	0	14	0.1	0.1	0.5
Bello	Avery	20	3000	45	10	2	AFC	Yes	No	NA	0.8	0.8	0.8	Yes	4	Yes	NA	Olfactometer3	All Clear	0	2	4	1	0	0	0	554	1057	319	0	0	0	0	10_13_22_13_44_23	Soup	Methylbenzoate	GETXENT	NA	NA	NA	['Olfactometer3', 'Olfactometer1', 'Olfactometer2', 'Olfactometer2', 'Olfactometer2', 'Olfactometer2', 'Olfactometer1']	[319.0, 309.0, 72.0, 86.0, 626.0, 273.0, 245.0]	[3.539952039718628, 0.9832956790924072, 0.5440859794616699, 0.18294167518615723, 0.9557662010192871, 0.3613770008087158, 0.657191276550293]	0	1	15	0.1	0.1	0.5
Bello	Avery	20	3000	45	10	2	AFC	Yes	No	NA	0.8	0.8	0.8	Yes	4	Yes	NA	Olfactometer1	Olfactometer1	5.7071101665	2	0	0	0	0	0	3097	0	0	0	0	0	Olfactometer1	10_13_22_13_44_56	Human scent	Methylbenzoate	Blank box	NA	NA	NA	['Olfactometer1', 'Olfactometer1']	[96.0, 3001.0]	[2.23332142829895, 3.4737887382507324]	0	0	16	0.1	0.1	0.5
Bello	Avery	20	3000	45	10	2	AFC	Yes	No	NA	0.8	0.8	0.8	Yes	4	Yes	NA	Olfactometer3	Olfactometer3	4.8763082027	0	0	1	0	0	0	0	0	3001	0	0	0	Olfactometer3	10_13_22_13_45_30	Gloves	Soup	Human scent	NA	NA	NA	['Olfactometer3']	[3001.0]	[4.87630820274353]	1	0	17	0.1	0.1	0.5
Bello	Avery	20	3000	45	10	2	AFC	Yes	No	NA	0.8	0.8	0.8	Yes	4	Yes	NA	Olfactometer1	All Clear	0	1	3	1	0	0	0	425	246	309	0	0	0	0	10_13_22_13_46_08	GETXENT	Deodorant	Blank box	NA	NA	NA	['Olfactometer3', 'Olfactometer2', 'Olfactometer1', 'Olfactometer2', 'Olfactometer2']	[309.0, 59.0, 425.0, 179.0, 8.0]	[2.233236312866211, 0.2194535732269287, 0.7671318054199219, 0.5537497997283936, 0.23165321350097656]	0	1	18	0.1	0.1	0.5
Bello	Avery	20	3000	45	10	2	AFC	Yes	No	NA	0.8	0.8	0.8	Yes	4	Yes	NA	Olfactometer3	Olfactometer3	4.8732514381	0	0	1	0	0	0	0	0	3001	0	0	0	Olfactometer3	10_13_22_13_46_41	Blank box	Deodorant	Human scent	NA	NA	NA	['Olfactometer3']	[3001.0]	[4.873251438140869]	0	0	19	0.1	0.1	0.5
Bello	Avery	20	3000	45	10	2	AFC	Yes	No	NA	0.8	0.8	0.8	Yes	4	Yes	NA	blank	All Clear	0	3	2	3	0	0	0	399	89	621	0	0	0	0	10_13_22_13_47_24	Methylbenzoate	Blank box	Soup	NA	NA	NA	['Olfactometer3', 'Olfactometer1', 'Olfactometer3', 'Olfactometer1', 'Olfactometer1', 'Olfactometer2', 'Olfactometer2', 'Olfactometer3']	[165.0, 322.0, 203.0, 67.0, 10.0, 7.0, 82.0, 253.0]	[1.5859575271606445, 1.0443730354309082, 0.965627908706665, 3.1426050662994385, 0.15726947784423828, 0.126953125, 0.05197787284851074, 0.7177684307098389]	1	0	20	0.1	0.1	0.5
Bello	Edgar	20	3000	45	11	1	AFC	Yes	No	NA	0.8	0.8	0.8	Yes	4	Yes	NA	Olfactometer1	All Clear	0	3	1	3	0	0	0	578	146	450	0	0	0	0	10_20_22_14_56_24	Control-GETXENT	Soup		NA	NA	NA	['Olfactometer3', 'Olfactometer1', 'Olfactometer1', 'Olfactometer1', 'Olfactometer3', 'Olfactometer2', 'Olfactometer3']	[273.0, 463.0, 1.0, 114.0, 148.0, 146.0, 29.0]	[2.8297548294067383, 1.1092674732208252, 0.22966694831848145, 3.397813081741333, 1.0967340469360352, 0.5390121936798096, 0.13214421272277832]	0	1	1	0.1	0.1	0.5
Bello	Edgar	20	3000	45	11	1	AFC	Yes	No	NA	0.8	0.8	0.8	Yes	4	Yes	NA	Olfactometer2	Olfactometer3	7.292788029	0	1	2	0	0	0	0	39	4138	0	0	0	Olfactometer3	10_20_22_14_57_02	Deodorant	Human scent	Deodorant	NA	NA	NA	['Olfactometer2', 'Olfactometer3', 'Olfactometer3']	[39.0, 1137.0, 3001.0]	[1.5272760391235352, 1.840956687927246, 3.9245553016662598]	1	0	2	0.1	0.1	0.5
Bello	Edgar	20	3000	45	11	1	AFC	Yes	No	NA	0.8	0.8	0.8	Yes	4	Yes	NA	blank	All Clear	0	1	3	1	0	0	0	359	53	233	0	0	0	0	10_20_22_14_57_45	Gloves	Blank box		NA	NA	NA	['Olfactometer3', 'Olfactometer1', 'Olfactometer2', 'Olfactometer2', 'Olfactometer2']	[233.0, 359.0, 5.0, 4.0, 44.0]	[2.5931341648101807, 1.0493500232696533, 4.349533557891846, 0.0031168460845947266, 0.010431051254272461]	0	0	3	0.1	0.1	0.5
Bello	Edgar	20	3000	45	11	1	AFC	Yes	No	NA	0.8	0.8	0.8	Yes	4	Yes	NA	Olfactometer3	Olfactometer3	4.981183529	0	1	1	0	0	0	0	56	3003	0	0	0	Olfactometer3	10_20_22_14_58_20		Soup	Human scent	NA	NA	NA	['Olfactometer2', 'Olfactometer3']	[56.0, 3003.0]	[1.674424171447754, 3.3051533699035645]	1	0	4	0.1	0.1	0.5
Bello	Edgar	20	3000	45	11	1	AFC	Yes	No	NA	0.8	0.8	0.8	Yes	4	Yes	NA	Olfactometer2	Olfactometer2	5.3276124	0	2	0	0	0	0	0	3157	0	0	0	0	Olfactometer2	10_20_22_14_58_54	Gloves	Human scent	Gloves	NA	NA	NA	['Olfactometer2', 'Olfactometer2']	[156.0, 3001.0]	[1.494391918182373, 3.8332204818725586]	0	0	5	0.1	0.1	0.5
Bello	Edgar	20	3000	45	11	1	AFC	Yes	No	NA	0.8	0.8	0.8	Yes	4	Yes	NA	Olfactometer3	All Clear	0	3	1	1	0	0	0	544	213	236	0	0	0	0	10_20_22_14_59_35	Methylbenzoate	Gloves	Control-GETXENT	NA	NA	NA	['Olfactometer2', 'Olfactometer3', 'Olfactometer1', 'Olfactometer1', 'Olfactometer1']	[213.0, 236.0, 465.0, 9.0, 70.0]	[1.9460830688476562, 0.6351077556610107, 0.9013211727142334, 0.18688702583312988, 2.726431369781494]	0	1	6	0.1	0.1	0.5
Bello	Edgar	20	3000	45	11	1	AFC	Yes	No	NA	0.8	0.8	0.8	Yes	4	Yes	NA	blank	All Clear	0	1	2	1	0	0	0	420	73	246	0	0	0	0	10_20_22_15_00_14	Deodorant	Gloves	Gloves	NA	NA	NA	['Olfactometer3', 'Olfactometer2', 'Olfactometer2', 'Olfactometer1']	[246.0, 41.0, 32.0, 420.0]	[2.044851064682007, 0.3296942710876465, 0.10780572891235352, 0.5486993789672852]	1	0	7	0.1	0.1	0.5
Bello	Edgar	20	3000	45	11	1	AFC	Yes	No	NA	0.8	0.8	0.8	Yes	4	Yes	NA	Olfactometer2	Olfactometer2	14.54258204	0	1	1	0	0	0	0	3001	298	0	0	0	Olfactometer2	10_20_22_15_00_59	Blank box	Human scent	Blank box	NA	NA	NA	['Olfactometer3', 'Olfactometer2']	[298.0, 3001.0]	[11.191952466964722, 3.3506295680999756]	1	0	8	0.1	0.1	0.5
Bello	Edgar	20	3000	45	11	1	AFC	Yes	No	NA	0.8	0.8	0.8	Yes	4	Yes	NA	Olfactometer3	All Clear	0	1	3	1	0	0	0	664	112	278	0	0	0	0	10_20_22_15_01_37	Deodorant	Methylbenzoate	Control-GETXENT	NA	NA	NA	['Olfactometer2', 'Olfactometer3', 'Olfactometer2', 'Olfactometer2', 'Olfactometer1']	[90.0, 278.0, 14.0, 8.0, 664.0]	[1.9015743732452393, 0.6395437717437744, 0.3005058765411377, 0.049320220947265625, 0.7951490879058838]	0	1	9	0.1	0.1	0.5
Bello	Edgar	20	3000	45	11	1	AFC	Yes	No	NA	0.8	0.8	0.8	Yes	4	Yes	NA	Olfactometer1	Olfactometer1	6.242255449	1	1	1	0	0	0	3001	167	301	0	0	0	Olfactometer1	10_20_22_15_02_11	Human scent	Blank box		NA	NA	NA	['Olfactometer2', 'Olfactometer3', 'Olfactometer1']	[167.0, 301.0, 3001.0]	[1.7984075546264648, 0.5191464424133301, 3.924701452255249]	0	0	10	0.1	0.1	0.5
Bello	Edgar	20	3000	45	11	1	AFC	Yes	No	NA	0.8	0.8	0.8	Yes	4	Yes	NA	Olfactometer1	Olfactometer1	6.246845245	1	3	1	0	0	0	3002	184	262	0	0	0	Olfactometer1	10_20_22_15_02_48	Human scent	Gloves		NA	NA	NA	['Olfactometer2', 'Olfactometer3', 'Olfactometer2', 'Olfactometer2', 'Olfactometer1']	[146.0, 262.0, 15.0, 23.0, 3002.0]	[1.8529877662658691, 0.6938319206237793, 0.1835031509399414, 0.11556220054626465, 3.3990750312805176]	1	0	11	0.1	0.1	0.5
Bello	Edgar	20	3000	45	11	1	AFC	Yes	No	NA	0.8	0.8	0.8	Yes	4	Yes	NA	Olfactometer3	All Clear	0	1	2	1	0	0	0	525	218	332	0	0	0	0	10_20_22_15_03_27	Gloves	Methylbenzoate	Control-GETXENT	NA	NA	NA	['Olfactometer2', 'Olfactometer3', 'Olfactometer2', 'Olfactometer1']	[192.0, 332.0, 26.0, 525.0]	[2.8271291255950928, 0.5691773891448975, 0.3065199851989746, 0.8969035148620605]	0	1	12	0.1	0.1	0.5
Bello	Edgar	20	3000	45	11	1	AFC	Yes	No	NA	0.8	0.8	0.8	Yes	4	Yes	NA	blank	All Clear	0	1	1	1	0	0	0	474	281	171	0	0	0	0	10_20_22_15_04_04	Soup		Blank box	NA	NA	NA	['Olfactometer3', 'Olfactometer2', 'Olfactometer1']	[171.0, 281.0, 474.0]	[0.46696901321411133, 0.4987356662750244, 0.7968168258666992]	1	0	13	0.1	0.1	0.5
Bello	Edgar	20	3000	45	11	1	AFC	Yes	No	NA	0.8	0.8	0.8	Yes	4	Yes	NA	Olfactometer1	Olfactometer1	5.740845919	1	0	0	0	0	0	3001	0	0	0	0	0	Olfactometer1	10_20_22_15_04_40	Human scent	Deodorant	Blank box	NA	NA	NA	['Olfactometer1']	[3001.0]	[5.7408459186553955]	1	0	14	0.1	0.1	0.5
Bello	Edgar	20	3000	45	11	1	AFC	Yes	No	NA	0.8	0.8	0.8	Yes	4	Yes	NA	Olfactometer2	Olfactometer2	3.507812023	2	1	0	0	0	0	24	3002	0	0	0	0	Olfactometer2	10_20_22_15_05_13	Methylbenzoate	Human scent	Gloves	NA	NA	NA	['Olfactometer1', 'Olfactometer1', 'Olfactometer2']	[3.0, 21.0, 3002.0]	[0.3059685230255127, 0.008920431137084961, 3.192923069000244]	1	0	15	0.1	0.1	0.5
Bello	Edgar	20	3000	45	11	1	AFC	Yes	No	NA	0.8	0.8	0.8	Yes	4	Yes	NA	Olfactometer3	Olfactometer3	4.389710665	1	1	1	0	0	0	63	100	3003	0	0	0	Olfactometer3	10_20_22_15_05_48	Gloves	Deodorant	Human scent	NA	NA	NA	['Olfactometer1', 'Olfactometer2', 'Olfactometer3']	[63.0, 100.0, 3003.0]	[0.6118156909942627, 0.26931047439575195, 3.508584499359131]	1	0	16	0.1	0.1	0.5
Bello	Edgar	20	3000	45	11	1	AFC	Yes	No	NA	0.8	0.8	0.8	Yes	4	Yes	NA	blank	All Clear	0	1	1	3	0	0	0	527	2	130	0	0	0	0	10_20_22_15_06_31	Deodorant	Gloves	Methylbenzoate	NA	NA	NA	['Olfactometer1', 'Olfactometer2', 'Olfactometer3', 'Olfactometer3', 'Olfactometer3']	[527.0, 2.0, 62.0, 21.0, 47.0]	[0.033411502838134766, 3.2604236602783203, 3.0679585933685303, 0.0, 0.6341173648834229]	1	0	17	0.1	0.1	0.5
Bello	Edgar	20	3000	45	11	1	AFC	Yes	No	NA	0.8	0.8	0.8	Yes	4	Yes	NA	Olfactometer2	Olfactometer2	8.246830463	0	2	0	0	0	0	0	3085	0	0	0	0	Olfactometer2	10_20_22_15_07_09	Deodorant	Human scent	Methylbenzoate	NA	NA	NA	['Olfactometer2', 'Olfactometer2']	[81.0, 3004.0]	[4.462645053863525, 3.7841854095458984]	1	0	18	0.1	0.1	0.5
Bello	Edgar	20	3000	45	11	1	AFC	Yes	No	NA	0.8	0.8	0.8	Yes	4	Yes	NA	Olfactometer1	Olfactometer1	6.243510962	1	1	1	0	0	0	3001	85	204	0	0	0	Olfactometer1	10_20_22_15_07_46	Human scent	Deodorant	Blank box	NA	NA	NA	['Olfactometer3', 'Olfactometer2', 'Olfactometer1']	[204.0, 85.0, 3001.0]	[2.467033624649048, 0.3809185028076172, 3.3955588340759277]	1	0	19	0.1	0.1	0.5
Bello	Edgar	20	3000	45	11	1	AFC	Yes	No	NA	0.8	0.8	0.8	Yes	4	Yes	NA	Olfactometer3	Olfactometer3	8.619453192	0	1	3	0	0	0	0	6	4108	0	0	0	Olfactometer3	10_20_22_15_08_23		Soup	Human scent	NA	NA	NA	['Olfactometer3', 'Olfactometer2', 'Olfactometer3', 'Olfactometer3']	[914.0, 6.0, 193.0, 3001.0]	[0.0358729362487793, 3.18276047706604, 2.4950029850006104, 2.9058167934417725]	0	0	20	0.1	0.1	0.5
Bello	Avery	20	3000	45	12	1	AFC	Yes	No	NA	0.8	0.8	0.8	Yes	4	Yes	NA	Olfactometer2	All Clear	0	2	3	2	0	0	0	251	437	353	0	0	0	0	10_21_22_10_44_08	Gloves	Human scent	Methylbenzoate	NA	NA	NA	['Olfactometer3', 'Olfactometer1', 'Olfactometer2', 'Olfactometer3', 'Olfactometer2', 'Olfactometer1', 'Olfactometer2']	[142.0, 16.0, 94.0, 211.0, 247.0, 235.0, 96.0]	[2.9360923767089844, 2.468151330947876, 0.014394998550415039, 0.6120908260345459, 0.6399555206298828, 0.6703932285308838, 0.4750707149505615]	1	0	1	0.1	0.1	0.5
Bello	Avery	20	3000	45	12	1	AFC	Yes	No	NA	0.8	0.8	0.8	Yes	4	Yes	NA	Olfactometer3	Olfactometer3	5.27143693	2	1	1	0	0	0	63	41	3001	0	0	0	Olfactometer3	10_21_22_10_44_43	Soup	Blank box	Human scent	NA	NA	NA	['Olfactometer1', 'Olfactometer1', 'Olfactometer2', 'Olfactometer3']	[14.0, 49.0, 41.0, 3001.0]	[1.4685487747192383, 0.0, 0.3407151699066162, 3.4621729850769043]	1	0	2	0.1	0.1	0.5
Bello	Avery	20	3000	45	12	1	AFC	Yes	No	NA	0.8	0.8	0.8	Yes	4	Yes	NA	Olfactometer1	All Clear	0	1	2	1	0	0	0	910	43	146	0	0	0	0	10_21_22_10_45_21	Hair	Deodorant	Methylbenzoate	NA	NA	NA	['Olfactometer2', 'Olfactometer3', 'Olfactometer1', 'Olfactometer2']	[7.0, 146.0, 910.0, 36.0]	[1.7489542961120605, 0.22058653831481934, 1.6189792156219482, 0.5401735305786133]	0	1	3	0.1	0.1	0.5
Bello	Avery	20	3000	45	12	1	AFC	Yes	No	NA	0.8	0.8	0.8	Yes	4	Yes	NA	Olfactometer2	Olfactometer2	6.10509634	0	3	0	0	0	0	0	5390	0	0	0	0	Olfactometer2	10_21_22_10_45_57	Soup	Human scent	Deodorant	NA	NA	NA	['Olfactometer2', 'Olfactometer2', 'Olfactometer2']	[2208.0, 181.0, 3001.0]	[0.17580628395080566, 2.3993430137634277, 3.52994704246521]	1	0	4	0.1	0.1	0.5
Bello	Avery	20	3000	45	12	1	AFC	Yes	No	NA	0.8	0.8	0.8	Yes	4	Yes	NA	Olfactometer2	Olfactometer2	7.215599775	2	2	0	0	0	0	70	3016	0	0	0	0	Olfactometer2	10_21_22_10_46_33	Soup	Human scent	Deodorant	NA	NA	NA	['Olfactometer1', 'Olfactometer1', 'Olfactometer2', 'Olfactometer2']	[28.0, 42.0, 15.0, 3001.0]	[3.1952757835388184, 0.2194664478302002, 0.11281132698059082, 3.6880462169647217]	0	0	5	0.1	0.1	0.5
Bello	Avery	20	3000	45	12	1	AFC	Yes	No	NA	0.8	0.8	0.8	Yes	4	Yes	NA	Olfactometer1	Olfactometer1	6.039079189	1	0	1	0	0	0	3001	0	259	0	0	0	Olfactometer1	10_21_22_10_47_09	Human scent	Deodorant	Blank box	NA	NA	NA	['Olfactometer3', 'Olfactometer1']	[259.0, 3001.0]	[2.2633821964263916, 3.7756969928741455]	1	0	6	0.1	0.1	0.5
Bello	Avery	20	3000	45	12	1	AFC	Yes	No	NA	0.8	0.8	0.8	Yes	4	Yes	NA	Olfactometer3	Olfactometer3	5.114433527	0	0	1	0	0	0	0	0	3001	0	0	0	Olfactometer3	10_21_22_10_47_44	Soup	Deodorant	Human scent	NA	NA	NA	['Olfactometer3']	[3001.0]	[5.113437652587891]	1	0	7	0.1	0.1	0.5
Bello	Avery	20	3000	45	12	1	AFC	Yes	No	NA	0.8	0.8	0.8	Yes	4	Yes	NA	Olfactometer1	Olfactometer1	4.884439945	1	0	1	0	0	0	3001	0	199	0	0	0	Olfactometer1	10_21_22_10_48_19	Human scent	Deodorant	Methylbenzoate	NA	NA	NA	['Olfactometer3', 'Olfactometer1']	[199.0, 3001.0]	[1.2171721458435059, 3.6644957065582275]	1	0	8	0.1	0.1	0.5
Bello	Avery	20	3000	45	12	1	AFC	Yes	No	NA	0.8	0.8	0.8	Yes	4	Yes	NA	blank	All Clear	0	2	2	2	0	0	0	427	193	555	0	0	0	0	10_21_22_10_49_08	Soup	Gloves	Blank box	NA	NA	NA	['Olfactometer2', 'Olfactometer3', 'Olfactometer1', 'Olfactometer1', 'Olfactometer2', 'Olfactometer3']	[113.0, 293.0, 423.0, 4.0, 80.0, 262.0]	[6.898493051528931, 0.5124144554138184, 1.0210416316986084, 3.3984971046447754, 0.31985020637512207, 0.6716783046722412]	1	0	9	0.1	0.1	0.5
Bello	Avery	20	3000	45	12	1	AFC	Yes	No	NA	0.8	0.8	0.8	Yes	4	Yes	NA	blank	All Clear	0	1	1	1	0	0	0	500	103	250	0	0	0	0	10_21_22_10_49_47	Blank box	Methylbenzoate	Methylbenzoate	NA	NA	NA	['Olfactometer3', 'Olfactometer2', 'Olfactometer1']	[250.0, 103.0, 500.0]	[2.1038296222686768, 0.3228268623352051, 0.8468396663665771]	1	0	10	0.1	0.1	0.5
Bello	Avery	20	3000	45	12	1	AFC	Yes	No	NA	0.8	0.8	0.8	Yes	4	Yes	NA	Olfactometer3	All Clear	0	2	1	1	0	0	0	478	13	365	0	0	0	0	10_21_22_10_50_44	Gloves	Blank box	Hair	NA	NA	NA	['Olfactometer1', 'Olfactometer3', 'Olfactometer1', 'Olfactometer2']	[80.0, 365.0, 398.0, 13.0]	[1.8786470890045166, 1.1809132099151611, 1.015523910522461, 18.63240098953247]	0	1	11	0.1	0.1	0.5
Bello	Avery	20	3000	45	12	1	AFC	Yes	No	NA	0.8	0.8	0.8	Yes	4	Yes	NA	Olfactometer1	Olfactometer1	6.527490616	1	2	1	0	0	0	3001	580	253	0	0	0	Olfactometer1	10_21_22_10_51_19	Human scent	Deodorant	Gloves	NA	NA	NA	['Olfactometer2', 'Olfactometer3', 'Olfactometer2', 'Olfactometer1']	[276.0, 253.0, 304.0, 3001.0]	[2.0129899978637695, 0.5205597877502441, 0.6482908725738525, 3.3456499576568604]	0	0	12	0.1	0.1	0.5
Bello	Avery	20	3000	45	12	1	AFC	Yes	No	NA	0.8	0.8	0.8	Yes	4	Yes	NA	Olfactometer2	All Clear	0	2	1	2	0	0	0	452	148	340	0	0	0	0	10_21_22_10_52_06	Methylbenzoate	Hair	Deodorant	NA	NA	NA	['Olfactometer3', 'Olfactometer1', 'Olfactometer1', 'Olfactometer2', 'Olfactometer3']	[239.0, 396.0, 56.0, 148.0, 101.0]	[1.7140467166900635, 1.1045291423797607, 6.935207843780518, 2.5201826095581055, 0.3938586711883545]	0	1	13	0.1	0.1	0.5
Bello	Avery	20	3000	45	12	1	AFC	Yes	No	NA	0.8	0.8	0.8	Yes	4	Yes	NA	blank	All Clear	0	1	3	2	0	0	0	691	387	475	0	0	0	0	10_21_22_10_52_46	Blank box	Deodorant	Soup	NA	NA	NA	['Olfactometer3', 'Olfactometer2', 'Olfactometer2', 'Olfactometer3', 'Olfactometer2', 'Olfactometer1']	[242.0, 14.0, 355.0, 233.0, 18.0, 691.0]	[2.4942474365234375, 0.3196439743041992, 1.0945055484771729, 0.5409646034240723, 0.47858309745788574, 0.9040818214416504]	0	0	14	0.1	0.1	0.5
Bello	Avery	20	3000	45	12	1	AFC	Yes	No	NA	0.8	0.8	0.8	Yes	4	Yes	NA	blank	All Clear	0	1	2	2	0	0	0	444	95	486	0	0	0	0	10_21_22_10_53_27	Methylbenzoate	Deodorant	Deodorant	NA	NA	NA	['Olfactometer3', 'Olfactometer3', 'Olfactometer2', 'Olfactometer1', 'Olfactometer2']	[228.0, 258.0, 70.0, 444.0, 25.0]	[2.3759469985961914, 0.6905269622802734, 0.35702013969421387, 0.7844336032867432, 0.28661561012268066]	1	0	15	0.1	0.1	0.5
Bello	Avery	20	3000	45	12	1	AFC	Yes	No	NA	0.8	0.8	0.8	Yes	4	Yes	NA	Olfactometer2	All Clear	0	1	1	1	0	0	0	257	25	263	0	0	0	0	10_21_22_10_54_03	Methylbenzoate	Hair	Blank box	NA	NA	NA	['Olfactometer3', 'Olfactometer2', 'Olfactometer1']	[263.0, 25.0, 257.0]	[1.2746481895446777, 0.43384599685668945, 0.36493754386901855]	0	1	16	0.1	0.1	0.5
Bello	Avery	20	3000	45	12	1	AFC	Yes	No	NA	0.8	0.8	0.8	Yes	4	Yes	NA	Olfactometer3	Olfactometer3	5.487246037	0	1	1	0	0	0	0	212	3002	0	0	0	Olfactometer3	10_21_22_10_54_39	Deodorant	Deodorant	Human scent	NA	NA	NA	['Olfactometer2', 'Olfactometer3']	[212.0, 3002.0]	[2.1998825073242188, 3.2717320919036865]	1	0	17	0.1	0.1	0.5
Bello	Avery	20	3000	45	12	1	AFC	Yes	No	NA	0.8	0.8	0.8	Yes	4	Yes	NA	Olfactometer1	Olfactometer1	5.726644039	1	0	1	0	0	0	3001	0	299	0	0	0	Olfactometer1	10_21_22_10_55_14	Human scent	Deodorant	Deodorant	NA	NA	NA	['Olfactometer3', 'Olfactometer1']	[299.0, 3001.0]	[2.01837158203125, 3.7050626277923584]	1	0	18	0.1	0.1	0.5
Bello	Avery	20	3000	45	12	1	AFC	Yes	No	NA	0.8	0.8	0.8	Yes	4	Yes	NA	Olfactometer1	Olfactometer1	5.477440596	1	0	1	0	0	0	3001	0	209	0	0	0	Olfactometer1	10_21_22_10_55_48	Human scent	Methylbenzoate	Blank box	NA	NA	NA	['Olfactometer3', 'Olfactometer1']	[209.0, 3001.0]	[1.710493803024292, 3.766946792602539]	0	0	19	0.1	0.1	0.5
Bello	Avery	20	3000	45	12	1	AFC	Yes	No	NA	0.8	0.8	0.8	Yes	4	Yes	NA	Olfactometer2	Olfactometer2	5.404022932	1	1	0	0	0	0	76	3005	0	0	0	0	Olfactometer2	10_21_22_10_56_23	Soup	Human scent	Blank box	NA	NA	NA	['Olfactometer1', 'Olfactometer2']	[76.0, 3005.0]	[1.4569621086120605, 3.9470608234405518]	1	0	20	0.1	0.1	0.5
Bello	Avery	20	3000	45	13	1	AFC	Yes	No	NA	0.8	0.8	0.8	Yes	4	Yes	NA	Olfactometer3	All Clear	0	2	2	6	0	0	0	541	185	1032	0	0	0	0	10_25_22_13_46_16	Deodorant	Methylbenzoate	SOC	NA	NA	NA	['Olfactometer3', 'Olfactometer3', 'Olfactometer1', 'Olfactometer3', 'Olfactometer3', 'Olfactometer3', 'Olfactometer1', 'Olfactometer2', 'Olfactometer3', 'Olfactometer2']	[108.0, 195.0, 47.0, 1.0, 33.0, 550.0, 494.0, 19.0, 145.0, 166.0]	[1.9787371158599854, 8.886966466903687, 2.866666793823242, 2.6508681774139404, 0.0, 11.284583568572998, 1.1036109924316406, 0.306149959564209, 4.110383033752441, 0.45348572731018066]	0	1	1	0.1	0.1	0.5
Bello	Avery	20	3000	45	13	1	AFC	Yes	No	NA	0.8	0.8	0.8	Yes	4	Yes	NA	Olfactometer1	Olfactometer1	6.7369771004	1	2	1	0	0	0	3001	41	372	0	0	0	Olfactometer1	10_25_22_13_46_52	Human scent	Blank box	Deodorant	NA	NA	NA	['Olfactometer3', 'Olfactometer2', 'Olfactometer2', 'Olfactometer1']	[372.0, 8.0, 33.0, 3001.0]	[2.787031412124634, 0.279188871383667, 0.0, 3.6707568168640137]	0	0	2	0.1	0.1	0.5
Bello	Avery	20	3000	45	13	1	AFC	Yes	No	NA	0.8	0.8	0.8	Yes	4	Yes	NA	blank	All Clear	0	1	1	1	0	0	0	351	13	380	0	0	0	0	10_25_22_13_47_32	Methylbenzoate	Deodorant	Blank box	NA	NA	NA	['Olfactometer3', 'Olfactometer1', 'Olfactometer2']	[380.0, 351.0, 13.0]	[1.9195668697357178, 0.9958937168121338, 0.4221079349517822]	1	0	3	0.1	0.1	0.5
Bello	Avery	20	3000	45	13	1	AFC	Yes	No	NA	0.8	0.8	0.8	Yes	4	Yes	NA	blank	All Clear	0	1	4	2	0	0	0	375	78	352	0	0	0	0	10_25_22_13_48_12	Soup	Soup	Soup	NA	NA	NA	['Olfactometer2', 'Olfactometer2', 'Olfactometer3', 'Olfactometer3', 'Olfactometer1', 'Olfactometer2', 'Olfactometer2']	[28.0, 20.0, 238.0, 114.0, 375.0, 22.0, 8.0]	[2.2555134296417236, 0.0, 0.27698683738708496, 0.231980562210083, 1.2621865272521973, 0.30770349502563477, 0.0]	1	0	4	0.1	0.1	0.5
Bello	Avery	20	3000	45	13	1	AFC	Yes	No	NA	0.8	0.8	0.8	Yes	4	Yes	NA	Olfactometer2	All Clear	0	1	1	2	0	0	0	507	52	347	0	0	0	0	10_25_22_13_48_51	Soup	SOC	Soup	NA	NA	NA	['Olfactometer3', 'Olfactometer1', 'Olfactometer2', 'Olfactometer3']	[270.0, 507.0, 52.0, 77.0]	[2.293113946914673, 1.1706743240356445, 0.3141334056854248, 0.41172337532043457]	0	1	5	0.1	0.1	0.5
Bello	Avery	20	3000	45	13	1	AFC	Yes	No	NA	0.8	0.8	0.8	Yes	4	Yes	NA	Olfactometer3	Olfactometer3	5.9533483982	0	1	2	0	0	0	0	168	3622	0	0	0	Olfactometer3	10_25_22_13_49_26	Deodorant	Deodorant	SOC	NA	NA	NA	['Olfactometer3', 'Olfactometer2', 'Olfactometer3']	[621.0, 168.0, 3001.0]	[1.9388368129730225, 0.45847010612487793, 3.5560414791107178]	0	1	6	0.1	0.1	0.5
Bello	Avery	20	3000	45	13	1	AFC	Yes	No	NA	0.8	0.8	0.8	Yes	4	Yes	NA	Olfactometer1	Olfactometer1	5.873291254	1	1	1	0	0	0	3001	361	149	0	0	0	Olfactometer1	10_25_22_13_50_00	Human scent	Deodorant	Methylbenzoate	NA	NA	NA	['Olfactometer3', 'Olfactometer2', 'Olfactometer1']	[149.0, 361.0, 3001.0]	[1.6122515201568604, 0.8201577663421631, 3.4408819675445557]	0	0	7	0.1	0.1	0.5
Bello	Avery	20	3000	45	13	1	AFC	Yes	No	NA	0.8	0.8	0.8	Yes	4	Yes	NA	Olfactometer1	Olfactometer1	6.009573698	1	2	1	0	0	0	3001	91	267	0	0	0	Olfactometer1	10_25_22_13_50_37	Human scent	Soup	Gloves	NA	NA	NA	['Olfactometer2', 'Olfactometer3', 'Olfactometer2', 'Olfactometer1']	[25.0, 267.0, 66.0, 3001.0]	[1.5775082111358643, 0.565798282623291, 0.42299699783325195, 3.443270206451416]	1	0	8	0.1	0.1	0.5
Bello	Avery	20	3000	45	13	1	AFC	Yes	No	NA	0.8	0.8	0.8	Yes	4	Yes	NA	Olfactometer2	Olfactometer2	6.0762791634	0	2	1	0	0	0	0	3081	445	0	0	0	Olfactometer2	10_25_22_13_51_13	Methylbenzoate	Human scent	Gloves	NA	NA	NA	['Olfactometer3', 'Olfactometer2', 'Olfactometer2']	[445.0, 80.0, 3001.0]	[2.0479135513305664, 0.34107136726379395, 3.6872942447662354]	1	0	9	0.1	0.1	0.5
Bello	Avery	20	3000	45	13	1	AFC	Yes	No	NA	0.8	0.8	0.8	Yes	4	Yes	NA	Olfactometer3	Olfactometer3	4.4549064636	0	0	1	0	0	0	0	0	3001	0	0	0	Olfactometer3	10_25_22_13_51_47	Gloves	Blank box	Human scent	NA	NA	NA	['Olfactometer3']	[3001.0]	[4.454906463623047]	1	0	10	0.1	0.1	0.5
Bello	Avery	20	3000	45	13	1	AFC	Yes	No	NA	0.8	0.8	0.8	Yes	4	Yes	NA	Olfactometer1	Olfactometer1	10.359961748	1	0	2	0	0	0	3001	0	447	0	0	0	Olfactometer1	10_25_22_13_52_27	Human scent	Gloves	Gloves	NA	NA	NA	['Olfactometer3', 'Olfactometer3', 'Olfactometer1']	[68.0, 379.0, 3001.0]	[3.7269279956817627, 0.33997464179992676, 6.2930591106414795]	0	0	11	0.1	0.1	0.5
Bello	Avery	20	3000	45	13	1	AFC	Yes	No	NA	0.8	0.8	0.8	Yes	4	Yes	NA	Olfactometer1	Olfactometer1	6.0151326656	1	1	1	0	0	0	3001	79	212	0	0	0	Olfactometer1	10_25_22_13_53_03	Human scent	Soup	Soup	NA	NA	NA	['Olfactometer3', 'Olfactometer2', 'Olfactometer1']	[212.0, 79.0, 3001.0]	[1.9949607849121094, 0.3983330726623535, 3.6218388080596924]	1	0	12	0.1	0.1	0.5
Bello	Avery	20	3000	45	13	1	AFC	Yes	No	NA	0.8	0.8	0.8	Yes	4	Yes	NA	Olfactometer2	Olfactometer2	6.6480891705	0	2	1	0	0	0	0	3066	474	0	0	0	Olfactometer2	10_25_22_13_53_39	Soup	Human scent	Soup	NA	NA	NA	['Olfactometer3', 'Olfactometer2', 'Olfactometer2']	[474.0, 65.0, 3001.0]	[2.3835043907165527, 0.28444910049438477, 3.980135679244995]	1	0	13	0.1	0.1	0.5
Bello	Avery	20	3000	45	13	1	AFC	Yes	No	NA	0.8	0.8	0.8	Yes	4	Yes	NA	Olfactometer3	Olfactometer3	4.5402879715	0	0	1	0	0	0	0	0	3001	0	0	0	Olfactometer3	10_25_22_13_54_14	Soup	Methylbenzoate	Human scent	NA	NA	NA	['Olfactometer3']	[3001.0]	[4.540287971496582]	1	0	14	0.1	0.1	0.5
Bello	Avery	20	3000	45	13	1	AFC	Yes	No	NA	0.8	0.8	0.8	Yes	4	Yes	NA	Olfactometer2	Olfactometer2	12.67498827	2	1	2	0	0	0	148	3001	596	0	0	0	Olfactometer2	10_25_22_13_54_57	Blank box	Human scent	Gloves	NA	NA	NA	['Olfactometer1', 'Olfactometer3', 'Olfactometer1', 'Olfactometer3', 'Olfactometer2']	[141.0, 255.0, 7.0, 341.0, 3001.0]	[1.9910616874694824, 0.8126628398895264, 2.4877755641937256, 3.004981279373169, 4.378506898880005]	1	0	15	0.1	0.1	0.5
Bello	Avery	20	3000	45	13	1	AFC	Yes	No	NA	0.8	0.8	0.8	Yes	4	Yes	NA	blank	All Clear	0	1	1	1	0	0	0	478	377	368	0	0	0	0	10_25_22_13_55_37	Gloves	Blank box	Methylbenzoate	NA	NA	NA	['Olfactometer3', 'Olfactometer2', 'Olfactometer1']	[368.0, 377.0, 478.0]	[2.139695405960083, 0.6332833766937256, 0.7684986591339111]	1	0	16	0.1	0.1	0.5
Bello	Avery	20	3000	45	13	1	AFC	Yes	No	NA	0.8	0.8	0.8	Yes	4	Yes	NA	Olfactometer2	All Clear	0	3	3	3	0	0	0	745	938	262	0	0	0	0	10_25_22_13_56_27	Deodorant	SOC	Gloves	NA	NA	NA	['Olfactometer3', 'Olfactometer3', 'Olfactometer3', 'Olfactometer2', 'Olfactometer1', 'Olfactometer2', 'Olfactometer1', 'Olfactometer2', 'Olfactometer1']	[70.0, 23.0, 169.0, 376.0, 209.0, 331.0, 98.0, 231.0, 438.0]	[6.803994178771973, 0.21910500526428223, 1.379887580871582, 0.7830066680908203, 0.6520416736602783, 0.6647515296936035, 3.2017898559570312, 0.7040467262268066, 0.7701797485351562]	0	1	17	0.1	0.1	0.5
Bello	Avery	20	3000	45	13	1	AFC	Yes	No	NA	0.8	0.8	0.8	Yes	4	Yes	NA	Olfactometer1	Olfactometer1	9.6887404919	2	0	1	0	0	0	3669	0	347	0	0	0	Olfactometer1	10_25_22_13_57_07	Human scent	Deodorant	Deodorant	NA	NA	NA	['Olfactometer3', 'Olfactometer1', 'Olfactometer1']	[347.0, 668.0, 3001.0]	[2.138892650604248, 1.346472978591919, 6.203374862670898]	1	0	18	0.1	0.1	0.5
Bello	Avery	20	3000	45	13	1	AFC	Yes	No	NA	0.8	0.8	0.8	Yes	4	Yes	NA	blank	All Clear	0	1	2	2	0	0	0	360	108	514	0	0	0	0	10_25_22_13_57_49	Gloves	Gloves	Deodorant	NA	NA	NA	['Olfactometer3', 'Olfactometer2', 'Olfactometer2', 'Olfactometer1', 'Olfactometer3']	[399.0, 97.0, 11.0, 360.0, 115.0]	[4.542434930801392, 0.3371901512145996, 0.24657559394836426, 0.5265243053436279, 0.9630751609802246]	0	0	19	0.1	0.1	0.5
Bello	Avery	20	3000	45	13	1	AFC	Yes	No	NA	0.8	0.8	0.8	Yes	4	Yes	NA	Olfactometer3	Olfactometer3	7.4581797123	0	0	2	0	0	0	0	0	5371	0	0	0	Olfactometer3	10_25_22_13_58_26	Methylbenzoate	Gloves	Human scent	NA	NA	NA	['Olfactometer3', 'Olfactometer3']	[2368.0, 3003.0]	[4.162325143814087, 3.2958545684814453]	1	0	20	0.1	0.1	0.5
Bello	Edgar	20	3000	45	14	1	AFC	Yes	No	NA	0.8	0.8	0.8	Yes	4	Yes	NA	Olfactometer3	All Clear	0	1	2	1	0	0	0	110	242	480	0	0	0	0	10_26_22_10_26_54	Methylbenzoate	Methylbenzoate	Human scent	NA	NA	NA	['Olfactometer2', 'Olfactometer3', 'Olfactometer1', 'Olfactometer2']	[47.0, 480.0, 110.0, 195.0]	[2.348083734512329, 0.821843147277832, 4.037076711654663, 0.5763723850250244]	0	0	1	0.1	0.1	0.5
Bello	Edgar	20	3000	45	14	1	AFC	Yes	No	NA	0.8	0.8	0.8	Yes	4	Yes	NA	Olfactometer2	All Clear	0	1	2	2	0	0	0	80	142	145	0	0	0	0	10_26_22_10_27_44	Deodorant	Control-SOC	Gloves	NA	NA	NA	['Olfactometer2', 'Olfactometer2', 'Olfactometer3', 'Olfactometer3', 'Olfactometer1']	[122.0, 20.0, 138.0, 7.0, 80.0]	[11.508027076721191, 0.33931612968444824, 0.4834427833557129, 0.29437947273254395, 2.490931272506714]	0	1	2	0.1	0.1	0.5
Bello	Edgar	20	3000	45	14	1	AFC	Yes	No	NA	0.8	0.8	0.8	Yes	4	Yes	NA	Olfactometer2	All Clear	0	1	1	1	0	0	0	484	74	294	0	0	0	0	10_26_22_10_28_24	Blank box	Control-SOC	Deodorant	NA	NA	NA	['Olfactometer3', 'Olfactometer2', 'Olfactometer1']	[294.0, 74.0, 484.0]	[3.210202932357788, 0.385284423828125, 0.9017021656036377]	0	1	3	0.1	0.1	0.5
Bello	Edgar	20	3000	45	14	1	AFC	Yes	No	NA	0.8	0.8	0.8	Yes	4	Yes	NA	blank	All Clear	0	1	2	2	0	0	0	348	453	495	0	0	0	0	10_26_22_10_29_04	Soup	Deodorant	Methylbenzoate	NA	NA	NA	['Olfactometer3', 'Olfactometer2', 'Olfactometer1', 'Olfactometer2', 'Olfactometer3']	[294.0, 76.0, 348.0, 377.0, 201.0]	[2.7245020866394043, 0.39049434661865234, 0.8939619064331055, 0.6627051830291748, 0.721595048904419]	0	0	4	0.1	0.1	0.5
Bello	Edgar	20	3000	45	14	1	AFC	Yes	No	NA	0.8	0.8	0.8	Yes	4	Yes	NA	Olfactometer1	All Clear	0	1	3	2	0	0	0	575	337	502	0	0	0	0	10_26_22_10_29_45	Control-SOC	Soup	Deodorant	NA	NA	NA	['Olfactometer3', 'Olfactometer3', 'Olfactometer2', 'Olfactometer1', 'Olfactometer2', 'Olfactometer2']	[302.0, 200.0, 110.0, 575.0, 174.0, 53.0]	[3.0102555751800537, 0.26899147033691406, 0.5293500423431396, 1.0174462795257568, 0.42711877822875977, 0.24041104316711426]	0	1	5	0.1	0.1	0.5
Bello	Edgar	20	3000	45	14	1	AFC	Yes	No	NA	0.8	0.8	0.8	Yes	4	Yes	NA	blank	All Clear	0	2	1	1	0	0	0	373	341	263	0	0	0	0	10_26_22_10_30_25	Methylbenzoate	Blank box	Gloves	NA	NA	NA	['Olfactometer3', 'Olfactometer2', 'Olfactometer1', 'Olfactometer1']	[263.0, 341.0, 360.0, 13.0]	[2.4377973079681396, 0.6856794357299805, 0.6606488227844238, 0.23933839797973633]	1	0	6	0.1	0.1	0.5
Bello	Edgar	20	3000	45	14	1	AFC	Yes	No	NA	0.8	0.8	0.8	Yes	4	Yes	NA	Olfactometer3	Olfactometer3	6.5585002899	1	1	1	0	0	0	551	450	3001	0	0	0	Olfactometer3	10_26_22_10_31_02	Blank box	Soup	Human scent	NA	NA	NA	['Olfactometer2', 'Olfactometer1', 'Olfactometer3']	[450.0, 551.0, 3001.0]	[1.9972505569458008, 0.8045957088470459, 3.7566540241241455]	1	0	7	0.1	0.1	0.5
Bello	Edgar	20	3000	45	14	1	AFC	Yes	No	NA	0.8	0.8	0.8	Yes	4	Yes	NA	Olfactometer1	All Clear	0	2	1	1	0	0	0	98	10	270	0	0	0	0	10_26_22_10_31_43	Human scent	Methylbenzoate	Deodorant	NA	NA	NA	['Olfactometer3', 'Olfactometer2', 'Olfactometer1', 'Olfactometer1']	[270.0, 10.0, 51.0, 47.0]	[2.596691608428955, 0.2686929702758789, 0.354076623916626, 0.23806524276733398]	1	0	8	0.1	0.1	0.5
Bello	Edgar	20	3000	45	14	1	AFC	Yes	No	NA	0.8	0.8	0.8	Yes	4	Yes	NA	Olfactometer1	Olfactometer1	6.1930556297	1	1	1	0	0	0	3001	106	451	0	0	0	Olfactometer1	10_26_22_10_32_19	Human scent	Methylbenzoate	Gloves	NA	NA	NA	['Olfactometer2', 'Olfactometer3', 'Olfactometer1']	[106.0, 451.0, 3001.0]	[1.691878318786621, 0.700812578201294, 3.8003647327423096]	1	0	9	0.1	0.1	0.5
Bello	Edgar	20	3000	45	14	1	AFC	Yes	No	NA	0.8	0.8	0.8	Yes	4	Yes	NA	Olfactometer2	Olfactometer2	6.5731925964	0	1	1	0	0	0	0	3003	301	0	0	0	Olfactometer2	10_26_22_10_32_55	Blank box	Human scent	Deodorant	NA	NA	NA	['Olfactometer3', 'Olfactometer2']	[301.0, 3003.0]	[2.615354537963867, 3.9578380584716797]	0	0	10	0.1	0.1	0.5
Bello	Edgar	20	3000	45	14	1	AFC	Yes	No	NA	0.8	0.8	0.8	Yes	4	Yes	NA	Olfactometer1	All Clear	0	3	1	2	0	0	0	576	30	391	0	0	0	0	10_26_22_10_33_45	Control-SOC	Methylbenzoate	Deodorant	NA	NA	NA	['Olfactometer3', 'Olfactometer1', 'Olfactometer2', 'Olfactometer3', 'Olfactometer1', 'Olfactometer1']	[153.0, 450.0, 30.0, 238.0, 109.0, 17.0]	[2.6537251472473145, 13.094450235366821, 0.017908811569213867, 0.04957175254821777, 0.0, 0.024042129516601562]	0	1	11	0.1	0.1	0.5
Bello	Edgar	20	3000	45	14	1	AFC	Yes	No	NA	0.8	0.8	0.8	Yes	4	Yes	NA	Olfactometer2	Olfactometer2	5.6246261597	0	1	0	0	0	0	0	3001	0	0	0	0	Olfactometer2	10_26_22_10_34_21	Blank box	Human scent	Methylbenzoate	NA	NA	NA	['Olfactometer2']	[3001.0]	[5.624626159667969]	1	0	12	0.1	0.1	0.5
Bello	Edgar	20	3000	45	14	1	AFC	Yes	No	NA	0.8	0.8	0.8	Yes	4	Yes	NA	blank	All Clear	0	1	1	1	0	0	0	475	255	225	0	0	0	0	10_26_22_10_35_02	Methylbenzoate	Gloves	Methylbenzoate	NA	NA	NA	['Olfactometer2', 'Olfactometer3', 'Olfactometer1']	[255.0, 225.0, 475.0]	[3.004204273223877, 0.5140879154205322, 1.2537858486175537]	1	0	13	0.1	0.1	0.5
Bello	Edgar	20	3000	45	14	1	AFC	Yes	No	NA	0.8	0.8	0.8	Yes	4	Yes	NA	blank	All Clear	0	1	2	1	0	0	0	359	79	302	0	0	0	0	10_26_22_10_35_44	Deodorant	Soup	Soup	NA	NA	NA	['Olfactometer3', 'Olfactometer2', 'Olfactometer2', 'Olfactometer1']	[302.0, 10.0, 69.0, 359.0]	[4.35992956161499, 0.3966972827911377, 0.1201322078704834, 0.7132530212402344]	1	0	14	0.1	0.1	0.5
Bello	Edgar	20	3000	45	14	1	AFC	Yes	No	NA	0.8	0.8	0.8	Yes	4	Yes	NA	Olfactometer3	Olfactometer3	5.8249533176	0	1	2	0	0	0	0	89	3008	0	0	0	Olfactometer3	10_26_22_10_36_20	Methylbenzoate	Deodorant	Human scent	NA	NA	NA	['Olfactometer3', 'Olfactometer2', 'Olfactometer3']	[7.0, 89.0, 3001.0]	[2.050163745880127, 0.2075977325439453, 3.5671918392181396]	1	0	15	0.1	0.1	0.5
Bello	Edgar	20	3000	45	14	1	AFC	Yes	No	NA	0.8	0.8	0.8	Yes	4	Yes	NA	Olfactometer2	Olfactometer2	5.5792856216	0	2	0	0	0	0	0	3155	0	0	0	0	Olfactometer2	10_26_22_10_36_56	Blank box	Human scent	Gloves	NA	NA	NA	['Olfactometer2', 'Olfactometer2']	[154.0, 3001.0]	[2.1588103771209717, 3.4204752445220947]	1	0	16	0.1	0.1	0.5
Bello	Edgar	20	3000	45	14	1	AFC	Yes	No	NA	0.8	0.8	0.8	Yes	4	Yes	NA	Olfactometer2	Olfactometer2	3.1064045429	0	1	1	0	0	0	0	3001	259	0	0	0	Olfactometer2	10_26_22_10_37_29	Soup	Human scent	Blank box	NA	NA	NA	['Olfactometer3', 'Olfactometer2']	[259.0, 3001.0]	[0.0409548282623291, 3.0654497146606445]	1	0	17	0.1	0.1	0.5
Bello	Edgar	20	3000	45	14	1	AFC	Yes	No	NA	0.8	0.8	0.8	Yes	4	Yes	NA	Olfactometer3	Olfactometer3	1.7436277866	0	0	1	0	0	0	0	0	3002	0	0	0	Olfactometer3	10_26_22_10_38_06	Blank box	Blank box	Human scent	NA	NA	NA	['Olfactometer3']	[3002.0]	[1.7436277866363525]	1	0	18	0.1	0.1	0.5
Bello	Edgar	20	3000	45	14	1	AFC	Yes	No	NA	0.8	0.8	0.8	Yes	4	Yes	NA	Olfactometer1	Olfactometer1	5.9288041592	1	1	0	0	0	0	3001	73	0	0	0	0	Olfactometer1	10_26_22_10_38_44	Human scent	Methylbenzoate	Soup	NA	NA	NA	['Olfactometer2', 'Olfactometer1']	[73.0, 3001.0]	[2.634080410003662, 3.2947237491607666]	1	0	19	0.1	0.1	0.5
Bello	Edgar	20	3000	45	14	1	AFC	Yes	No	NA	0.8	0.8	0.8	Yes	4	Yes	NA	Olfactometer3	Olfactometer3	6.3837742805	0	0	1	0	0	0	0	0	3004	0	0	0	Olfactometer3	10_26_22_10_39_20	Gloves	Soup	Human scent	NA	NA	NA	['Olfactometer3']	[3004.0]	[6.383774280548096]	1	0	20	0.1	0.1	0.5
Bello	Edgar	20	3000	45	15	2	AFC	Yes	No	NA	0.8	0.8	0.8	Yes	4	Yes	NA	Olfactometer1	Olfactometer1	9.9081742764	2	0	1	0	0	0	3003	0	158	0	0	0	Olfactometer1	10_26_22_13_55_01	Human scent	Blank box	Soup	NA	NA	NA	['Olfactometer1', 'Olfactometer3', 'Olfactometer1']	[2.0, 158.0, 3001.0]	[5.102965354919434, 0.7529330253601074, 4.049490213394165]	1	0	1	0.1	0.1	0.5
Bello	Edgar	20	3000	45	15	2	AFC	Yes	No	NA	0.8	0.8	0.8	Yes	4	Yes	NA	blank	All Clear	0	1	1	2	0	0	0	349	128	364	0	0	0	0	10_26_22_13_55_45	Methylbenzoate	Blank box	Gloves	NA	NA	NA	['Olfactometer3', 'Olfactometer2', 'Olfactometer1', 'Olfactometer3']	[257.0, 128.0, 349.0, 107.0]	[2.268092155456543, 0.3889732360839844, 0.6680328845977783, 4.757667303085327]	1	0	2	0.1	0.1	0.5
Bello	Edgar	20	3000	45	15	2	AFC	Yes	No	NA	0.8	0.8	0.8	Yes	4	Yes	NA	Olfactometer3	Olfactometer3	5.2434484959	0	0	1	0	0	0	0	0	3001	0	0	0	Olfactometer3	10_26_22_13_56_21	Methylbenzoate	Blank box	Human scent	NA	NA	NA	['Olfactometer3']	[3001.0]	[5.239932060241699]	1	0	3	0.1	0.1	0.5
Bello	Edgar	20	3000	45	15	2	AFC	Yes	No	NA	0.8	0.8	0.8	Yes	4	Yes	NA	blank	All Clear	0	3	1	2	0	0	0	508	100	389	0	0	0	0	10_26_22_13_57_03	Soup	Blank box	Soup	NA	NA	NA	['Olfactometer3', 'Olfactometer1', 'Olfactometer1', 'Olfactometer1', 'Olfactometer2', 'Olfactometer3']	[239.0, 441.0, 11.0, 56.0, 100.0, 150.0]	[2.130519151687622, 1.053077220916748, 3.269353151321411, 0.0, 0.38214612007141113, 0.5475449562072754]	0	0	4	0.1	0.1	0.5
Bello	Edgar	20	3000	45	15	2	AFC	Yes	No	NA	0.8	0.8	0.8	Yes	4	Yes	NA	Olfactometer1	All Clear	0	2	2	3	0	0	0	1672	280	386	0	0	0	0	10_26_22_13_57_48	Huma B	Soup	Methylbenzoate	NA	NA	NA	['Olfactometer3', 'Olfactometer2', 'Olfactometer1', 'Olfactometer3', 'Olfactometer2', 'Olfactometer3', 'Olfactometer1']	[157.0, 198.0, 645.0, 84.0, 82.0, 145.0, 1027.0]	[2.2157809734344482, 0.4421689510345459, 0.9671707153320312, 0.8347325325012207, 3.2733583450317383, 0.44228386878967285, 1.685364007949829]	0	1	5	0.1	0.1	0.5
Bello	Edgar	20	3000	45	15	2	AFC	Yes	No	NA	0.8	0.8	0.8	Yes	4	Yes	NA	Olfactometer1	Olfactometer1	12.831462622	3	0	1	0	0	0	3607	0	213	0	0	0	Olfactometer1	10_26_22_13_58_30	Huma B	Soup	Methylbenzoate	NA	NA	NA	['Olfactometer3', 'Olfactometer1', 'Olfactometer1', 'Olfactometer1']	[213.0, 572.0, 34.0, 3001.0]	[5.152796506881714, 1.2799158096313477, 2.795071840286255, 3.6036784648895264]	0	1	6	0.1	0.1	0.5
Bello	Edgar	20	3000	45	15	2	AFC	Yes	No	NA	0.8	0.8	0.8	Yes	4	Yes	NA	Olfactometer2	Olfactometer2	5.3059914112	0	2	0	0	0	0	0	3131	0	0	0	0	Olfactometer2	10_26_22_13_59_05	Deodorant	Human scent	Deodorant	NA	NA	NA	['Olfactometer2', 'Olfactometer2']	[130.0, 3001.0]	[1.7744927406311035, 3.531498670578003]	1	0	7	0.1	0.1	0.5
Bello	Edgar	20	3000	45	15	2	AFC	Yes	No	NA	0.8	0.8	0.8	Yes	4	Yes	NA	Olfactometer2	Olfactometer2	5.8264138699	0	1	0	0	0	0	0	3001	0	0	0	0	Olfactometer2	10_26_22_13_59_42	Methylbenzoate	Human scent	Methylbenzoate	NA	NA	NA	['Olfactometer2']	[3001.0]	[5.826413869857788]	1	0	8	0.1	0.1	0.5
Bello	Edgar	20	3000	45	15	2	AFC	Yes	No	NA	0.8	0.8	0.8	Yes	4	Yes	NA	Olfactometer3	Olfactometer3	4.0267488956	0	1	2	0	0	0	0	200	3433	0	0	0	Olfactometer3	10_26_22_14_00_14	Gloves	Soup	Human scent	NA	NA	NA	['Olfactometer2', 'Olfactometer3', 'Olfactometer3']	[200.0, 432.0, 3001.0]	[0.12316083908081055, 0.5701065063476562, 3.333481550216675]	0	0	9	0.1	0.1	0.5
Bello	Edgar	20	3000	45	15	2	AFC	Yes	No	NA	0.8	0.8	0.8	Yes	4	Yes	NA	Olfactometer3	Olfactometer3	6.6119792461	0	3	3	0	0	0	0	42	5414	0	0	0	Olfactometer3	10_26_22_14_00_51	Gloves	Blank box	Human scent	NA	NA	NA	['Olfactometer3', 'Olfactometer2', 'Olfactometer2', 'Olfactometer2', 'Olfactometer3', 'Olfactometer3']	[2292.0, 1.0, 10.0, 31.0, 119.0, 3003.0]	[0.5410878658294678, 2.5245113372802734, 0.0003476142883300781, 0.1519184112548828, 0.23119688034057617, 3.162917137145996]	1	0	10	0.1	0.1	0.5
Bello	Edgar	20	3000	45	15	2	AFC	Yes	No	NA	0.8	0.8	0.8	Yes	4	Yes	NA	Olfactometer2	Olfactometer2	11.67829895	2	5	1	0	0	0	279	3731	237	0	0	0	Olfactometer2	10_26_22_14_01_32	Blank box	Huma B	Deodorant	NA	NA	NA	['Olfactometer2', 'Olfactometer3', 'Olfactometer2', 'Olfactometer1', 'Olfactometer2', 'Olfactometer1', 'Olfactometer2', 'Olfactometer2']	[37.0, 237.0, 4.0, 174.0, 595.0, 105.0, 94.0, 3001.0]	[1.7248411178588867, 0.5633792877197266, 0.4155852794647217, 0.739429235458374, 1.0142979621887207, 3.034358263015747, 0.44672322273254395, 3.739684581756592]	0	1	11	0.1	0.1	0.5
Bello	Edgar	20	3000	45	15	2	AFC	Yes	No	NA	0.8	0.8	0.8	Yes	4	Yes	NA	Olfactometer1	Olfactometer1	6.2596313953	1	0	1	0	0	0	3001	0	253	0	0	0	Olfactometer1	10_26_22_14_02_08	Human scent	Soup	Soup	NA	NA	NA	['Olfactometer3', 'Olfactometer1']	[253.0, 3001.0]	[2.5306503772735596, 3.7289810180664062]	1	0	12	0.1	0.1	0.5
Bello	Edgar	20	3000	45	15	2	AFC	Yes	No	NA	0.8	0.8	0.8	Yes	4	Yes	NA	Olfactometer1	Olfactometer1	6.3972458839	1	2	1	0	0	0	3002	67	176	0	0	0	Olfactometer1	10_26_22_14_02_45	Human scent	Blank box	Soup	NA	NA	NA	['Olfactometer2', 'Olfactometer3', 'Olfactometer2', 'Olfactometer1']	[42.0, 176.0, 25.0, 3002.0]	[1.9595661163330078, 0.5021176338195801, 0.48578524589538574, 3.4497768878936768]	1	0	13	0.1	0.1	0.5
Bello	Edgar	20	3000	45	15	2	AFC	Yes	No	NA	0.8	0.8	0.8	Yes	4	Yes	NA	blank	All Clear	0	2	2	1	0	0	0	473	173	242	0	0	0	0	10_26_22_14_03_28	Soup	Methylbenzoate	Deodorant	NA	NA	NA	['Olfactometer2', 'Olfactometer3', 'Olfactometer1', 'Olfactometer1', 'Olfactometer2']	[63.0, 242.0, 426.0, 47.0, 110.0]	[1.8656084537506104, 0.5823960304260254, 1.0781540870666504, 0.06527256965637207, 3.4328246116638184]	1	0	14	0.1	0.1	0.5
Bello	Edgar	20	3000	45	15	2	AFC	Yes	No	NA	0.8	0.8	0.8	Yes	4	Yes	NA	Olfactometer3	Olfactometer3	4.094588995	0	1	1	0	0	0	0	116	3001	0	0	0	Olfactometer3	10_26_22_14_04_01	Methylbenzoate	Deodorant	Human scent	NA	NA	NA	['Olfactometer2', 'Olfactometer3']	[116.0, 3001.0]	[0.7260777950286865, 3.368511199951172]	0	0	15	0.1	0.1	0.5
Bello	Edgar	20	3000	45	15	2	AFC	Yes	No	NA	0.8	0.8	0.8	Yes	4	Yes	NA	Olfactometer1	All Clear	0	1	1	1	0	0	0	608	123	243	0	0	0	0	10_26_22_14_04_39	Huma B	Blank box	Methylbenzoate	NA	NA	NA	['Olfactometer2', 'Olfactometer3', 'Olfactometer1']	[123.0, 243.0, 608.0]	[1.4967870712280273, 0.45005249977111816, 1.3173856735229492]	0	1	16	0.1	0.1	0.5
Bello	Edgar	20	3000	45	15	2	AFC	Yes	No	NA	0.8	0.8	0.8	Yes	4	Yes	NA	Olfactometer3	Olfactometer3	5.5365581512	0	1	1	0	0	0	0	28	3001	0	0	0	Olfactometer3	10_26_22_14_05_14	Methylbenzoate	Gloves	Human scent	NA	NA	NA	['Olfactometer2', 'Olfactometer3']	[28.0, 3001.0]	[2.1674299240112305, 3.3691282272338867]	0	0	17	0.1	0.1	0.5
Bello	Edgar	20	3000	45	15	2	AFC	Yes	No	NA	0.8	0.8	0.8	Yes	4	Yes	NA	Olfactometer2	Olfactometer2	5.5112476349	0	2	0	0	0	0	0	3055	0	0	0	0	Olfactometer2	10_26_22_14_05_49	Methylbenzoate	Human scent	Gloves	NA	NA	NA	['Olfactometer2', 'Olfactometer2']	[54.0, 3001.0]	[1.9161908626556396, 3.5950567722320557]	1	0	18	0.1	0.1	0.5
Bello	Edgar	20	3000	45	15	2	AFC	Yes	No	NA	0.8	0.8	0.8	Yes	4	Yes	NA	Olfactometer2	Olfactometer2	4.5368039608	1	1	0	0	0	0	46	3001	0	0	0	0	Olfactometer2	10_26_22_14_06_24	Soup	Human scent	Deodorant	NA	NA	NA	['Olfactometer1', 'Olfactometer2']	[46.0, 3001.0]	[0.4534468650817871, 4.083357095718384]	1	0	19	0.1	0.1	0.5
Bello	Edgar	20	3000	45	15	2	AFC	Yes	No	NA	0.8	0.8	0.8	Yes	4	Yes	NA	blank	All Clear	0	2	2	1	0	0	0	20	77	104	0	0	0	0	10_26_22_14_07_03	Blank box	Soup	Methylbenzoate	NA	NA	NA	['Olfactometer1', 'Olfactometer1', 'Olfactometer2', 'Olfactometer2', 'Olfactometer3']	[17.0, 3.0, 47.0, 30.0, 104.0]	[1.4853272438049316, 0.000997304916381836, 0.14784812927246094, 0.24065756797790527, 0.3009974956512451]	1	0	20	0.1	0.1	0.5
Bello	Edgar	20	3000	45	16	3	AFC	Yes	No	NA	0.8	0.8	0.8	Yes	4	Yes	NA	Olfactometer3	Olfactometer3	6.5378880501	1	0	1	0	0	0	33	0	3001	0	0	0	Olfactometer3	10_27_22_14_52_44	Blank box	Deodorant	Human scent	NA	NA	NA	['Olfactometer1', 'Olfactometer3']	[33.0, 3001.0]	[3.004213571548462, 3.533674478530884]	1	0	1	0.1	0.1	0.5
Bello	Edgar	20	3000	45	16	3	AFC	Yes	No	NA	0.8	0.8	0.8	Yes	4	Yes	NA	Olfactometer2	All Clear	0	2	2	1	0	0	0	409	418	106	0	0	0	0	10_27_22_14_53_31	Methylbenzoate	CSSB	Blank box	NA	NA	NA	['Olfactometer3', 'Olfactometer1', 'Olfactometer1', 'Olfactometer2', 'Olfactometer2']	[106.0, 403.0, 6.0, 169.0, 249.0]	[2.0326733589172363, 1.0382566452026367, 7.591189384460449, 0.393035888671875, 1.426579236984253]	0	1	2	0.1	0.1	0.5
Bello	Edgar	20	3000	45	16	3	AFC	Yes	No	NA	0.8	0.8	0.8	Yes	4	Yes	NA	blank	All Clear	0	1	1	1	0	0	0	379	14	176	0	0	0	0	10_27_22_14_54_09	Deodorant	Gloves	Soup	NA	NA	NA	['Olfactometer3', 'Olfactometer2', 'Olfactometer1']	[176.0, 14.0, 379.0]	[2.2746188640594482, 0.3749654293060303, 0.616765022277832]	0	0	3	0.1	0.1	0.5
Bello	Edgar	20	3000	45	16	3	AFC	Yes	No	NA	0.8	0.8	0.8	Yes	4	Yes	NA	Olfactometer3	Olfactometer3	4.826141119	0	0	1	0	0	0	0	0	3001	0	0	0	Olfactometer3	10_27_22_14_54_44	Soup	Deodorant	Human scent	NA	NA	NA	['Olfactometer3']	[3001.0]	[4.826141119003296]	1	0	4	0.1	0.1	0.5
Bello	Edgar	20	3000	45	16	3	AFC	Yes	No	NA	0.8	0.8	0.8	Yes	4	Yes	NA	Olfactometer1	Olfactometer1	2.9382653236	1	0	1	0	0	0	3005	0	165	0	0	0	Olfactometer1	10_27_22_14_55_16	Human scent	Soup	Methylbenzoate	NA	NA	NA	['Olfactometer3', 'Olfactometer1']	[165.0, 3005.0]	[0.0413665771484375, 2.8968987464904785]	0	0	5	0.1	0.1	0.5
Bello	Edgar	20	3000	45	16	3	AFC	Yes	No	NA	0.8	0.8	0.8	Yes	4	Yes	NA	Olfactometer2	Olfactometer2	6.0232532024	0	1	1	0	0	0	0	3005	100	0	0	0	Olfactometer2	10_27_22_14_55_52	Soup	Human scent	Soup	NA	NA	NA	['Olfactometer3', 'Olfactometer2']	[100.0, 3005.0]	[2.6752374172210693, 3.348015785217285]	1	0	6	0.1	0.1	0.5
Bello	Edgar	20	3000	45	16	3	AFC	Yes	No	NA	0.8	0.8	0.8	Yes	4	Yes	NA	blank	All Clear	0	2	3	3	0	0	0	398	906	311	0	0	0	0	10_27_22_14_56_47	Gloves	Methylbenzoate	Methylbenzoate	NA	NA	NA	['Olfactometer3', 'Olfactometer1', 'Olfactometer3', 'Olfactometer3', 'Olfactometer1', 'Olfactometer2', 'Olfactometer2', 'Olfactometer2']	[236.0, 371.0, 12.0, 63.0, 27.0, 23.0, 405.0, 478.0]	[0.05871415138244629, 0.8012843132019043, 9.157882928848267, 4.85961389541626, 2.249814510345459, 0.3583087921142578, 1.4308857917785645, 0.5478479862213135]	1	0	7	0.1	0.1	0.5
Bello	Edgar	20	3000	45	16	3	AFC	Yes	No	NA	0.8	0.8	0.8	Yes	4	Yes	NA	Olfactometer2	Olfactometer2	6.5148551464	0	2	0	0	0	0	0	3054	0	0	0	0	Olfactometer2	10_27_22_14_57_24	Blank box	Human scent	Blank box	NA	NA	NA	['Olfactometer2', 'Olfactometer2']	[53.0, 3001.0]	[2.795342445373535, 3.719512701034546]	1	0	8	0.1	0.1	0.5
Bello	Edgar	20	3000	45	16	3	AFC	Yes	No	NA	0.8	0.8	0.8	Yes	4	Yes	NA	Olfactometer3	Olfactometer3	5.166229248	0	1	1	0	0	0	0	38	3001	0	0	0	Olfactometer3	10_27_22_14_57_58	Deodorant	Soup	Human scent	NA	NA	NA	['Olfactometer2', 'Olfactometer3']	[38.0, 3001.0]	[1.8598120212554932, 3.306417226791382]	0	0	9	0.1	0.1	0.5
Bello	Edgar	20	3000	45	16	3	AFC	Yes	No	NA	0.8	0.8	0.8	Yes	4	Yes	NA	Olfactometer1	Olfactometer1	8.3414163589	2	1	1	0	0	0	4097	67	332	0	0	0	Olfactometer1	10_27_22_14_58_35	Human scent	Methylbenzoate	Soup	NA	NA	NA	['Olfactometer3', 'Olfactometer2', 'Olfactometer1', 'Olfactometer1']	[332.0, 67.0, 1095.0, 3002.0]	[2.4592175483703613, 0.4364168643951416, 1.5111668109893799, 3.934615135192871]	0	0	10	0.1	0.1	0.5
Bello	Edgar	20	3000	45	16	3	AFC	Yes	No	NA	0.8	0.8	0.8	Yes	4	Yes	NA	Olfactometer3	Olfactometer3	5.3959403038	0	0	1	0	0	0	0	0	3001	0	0	0	Olfactometer3	10_27_22_14_59_10	Gloves	Methylbenzoate	Human scent	NA	NA	NA	['Olfactometer3']	[3001.0]	[5.39406681060791]	1	0	11	0.1	0.1	0.5
Bello	Edgar	20	3000	45	16	3	AFC	Yes	No	NA	0.8	0.8	0.8	Yes	4	Yes	NA	Olfactometer2	All Clear	0	1	2	2	0	0	0	113	229	255	0	0	0	0	10_27_22_15_00_09	Gloves	CSSB	Gloves	NA	NA	NA	['Olfactometer3', 'Olfactometer2', 'Olfactometer2', 'Olfactometer3', 'Olfactometer1']	[22.0, 51.0, 178.0, 233.0, 113.0]	[2.899721145629883, 14.748815774917603, 3.789971113204956, 1.1756470203399658, 0.8899927139282227]	0	1	12	0.1	0.1	0.5
Bello	Edgar	20	3000	45	16	3	AFC	Yes	No	NA	0.8	0.8	0.8	Yes	4	Yes	NA	Olfactometer1	Olfactometer1	7.0718150139	1	0	2	0	0	0	3004	0	282	0	0	0	Olfactometer1	10_27_22_15_00_46	Human scent	Blank box	Deodorant	NA	NA	NA	['Olfactometer3', 'Olfactometer3', 'Olfactometer1']	[266.0, 16.0, 3004.0]	[3.1798956394195557, 0.2644076347351074, 3.627511739730835]	1	0	13	0.1	0.1	0.5
Bello	Edgar	20	3000	45	16	3	AFC	Yes	No	NA	0.8	0.8	0.8	Yes	4	Yes	NA	Olfactometer1	All Clear	0	1	1	1	0	0	0	290	81	57	0	0	0	0	10_27_22_15_01_25	CSSB	Gloves	Soup	NA	NA	NA	['Olfactometer2', 'Olfactometer3', 'Olfactometer1']	[81.0, 57.0, 290.0]	[1.9661626815795898, 0.38748788833618164, 1.1491169929504395]	0	1	14	0.1	0.1	0.5
Bello	Edgar	20	3000	45	16	3	AFC	Yes	No	NA	0.8	0.8	0.8	Yes	4	Yes	NA	Olfactometer2	Olfactometer2	5.6625044346	0	2	0	0	0	0	0	3091	0	0	0	0	Olfactometer2	10_27_22_15_02_00	Soup	Human scent	Blank box	NA	NA	NA	['Olfactometer2', 'Olfactometer2']	[87.0, 3004.0]	[2.187725067138672, 3.4747793674468994]	1	0	15	0.1	0.1	0.5
Bello	Edgar	20	3000	45	16	3	AFC	Yes	No	NA	0.8	0.8	0.8	Yes	4	Yes	NA	Olfactometer1	Olfactometer1	6.3614215851	1	2	1	0	0	0	3003	85	265	0	0	0	Olfactometer1	10_27_22_15_02_37	Human scent	Blank box	Gloves	NA	NA	NA	['Olfactometer2', 'Olfactometer3', 'Olfactometer2', 'Olfactometer1']	[74.0, 265.0, 11.0, 3003.0]	[2.0442168712615967, 0.5718448162078857, 0.543088436126709, 3.2022714614868164]	1	0	16	0.1	0.1	0.5
Bello	Edgar	20	3000	45	16	3	AFC	Yes	No	NA	0.8	0.8	0.8	Yes	4	Yes	NA	Olfactometer2	Olfactometer2	5.8026988506	0	2	0	0	0	0	0	3020	0	0	0	0	Olfactometer2	10_27_22_15_03_13	Blank box	Human scent	Gloves	NA	NA	NA	['Olfactometer2', 'Olfactometer2']	[19.0, 3001.0]	[2.1357548236846924, 3.6669440269470215]	1	0	17	0.1	0.1	0.5
Bello	Edgar	20	3000	45	16	3	AFC	Yes	No	NA	0.8	0.8	0.8	Yes	4	Yes	NA	blank	All Clear	0	1	2	1	0	0	0	515	68	340	0	0	0	0	10_27_22_15_03_53	Soup	Gloves	Blank box	NA	NA	NA	['Olfactometer3', 'Olfactometer2', 'Olfactometer2', 'Olfactometer1']	[340.0, 5.0, 63.0, 515.0]	[2.517667531967163, 0.26864051818847656, 0.055428504943847656, 0.7796587944030762]	1	0	18	0.1	0.1	0.5
Bello	Edgar	20	3000	45	16	3	AFC	Yes	No	NA	0.8	0.8	0.8	Yes	4	Yes	NA	Olfactometer3	All Clear	0	1	1	1	0	0	0	363	14	323	0	0	0	0	10_27_22_15_04_32	Blank box	Gloves	CSSB	NA	NA	NA	['Olfactometer2', 'Olfactometer3', 'Olfactometer1']	[14.0, 323.0, 363.0]	[2.313589334487915, 0.6942903995513916, 1.0226757526397705]	0	1	19	0.1	0.1	0.5
Bello	Edgar	20	3000	45	16	3	AFC	Yes	No	NA	0.8	0.8	0.8	Yes	4	Yes	NA	blank	All Clear	0	1	1	2	0	0	0	26	34	286	0	0	0	0	10_27_22_15_05_20	Deodorant	Methylbenzoate	Methylbenzoate	NA	NA	NA	['Olfactometer3', 'Olfactometer1', 'Olfactometer2', 'Olfactometer3']	[74.0, 26.0, 34.0, 212.0]	[2.8183233737945557, 7.319795370101929, 0.5739095211029053, 0.8352384567260742]	1	0	20	0.1	0.1	0.5
Bello	Avery	20	3000	45	17	1	AFC	Yes	No	NA	0.8	0.8	0.8	Yes	4	Yes	NA	Olfactometer3	Olfactometer3	19.395919323	1	1	2	0	0	0	29	43	5126	0	0	0	Olfactometer3	10_28_22_13_34_13	Soup	Methylbenzoate	Human scent	NA	NA	NA	['Olfactometer3', 'Olfactometer2', 'Olfactometer1', 'Olfactometer3']	[2125.0, 43.0, 29.0, 3001.0]	[13.20734429359436, 2.4902939796447754, 0.0010442733764648438, 3.695479154586792]	1	0	1	0.1	0.1	0.5
Bello	Avery	20	3000	45	17	1	AFC	Yes	No	NA	0.8	0.8	0.8	Yes	4	Yes	NA	Olfactometer3	Olfactometer3	4.6168022156	0	1	2	0	0	0	0	10	3245	0	0	0	Olfactometer3	10_28_22_13_34_49	Methylbenzoate	Soup	Human scent	NA	NA	NA	['Olfactometer3', 'Olfactometer2', 'Olfactometer3']	[244.0, 10.0, 3001.0]	[0.1176602840423584, 0.27524805068969727, 4.222888946533203]	1	0	2	0.1	0.1	0.5
Bello	Avery	20	3000	45	17	1	AFC	Yes	No	NA	0.8	0.8	0.8	Yes	4	Yes	NA	blank	All Clear	0	1	1	1	0	0	0	33	34	61	0	0	0	0	10_28_22_13_35_27	Deodorant	Soup	Soup	NA	NA	NA	['Olfactometer3', 'Olfactometer2', 'Olfactometer1']	[61.0, 34.0, 33.0]	[0.0629575252532959, 0.0009844303131103516, 1.9088780879974365]	1	0	3	0.1	0.1	0.5
Bello	Avery	20	3000	45	17	1	AFC	Yes	No	NA	0.8	0.8	0.8	Yes	4	Yes	NA	Olfactometer1	Olfactometer1	5.2930850983	1	0	2	0	0	0	3001	0	320	0	0	0	Olfactometer1	10_28_22_13_36_03	Human scent	Soup	Blank box	NA	NA	NA	['Olfactometer3', 'Olfactometer3', 'Olfactometer1']	[20.0, 300.0, 3001.0]	[1.2806334495544434, 0.21618437767028809, 3.79626727104187]	1	0	4	0.1	0.1	0.5
Bello	Avery	20	3000	45	17	1	AFC	Yes	No	NA	0.8	0.8	0.8	Yes	4	Yes	NA	blank	All Clear	0	4	1	1	0	0	0	464	112	336	0	0	0	0	10_28_22_13_36_53	Soup	Methylbenzoate	Gloves	NA	NA	NA	['Olfactometer3', 'Olfactometer1', 'Olfactometer1', 'Olfactometer1', 'Olfactometer1', 'Olfactometer2']	[336.0, 413.0, 19.0, 9.0, 23.0, 112.0]	[1.6530942916870117, 0.9908933639526367, 3.4400691986083984, 0.001987457275390625, 3.721052408218384, 3.7363860607147217]	1	0	5	0.1	0.1	0.5
Bello	Avery	20	3000	45	17	1	AFC	Yes	No	NA	0.8	0.8	0.8	Yes	4	Yes	NA	Olfactometer1	Olfactometer1	6.0611355305	1	2	1	0	0	0	3004	117	251	0	0	0	Olfactometer1	10_28_22_13_37_29	Human scent	Blank box	Soup	NA	NA	NA	['Olfactometer3', 'Olfactometer2', 'Olfactometer2', 'Olfactometer1']	[251.0, 1.0, 116.0, 3004.0]	[1.5595717430114746, 0.4006028175354004, 0.6611807346343994, 3.4387848377227783]	1	0	6	0.1	0.1	0.5
Bello	Avery	20	3000	45	17	1	AFC	Yes	No	NA	0.8	0.8	0.8	Yes	4	Yes	NA	Olfactometer1	Olfactometer1	4.1658298969	1	1	1	0	0	0	3001	1	224	0	0	0	Olfactometer1	10_28_22_13_38_02	Human scent	Deodorant	Deodorant	NA	NA	NA	['Olfactometer3', 'Olfactometer2', 'Olfactometer1']	[224.0, 1.0, 3001.0]	[0.5068926811218262, 0.33612608909606934, 3.320838689804077]	0	0	7	0.1	0.1	0.5
Bello	Avery	20	3000	45	17	1	AFC	Yes	No	NA	0.8	0.8	0.8	Yes	4	Yes	NA	Olfactometer2	All Clear	0	1	1	2	0	0	0	495	65	379	0	0	0	0	10_28_22_13_38_41	Soup	Dynamic Extraction	Soup	NA	NA	NA	['Olfactometer3', 'Olfactometer2', 'Olfactometer1', 'Olfactometer3']	[188.0, 65.0, 495.0, 191.0]	[1.651338815689087, 0.4677915573120117, 0.5293114185333252, 0.9034123420715332]	0	1	8	0.1	0.1	0.5
Bello	Avery	20	3000	45	17	1	AFC	Yes	No	NA	0.8	0.8	0.8	Yes	4	Yes	NA	Olfactometer2	Olfactometer2	6.7772102356	0	2	0	0	0	0	0	5337	0	0	0	0	Olfactometer2	10_28_22_13_39_18	Deodorant	Human scent	Blank box	NA	NA	NA	['Olfactometer2', 'Olfactometer2']	[2336.0, 3001.0]	[0.36868929862976074, 6.407459259033203]	1	0	9	0.1	0.1	0.5
Bello	Avery	20	3000	45	17	1	AFC	Yes	No	NA	0.8	0.8	0.8	Yes	4	Yes	NA	Olfactometer3	All Clear	0	1	1	1	0	0	0	498	4	347	0	0	0	0	10_28_22_13_39_57	Gloves	Methylbenzoate	Dynamic Extraction	NA	NA	NA	['Olfactometer3', 'Olfactometer1', 'Olfactometer2']	[347.0, 498.0, 4.0]	[2.2873709201812744, 1.1092865467071533, 0.4265608787536621]	0	1	10	0.1	0.1	0.5
Bello	Avery	20	3000	45	17	1	AFC	Yes	No	NA	0.8	0.8	0.8	Yes	4	Yes	NA	Olfactometer1	Olfactometer1	5.9501171112	1	1	1	0	0	0	3001	122	178	0	0	0	Olfactometer1	10_28_22_13_40_32	Human scent	Gloves	Deodorant	NA	NA	NA	['Olfactometer2', 'Olfactometer3', 'Olfactometer1']	[122.0, 178.0, 3001.0]	[1.6978974342346191, 0.5065760612487793, 3.7456436157226562]	0	0	11	0.1	0.1	0.5
Bello	Avery	20	3000	45	17	1	AFC	Yes	No	NA	0.8	0.8	0.8	Yes	4	Yes	NA	Olfactometer3	All Clear	0	1	1	3	0	0	0	423	7	511	0	0	0	0	10_28_22_13_41_11	Deodorant	Deodorant	Dynamic Extraction	NA	NA	NA	['Olfactometer3', 'Olfactometer3', 'Olfactometer1', 'Olfactometer2', 'Olfactometer3']	[134.0, 55.0, 423.0, 7.0, 322.0]	[1.888946294784546, 0.15547513961791992, 1.2561163902282715, 0.24811363220214844, 0.6553800106048584]	0	1	12	0.1	0.1	0.5
Bello	Avery	20	3000	45	17	1	AFC	Yes	No	NA	0.8	0.8	0.8	Yes	4	Yes	NA	Olfactometer3	All Clear	0	6	2	3	0	0	0	679	381	878	0	0	0	0	10_28_22_13_42_10	Soup	Deodorant	Dynamic Extraction	NA	NA	NA	['Olfactometer3', 'Olfactometer1', 'Olfactometer1', 'Olfactometer3', 'Olfactometer1', 'Olfactometer1', 'Olfactometer3', 'Olfactometer1', 'Olfactometer1', 'Olfactometer2', 'Olfactometer2']	[321.0, 497.0, 52.0, 340.0, 37.0, 8.0, 217.0, 75.0, 10.0, 116.0, 265.0]	[1.8277525901794434, 1.1100358963012695, 3.446852684020996, 0.9965360164642334, 2.969586133956909, 0.14676213264465332, 0.963472843170166, 3.2560391426086426, 0.16065621376037598, 8.368436574935913, 0.3382561206817627]	0	1	13	0.1	0.1	0.5
Bello	Avery	20	3000	45	17	1	AFC	Yes	No	NA	0.8	0.8	0.8	Yes	4	Yes	NA	Olfactometer2	Olfactometer2	24.684805155	0	2	1	0	0	0	0	5386	258	0	0	0	Olfactometer2	10_28_22_13_43_06	Methylbenzoate	Human scent	Soup	NA	NA	NA	['Olfactometer2', 'Olfactometer3', 'Olfactometer2']	[2385.0, 258.0, 3001.0]	[17.063040018081665, 3.482173204421997, 4.137608766555786]	1	0	14	0.1	0.1	0.5
Bello	Avery	20	3000	45	17	1	AFC	Yes	No	NA	0.8	0.8	0.8	Yes	4	Yes	NA	Olfactometer2	Olfactometer2	6.0609662533	0	1	1	0	0	0	0	3001	301	0	0	0	Olfactometer2	10_28_22_13_43_41	Blank box	Human scent	Soup	NA	NA	NA	['Olfactometer3', 'Olfactometer2']	[301.0, 3001.0]	[1.8619022369384766, 4.1980626583099365]	0	0	15	0.1	0.1	0.5
Bello	Avery	20	3000	45	17	1	AFC	Yes	No	NA	0.8	0.8	0.8	Yes	4	Yes	NA	blank	All Clear	0	1	2	3	0	0	0	52	454	583	0	0	0	0	10_28_22_13_44_45	Deodorant	Soup	Soup	NA	NA	NA	['Olfactometer3', 'Olfactometer2', 'Olfactometer3', 'Olfactometer1', 'Olfactometer2', 'Olfactometer3']	[236.0, 348.0, 163.0, 52.0, 106.0, 184.0]	[5.460598707199097, 0.6438004970550537, 15.391265153884888, 5.683318376541138, 0.5254054069519043, 0.5382950305938721]	1	0	16	0.1	0.1	0.5
Bello	Avery	20	3000	45	17	1	AFC	Yes	No	NA	0.8	0.8	0.8	Yes	4	Yes	NA	blank	All Clear	0	2	1	2	0	0	0	430	79	583	0	0	0	0	10_28_22_13_45_27	Deodorant	Soup	Blank box	NA	NA	NA	['Olfactometer3', 'Olfactometer1', 'Olfactometer1', 'Olfactometer2', 'Olfactometer3']	[247.0, 414.0, 16.0, 79.0, 336.0]	[0.7213025093078613, 0.866403341293335, 3.6821043491363525, 0.28710412979125977, 0.7147126197814941]	0	0	17	0.1	0.1	0.5
Bello	Avery	20	3000	45	17	1	AFC	Yes	No	NA	0.8	0.8	0.8	Yes	4	Yes	NA	Olfactometer2	Olfactometer2	5.6145832539	0	1	1	0	0	0	0	3004	239	0	0	0	Olfactometer2	10_28_22_13_46_03	Gloves	Human scent	Deodorant	NA	NA	NA	['Olfactometer3', 'Olfactometer2']	[239.0, 3004.0]	[1.6505227088928223, 3.9640605449676514]	1	0	18	0.1	0.1	0.5
Bello	Avery	20	3000	45	17	1	AFC	Yes	No	NA	0.8	0.8	0.8	Yes	4	Yes	NA	Olfactometer1	Olfactometer1	5.9710752964	1	0	1	0	0	0	3001	0	107	0	0	0	Olfactometer1	10_28_22_13_46_38	Human scent	Deodorant	Soup	NA	NA	NA	['Olfactometer3', 'Olfactometer1']	[107.0, 3001.0]	[2.2065439224243164, 3.7635278701782227]	0	0	19	0.1	0.1	0.5
Bello	Avery	20	3000	45	17	1	AFC	Yes	No	NA	0.8	0.8	0.8	Yes	4	Yes	NA	Olfactometer1	Olfactometer1	3.4036285877	1	1	0	0	0	0	3001	19	0	0	0	0	Olfactometer1	10_28_22_13_47_12	Human scent	Gloves	Methylbenzoate	NA	NA	NA	['Olfactometer2', 'Olfactometer1']	[19.0, 3001.0]	[0.29276061058044434, 3.1099164485931396]	1	0	20	0.1	0.1	0.5
Bello	Avery	20	3000	45	18	1	AFC	Yes	No	NA	0.8	0.8	0.8	Yes	4	Yes	NA	Olfactometer2	Olfactometer2	13.50219202	3	3	2	0	0	0	373	5803	379	0	0	0	Olfactometer2	10_31_22_12_30_01	Deodorant	Human scent	Blank box	NA	NA	NA	['Olfactometer3', 'Olfactometer1', 'Olfactometer1', 'Olfactometer1', 'Olfactometer2', 'Olfactometer2', 'Olfactometer3', 'Olfactometer2']	[220.0, 316.0, 37.0, 20.0, 82.0, 2720.0, 159.0, 3001.0]	[1.979111909866333, 0.8240742683410645, 0.04691147804260254, 0.25197744369506836, 0.17164325714111328, 3.3909285068511963, 3.12129545211792, 3.716249704360962]	1	0	1	0.1	0.1	0.5
Bello	Avery	20	3000	45	18	1	AFC	Yes	No	NA	0.8	0.8	0.8	Yes	4	Yes	NA	Olfactometer2	All Clear	0	1	1	2	0	0	0	326	464	295	0	0	0	0	10_31_22_12_30_40	Soup	SOC	Deodorant	NA	NA	NA	['Olfactometer3', 'Olfactometer3', 'Olfactometer2', 'Olfactometer1']	[48.0, 247.0, 464.0, 326.0]	[1.3080449104309082, 0.20567703247070312, 1.6881341934204102, 0.6648919582366943]	0	1	2	0.1	0.1	0.5
Bello	Avery	20	3000	45	18	1	AFC	Yes	No	NA	0.8	0.8	0.8	Yes	4	Yes	NA	blank	All Clear	0	4	2	6	0	0	0	1111	94	1007	0	0	0	0	10_31_22_12_31_45	Methylbenzoate	Deodorant	Deodorant	NA	NA	NA	['Olfactometer3', 'Olfactometer1', 'Olfactometer1', 'Olfactometer1', 'Olfactometer3', 'Olfactometer3', 'Olfactometer1', 'Olfactometer3', 'Olfactometer3', 'Olfactometer3', 'Olfactometer2', 'Olfactometer2']	[215.0, 436.0, 29.0, 308.0, 245.0, 229.0, 338.0, 19.0, 192.0, 107.0, 74.0, 20.0]	[3.7269999980926514, 1.060682773590088, 0.05336618423461914, 0.41794371604919434, 5.736654281616211, 3.4807662963867188, 0.802405595779419, 2.8003549575805664, 4.1387059688568115, 3.1189944744110107, 0.802595853805542, 2.244807720184326]	1	0	3	0.1	0.1	0.5
Bello	Avery	20	3000	45	18	1	AFC	Yes	No	NA	0.8	0.8	0.8	Yes	4	Yes	NA	Olfactometer1	Olfactometer1	5.5851352215	1	0	1	0	0	0	3001	0	135	0	0	0	Olfactometer1	10_31_22_12_32_20	Human scent	Deodorant	Gloves	NA	NA	NA	['Olfactometer3', 'Olfactometer1']	[135.0, 3001.0]	[1.5637762546539307, 4.021358966827393]	1	0	4	0.1	0.1	0.5
Bello	Avery	20	3000	45	18	1	AFC	Yes	No	NA	0.8	0.8	0.8	Yes	4	Yes	NA	Olfactometer1	All Clear	0	1	1	1	0	0	0	544	64	276	0	0	0	0	10_31_22_12_32_58	SOC	Methylbenzoate	Soup	NA	NA	NA	['Olfactometer3', 'Olfactometer1', 'Olfactometer2']	[276.0, 544.0, 64.0]	[1.928250789642334, 1.0576725006103516, 0.4813539981842041]	0	1	5	0.1	0.1	0.5
Bello	Avery	20	3000	45	18	1	AFC	Yes	No	NA	0.8	0.8	0.8	Yes	4	Yes	NA	Olfactometer3	All Clear	0	1	3	2	0	0	0	439	40	900	0	0	0	0	10_31_22_12_33_38	Soup	Blank box	SOC	NA	NA	NA	['Olfactometer3', 'Olfactometer2', 'Olfactometer2', 'Olfactometer1', 'Olfactometer2', 'Olfactometer3']	[546.0, 18.0, 6.0, 439.0, 16.0, 354.0]	[2.604600667953491, 0.3948214054107666, 0.0, 0.7177584171295166, 0.2998788356781006, 0.8332705497741699]	0	1	6	0.1	0.1	0.5
Bello	Avery	20	3000	45	18	1	AFC	Yes	No	NA	0.8	0.8	0.8	Yes	4	Yes	NA	Olfactometer1	Olfactometer1	6.1765339375	1	0	1	0	0	0	3001	0	197	0	0	0	Olfactometer1	10_31_22_12_34_13	Human scent	Blank box	Deodorant	NA	NA	NA	['Olfactometer3', 'Olfactometer1']	[197.0, 3001.0]	[2.447033643722534, 3.7295002937316895]	0	0	7	0.1	0.1	0.5
Bello	Avery	20	3000	45	18	1	AFC	Yes	No	NA	0.8	0.8	0.8	Yes	4	Yes	NA	blank	All Clear	0	1	1	1	0	0	0	577	226	303	0	0	0	0	10_31_22_12_34_52	Deodorant	Blank box	Gloves	NA	NA	NA	['Olfactometer2', 'Olfactometer3', 'Olfactometer1']	[226.0, 303.0, 577.0]	[2.5468482971191406, 0.6175680160522461, 1.2111494541168213]	0	0	8	0.1	0.1	0.5
Bello	Avery	20	3000	45	18	1	AFC	Yes	No	NA	0.8	0.8	0.8	Yes	4	Yes	NA	Olfactometer3	Olfactometer3	5.1794877052	0	0	1	0	0	0	0	0	3005	0	0	0	Olfactometer3	10_31_22_12_35_27	Deodorant	Soup	Human scent	NA	NA	NA	['Olfactometer3']	[3005.0]	[5.179487705230713]	1	0	9	0.1	0.1	0.5
Bello	Avery	20	3000	45	18	1	AFC	Yes	No	NA	0.8	0.8	0.8	Yes	4	Yes	NA	Olfactometer3	Olfactometer3	18.096152067	0	0	3	0	0	0	0	0	4169	0	0	0	Olfactometer3	10_31_22_12_36_14	Deodorant	Gloves	Human scent	NA	NA	NA	['Olfactometer3', 'Olfactometer3', 'Olfactometer3']	[425.0, 743.0, 3001.0]	[8.738358497619629, 2.3335471153259277, 7.024246454238892]	0	0	10	0.1	0.1	0.5
Bello	Avery	20	3000	45	18	1	AFC	Yes	No	NA	0.8	0.8	0.8	Yes	4	Yes	NA	Olfactometer1	Olfactometer1	6.5997698307	1	0	1	0	0	0	3001	0	170	0	0	0	Olfactometer1	10_31_22_12_36_51	Human scent	Deodorant	Soup	NA	NA	NA	['Olfactometer3', 'Olfactometer1']	[170.0, 3001.0]	[2.9222753047943115, 3.677494525909424]	1	0	11	0.1	0.1	0.5
Bello	Avery	20	3000	45	18	1	AFC	Yes	No	NA	0.8	0.8	0.8	Yes	4	Yes	NA	Olfactometer1	All Clear	0	2	1	1	0	0	0	557	5	201	0	0	0	0	10_31_22_12_37_45	SOC	Blank box	Gloves	NA	NA	NA	['Olfactometer3', 'Olfactometer1', 'Olfactometer1', 'Olfactometer2']	[201.0, 546.0, 11.0, 5.0]	[1.6838197708129883, 1.1667258739471436, 16.95694637298584, 0.08676028251647949]	0	1	12	0.1	0.1	0.5
Bello	Avery	20	3000	45	18	1	AFC	Yes	No	NA	0.8	0.8	0.8	Yes	4	Yes	NA	blank	All Clear	0	2	1	1	0	0	0	584	82	162	0	0	0	0	10_31_22_12_38_29	Gloves	Gloves	Gloves	NA	NA	NA	['Olfactometer3', 'Olfactometer1', 'Olfactometer1', 'Olfactometer2']	[162.0, 568.0, 16.0, 82.0]	[1.9842581748962402, 1.1745545864105225, 4.165403842926025, 0.03180527687072754]	1	0	13	0.1	0.1	0.5
Bello	Avery	20	3000	45	18	1	AFC	Yes	No	NA	0.8	0.8	0.8	Yes	4	Yes	NA	Olfactometer3	Olfactometer3	5.5098190308	0	0	1	0	0	0	0	0	3001	0	0	0	Olfactometer3	10_31_22_12_39_05	Methylbenzoate	Soup	Human scent	NA	NA	NA	['Olfactometer3']	[3001.0]	[5.5097527503967285]	1	0	14	0.1	0.1	0.5
Bello	Avery	20	3000	45	18	1	AFC	Yes	No	NA	0.8	0.8	0.8	Yes	4	Yes	NA	Olfactometer3	Olfactometer3	5.5411617756	0	0	2	0	0	0	0	0	3191	0	0	0	Olfactometer3	10_31_22_12_39_41	Soup	Blank box	Human scent	NA	NA	NA	['Olfactometer3', 'Olfactometer3']	[190.0, 3001.0]	[2.292344093322754, 3.2488176822662354]	1	0	15	0.1	0.1	0.5
Bello	Avery	20	3000	45	18	1	AFC	Yes	No	NA	0.8	0.8	0.8	Yes	4	Yes	NA	Olfactometer2	Olfactometer2	6.3301255703	0	1	1	0	0	0	0	3001	275	0	0	0	Olfactometer2	10_31_22_12_40_16	Soup	Human scent	Soup	NA	NA	NA	['Olfactometer3', 'Olfactometer2']	[275.0, 3001.0]	[2.1206367015838623, 4.209488868713379]	0	0	16	0.1	0.1	0.5
Bello	Avery	20	3000	45	18	1	AFC	Yes	No	NA	0.8	0.8	0.8	Yes	4	Yes	NA	Olfactometer2	Olfactometer2	5.655436039	0	1	1	0	0	0	0	3001	71	0	0	0	Olfactometer2	10_31_22_12_40_52	Gloves	Human scent	Gloves	NA	NA	NA	['Olfactometer3', 'Olfactometer2']	[71.0, 3001.0]	[1.344048261642456, 4.311387777328491]	1	0	17	0.1	0.1	0.5
Bello	Avery	20	3000	45	18	1	AFC	Yes	No	NA	0.8	0.8	0.8	Yes	4	Yes	NA	blank	All Clear	0	2	1	1	0	0	0	590	100	264	0	0	0	0	10_31_22_12_41_32	Deodorant	Soup	Blank box	NA	NA	NA	['Olfactometer2', 'Olfactometer3', 'Olfactometer1', 'Olfactometer1']	[100.0, 264.0, 546.0, 44.0]	[2.509573221206665, 0.5064849853515625, 1.146897792816162, 0.05290794372558594]	1	0	18	0.1	0.1	0.5
Bello	Avery	20	3000	45	18	1	AFC	Yes	No	NA	0.8	0.8	0.8	Yes	4	Yes	NA	Olfactometer1	Olfactometer1	5.4046461582	1	1	0	0	0	0	3001	319	0	0	0	0	Olfactometer1	10_31_22_12_42_08	Human scent	Soup	Blank box	NA	NA	NA	['Olfactometer2', 'Olfactometer1']	[319.0, 3001.0]	[2.048882246017456, 3.3557639122009277]	1	0	19	0.1	0.1	0.5
Bello	Avery	20	3000	45	18	1	AFC	Yes	No	NA	0.8	0.8	0.8	Yes	4	Yes	NA	Olfactometer3	Olfactometer3	6.5243759155	1	1	2	0	0	0	162	194	3003	0	0	0	Olfactometer3	10_31_22_12_42_44	Soup	Blank box	Human scent	NA	NA	NA	['Olfactometer3', 'Olfactometer2', 'Olfactometer1', 'Olfactometer3']	[2.0, 194.0, 162.0, 3001.0]	[1.7890946865081787, 0.2734642028808594, 0.6547303199768066, 3.807086706161499]	1	0	20	0.1	0.1	0.5
Bello	Avery	20	3000	45	18	1	AFC	Yes	No	NA	0.8	0.8	0.8	Yes	4	Yes	NA	Olfactometer1	Olfactometer1	20.443218946	2	3	2	0	0	0	4046	228	457	0	0	0	Olfactometer1	11_03_22_12_59_12	Human scent	Soup	Soup	NA	NA	NA	['Olfactometer2', 'Olfactometer3', 'Olfactometer2', 'Olfactometer1', 'Olfactometer2', 'Olfactometer3', 'Olfactometer1']	[10.0, 188.0, 174.0, 1045.0, 44.0, 269.0, 3001.0]	[0.19065213203430176, 8.01954984664917, 2.5100433826446533, 1.349421739578247, 4.177163600921631, 0.504749059677124, 3.6916391849517822]	0	0	1	0.1	0.1	0.5
Bello	Avery	20	3000	45	18	1	AFC	Yes	No	NA	0.8	0.8	0.8	Yes	4	Yes	NA	Olfactometer3	Olfactometer3	4.1877253056	0	0	1	0	0	0	0	0	3001	0	0	0	Olfactometer3	11_03_22_12_59_44	Deodorant	Gloves	Breath	NA	NA	NA	['Olfactometer3']	[3001.0]	[4.187725305557251]	0	1	2	0.1	0.1	0.5
Bello	Avery	20	3000	45	18	1	AFC	Yes	No	NA	0.8	0.8	0.8	Yes	4	Yes	NA	Olfactometer2	Olfactometer2	7.1630883217	1	2	1	0	0	0	282	3399	210	0	0	0	Olfactometer2	11_03_22_13_00_21	Gloves	Human scent	Gloves	NA	NA	NA	['Olfactometer3', 'Olfactometer1', 'Olfactometer2', 'Olfactometer2']	[210.0, 282.0, 398.0, 3001.0]	[1.4674382209777832, 0.9892430305480957, 0.7178468704223633, 3.988560199737549]	1	0	3	0.1	0.1	0.5
Bello	Avery	20	3000	45	18	1	AFC	Yes	No	NA	0.8	0.8	0.8	Yes	4	Yes	NA	Olfactometer1	Olfactometer1	5.6992745399	1	1	1	0	0	0	3001	174	220	0	0	0	Olfactometer1	11_03_22_13_00_57	Human scent	Blank box	Gloves	NA	NA	NA	['Olfactometer3', 'Olfactometer2', 'Olfactometer1']	[220.0, 174.0, 3001.0]	[1.8109180927276611, 0.43272948265075684, 3.455626964569092]	1	0	4	0.1	0.1	0.5
Bello	Avery	20	3000	45	18	1	AFC	Yes	No	NA	0.8	0.8	0.8	Yes	4	Yes	NA	blank	All Clear	0	3	1	3	0	0	0	421	305	565	0	0	0	0	11_03_22_13_01_48	Methylbenzoate	Methylbenzoate	Gloves	NA	NA	NA	['Olfactometer3', 'Olfactometer1', 'Olfactometer1', 'Olfactometer3', 'Olfactometer3', 'Olfactometer2', 'Olfactometer1']	[223.0, 357.0, 41.0, 168.0, 174.0, 305.0, 23.0]	[1.7327301502227783, 0.868523359298706, 0.05332827568054199, 0.7864997386932373, 10.837825775146484, 0.5524561405181885, 0.5387158393859863]	1	0	5	0.1	0.1	0.5
Bello	Avery	20	3000	45	18	1	AFC	Yes	No	NA	0.8	0.8	0.8	Yes	4	Yes	NA	Olfactometer3	Olfactometer3	4.384626627	0	0	1	0	0	0	0	0	3001	0	0	0	Olfactometer3	11_03_22_13_02_22	Soup	Deodorant	Human scent	NA	NA	NA	['Olfactometer3']	[3001.0]	[4.384626626968384]	1	0	6	0.1	0.1	0.5
Bello	Avery	20	3000	45	18	1	AFC	Yes	No	NA	0.8	0.8	0.8	Yes	4	Yes	NA	blank	All Clear	0	1	1	1	0	0	0	344	124	294	0	0	0	0	11_03_22_13_03_14	Blank box	Gloves	Gloves	NA	NA	NA	['Olfactometer3', 'Olfactometer1', 'Olfactometer2']	[294.0, 344.0, 124.0]	[1.8743789196014404, 1.0440149307250977, 12.926627159118652]	1	0	7	0.1	0.1	0.5
Bello	Avery	20	3000	45	18	1	AFC	Yes	No	NA	0.8	0.8	0.8	Yes	4	Yes	NA	Olfactometer2	Olfactometer2	6.425062418	1	1	1	0	0	0	133	3001	605	0	0	0	Olfactometer2	11_03_22_13_03_50	Deodorant	Human scent	Deodorant	NA	NA	NA	['Olfactometer3', 'Olfactometer1', 'Olfactometer2']	[605.0, 133.0, 3001.0]	[2.176584243774414, 0.749629020690918, 3.4988491535186768]	1	0	8	0.1	0.1	0.5
Bello	Avery	20	3000	45	18	1	AFC	Yes	No	NA	0.8	0.8	0.8	Yes	4	Yes	NA	Olfactometer3	Olfactometer3	7.2762100697	1	1	2	0	0	0	389	9	3454	0	0	0	Olfactometer3	11_03_22_13_04_26	Blank box	Gloves	Breath	NA	NA	NA	['Olfactometer3', 'Olfactometer1', 'Olfactometer2', 'Olfactometer3']	[453.0, 389.0, 9.0, 3001.0]	[2.3527638912200928, 1.1645989418029785, 0.48311662673950195, 3.275730609893799]	0	1	9	0.1	0.1	0.5
Bello	Avery	20	3000	45	18	1	AFC	Yes	No	NA	0.8	0.8	0.8	Yes	4	Yes	NA	Olfactometer1	Olfactometer1	7.2612392902	2	1	1	0	0	0	3565	66	272	0	0	0	Olfactometer1	11_03_22_13_05_01	Breath	Blank box	Gloves	NA	NA	NA	['Olfactometer3', 'Olfactometer2', 'Olfactometer1', 'Olfactometer1']	[272.0, 66.0, 564.0, 3001.0]	[2.28562593460083, 0.32585906982421875, 0.9647128582000732, 3.6850414276123047]	0	1	10	0.1	0.1	0.5
Bello	Avery	20	3000	45	18	1	AFC	Yes	No	NA	0.8	0.8	0.8	Yes	4	Yes	NA	Olfactometer2	Olfactometer2	5.7356076241	0	3	1	0	0	0	0	3104	219	0	0	0	Olfactometer2	11_03_22_13_05_36	Soup	Breath	Blank box	NA	NA	NA	['Olfactometer3', 'Olfactometer2', 'Olfactometer2', 'Olfactometer2']	[219.0, 6.0, 97.0, 3001.0]	[2.1491503715515137, 0.26284050941467285, 0.06103110313415527, 3.2625856399536133]	0	1	11	0.1	0.1	0.5
Bello	Avery	20	3000	45	18	1	AFC	Yes	No	NA	0.8	0.8	0.8	Yes	4	Yes	NA	Olfactometer3	Olfactometer3	4.8624184132	0	0	1	0	0	0	0	0	3001	0	0	0	Olfactometer3	11_03_22_13_06_09	Methylbenzoate	Methylbenzoate	Human scent	NA	NA	NA	['Olfactometer3']	[3001.0]	[4.8624184131622314]	0	0	12	0.1	0.1	0.5
Bello	Avery	20	3000	45	18	1	AFC	Yes	No	NA	0.8	0.8	0.8	Yes	4	Yes	NA	Olfactometer3	Olfactometer3	4.3904707432	0	0	1	0	0	0	0	0	3001	0	0	0	Olfactometer3	11_03_22_13_06_43	Gloves	Blank box	Human scent	NA	NA	NA	['Olfactometer3']	[3001.0]	[4.3903703689575195]	1	0	13	0.1	0.1	0.5
Bello	Avery	20	3000	45	18	1	AFC	Yes	No	NA	0.8	0.8	0.8	Yes	4	Yes	NA	Olfactometer1	Olfactometer1	5.6895525455	1	1	1	0	0	0	3001	82	171	0	0	0	Olfactometer1	11_03_22_13_07_18	Human scent	Gloves	Methylbenzoate	NA	NA	NA	['Olfactometer3', 'Olfactometer2', 'Olfactometer1']	[171.0, 82.0, 3001.0]	[1.9232356548309326, 0.32395005226135254, 3.4423668384552]	1	0	14	0.1	0.1	0.5
Bello	Avery	20	3000	45	18	1	AFC	Yes	No	NA	0.8	0.8	0.8	Yes	4	Yes	NA	Olfactometer1	Olfactometer1	5.287157774	1	0	1	0	0	0	3003	0	277	0	0	0	Olfactometer1	11_03_22_13_07_53	Human scent	Blank box	Blank box	NA	NA	NA	['Olfactometer3', 'Olfactometer1']	[277.0, 3003.0]	[1.6332285404205322, 3.6539292335510254]	1	0	15	0.1	0.1	0.5
Bello	Avery	20	3000	45	18	1	AFC	Yes	No	NA	0.8	0.8	0.8	Yes	4	Yes	NA	Olfactometer2	Olfactometer2	4.7857198715	0	1	1	0	0	0	0	3001	253	0	0	0	Olfactometer2	11_03_22_13_08_28	Gloves	Human scent	Blank box	NA	NA	NA	['Olfactometer3', 'Olfactometer2']	[253.0, 3001.0]	[0.7094137668609619, 4.076306104660034]	1	0	16	0.1	0.1	0.5
Bello	Avery	20	3000	45	18	1	AFC	Yes	No	NA	0.8	0.8	0.8	Yes	4	Yes	NA	Olfactometer3	Olfactometer3	4.7363314629	0	0	1	0	0	0	0	0	3001	0	0	0	Olfactometer3	11_03_22_13_09_02	Methylbenzoate	Gloves	Human scent	NA	NA	NA	['Olfactometer3']	[3001.0]	[4.736331462860107]	1	0	17	0.1	0.1	0.5
Bello	Avery	20	3000	45	18	1	AFC	Yes	No	NA	0.8	0.8	0.8	Yes	4	Yes	NA	blank	All Clear	0	2	1	4	0	0	0	559	8	501	0	0	0	0	11_03_22_13_10_03	Soup	Blank box	Blank box	NA	NA	NA	['Olfactometer3', 'Olfactometer1', 'Olfactometer3', 'Olfactometer1', 'Olfactometer3', 'Olfactometer3', 'Olfactometer2']	[190.0, 469.0, 214.0, 90.0, 85.0, 12.0, 8.0]	[2.4278600215911865, 1.1693084239959717, 0.9563131332397461, 2.4911770820617676, 1.5406010150909424, 0.23823928833007812, 16.99894118309021]	1	0	18	0.1	0.1	0.5
Bello	Avery	20	3000	45	18	1	AFC	Yes	No	NA	0.8	0.8	0.8	Yes	4	Yes	NA	Olfactometer1	Olfactometer1	6.0447671413	1	1	1	0	0	0	3001	96	289	0	0	0	Olfactometer1	11_03_22_13_10_39	Human scent	Gloves	Blank box	NA	NA	NA	['Olfactometer3', 'Olfactometer2', 'Olfactometer1']	[289.0, 96.0, 3001.0]	[2.160571575164795, 0.3200654983520508, 3.5641300678253174]	1	0	19	0.1	0.1	0.5
Bello	Avery	20	3000	45	18	1	AFC	Yes	No	NA	0.8	0.8	0.8	Yes	4	Yes	NA	blank	All Clear	0	1	2	2	0	0	0	333	298	656	0	0	0	0	11_03_22_13_11_18	Deodorant	Soup	Methylbenzoate	NA	NA	NA	['Olfactometer3', 'Olfactometer2', 'Olfactometer2', 'Olfactometer1', 'Olfactometer3']	[315.0, 9.0, 289.0, 333.0, 341.0]	[1.8783421516418457, 0.2711668014526367, 0.28897833824157715, 0.6555910110473633, 1.088085651397705]	0	0	20	0.1	0.1	0.5
Bello	Edgar	20	3000	45	19	1	AFC	Yes	No	NA	0.8	0.8	0.8	Yes	4	Yes	NA	Olfactometer2	Olfactometer2	14.644349337	3	3	2	0	0	0	115	3908	205	0	0	0	Olfactometer2	11_04_22_11_02_16	Blank box	Human scent	Gloves	NA	NA	NA	['Olfactometer3', 'Olfactometer1', 'Olfactometer2', 'Olfactometer1', 'Olfactometer1', 'Olfactometer2', 'Olfactometer3', 'Olfactometer2']	[148.0, 59.0, 829.0, 33.0, 23.0, 78.0, 57.0, 3001.0]	[2.4642651081085205, 1.124408483505249, 1.0162363052368164, 5.72184419631958, 0.04197430610656738, 0.23547005653381348, 0.47537851333618164, 3.5627799034118652]	0	0	1	0.1	0.1	0.5
Bello	Edgar	20	3000	45	19	1	AFC	Yes	No	NA	0.8	0.8	0.8	Yes	4	Yes	NA	Olfactometer3	Olfactometer3	5.5821549892	0	1	1	0	0	0	0	206	3001	0	0	0	Olfactometer3	11_04_22_11_02_51	Gloves	Gloves	Human scent	NA	NA	NA	['Olfactometer2', 'Olfactometer3']	[206.0, 3001.0]	[2.301729440689087, 3.280425548553467]	1	0	2	0.1	0.1	0.5
Bello	Edgar	20	3000	45	19	1	AFC	Yes	No	NA	0.8	0.8	0.8	Yes	4	Yes	NA	Olfactometer2	All Clear	0	2	4	1	0	0	0	470	244	153	0	0	0	0	11_04_22_11_03_48	Gloves	Control-GETXENT	Gloves	NA	NA	NA	['Olfactometer2', 'Olfactometer2', 'Olfactometer1', 'Olfactometer1', 'Olfactometer2', 'Olfactometer2', 'Olfactometer3']	[117.0, 16.0, 422.0, 48.0, 43.0, 68.0, 153.0]	[3.2416067123413086, 0.7528171539306641, 0.8446686267852783, 16.22287631034851, 0.033016204833984375, 0.179917573928833, 0.3550534248352051]	0	1	3	0.1	0.1	0.5
Bello	Edgar	20	3000	45	19	1	AFC	Yes	No	NA	0.8	0.8	0.8	Yes	4	Yes	NA	Olfactometer1	All Clear	0	1	3	1	0	0	0	504	444	259	0	0	0	0	11_04_22_11_04_29	Control-GETXENT	Methylbenzoate	Gloves	NA	NA	NA	['Olfactometer2', 'Olfactometer3', 'Olfactometer2', 'Olfactometer1', 'Olfactometer2']	[103.0, 259.0, 266.0, 504.0, 75.0]	[4.069018602371216, 0.45421838760375977, 0.6056385040283203, 0.8436486721038818, 0.416121244430542]	0	1	4	0.1	0.1	0.5
Bello	Edgar	20	3000	45	19	1	AFC	Yes	No	NA	0.8	0.8	0.8	Yes	4	Yes	NA	Olfactometer3	Olfactometer3	6.2141346931	0	1	1	0	0	0	0	54	3003	0	0	0	Olfactometer3	11_04_22_11_05_05	Gloves	Soup	Human scent	NA	NA	NA	['Olfactometer2', 'Olfactometer3']	[54.0, 3003.0]	[2.927236318588257, 3.286898374557495]	1	0	5	0.1	0.1	0.5
Bello	Edgar	20	3000	45	19	1	AFC	Yes	No	NA	0.8	0.8	0.8	Yes	4	Yes	NA	Olfactometer1	Olfactometer1	8.188734293	1	1	1	0	0	0	3001	96	251	0	0	0	Olfactometer1	11_04_22_11_05_43	Human scent	Gloves	Gloves	NA	NA	NA	['Olfactometer2', 'Olfactometer3', 'Olfactometer1']	[96.0, 251.0, 3001.0]	[4.094209671020508, 0.3966951370239258, 3.696925401687622]	1	0	6	0.1	0.1	0.5
Bello	Edgar	20	3000	45	19	1	AFC	Yes	No	NA	0.8	0.8	0.8	Yes	4	Yes	NA	blank	All Clear	0	1	2	1	0	0	0	373	149	177	0	0	0	0	11_04_22_11_06_23	Deodorant	Gloves	Methylbenzoate	NA	NA	NA	['Olfactometer2', 'Olfactometer3', 'Olfactometer2', 'Olfactometer1']	[72.0, 177.0, 77.0, 373.0]	[2.075007677078247, 0.452420711517334, 0.42583513259887695, 0.6032042503356934]	1	0	7	0.1	0.1	0.5
Bello	Edgar	20	3000	45	19	1	AFC	Yes	No	NA	0.8	0.8	0.8	Yes	4	Yes	NA	Olfactometer2	All Clear	0	1	1	2	0	0	0	325	117	266	0	0	0	0	11_04_22_11_07_05	Gloves	Control-GETXENT	Deodorant	NA	NA	NA	['Olfactometer2', 'Olfactometer3', 'Olfactometer1', 'Olfactometer3']	[117.0, 134.0, 325.0, 132.0]	[3.1830124855041504, 0.4008522033691406, 1.0890049934387207, 2.478482484817505]	0	1	8	0.1	0.1	0.5
Bello	Edgar	20	3000	45	19	1	AFC	Yes	No	NA	0.8	0.8	0.8	Yes	4	Yes	NA	blank	All Clear	0	2	1	1	0	0	0	447	87	242	0	0	0	0	11_04_22_11_07_44	Deodorant	Soup	Deodorant	NA	NA	NA	['Olfactometer1', 'Olfactometer2', 'Olfactometer3', 'Olfactometer1']	[22.0, 87.0, 242.0, 425.0]	[1.7543728351593018, 0.09115338325500488, 0.5350210666656494, 1.0888566970825195]	1	0	9	0.1	0.1	0.5
Bello	Edgar	20	3000	45	19	1	AFC	Yes	No	NA	0.8	0.8	0.8	Yes	4	Yes	NA	Olfactometer1	Olfactometer1	6.6143989563	1	3	1	0	0	0	3001	221	212	0	0	0	Olfactometer1	11_04_22_11_08_21	Human scent	Blank box	Gloves	NA	NA	NA	['Olfactometer2', 'Olfactometer3', 'Olfactometer2', 'Olfactometer2', 'Olfactometer1']	[193.0, 212.0, 19.0, 9.0, 3001.0]	[2.3501739501953125, 0.5073471069335938, 0.3046302795410156, 0.06010007858276367, 3.3921475410461426]	1	0	10	0.1	0.1	0.5
Bello	Edgar	20	3000	45	19	1	AFC	Yes	No	NA	0.8	0.8	0.8	Yes	4	Yes	NA	blank	All Clear	0	1	3	1	0	0	0	450	420	226	0	0	0	0	11_04_22_11_09_01	Soup	Gloves	Soup	NA	NA	NA	['Olfactometer2', 'Olfactometer3', 'Olfactometer2', 'Olfactometer1', 'Olfactometer2']	[246.0, 226.0, 90.0, 450.0, 84.0]	[2.5028035640716553, 0.5101649761199951, 0.4245758056640625, 0.7846674919128418, 0.4162158966064453]	1	0	11	0.1	0.1	0.5
Bello	Edgar	20	3000	45	19	1	AFC	Yes	No	NA	0.8	0.8	0.8	Yes	4	Yes	NA	Olfactometer1	Olfactometer1	6.922077179	1	1	1	0	0	0	3001	194	243	0	0	0	Olfactometer1	11_04_22_11_09_37	Human scent	Deodorant	Methylbenzoate	NA	NA	NA	['Olfactometer3', 'Olfactometer2', 'Olfactometer1']	[243.0, 194.0, 3001.0]	[2.955751657485962, 0.518033504486084, 3.447821617126465]	0	0	12	0.1	0.1	0.5
Bello	Edgar	20	3000	45	19	1	AFC	Yes	No	NA	0.8	0.8	0.8	Yes	4	Yes	NA	Olfactometer2	Olfactometer2	6.8938941956	0	2	0	0	0	0	0	3102	0	0	0	0	Olfactometer2	11_04_22_11_10_12	Soup	Human scent	Blank box	NA	NA	NA	['Olfactometer2', 'Olfactometer2']	[101.0, 3001.0]	[3.414633274078369, 3.4792609214782715]	0	0	13	0.1	0.1	0.5
Bello	Edgar	20	3000	45	19	1	AFC	Yes	No	NA	0.8	0.8	0.8	Yes	4	Yes	NA	blank	All Clear	0	1	2	1	0	0	0	427	171	233	0	0	0	0	11_04_22_11_10_50	Methylbenzoate	Methylbenzoate	Soup	NA	NA	NA	['Olfactometer2', 'Olfactometer3', 'Olfactometer2', 'Olfactometer1']	[151.0, 233.0, 20.0, 427.0]	[2.0890307426452637, 0.5088229179382324, 0.4241151809692383, 0.723879337310791]	0	0	14	0.1	0.1	0.5
Bello	Edgar	20	3000	45	19	1	AFC	Yes	No	NA	0.8	0.8	0.8	Yes	4	Yes	NA	Olfactometer3	All Clear	0	1	1	1	0	0	0	429	250	83	0	0	0	0	11_04_22_11_11_30	Deodorant	Gloves	Control-GETXENT	NA	NA	NA	['Olfactometer3', 'Olfactometer2', 'Olfactometer1']	[83.0, 250.0, 429.0]	[3.3251147270202637, 0.7054688930511475, 0.7231311798095703]	0	1	15	0.1	0.1	0.5
Bello	Edgar	20	3000	45	19	1	AFC	Yes	No	NA	0.8	0.8	0.8	Yes	4	Yes	NA	Olfactometer2	Olfactometer2	11.517410755	0	4	0	0	0	0	0	5349	0	0	0	0	Olfactometer2	11_04_22_11_12_11	Deodorant	Human scent	Gloves	NA	NA	NA	['Olfactometer2', 'Olfactometer2', 'Olfactometer2', 'Olfactometer2']	[75.0, 2218.0, 55.0, 3001.0]	[2.0881893634796143, 2.6491403579711914, 3.0492353439331055, 3.7308456897735596]	1	0	16	0.1	0.1	0.5
Bello	Edgar	20	3000	45	19	1	AFC	Yes	No	NA	0.8	0.8	0.8	Yes	4	Yes	NA	Olfactometer3	Olfactometer3	7.6422932148	0	1	1	0	0	0	0	38	3001	0	0	0	Olfactometer3	11_04_22_11_12_49	Blank box	Soup	Human scent	NA	NA	NA	['Olfactometer2', 'Olfactometer3']	[38.0, 3001.0]	[4.230109691619873, 3.411193609237671]	1	0	17	0.1	0.1	0.5
Bello	Edgar	20	3000	45	19	1	AFC	Yes	No	NA	0.8	0.8	0.8	Yes	4	Yes	NA	Olfactometer1	Olfactometer1	7.0146660805	1	1	1	0	0	0	3004	73	226	0	0	0	Olfactometer1	11_04_22_11_13_25	Human scent	Methylbenzoate	Methylbenzoate	NA	NA	NA	['Olfactometer2', 'Olfactometer3', 'Olfactometer1']	[73.0, 226.0, 3004.0]	[2.6956405639648438, 0.5044996738433838, 3.813528060913086]	1	0	18	0.1	0.1	0.5
Bello	Edgar	20	3000	45	19	1	AFC	Yes	No	NA	0.8	0.8	0.8	Yes	4	Yes	NA	Olfactometer1	Olfactometer1	11.128522396	1	2	1	0	0	0	3001	126	177	0	0	0	Olfactometer1	11_04_22_11_14_05	Human scent	Soup	Methylbenzoate	NA	NA	NA	['Olfactometer2', 'Olfactometer3', 'Olfactometer2', 'Olfactometer1']	[72.0, 177.0, 54.0, 3001.0]	[6.795409440994263, 0.5214145183563232, 0.4237022399902344, 3.387996196746826]	0	0	19	0.1	0.1	0.5
Bello	Edgar	20	3000	45	19	1	AFC	Yes	No	NA	0.8	0.8	0.8	Yes	4	Yes	NA	Olfactometer2	Olfactometer2	6.5789060593	0	2	1	0	0	0	0	3090	226	0	0	0	Olfactometer2	11_04_22_11_14_42	Soup	Human scent	Deodorant	NA	NA	NA	['Olfactometer3', 'Olfactometer2', 'Olfactometer2']	[226.0, 89.0, 3001.0]	[2.8526740074157715, 0.3419201374053955, 3.3833205699920654]	1	0	20	0.1	0.1	0.5
Bello	Edgar	20	3000	45	20	1	AFC	Yes	No	NA	0.8	0.8	0.8	Yes	4	Yes	NA	Olfactometer1	All Clear	0	3	2	1	0	0	0	39	112	148	0	0	0	0	11_07_22_14_55_21	Human scent	Methylbenzoate	Gloves	NA	NA	NA	['Olfactometer3', 'Olfactometer2', 'Olfactometer1', 'Olfactometer1', 'Olfactometer2', 'Olfactometer1']	[148.0, 87.0, 28.0, 7.0, 25.0, 4.0]	[2.3731906414031982, 4.390303134918213, 1.5963068008422852, 0.0010018348693847656, 0.2950136661529541, 1.0233051776885986]	1	0	1	0.1	0.1	0.5
Bello	Edgar	20	3000	45	20	1	AFC	Yes	No	NA	0.8	0.8	0.8	Yes	4	Yes	NA	Olfactometer2	All Clear	0	2	3	3	0	0	0	697	157	628	0	0	0	0	11_07_22_14_56_06	Deodorant	Blank gauzes	Methylbenzoate	NA	NA	NA	['Olfactometer3', 'Olfactometer2', 'Olfactometer1', 'Olfactometer3', 'Olfactometer3', 'Olfactometer1', 'Olfactometer2', 'Olfactometer2']	[372.0, 35.0, 393.0, 2.0, 254.0, 304.0, 85.0, 37.0]	[3.1319527626037598, 0.2826542854309082, 0.7233192920684814, 4.877281427383423, 0.03599429130554199, 0.9666895866394043, 0.41641664505004883, 0.1795797348022461]	0	1	2	0.1	0.1	0.5
Bello	Edgar	20	3000	45	20	1	AFC	Yes	No	NA	0.8	0.8	0.8	Yes	4	Yes	NA	blank	All Clear	0	1	5	1	0	0	0	503	122	808	0	0	0	0	11_07_22_14_56_47	Deodorant	Methylbenzoate	Methylbenzoate	NA	NA	NA	['Olfactometer3', 'Olfactometer2', 'Olfactometer2', 'Olfactometer1', 'Olfactometer2', 'Olfactometer2', 'Olfactometer2']	[808.0, 20.0, 12.0, 503.0, 78.0, 2.0, 10.0]	[2.7841036319732666, 0.21694064140319824, 0.11995482444763184, 0.7228193283081055, 0.3561244010925293, 0.18118929862976074, 0.0009064674377441406]	1	0	3	0.1	0.1	0.5
Bello	Edgar	20	3000	45	20	1	AFC	Yes	No	NA	0.8	0.8	0.8	Yes	4	Yes	NA	Olfactometer3	All Clear	0	2	2	2	0	0	0	895	84	543	0	0	0	0	11_07_22_14_57_33	Deodorant	Methylbenzoate	Blank gauzes	NA	NA	NA	['Olfactometer3', 'Olfactometer2', 'Olfactometer1', 'Olfactometer2', 'Olfactometer3', 'Olfactometer1']	[245.0, 31.0, 441.0, 53.0, 298.0, 454.0]	[3.5265071392059326, 0.21942663192749023, 0.6637723445892334, 5.4117748737335205, 0.5227787494659424, 1.1455714702606201]	0	1	4	0.1	0.1	0.5
Bello	Edgar	20	3000	45	20	1	AFC	Yes	No	NA	0.8	0.8	0.8	Yes	4	Yes	NA	Olfactometer3	Olfactometer3	5.3827302456	0	0	1	0	0	0	0	0	3002	0	0	0	Olfactometer3	11_07_22_14_58_08	Blank box	Deodorant	Human scent	NA	NA	NA	['Olfactometer3']	[3002.0]	[5.38273024559021]	1	0	5	0.1	0.1	0.5
Bello	Edgar	20	3000	45	20	1	AFC	Yes	No	NA	0.8	0.8	0.8	Yes	4	Yes	NA	Olfactometer2	Olfactometer2	7.0638604164	0	1	1	0	0	0	0	3001	129	0	0	0	Olfactometer2	11_07_22_14_58_44	Blank box	Human scent	Methylbenzoate	NA	NA	NA	['Olfactometer3', 'Olfactometer2']	[129.0, 3001.0]	[3.6967530250549316, 3.3667914867401123]	0	0	6	0.1	0.1	0.5
Bello	Edgar	20	3000	45	20	1	AFC	Yes	No	NA	0.8	0.8	0.8	Yes	4	Yes	NA	blank	All Clear	0	2	2	2	0	0	0	414	200	385	0	0	0	0	11_07_22_14_59_38	Soup	Gloves	Blank box	NA	NA	NA	['Olfactometer3', 'Olfactometer1', 'Olfactometer1', 'Olfactometer3', 'Olfactometer2', 'Olfactometer2']	[246.0, 386.0, 28.0, 139.0, 130.0, 70.0]	[3.018688201904297, 0.948798418045044, 6.684241056442261, 4.1966025829315186, 2.870098114013672, 0.044680118560791016]	1	0	7	0.1	0.1	0.5
Bello	Edgar	20	3000	45	20	1	AFC	Yes	No	NA	0.8	0.8	0.8	Yes	4	Yes	NA	Olfactometer1	All Clear	0	2	1	3	0	0	0	720	17	925	0	0	0	0	11_07_22_15_00_24	Blank gauzes	Methylbenzoate	Methylbenzoate	NA	NA	NA	['Olfactometer3', 'Olfactometer1', 'Olfactometer3', 'Olfactometer3', 'Olfactometer2', 'Olfactometer1']	[238.0, 360.0, 92.0, 595.0, 17.0, 360.0]	[4.210707426071167, 0.7583150863647461, 4.3936498165130615, 1.2405352592468262, 0.36193203926086426, 0.603980541229248]	0	1	8	0.1	0.1	0.5
Bello	Edgar	20	3000	45	20	1	AFC	Yes	No	NA	0.8	0.8	0.8	Yes	4	Yes	NA	Olfactometer3	Olfactometer3	5.8755609989	0	0	1	0	0	0	0	0	3001	0	0	0	Olfactometer3	11_07_22_15_00_58	Methylbenzoate	Gloves	Human scent	NA	NA	NA	['Olfactometer3']	[3001.0]	[5.8745644092559814]	0	0	9	0.1	0.1	0.5
Bello	Edgar	20	3000	45	20	1	AFC	Yes	No	NA	0.8	0.8	0.8	Yes	4	Yes	NA	Olfactometer2	Olfactometer2	6.3723480701	0	1	1	0	0	0	0	3004	207	0	0	0	Olfactometer2	11_07_22_15_01_35	Soup	Human scent	Deodorant	NA	NA	NA	['Olfactometer3', 'Olfactometer2']	[207.0, 3004.0]	[2.5995075702667236, 3.772519111633301]	1	0	10	0.1	0.1	0.5
Bello	Edgar	20	3000	45	20	1	AFC	Yes	No	NA	0.8	0.8	0.8	Yes	4	Yes	NA	blank	All Clear	0	1	1	1	0	0	0	477	11	278	0	0	0	0	11_07_22_15_02_18	Deodorant	Methylbenzoate	Blank box	NA	NA	NA	['Olfactometer3', 'Olfactometer2', 'Olfactometer1']	[278.0, 11.0, 477.0]	[7.166532516479492, 0.16345691680908203, 0.9030914306640625]	0	0	11	0.1	0.1	0.5
Bello	Edgar	20	3000	45	20	1	AFC	Yes	No	NA	0.8	0.8	0.8	Yes	4	Yes	NA	Olfactometer1	Olfactometer1	6.6774704456	1	0	1	0	0	0	3001	0	273	0	0	0	Olfactometer1	11_07_22_15_02_53	Human scent	Soup	Soup	NA	NA	NA	['Olfactometer3', 'Olfactometer1']	[273.0, 3001.0]	[3.010908365249634, 3.666562080383301]	0	0	12	0.1	0.1	0.5
Bello	Edgar	20	3000	45	20	1	AFC	Yes	No	NA	0.8	0.8	0.8	Yes	4	Yes	NA	Olfactometer3	Olfactometer3	6.359754324	0	0	1	0	0	0	0	0	3001	0	0	0	Olfactometer3	11_07_22_15_03_28	Methylbenzoate	Soup	Human scent	NA	NA	NA	['Olfactometer3']	[3001.0]	[6.359754323959351]	0	0	13	0.1	0.1	0.5
Bello	Edgar	20	3000	45	20	1	AFC	Yes	No	NA	0.8	0.8	0.8	Yes	4	Yes	NA	Olfactometer2	All Clear	0	1	1	4	0	0	0	368	341	742	0	0	0	0	11_07_22_15_04_13	Soup	Blank gauzes	Methylbenzoate	NA	NA	NA	['Olfactometer3', 'Olfactometer1', 'Olfactometer3', 'Olfactometer2', 'Olfactometer3', 'Olfactometer3']	[259.0, 368.0, 386.0, 341.0, 90.0, 7.0]	[3.349167585372925, 0.936253547668457, 5.057093858718872, 0.5791630744934082, 0.41750431060791016, 0.24054527282714844]	0	1	14	0.1	0.1	0.5
Bello	Edgar	20	3000	45	20	1	AFC	Yes	No	NA	0.8	0.8	0.8	Yes	4	Yes	NA	Olfactometer1	Olfactometer1	7.0413248539	1	0	1	0	0	0	3001	0	248	0	0	0	Olfactometer1	11_07_22_15_04_50	Human scent	Methylbenzoate	Soup	NA	NA	NA	['Olfactometer3', 'Olfactometer1']	[248.0, 3001.0]	[3.3660848140716553, 3.6752400398254395]	1	0	15	0.1	0.1	0.5
Bello	Edgar	20	3000	45	20	1	AFC	Yes	No	NA	0.8	0.8	0.8	Yes	4	Yes	NA	Olfactometer2	Olfactometer2	7.0673229694	0	2	1	0	0	0	0	3056	190	0	0	0	Olfactometer2	11_07_22_15_05_27	Soup	Human scent	Gloves	NA	NA	NA	['Olfactometer3', 'Olfactometer2', 'Olfactometer2']	[190.0, 55.0, 3001.0]	[3.224259376525879, 0.4628293514251709, 3.3792178630828857]	1	0	16	0.1	0.1	0.5
Bello	Edgar	20	3000	45	20	1	AFC	Yes	No	NA	0.8	0.8	0.8	Yes	4	Yes	NA	Olfactometer1	Olfactometer1	34.733913422	10	3	1	0	0	0	9806	168	283	0	0	0	Olfactometer1	11_07_22_15_06_32	Human scent	Gloves	Blank box	NA	NA	NA	['Olfactometer3', 'Olfactometer2', 'Olfactometer1', 'Olfactometer1', 'Olfactometer1', 'Olfactometer1', 'Olfactometer1', 'Olfactometer1', 'Olfactometer1', 'Olfactometer1', 'Olfactometer1', 'Olfactometer2', 'Olfactometer2', 'Olfactometer1']	[283.0, 66.0, 2629.0, 86.0, 701.0, 140.0, 146.0, 98.0, 56.0, 2896.0, 53.0, 27.0, 75.0, 3001.0]	[2.6750974655151367, 0.22643113136291504, 3.086756944656372, 3.6041970252990723, 3.7231853008270264, 1.2897059917449951, 1.8006563186645508, 0.35999250411987305, 2.608590841293335, 5.2818334102630615, 2.507791519165039, 3.8986668586730957, 0.15940093994140625, 3.5116071701049805]	1	0	17	0.1	0.1	0.5
Bello	Edgar	20	3000	45	20	1	AFC	Yes	No	NA	0.8	0.8	0.8	Yes	4	Yes	NA	Olfactometer2	Olfactometer2	6.8141338825	0	2	1	0	0	0	0	3018	326	0	0	0	Olfactometer2	11_07_22_15_07_09	Gloves	Human scent	Gloves	NA	NA	NA	['Olfactometer3', 'Olfactometer2', 'Olfactometer2']	[326.0, 17.0, 3001.0]	[2.61371111869812, 0.6925065517425537, 3.506924629211426]	1	0	18	0.1	0.1	0.5
Bello	Edgar	20	3000	45	20	1	AFC	Yes	No	NA	0.8	0.8	0.8	Yes	4	Yes	NA	Olfactometer3	Olfactometer3	5.1332159042	0	0	1	0	0	0	0	0	3001	0	0	0	Olfactometer3	11_07_22_15_07_44	Soup	Methylbenzoate	Human scent	NA	NA	NA	['Olfactometer3']	[3001.0]	[5.13321590423584]	1	0	19	0.1	0.1	0.5
Bello	Edgar	20	3000	45	20	1	AFC	Yes	No	NA	0.8	0.8	0.8	Yes	4	Yes	NA	blank	All Clear	0	1	1	1	0	0	0	453	24	168	0	0	0	0	11_07_22_15_08_28	Gloves	Deodorant	Soup	NA	NA	NA	['Olfactometer3', 'Olfactometer1', 'Olfactometer2']	[168.0, 453.0, 24.0]	[2.7632017135620117, 1.0697100162506104, 3.9834372997283936]	1	0	20	0.1	0.1	0.5
Bello	Edgar	20	3000	45	21	1	AFC	Yes	No	NA	0.8	0.8	0.8	Yes	4	Yes	NA	Olfactometer2	All Clear	0	5	4	1	0	0	0	181	268	167	0	0	0	0	11_08_22_14_54_55	Methylbenzoate	GETXENT	Gloves	NA	NA	NA	['Olfactometer1', 'Olfactometer2', 'Olfactometer2', 'Olfactometer1', 'Olfactometer1', 'Olfactometer2', 'Olfactometer3', 'Olfactometer2', 'Olfactometer1', 'Olfactometer1']	[71.0, 26.0, 35.0, 29.0, 10.0, 100.0, 167.0, 107.0, 65.0, 6.0]	[3.724663734436035, 7.265459060668945, 0.26949572563171387, 1.250262975692749, 0.0, 5.31406044960022, 1.3587126731872559, 1.6048929691314697, 0.3631916046142578, 0.05339980125427246]	0	1	1	0.1	0.1	0.5
Bello	Edgar	20	3000	45	21	1	AFC	Yes	No	NA	0.8	0.8	0.8	Yes	4	Yes	NA	Olfactometer3	Olfactometer3	5.0509741306	0	0	1	0	0	0	0	0	3001	0	0	0	Olfactometer3	11_08_22_14_55_30	Methylbenzoate	Methylbenzoate	Human scent	NA	NA	NA	['Olfactometer3']	[3001.0]	[5.050974130630493]	1	0	2	0.1	0.1	0.5
Bello	Edgar	20	3000	45	21	1	AFC	Yes	No	NA	0.8	0.8	0.8	Yes	4	Yes	NA	Olfactometer2	Olfactometer2	8.3217990398	0	2	1	0	0	0	0	3009	132	0	0	0	Olfactometer2	11_08_22_14_56_07	Methylbenzoate	Human scent	Methylbenzoate	NA	NA	NA	['Olfactometer2', 'Olfactometer3', 'Olfactometer2']	[5.0, 132.0, 3004.0]	[4.111798524856567, 0.7042438983917236, 3.504617214202881]	0	0	3	0.1	0.1	0.5
Bello	Edgar	20	3000	45	21	1	AFC	Yes	No	NA	0.8	0.8	0.8	Yes	4	Yes	NA	Olfactometer3	Olfactometer3	6.1314864159	0	0	1	0	0	0	0	0	3001	0	0	0	Olfactometer3	11_08_22_14_56_43	Deodorant	Deodorant	Human scent	NA	NA	NA	['Olfactometer3']	[3001.0]	[6.131486415863037]	1	0	4	0.1	0.1	0.5
Bello	Edgar	20	3000	45	21	1	AFC	Yes	No	NA	0.8	0.8	0.8	Yes	4	Yes	NA	Olfactometer1	All Clear	0	3	1	1	0	0	0	651	59	232	0	0	0	0	11_08_22_14_57_34	GETXENT	Deodorant	Blank box	NA	NA	NA	['Olfactometer3', 'Olfactometer1', 'Olfactometer1', 'Olfactometer1', 'Olfactometer2']	[232.0, 517.0, 53.0, 81.0, 59.0]	[2.9341297149658203, 1.1085822582244873, 3.924844741821289, 3.359759569168091, 4.562776327133179]	0	1	5	0.1	0.1	0.5
Bello	Edgar	20	3000	45	21	1	AFC	Yes	No	NA	0.8	0.8	0.8	Yes	4	Yes	NA	blank	All Clear	0	1	2	2	0	0	0	380	304	298	0	0	0	0	11_08_22_14_58_16	Methylbenzoate	Blank box	Soup	NA	NA	NA	['Olfactometer3', 'Olfactometer2', 'Olfactometer1', 'Olfactometer2', 'Olfactometer3']	[163.0, 292.0, 380.0, 12.0, 135.0]	[4.619192600250244, 0.6203973293304443, 0.6551828384399414, 0.49518704414367676, 0.2442457675933838]	1	0	6	0.1	0.1	0.5
Bello	Edgar	20	3000	45	21	1	AFC	Yes	No	NA	0.8	0.8	0.8	Yes	4	Yes	NA	Olfactometer2	Olfactometer2	15.294671297	0	2	0	0	0	0	0	3136	0	0	0	0	Olfactometer2	11_08_22_14_59_00	Blank box	Human scent	Methylbenzoate	NA	NA	NA	['Olfactometer2', 'Olfactometer2']	[135.0, 3001.0]	[11.804320573806763, 3.4903507232666016]	0	0	7	0.1	0.1	0.5
Bello	Edgar	20	3000	45	21	1	AFC	Yes	No	NA	0.8	0.8	0.8	Yes	4	Yes	NA	Olfactometer3	Olfactometer3	4.7074165344	0	0	1	0	0	0	0	0	3001	0	0	0	Olfactometer3	11_08_22_14_59_34	Gloves	Deodorant	Human scent	NA	NA	NA	['Olfactometer3']	[3001.0]	[4.707416534423828]	1	0	8	0.1	0.1	0.5
Bello	Edgar	20	3000	45	21	1	AFC	Yes	No	NA	0.8	0.8	0.8	Yes	4	Yes	NA	blank	All Clear	0	2	2	1	0	0	0	501	235	245	0	0	0	0	11_08_22_15_00_26	Methylbenzoate	Gloves	Methylbenzoate	NA	NA	NA	['Olfactometer3', 'Olfactometer1', 'Olfactometer1', 'Olfactometer2', 'Olfactometer2']	[245.0, 472.0, 29.0, 112.0, 123.0]	[2.2442433834075928, 1.041752815246582, 7.162489891052246, 5.046581506729126, 0.2736692428588867]	1	0	9	0.1	0.1	0.5
Bello	Edgar	20	3000	45	21	1	AFC	Yes	No	NA	0.8	0.8	0.8	Yes	4	Yes	NA	Olfactometer1	All Clear	0	1	2	1	0	0	0	483	19	211	0	0	0	0	11_08_22_15_01_19	GETXENT	Gloves	Soup	NA	NA	NA	['Olfactometer3', 'Olfactometer2', 'Olfactometer1', 'Olfactometer2']	[211.0, 18.0, 483.0, 1.0]	[16.519152879714966, 0.3834404945373535, 0.6549994945526123, 0.4328320026397705]	0	1	10	0.1	0.1	0.5
Bello	Edgar	20	3000	45	21	1	AFC	Yes	No	NA	0.8	0.8	0.8	Yes	4	Yes	NA	Olfactometer1	Olfactometer1	6.305172205	1	1	1	0	0	0	3001	8	265	0	0	0	Olfactometer1	11_08_22_15_01_55	Human scent	Blank box	Methylbenzoate	NA	NA	NA	['Olfactometer3', 'Olfactometer2', 'Olfactometer1']	[265.0, 8.0, 3001.0]	[2.4667611122131348, 0.5121166706085205, 3.326294422149658]	1	0	11	0.1	0.1	0.5
Bello	Edgar	20	3000	45	21	1	AFC	Yes	No	NA	0.8	0.8	0.8	Yes	4	Yes	NA	Olfactometer1	Olfactometer1	8.2214365005	1	2	1	0	0	0	3001	31	277	0	0	0	Olfactometer1	11_08_22_15_02_33	Human scent	Deodorant	Gloves	NA	NA	NA	['Olfactometer3', 'Olfactometer2', 'Olfactometer2', 'Olfactometer1']	[277.0, 5.0, 26.0, 3001.0]	[4.5070929527282715, 0.27660322189331055, 0.2356271743774414, 3.202113151550293]	1	0	12	0.1	0.1	0.5
Bello	Edgar	20	3000	45	21	1	AFC	Yes	No	NA	0.8	0.8	0.8	Yes	4	Yes	NA	Olfactometer2	Olfactometer2	7.5715544224	0	2	1	0	0	0	0	3027	400	0	0	0	Olfactometer2	11_08_22_15_03_10	Gloves	Human scent	Soup	NA	NA	NA	['Olfactometer3', 'Olfactometer2', 'Olfactometer2']	[400.0, 26.0, 3001.0]	[3.433364152908325, 0.3340950012207031, 3.8040952682495117]	1	0	13	0.1	0.1	0.5
Bello	Edgar	20	3000	45	21	1	AFC	Yes	No	NA	0.8	0.8	0.8	Yes	4	Yes	NA	Olfactometer2	All Clear	0	1	1	2	0	0	0	392	91	484	0	0	0	0	11_08_22_15_04_04	Methylbenzoate	GETXENT	Soup	NA	NA	NA	['Olfactometer3', 'Olfactometer3', 'Olfactometer1', 'Olfactometer2']	[97.0, 387.0, 392.0, 91.0]	[2.6233747005462646, 7.319248914718628, 1.0430757999420166, 7.829260587692261]	0	1	14	0.1	0.1	0.5
Bello	Edgar	20	3000	45	21	1	AFC	Yes	No	NA	0.8	0.8	0.8	Yes	4	Yes	NA	blank	All Clear	0	1	3	1	0	0	0	380	65	221	0	0	0	0	11_08_22_15_04_45	Methylbenzoate	Methylbenzoate	Blank box	NA	NA	NA	['Olfactometer3', 'Olfactometer2', 'Olfactometer1', 'Olfactometer2', 'Olfactometer2']	[221.0, 34.0, 380.0, 27.0, 4.0]	[3.116527795791626, 0.330247163772583, 0.6599667072296143, 0.29793548583984375, 0.24244260787963867]	1	0	15	0.1	0.1	0.5
Bello	Edgar	20	3000	45	21	1	AFC	Yes	No	NA	0.8	0.8	0.8	Yes	4	Yes	NA	Olfactometer3	timeout	0	0	0	2	0	0	0	0	0	651	0	0	0	0	11_08_22_15_06_01	Deodorant	Deodorant	Human scent	NA	NA	NA	['Olfactometer3', 'Olfactometer3']	[93.0, 558.0]	[4.056008577346802, 0.4562208652496338]	1	0	16	0.1	0.1	0.5
Bello	Edgar	20	3000	45	21	1	AFC	Yes	No	NA	0.8	0.8	0.8	Yes	4	Yes	NA	Olfactometer2	Olfactometer2	34.808673143	0	3	1	0	0	0	0	4916	17	0	0	0	Olfactometer2	11_08_22_15_07_05	Gloves	Human scent	Blank box	NA	NA	NA	['Olfactometer3', 'Olfactometer2', 'Olfactometer2', 'Olfactometer2']	[17.0, 1894.0, 21.0, 3001.0]	[25.812379121780396, 1.407548427581787, 4.109071493148804, 3.4796741008758545]	0	0	17	0.1	0.1	0.5
Bello	Edgar	20	3000	45	21	1	AFC	Yes	No	NA	0.8	0.8	0.8	Yes	4	Yes	NA	Olfactometer1	All Clear	0	1	1	1	0	0	0	1099	285	274	0	0	0	0	11_08_22_15_07_45	Human scent	Gloves	Soup	NA	NA	NA	['Olfactometer3', 'Olfactometer2', 'Olfactometer1']	[274.0, 285.0, 1099.0]	[2.5789008140563965, 0.5657429695129395, 1.4434096813201904]	0	0	18	0.1	0.1	0.5
Bello	Edgar	20	3000	45	21	1	AFC	Yes	No	NA	0.8	0.8	0.8	Yes	4	Yes	NA	Olfactometer3	timeout	0	1	0	0	0	0	0	20	0	0	0	0	0	0	11_08_22_15_09_01	Deodorant	Gloves	Human scent	NA	NA	NA	['Olfactometer1']	[20.0]	[39.7237024307251]	1	0	19	0.1	0.1	0.5
Bello	Edgar	20	3000	45	21	1	AFC	Yes	No	NA	0.8	0.8	0.8	Yes	4	Yes	NA	blank	All Clear	0	1	2	2	0	0	0	390	216	472	0	0	0	0	11_08_22_15_09_48	Blank box	Gloves	Deodorant	NA	NA	NA	['Olfactometer3', 'Olfactometer1', 'Olfactometer3', 'Olfactometer2', 'Olfactometer2']	[224.0, 390.0, 248.0, 188.0, 28.0]	[2.627368688583374, 0.9770123958587646, 8.143559455871582, 0.8092260360717773, 0.0]	0	0	20	0.1	0.1	0.5
Bello	Avery	20	3000	45	21	1	AFC	Yes	No	NA	0.8	0.8	0.8	Yes	4	Yes	NA	blank	All Clear	0	1	3	1	0	0	0	17	48	244	0	0	0	0	11_11_22_08_38_50	Soup	Gloves	Soup	NA	NA	NA	['Olfactometer3', 'Olfactometer2', 'Olfactometer1', 'Olfactometer2', 'Olfactometer2']	[244.0, 24.0, 17.0, 10.0, 14.0]	[3.509044647216797, 0.8716597557067871, 5.3100903034210205, 2.3375701904296875, 0.0]	1	0	1	0.1	0.1	0.5
Bello	Avery	20	3000	45	21	1	AFC	Yes	No	NA	0.8	0.8	0.8	Yes	4	Yes	NA	blank	All Clear	0	2	1	1	0	0	0	497	99	292	0	0	0	0	11_11_22_08_39_31	Blank box			NA	NA	NA	['Olfactometer3', 'Olfactometer2', 'Olfactometer1', 'Olfactometer1']	[292.0, 99.0, 490.0, 7.0]	[3.950101852416992, 0.3352360725402832, 0.8333172798156738, 0.17776226997375488]	1	0	2	0.1	0.1	0.5
Bello	Avery	20	3000	45	21	1	AFC	Yes	No	NA	0.8	0.8	0.8	Yes	4	Yes	NA	Olfactometer3	All Clear	0	1	4	1	0	0	0	474	70	244	0	0	0	0	11_11_22_08_40_11	Methylbenzoate		Gauzes	NA	NA	NA	['Olfactometer2', 'Olfactometer3', 'Olfactometer2', 'Olfactometer2', 'Olfactometer2', 'Olfactometer1']	[44.0, 244.0, 13.0, 11.0, 2.0, 474.0]	[4.452425479888916, 0.5181307792663574, 0.30099940299987793, 0.053438663482666016, 0.0, 0.7749836444854736]	0	1	3	0.1	0.1	0.5
Bello	Avery	20	3000	45	21	1	AFC	Yes	No	NA	0.8	0.8	0.8	Yes	4	Yes	NA	Olfactometer2	Olfactometer2	7.9136240482	0	2	0	0	0	0	0	3671	0	0	0	0	Olfactometer2	11_11_22_08_40_49	Deodorant	Human scent	Deodorant	NA	NA	NA	['Olfactometer2', 'Olfactometer2']	[670.0, 3001.0]	[4.368825197219849, 3.5447988510131836]	1	0	4	0.1	0.1	0.5
Bello	Avery	20	3000	45	21	1	AFC	Yes	No	NA	0.8	0.8	0.8	Yes	4	Yes	NA	Olfactometer2	All Clear	0	1	2	1	0	0	0	482	41	195	0	0	0	0	11_11_22_08_41_28	Soup	Gauzes	Deodorant	NA	NA	NA	['Olfactometer2', 'Olfactometer3', 'Olfactometer2', 'Olfactometer1']	[39.0, 195.0, 2.0, 482.0]	[2.206660747528076, 0.44498109817504883, 0.47962093353271484, 0.7712466716766357]	0	1	5	0.1	0.1	0.5
Bello	Avery	20	3000	45	21	1	AFC	Yes	No	NA	0.8	0.8	0.8	Yes	4	Yes	NA	Olfactometer3	Olfactometer3	7.3126606941	0	1	1	0	0	0	0	64	3001	0	0	0	Olfactometer3	11_11_22_08_42_03	Gloves	Deodorant	Human scent	NA	NA	NA	['Olfactometer2', 'Olfactometer3']	[64.0, 3001.0]	[4.20186185836792, 3.1107988357543945]	0	0	6	0.1	0.1	0.5
Bello	Avery	20	3000	45	21	1	AFC	Yes	No	NA	0.8	0.8	0.8	Yes	4	Yes	NA	Olfactometer3	Olfactometer3	7.6443274021	0	0	2	0	0	0	0	0	3375	0	0	0	Olfactometer3	11_11_22_08_42_41	Soup		Human scent	NA	NA	NA	['Olfactometer3', 'Olfactometer3']	[372.0, 3003.0]	[4.5235795974731445, 3.1207478046417236]	1	0	7	0.1	0.1	0.5
Bello	Avery	20	3000	45	21	1	AFC	Yes	No	NA	0.8	0.8	0.8	Yes	4	Yes	NA	Olfactometer2	Olfactometer2	11.953151941	1	4	2	0	0	0	417	4187	316	0	0	0	Olfactometer2	11_11_22_08_43_23	Blank box	Human scent	Methylbenzoate	NA	NA	NA	['Olfactometer3', 'Olfactometer2', 'Olfactometer1', 'Olfactometer2', 'Olfactometer2', 'Olfactometer3', 'Olfactometer2']	[155.0, 883.0, 417.0, 16.0, 287.0, 161.0, 3001.0]	[4.557150363922119, 1.2931039333343506, 0.8328638076782227, 0.24863791465759277, 0.9006907939910889, 0.6549215316772461, 3.4653284549713135]	1	0	8	0.1	0.1	0.5
Bello	Avery	20	3000	45	21	1	AFC	Yes	No	NA	0.8	0.8	0.8	Yes	4	Yes	NA	Olfactometer1	Olfactometer1	7.9256703854	1	0	1	0	0	0	3001	0	224	0	0	0	Olfactometer1	11_11_22_08_43_59	Human scent	Gloves	Deodorant	NA	NA	NA	['Olfactometer3', 'Olfactometer1']	[224.0, 3001.0]	[4.198862314224243, 3.7268080711364746]	0	0	9	0.1	0.1	0.5
Bello	Avery	20	3000	45	21	1	AFC	Yes	No	NA	0.8	0.8	0.8	Yes	4	Yes	NA	Olfactometer1	timeout	0	2	1	4	0	0	0	1218	259	845	0	0	0	0	11_11_22_08_45_16	Human scent	Methylbenzoate		NA	NA	NA	['Olfactometer3', 'Olfactometer1', 'Olfactometer3', 'Olfactometer1', 'Olfactometer3', 'Olfactometer3', 'Olfactometer2']	[355.0, 503.0, 319.0, 715.0, 83.0, 88.0, 259.0]	[3.5980985164642334, 1.0929687023162842, 11.620744228363037, 2.006582260131836, 15.09965968132019, 8.634206533432007, 0.7559902667999268]	1	0	10	0.1	0.1	0.5
Bello	Avery	20	3000	45	21	1	AFC	Yes	No	NA	0.8	0.8	0.8	Yes	4	Yes	NA	Olfactometer3	All Clear	0	1	1	1	0	0	0	453	14	249	0	0	0	0	11_11_22_08_45_54	Methylbenzoate	Deodorant	Gauzes	NA	NA	NA	['Olfactometer3', 'Olfactometer1', 'Olfactometer2']	[249.0, 453.0, 14.0]	[2.206562042236328, 1.0435810089111328, 0.24750828742980957]	0	1	11	0.1	0.1	0.5
Bello	Avery	20	3000	45	21	1	AFC	Yes	No	NA	0.8	0.8	0.8	Yes	4	Yes	NA	blank	All Clear	0	3	1	3	0	0	0	461	202	508	0	0	0	0	11_11_22_08_46_51	Deodorant	Soup	Methylbenzoate	NA	NA	NA	['Olfactometer3', 'Olfactometer1', 'Olfactometer3', 'Olfactometer1', 'Olfactometer1', 'Olfactometer3', 'Olfactometer2']	[313.0, 436.0, 95.0, 17.0, 8.0, 100.0, 202.0]	[3.764864683151245, 1.2288742065429688, 0.7178120613098145, 14.184410810470581, 0.0, 2.1159374713897705, 0.08228421211242676]	0	0	12	0.1	0.1	0.5
Bello	Avery	20	3000	45	21	1	AFC	Yes	No	NA	0.8	0.8	0.8	Yes	4	Yes	NA	Olfactometer2	Olfactometer2	6.184087038	0	1	0	0	0	0	0	3002	0	0	0	0	Olfactometer2	11_11_22_08_47_27	Blank box	Human scent	Soup	NA	NA	NA	['Olfactometer2']	[3002.0]	[6.184087038040161]	1	0	13	0.1	0.1	0.5
Bello	Avery	20	3000	45	21	1	AFC	Yes	No	NA	0.8	0.8	0.8	Yes	4	Yes	NA	blank	All Clear	0	1	2	1	0	0	0	505	68	283	0	0	0	0	11_11_22_08_48_07	Methylbenzoate	Gloves	Deodorant	NA	NA	NA	['Olfactometer2', 'Olfactometer3', 'Olfactometer2', 'Olfactometer1']	[28.0, 283.0, 40.0, 505.0]	[2.6394736766815186, 0.636629581451416, 0.6029176712036133, 0.6433360576629639]	1	0	14	0.1	0.1	0.5
Bello	Avery	20	3000	45	21	1	AFC	Yes	No	NA	0.8	0.8	0.8	Yes	4	Yes	NA	Olfactometer3	All Clear	0	1	1	1	0	0	0	496	320	145	0	0	0	0	11_11_22_08_48_47	Blank box		Gauzes	NA	NA	NA	['Olfactometer3', 'Olfactometer2', 'Olfactometer1']	[145.0, 320.0, 496.0]	[3.9380829334259033, 0.760054349899292, 0.7714211940765381]	0	1	15	0.1	0.1	0.5
Bello	Avery	20	3000	45	21	1	AFC	Yes	No	NA	0.8	0.8	0.8	Yes	4	Yes	NA	Olfactometer1	All Clear	0	2	5	2	0	0	0	1369	931	2632	0	0	0	0	11_11_22_08_49_46	Human scent	Methylbenzoate	Gloves	NA	NA	NA	['Olfactometer2', 'Olfactometer2', 'Olfactometer3', 'Olfactometer3', 'Olfactometer2', 'Olfactometer1', 'Olfactometer2', 'Olfactometer2', 'Olfactometer1']	[138.0, 507.0, 157.0, 2475.0, 88.0, 82.0, 17.0, 181.0, 1287.0]	[3.1772851943969727, 0.6335890293121338, 4.5175535678863525, 3.191140651702881, 4.014119863510132, 0.15103435516357422, 0.3047642707824707, 3.753321409225464, 1.8782665729522705]	1	0	16	0.1	0.1	0.5
Bello	Avery	20	3000	45	21	1	AFC	Yes	No	NA	0.8	0.8	0.8	Yes	4	Yes	NA	Olfactometer3	Olfactometer3	5.7765197754	0	0	1	0	0	0	0	0	3004	0	0	0	Olfactometer3	11_11_22_08_50_22	Deodorant	Gloves	Human scent	NA	NA	NA	['Olfactometer3']	[3004.0]	[5.776519775390625]	1	0	17	0.1	0.1	0.5
Bello	Avery	20	3000	45	21	1	AFC	Yes	No	NA	0.8	0.8	0.8	Yes	4	Yes	NA	Olfactometer1	Olfactometer1	10.736407042	1	1	2	0	0	0	3001	301	310	0	0	0	Olfactometer1	11_11_22_08_51_02	Human scent	Deodorant	Methylbenzoate	NA	NA	NA	['Olfactometer2', 'Olfactometer3', 'Olfactometer3', 'Olfactometer1']	[301.0, 307.0, 3.0, 3001.0]	[3.6144301891326904, 0.5567212104797363, 0.2474842071533203, 6.3177714347839355]	1	0	18	0.1	0.1	0.5
Bello	Avery	20	3000	45	21	1	AFC	Yes	No	NA	0.8	0.8	0.8	Yes	4	Yes	NA	Olfactometer2	Olfactometer2	13.191018105	4	3	1	0	0	0	497	3714	480	0	0	0	Olfactometer2	11_11_22_08_51_45	Soup	Human scent		NA	NA	NA	['Olfactometer3', 'Olfactometer2', 'Olfactometer2', 'Olfactometer1', 'Olfactometer1', 'Olfactometer1', 'Olfactometer1', 'Olfactometer2']	[480.0, 114.0, 599.0, 413.0, 7.0, 36.0, 41.0, 3001.0]	[2.923766851425171, 0.45738792419433594, 1.206282615661621, 0.6998090744018555, 4.723234415054321, 0.0, 0.015558719635009766, 3.164978504180908]	1	0	19	0.1	0.1	0.5
Bello	Avery	20	3000	45	21	1	AFC	Yes	No	NA	0.8	0.8	0.8	Yes	4	Yes	NA	Olfactometer2	Olfactometer2	6.6842918396	0	1	0	0	0	0	0	3001	0	0	0	0	Olfactometer2	11_11_22_08_52_22	Deodorant	Human scent	Gloves	NA	NA	NA	['Olfactometer2']	[3001.0]	[6.684291839599609]	1	0	20	0.1	0.1	0.5
Bello	Edgar	20	3000	45	23	1	AFC	Yes	No	NA	0.8	0.8	0.8	Yes	4	Yes	NA	blank	All Clear	0	1	1	1	0	0	0	180	50	192	0	0	0	0	11_11_22_11_07_32	Soup	Gloves	Methylbenzoate	NA	NA	NA	['Olfactometer3', 'Olfactometer1', 'Olfactometer2']	[192.0, 180.0, 50.0]	[21.75213360786438, 4.62538480758667, 1.053152322769165]	0	0	1	0.1	0.1	0.5
Bello	Edgar	20	3000	45	23	1	AFC	Yes	No	NA	0.8	0.8	0.8	Yes	4	Yes	NA	Olfactometer1	Olfactometer1	31.362766981	3	2	0	0	0	0	3784	357	0	0	0	0	Olfactometer1	11_11_22_11_08_33	Human scent	Soup	Soup	NA	NA	NA	['Olfactometer2', 'Olfactometer2', 'Olfactometer1', 'Olfactometer1', 'Olfactometer1']	[60.0, 297.0, 773.0, 10.0, 3001.0]	[24.513630628585815, 0.7503139972686768, 1.0882134437561035, 0.1850731372833252, 4.825535774230957]	1	0	2	0.1	0.1	0.5
Bello	Edgar	20	3000	45	23	1	AFC	Yes	No	NA	0.8	0.8	0.8	Yes	4	Yes	NA	Olfactometer1	Olfactometer1	7.0010428429	1	1	1	0	0	0	3001	117	220	0	0	0	Olfactometer1	11_11_22_11_09_10	Human scent	Blank box	Soup	NA	NA	NA	['Olfactometer3', 'Olfactometer2', 'Olfactometer1']	[220.0, 117.0, 3001.0]	[3.113328456878662, 0.4369926452636719, 3.4507217407226562]	1	0	3	0.1	0.1	0.5
Bello	Edgar	20	3000	45	23	1	AFC	Yes	No	NA	0.8	0.8	0.8	Yes	4	Yes	NA	Olfactometer3	Olfactometer3	9.0756716728	0	0	1	0	0	0	0	0	3001	0	0	0	Olfactometer3	11_11_22_11_09_48	Soup	Methylbenzoate	Human scent	NA	NA	NA	['Olfactometer3']	[3001.0]	[9.075671672821045]	0	0	4	0.1	0.1	0.5
Bello	Edgar	20	3000	45	23	1	AFC	Yes	No	NA	0.8	0.8	0.8	Yes	4	Yes	NA	Olfactometer2	All Clear	0	1	2	1	0	0	0	399	215	317	0	0	0	0	11_11_22_11_10_28	Soup	Control CSSB	Soup	NA	NA	NA	['Olfactometer3', 'Olfactometer2', 'Olfactometer1', 'Olfactometer2']	[317.0, 126.0, 399.0, 89.0]	[4.0066752433776855, 0.3749372959136963, 0.733083963394165, 0.4171020984649658]	0	1	5	0.1	0.1	0.5
Bello	Edgar	20	3000	45	23	1	AFC	Yes	No	NA	0.8	0.8	0.8	Yes	4	Yes	NA	Olfactometer3	Olfactometer3	5.379488945	0	0	1	0	0	0	0	0	3001	0	0	0	Olfactometer3	11_11_22_11_11_04	Gloves	Methylbenzoate	Human scent	NA	NA	NA	['Olfactometer3']	[3001.0]	[5.379488945007324]	1	0	6	0.1	0.1	0.5
Bello	Edgar	20	3000	45	23	1	AFC	Yes	No	NA	0.8	0.8	0.8	Yes	4	Yes	NA	blank	All Clear	0	2	3	4	0	0	0	864	312	702	0	0	0	0	11_11_22_11_11_51	Gloves	Methylbenzoate	Deodorant	NA	NA	NA	['Olfactometer3', 'Olfactometer1', 'Olfactometer3', 'Olfactometer2', 'Olfactometer2', 'Olfactometer2', 'Olfactometer1', 'Olfactometer3', 'Olfactometer3']	[258.0, 483.0, 48.0, 39.0, 31.0, 242.0, 381.0, 133.0, 263.0]	[3.205310344696045, 0.9215090274810791, 0.9028236865997314, 3.392151117324829, 0.0, 0.6906485557556152, 0.6555922031402588, 0.9029948711395264, 0.47923946380615234]	1	0	7	0.1	0.1	0.5
Bello	Edgar	20	3000	45	23	1	AFC	Yes	No	NA	0.8	0.8	0.8	Yes	4	Yes	NA	Olfactometer2	Olfactometer2	8.010248661	0	1	1	0	0	0	0	3001	300	0	0	0	Olfactometer2	11_11_22_11_12_27	Methylbenzoate	Human scent	Blank box	NA	NA	NA	['Olfactometer3', 'Olfactometer2']	[300.0, 3001.0]	[4.594207763671875, 3.4160408973693848]	0	0	8	0.1	0.1	0.5
Bello	Edgar	20	3000	45	23	1	AFC	Yes	No	NA	0.8	0.8	0.8	Yes	4	Yes	NA	Olfactometer3	All Clear	0	1	1	1	0	0	0	513	85	240	0	0	0	0	11_11_22_11_13_06	Soup	Gloves	Control CSSB	NA	NA	NA	['Olfactometer3', 'Olfactometer2', 'Olfactometer1']	[240.0, 85.0, 513.0]	[2.722972869873047, 0.45333266258239746, 0.8414742946624756]	0	1	9	0.1	0.1	0.5
Bello	Edgar	20	3000	45	23	1	AFC	Yes	No	NA	0.8	0.8	0.8	Yes	4	Yes	NA	Olfactometer1	Olfactometer1	6.4663319588	1	0	1	0	0	0	3001	0	302	0	0	0	Olfactometer1	11_11_22_11_13_42	Human scent	Deodorant	Methylbenzoate	NA	NA	NA	['Olfactometer3', 'Olfactometer1']	[302.0, 3001.0]	[2.5737345218658447, 3.8925974369049072]	1	0	10	0.1	0.1	0.5
Bello	Edgar	20	3000	45	23	1	AFC	Yes	No	NA	0.8	0.8	0.8	Yes	4	Yes	NA	Olfactometer2	All Clear	0	1	2	3	0	0	0	443	233	364	0	0	0	0	11_11_22_11_14_27	Methylbenzoate	Control CSSB	Methylbenzoate	NA	NA	NA	['Olfactometer2', 'Olfactometer3', 'Olfactometer3', 'Olfactometer2', 'Olfactometer1', 'Olfactometer3']	[125.0, 46.0, 157.0, 108.0, 443.0, 161.0]	[7.209385395050049, 0.273496150970459, 0.18510770797729492, 0.47001218795776367, 1.266526460647583, 0.7716467380523682]	0	1	11	0.1	0.1	0.5
Bello	Edgar	20	3000	45	23	1	AFC	Yes	No	NA	0.8	0.8	0.8	Yes	4	Yes	NA	Olfactometer3	Olfactometer3	11.284525156	0	0	1	0	0	0	0	0	3004	0	0	0	Olfactometer3	11_11_22_11_15_08	Deodorant	Gloves	Human scent	NA	NA	NA	['Olfactometer3']	[3004.0]	[11.284525156021118]	1	0	12	0.1	0.1	0.5
Bello	Edgar	20	3000	45	23	1	AFC	Yes	No	NA	0.8	0.8	0.8	Yes	4	Yes	NA	Olfactometer3	Olfactometer3	6.8173735142	0	1	1	0	0	0	0	175	3001	0	0	0	Olfactometer3	11_11_22_11_15_45	Methylbenzoate	Gloves	Human scent	NA	NA	NA	['Olfactometer2', 'Olfactometer3']	[175.0, 3001.0]	[3.5183308124542236, 3.2990427017211914]	1	0	13	0.1	0.1	0.5
Bello	Edgar	20	3000	45	23	1	AFC	Yes	No	NA	0.8	0.8	0.8	Yes	4	Yes	NA	blank	All Clear	0	1	1	1	0	0	0	548	110	286	0	0	0	0	11_11_22_11_16_25	Blank box	Deodorant	Soup	NA	NA	NA	['Olfactometer3', 'Olfactometer2', 'Olfactometer1']	[286.0, 110.0, 548.0]	[3.0181150436401367, 0.4413938522338867, 0.848820686340332]	1	0	14	0.1	0.1	0.5
Bello	Edgar	20	3000	45	23	1	AFC	Yes	No	NA	0.8	0.8	0.8	Yes	4	Yes	NA	Olfactometer2	Olfactometer2	6.2731769085	0	1	0	0	0	0	0	3001	0	0	0	0	Olfactometer2	11_11_22_11_17_01	Gloves	Human scent	Methylbenzoate	NA	NA	NA	['Olfactometer2']	[3001.0]	[6.273176908493042]	1	0	15	0.1	0.1	0.5
Bello	Edgar	20	3000	45	23	1	AFC	Yes	No	NA	0.8	0.8	0.8	Yes	4	Yes	NA	Olfactometer1	Olfactometer1	6.5351848602	1	1	1	0	0	0	3003	19	302	0	0	0	Olfactometer1	11_11_22_11_17_38	Human scent	Blank box	Soup	NA	NA	NA	['Olfactometer2', 'Olfactometer3', 'Olfactometer1']	[19.0, 302.0, 3003.0]	[2.0942163467407227, 0.5742905139923096, 3.86667799949646]	1	0	16	0.1	0.1	0.5
Bello	Edgar	20	3000	45	23	1	AFC	Yes	No	NA	0.8	0.8	0.8	Yes	4	Yes	NA	Olfactometer2	All Clear	0	2	1	1	0	0	0	465	30	258	0	0	0	0	11_11_22_11_18_16	Gloves	Control CSSB	Soup	NA	NA	NA	['Olfactometer3', 'Olfactometer2', 'Olfactometer1', 'Olfactometer1']	[258.0, 30.0, 424.0, 41.0]	[2.9588623046875, 0.2710747718811035, 0.8487739562988281, 0.05337667465209961]	0	1	17	0.1	0.1	0.5
Bello	Edgar	20	3000	45	23	1	AFC	Yes	No	NA	0.8	0.8	0.8	Yes	4	Yes	NA	Olfactometer3	Olfactometer3	7.6505482197	0	0	1	0	0	0	0	0	3001	0	0	0	Olfactometer3	11_11_22_11_18_54	Gloves	Soup	Human scent	NA	NA	NA	['Olfactometer3']	[3001.0]	[7.650548219680786]	1	0	18	0.1	0.1	0.5
Bello	Edgar	20	3000	45	23	1	AFC	Yes	No	NA	0.8	0.8	0.8	Yes	4	Yes	NA	Olfactometer1	Olfactometer1	13.865360975	1	2	1	0	0	0	3003	144	211	0	0	0	Olfactometer1	11_11_22_11_19_38	Human scent	Soup	Methylbenzoate	NA	NA	NA	['Olfactometer2', 'Olfactometer3', 'Olfactometer2', 'Olfactometer1']	[133.0, 211.0, 11.0, 3003.0]	[9.475442886352539, 0.569115161895752, 0.35417866706848145, 3.4640462398529053]	1	0	19	0.1	0.1	0.5
Bello	Edgar	20	3000	45	23	1	AFC	Yes	No	NA	0.8	0.8	0.8	Yes	4	Yes	NA	blank	All Clear	0	1	1	2	0	0	0	597	117	427	0	0	0	0	11_11_22_11_20_23	Methylbenzoate	Soup	Methylbenzoate	NA	NA	NA	['Olfactometer3', 'Olfactometer1', 'Olfactometer2', 'Olfactometer3']	[280.0, 597.0, 117.0, 147.0]	[2.891178607940674, 1.2933151721954346, 4.691375017166138, 0.45438528060913086]	1	0	20	0.1	0.1	0.5
Bello	Edgar	20	3000	45	25	1	AFC	Yes	No	NA	0.8	0.8	0.8	Yes	4	Yes	NA	Olfactometer3	All Clear	0	3	1	2	0	0	0	41	138	275	0	0	0	0	11_14_22_14_15_06	Soup	Gloves	Control-Breath	NA	NA	NA	['Olfactometer3', 'Olfactometer1', 'Olfactometer1', 'Olfactometer3', 'Olfactometer2', 'Olfactometer1']	[105.0, 28.0, 1.0, 170.0, 138.0, 12.0]	[3.072058916091919, 2.693371057510376, 0.03586554527282715, 0.6534700393676758, 14.855588436126709, 1.4104719161987305]	0	1	1	0.1	0.1	0.5
Bello	Edgar	20	3000	45	25	1	AFC	Yes	No	NA	0.8	0.8	0.8	Yes	4	Yes	NA	blank	All Clear	0	2	2	2	0	0	0	910	53	317	0	0	0	0	11_14_22_14_15_56	Blank box	Gloves	Methylbenzoate	NA	NA	NA	['Olfactometer3', 'Olfactometer1', 'Olfactometer3', 'Olfactometer1', 'Olfactometer2', 'Olfactometer2']	[197.0, 493.0, 120.0, 417.0, 36.0, 17.0]	[2.268903970718384, 1.0543935298919678, 9.625602960586548, 1.1083745956420898, 0.37017059326171875, 0.11598610877990723]	1	0	2	0.1	0.1	0.5
Bello	Edgar	20	3000	45	25	1	AFC	Yes	No	NA	0.8	0.8	0.8	Yes	4	Yes	NA	Olfactometer3	All Clear	0	1	1	1	0	0	0	521	27	349	0	0	0	0	11_14_22_14_16_35	Gloves	Gloves	Control-Breath	NA	NA	NA	['Olfactometer3', 'Olfactometer2', 'Olfactometer1']	[349.0, 27.0, 521.0]	[2.8552043437957764, 0.2732722759246826, 0.8337273597717285]	0	1	3	0.1	0.1	0.5
Bello	Edgar	20	3000	45	25	1	AFC	Yes	No	NA	0.8	0.8	0.8	Yes	4	Yes	NA	Olfactometer1	All Clear	0	1	1	1	0	0	0	475	84	259	0	0	0	0	11_14_22_14_17_16	Human scent	Gloves	Gloves	NA	NA	NA	['Olfactometer3', 'Olfactometer2', 'Olfactometer1']	[259.0, 84.0, 475.0]	[2.4053781032562256, 0.3870213031768799, 0.7829897403717041]	1	0	4	0.1	0.1	0.5
Bello	Edgar	20	3000	45	25	1	AFC	Yes	No	NA	0.8	0.8	0.8	Yes	4	Yes	NA	Olfactometer2	All Clear	0	2	5	2	0	0	0	429	322	403	0	0	0	0	11_14_22_14_18_03	Gloves	Human scent	Blank box	NA	NA	NA	['Olfactometer3', 'Olfactometer1', 'Olfactometer2', 'Olfactometer1', 'Olfactometer3', 'Olfactometer2', 'Olfactometer2', 'Olfactometer2', 'Olfactometer2']	[327.0, 407.0, 38.0, 22.0, 76.0, 86.0, 90.0, 70.0, 38.0]	[3.4267921447753906, 1.0444133281707764, 0.4170050621032715, 3.6903011798858643, 0.6921632289886475, 1.3183610439300537, 1.025693655014038, 1.5032107830047607, 0.11596822738647461]	0	0	5	0.1	0.1	0.5
Bello	Edgar	20	3000	45	25	1	AFC	Yes	No	NA	0.8	0.8	0.8	Yes	4	Yes	NA	Olfactometer1	All Clear	0	2	2	2	0	0	0	922	345	862	0	0	0	0	11_14_22_14_18_51	Human scent	Methylbenzoate	Methylbenzoate	NA	NA	NA	['Olfactometer2', 'Olfactometer3', 'Olfactometer2', 'Olfactometer1', 'Olfactometer3', 'Olfactometer1']	[89.0, 199.0, 256.0, 598.0, 663.0, 324.0]	[2.1936237812042236, 0.39109206199645996, 0.5865449905395508, 0.9023983478546143, 5.19680380821228, 0.8616383075714111]	1	0	6	0.1	0.1	0.5
Bello	Edgar	20	3000	45	25	1	AFC	Yes	No	NA	0.8	0.8	0.8	Yes	4	Yes	NA	blank	All Clear	0	2	3	1	0	0	0	461	335	97	0	0	0	0	11_14_22_14_19_41	Methylbenzoate	Deodorant	Gloves	NA	NA	NA	['Olfactometer2', 'Olfactometer1', 'Olfactometer1', 'Olfactometer2', 'Olfactometer2', 'Olfactometer3']	[296.0, 455.0, 6.0, 26.0, 13.0, 97.0]	[5.770653247833252, 0.6920239925384521, 0.23640823364257812, 0.07102656364440918, 0.04691600799560547, 7.301339626312256]	1	0	7	0.1	0.1	0.5
Bello	Edgar	20	3000	45	25	1	AFC	Yes	No	NA	0.8	0.8	0.8	Yes	4	Yes	NA	Olfactometer2	Olfactometer2	5.5428886414	0	1	0	0	0	0	0	3001	0	0	0	0	Olfactometer2	11_14_22_14_20_15	Deodorant	Human scent	Methylbenzoate	NA	NA	NA	['Olfactometer2']	[3001.0]	[5.542888641357422]	0	0	8	0.1	0.1	0.5
Bello	Edgar	20	3000	45	25	1	AFC	Yes	No	NA	0.8	0.8	0.8	Yes	4	Yes	NA	Olfactometer2	Olfactometer2	6.076359272	0	1	0	0	0	0	0	3001	0	0	0	0	Olfactometer2	11_14_22_14_20_51	Soup	Human scent	Blank box	NA	NA	NA	['Olfactometer2']	[3001.0]	[6.076359272003174]	1	0	9	0.1	0.1	0.5
Bello	Edgar	20	3000	45	25	1	AFC	Yes	No	NA	0.8	0.8	0.8	Yes	4	Yes	NA	Olfactometer1	Olfactometer1	6.4970173836	1	3	1	0	0	0	3001	191	172	0	0	0	Olfactometer1	11_14_22_14_21_27	Human scent	Gloves	Soup	NA	NA	NA	['Olfactometer2', 'Olfactometer3', 'Olfactometer2', 'Olfactometer2', 'Olfactometer1']	[175.0, 172.0, 11.0, 5.0, 3001.0]	[2.3699238300323486, 0.3891444206237793, 0.5328857898712158, 0.0, 3.2050633430480957]	1	0	10	0.1	0.1	0.5
Bello	Edgar	20	3000	45	25	1	AFC	Yes	No	NA	0.8	0.8	0.8	Yes	4	Yes	NA	blank	All Clear	0	3	3	1	0	0	0	80	455	83	0	0	0	0	11_14_22_14_22_19	Deodorant	Soup	Soup	NA	NA	NA	['Olfactometer2', 'Olfactometer2', 'Olfactometer2', 'Olfactometer3', 'Olfactometer1', 'Olfactometer1', 'Olfactometer1']	[225.0, 133.0, 97.0, 83.0, 9.0, 43.0, 28.0]	[2.9568958282470703, 0.15188884735107422, 10.637682676315308, 2.828787326812744, 0.20871663093566895, 0.540179967880249, 0.05657029151916504]	0	0	11	0.1	0.1	0.5
Bello	Edgar	20	3000	45	25	1	AFC	Yes	No	NA	0.8	0.8	0.8	Yes	4	Yes	NA	Olfactometer3	Olfactometer3	6.9914739132	0	1	1	0	0	0	0	19	3001	0	0	0	Olfactometer3	11_14_22_14_22_56	Deodorant	Blank box	Human scent	NA	NA	NA	['Olfactometer2', 'Olfactometer3']	[19.0, 3001.0]	[3.6990864276885986, 3.292222499847412]	1	0	12	0.1	0.1	0.5
Bello	Edgar	20	3000	45	25	1	AFC	Yes	No	NA	0.8	0.8	0.8	Yes	4	Yes	NA	blank	All Clear	0	1	1	1	0	0	0	400	187	225	0	0	0	0	11_14_22_14_23_45	Deodorant	Soup	Methylbenzoate	NA	NA	NA	['Olfactometer3', 'Olfactometer1', 'Olfactometer2']	[225.0, 400.0, 187.0]	[5.902216911315918, 0.9850611686706543, 5.682116270065308]	1	0	13	0.1	0.1	0.5
Bello	Edgar	20	3000	45	25	1	AFC	Yes	No	NA	0.8	0.8	0.8	Yes	4	Yes	NA	Olfactometer2	All Clear	0	1	1	1	0	0	0	813	45	163	0	0	0	0	11_14_22_14_24_31	Methylbenzoate	Control-Breath	Deodorant	NA	NA	NA	['Olfactometer2', 'Olfactometer3', 'Olfactometer1']	[45.0, 163.0, 813.0]	[9.344974517822266, 0.4527420997619629, 1.730299949645996]	0	1	14	0.1	0.1	0.5
Bello	Edgar	20	3000	45	25	1	AFC	Yes	No	NA	0.8	0.8	0.8	Yes	4	Yes	NA	Olfactometer2	Olfactometer2	8.0794317722	0	2	0	0	0	0	0	3085	0	0	0	0	Olfactometer2	11_14_22_14_25_09	Deodorant	Human scent	Methylbenzoate	NA	NA	NA	['Olfactometer2', 'Olfactometer2']	[84.0, 3001.0]	[4.550313472747803, 3.529118299484253]	1	0	15	0.1	0.1	0.5
Bello	Edgar	20	3000	45	25	1	AFC	Yes	No	NA	0.8	0.8	0.8	Yes	4	Yes	NA	Olfactometer2	Olfactometer2	15.170323849	0	2	0	0	0	0	0	3053	0	0	0	0	Olfactometer2	11_14_22_14_25_54	Deodorant	Human scent	Methylbenzoate	NA	NA	NA	['Olfactometer2', 'Olfactometer2']	[52.0, 3001.0]	[11.510193824768066, 3.660130023956299]	1	0	16	0.1	0.1	0.5
Bello	Edgar	20	3000	45	25	1	AFC	Yes	No	NA	0.8	0.8	0.8	Yes	4	Yes	NA	Olfactometer1	All Clear	0	1	1	1	0	0	0	439	98	272	0	0	0	0	11_14_22_14_26_33	Control-Breath	Soup	Gloves	NA	NA	NA	['Olfactometer2', 'Olfactometer3', 'Olfactometer1']	[98.0, 272.0, 439.0]	[2.055973529815674, 0.5692346096038818, 1.0881657600402832]	0	1	17	0.1	0.1	0.5
Bello	Edgar	20	3000	45	25	1	AFC	Yes	No	NA	0.8	0.8	0.8	Yes	4	Yes	NA	Olfactometer1	Olfactometer1	7.8851504326	1	1	1	0	0	0	3001	9	393	0	0	0	Olfactometer1	11_14_22_14_27_10	Human scent	Blank box	Gloves	NA	NA	NA	['Olfactometer3', 'Olfactometer2', 'Olfactometer1']	[393.0, 9.0, 3001.0]	[4.232155799865723, 0.4587430953979492, 3.194251537322998]	1	0	18	0.1	0.1	0.5
Bello	Edgar	20	3000	45	25	1	AFC	Yes	No	NA	0.8	0.8	0.8	Yes	4	Yes	NA	Olfactometer3	Olfactometer3	5.204031229	0	0	1	0	0	0	0	0	3001	0	0	0	Olfactometer3	11_14_22_14_27_45	Methylbenzoate	Methylbenzoate	Human scent	NA	NA	NA	['Olfactometer3']	[3001.0]	[5.203840970993042]	1	0	19	0.1	0.1	0.5
Bello	Edgar	20	3000	45	25	1	AFC	Yes	No	NA	0.8	0.8	0.8	Yes	4	Yes	NA	Olfactometer1	Olfactometer1	18.38580513	1	2	1	0	0	0	3001	82	218	0	0	0	Olfactometer1	11_14_22_14_28_33	Human scent	Blank box	Gloves	NA	NA	NA	['Olfactometer2', 'Olfactometer3', 'Olfactometer2', 'Olfactometer1']	[57.0, 218.0, 25.0, 3001.0]	[14.134530067443848, 0.5131032466888428, 0.533048152923584, 3.204989433288574]	0	0	20	0.1	0.1	0.5
Bello	Edgar	20	3000	45	26	1	AFC	Yes	No	NA	0.8	0.8	0.8	Yes	4	Yes	NA	Olfactometer3	Olfactometer3	16.294665575	0	0	1	0	0	0	0	0	3002	0	0	0	Olfactometer3	11_15_22_13_20_41	Blank box	Soup	Human scent	NA	NA	NA	['Olfactometer3']	[3002.0]	[16.294665575027466]	1	0	1	0.1	0.1	0.5
Bello	Edgar	20	3000	45	26	1	AFC	Yes	No	NA	0.8	0.8	0.8	Yes	4	Yes	NA	Olfactometer1	Olfactometer1	6.2128798962	1	1	2	0	0	0	3001	47	288	0	0	0	Olfactometer1	11_15_22_13_21_16	Human scent	Blank box	Soup	NA	NA	NA	['Olfactometer3', 'Olfactometer3', 'Olfactometer2', 'Olfactometer1']	[280.0, 8.0, 47.0, 3001.0]	[2.4408748149871826, 0.15577149391174316, 0.16303730010986328, 3.4531962871551514]	1	0	2	0.1	0.1	0.5
Bello	Edgar	20	3000	45	26	1	AFC	Yes	No	NA	0.8	0.8	0.8	Yes	4	Yes	NA	Olfactometer2	Olfactometer2	18.325227022	0	2	0	0	0	0	0	3051	0	0	0	0	Olfactometer2	11_15_22_13_22_04	Soup	Human scent	Methylbenzoate	NA	NA	NA	['Olfactometer2', 'Olfactometer2']	[50.0, 3001.0]	[14.540504932403564, 3.784722089767456]	1	0	3	0.1	0.1	0.5
Bello	Edgar	20	3000	45	26	1	AFC	Yes	No	NA	0.8	0.8	0.8	Yes	4	Yes	NA	blank	All Clear	0	1	1	1	0	0	0	468	96	282	0	0	0	0	11_15_22_13_22_44	Gloves	Deodorant	Deodorant	NA	NA	NA	['Olfactometer2', 'Olfactometer3', 'Olfactometer1']	[96.0, 282.0, 468.0]	[3.151345729827881, 0.5212924480438232, 1.2495672702789307]	1	0	4	0.1	0.1	0.5
Bello	Edgar	20	3000	45	26	1	AFC	Yes	No	NA	0.8	0.8	0.8	Yes	4	Yes	NA	Olfactometer1	Olfactometer1	6.5143303871	1	0	1	0	0	0	3001	0	296	0	0	0	Olfactometer1	11_15_22_13_23_19	Human scent	Deodorant	Blank box	NA	NA	NA	['Olfactometer3', 'Olfactometer1']	[296.0, 3001.0]	[2.80403470993042, 3.7102956771850586]	1	0	5	0.1	0.1	0.5
Bello	Edgar	20	3000	45	26	1	AFC	Yes	No	NA	0.8	0.8	0.8	Yes	4	Yes	NA	Olfactometer2	Olfactometer2	7.930753231	0	2	1	0	0	0	0	3069	291	0	0	0	Olfactometer2	11_15_22_13_23_56	Blank box	Human scent	Soup	NA	NA	NA	['Olfactometer3', 'Olfactometer2', 'Olfactometer2']	[291.0, 68.0, 3001.0]	[3.8563289642333984, 0.32250165939331055, 3.751922607421875]	1	0	6	0.1	0.1	0.5
Bello	Edgar	20	3000	45	26	1	AFC	Yes	No	NA	0.8	0.8	0.8	Yes	4	Yes	NA	Olfactometer3	All Clear	0	2	3	1	0	0	0	447	165	272	0	0	0	0	11_15_22_13_25_02	Soup	Gloves	Hair	NA	NA	NA	['Olfactometer2', 'Olfactometer1', 'Olfactometer2', 'Olfactometer1', 'Olfactometer2', 'Olfactometer3']	[70.0, 445.0, 73.0, 2.0, 22.0, 272.0]	[3.2670605182647705, 0.6370701789855957, 4.7072319984436035, 11.047345399856567, 0.025642871856689453, 11.55752682685852]	0	1	7	0.1	0.1	0.5
Bello	Edgar	20	3000	45	26	1	AFC	Yes	No	NA	0.8	0.8	0.8	Yes	4	Yes	NA	blank	All Clear	0	1	1	1	0	0	0	468	20	371	0	0	0	0	11_15_22_13_25_41	Methylbenzoate	Blank box	Gloves	NA	NA	NA	['Olfactometer3', 'Olfactometer2', 'Olfactometer1']	[371.0, 20.0, 468.0]	[3.024299383163452, 0.5046689510345459, 0.6034934520721436]	1	0	8	0.1	0.1	0.5
Bello	Edgar	20	3000	45	26	1	AFC	Yes	No	NA	0.8	0.8	0.8	Yes	4	Yes	NA	Olfactometer2	All Clear	0	1	1	1	0	0	0	29	45	227	0	0	0	0	11_15_22_13_26_23	Methylbenzoate	Hair	Methylbenzoate	NA	NA	NA	['Olfactometer3', 'Olfactometer1', 'Olfactometer2']	[227.0, 29.0, 45.0]	[2.568199396133423, 0.8734946250915527, 4.5812156200408936]	0	1	9	0.1	0.1	0.5
Bello	Edgar	20	3000	45	26	1	AFC	Yes	No	NA	0.8	0.8	0.8	Yes	4	Yes	NA	Olfactometer1	Olfactometer1	9.8153390884	1	1	1	0	0	0	3002	99	654	0	0	0	Olfactometer1	11_15_22_13_27_01	Human scent	Blank box	Deodorant	NA	NA	NA	['Olfactometer3', 'Olfactometer2', 'Olfactometer1']	[654.0, 99.0, 3002.0]	[5.924880266189575, 0.3871603012084961, 3.50329852104187]	0	0	10	0.1	0.1	0.5
Bello	Edgar	20	3000	45	26	1	AFC	Yes	No	NA	0.8	0.8	0.8	Yes	4	Yes	NA	Olfactometer1	Olfactometer1	8.1904416084	2	2	1	0	0	0	3167	154	311	0	0	0	Olfactometer1	11_15_22_13_27_38	Human scent	Soup	Methylbenzoate	NA	NA	NA	['Olfactometer3', 'Olfactometer2', 'Olfactometer2', 'Olfactometer1', 'Olfactometer1']	[311.0, 120.0, 34.0, 166.0, 3001.0]	[3.8845911026000977, 0.5013153553009033, 0.11596846580505371, 0.4168548583984375, 3.271711826324463]	1	0	11	0.1	0.1	0.5
Bello	Edgar	20	3000	45	26	1	AFC	Yes	No	NA	0.8	0.8	0.8	Yes	4	Yes	NA	Olfactometer1	Olfactometer1	6.7384214401	1	1	1	0	0	0	3001	43	420	0	0	0	Olfactometer1	11_15_22_13_28_14	Human scent	Methylbenzoate	Deodorant	NA	NA	NA	['Olfactometer3', 'Olfactometer2', 'Olfactometer1']	[420.0, 43.0, 3001.0]	[2.962705135345459, 0.31888747215270996, 3.4568288326263428]	1	0	12	0.1	0.1	0.5
Bello	Edgar	20	3000	45	26	1	AFC	Yes	No	NA	0.8	0.8	0.8	Yes	4	Yes	NA	Olfactometer2	Olfactometer2	6.9075410366	0	1	1	0	0	0	0	3001	260	0	0	0	Olfactometer2	11_15_22_13_28_50	Soup	Human scent	Blank box	NA	NA	NA	['Olfactometer3', 'Olfactometer2']	[260.0, 3001.0]	[3.5530178546905518, 3.354523181915283]	1	0	13	0.1	0.1	0.5
Bello	Edgar	20	3000	45	26	1	AFC	Yes	No	NA	0.8	0.8	0.8	Yes	4	Yes	NA	Olfactometer1	All Clear	0	1	1	2	0	0	0	464	96	379	0	0	0	0	11_15_22_13_29_28	Hair	Gloves	Gloves	NA	NA	NA	['Olfactometer3', 'Olfactometer2', 'Olfactometer1', 'Olfactometer3']	[246.0, 96.0, 464.0, 133.0]	[2.2915236949920654, 0.3722681999206543, 0.7879946231842041, 0.727747917175293]	0	1	14	0.1	0.1	0.5
Bello	Edgar	20	3000	45	26	1	AFC	Yes	No	NA	0.8	0.8	0.8	Yes	4	Yes	NA	blank	All Clear	0	1	1	1	0	0	0	407	82	211	0	0	0	0	11_15_22_13_30_06	Soup	Blank box	Gloves	NA	NA	NA	['Olfactometer3', 'Olfactometer2', 'Olfactometer1']	[211.0, 82.0, 407.0]	[2.790519952774048, 0.39090681076049805, 0.7716813087463379]	0	0	15	0.1	0.1	0.5
Bello	Edgar	20	3000	45	26	1	AFC	Yes	No	NA	0.8	0.8	0.8	Yes	4	Yes	NA	blank	All Clear	0	1	2	1	0	0	0	499	130	471	0	0	0	0	11_15_22_13_30_48	Blank box	Deodorant	Gloves	NA	NA	NA	['Olfactometer3', 'Olfactometer2', 'Olfactometer1', 'Olfactometer2']	[471.0, 72.0, 499.0, 58.0]	[4.697917222976685, 0.2568936347961426, 0.8486075401306152, 0.35448360443115234]	1	0	16	0.1	0.1	0.5
Bello	Edgar	20	3000	45	26	1	AFC	Yes	No	NA	0.8	0.8	0.8	Yes	4	Yes	NA	Olfactometer2	All Clear	0	2	4	2	0	0	0	604	800	867	0	0	0	0	11_15_22_13_31_56	Methylbenzoate	Hair	Soup	NA	NA	NA	['Olfactometer3', 'Olfactometer1', 'Olfactometer1', 'Olfactometer2', 'Olfactometer2', 'Olfactometer2', 'Olfactometer2', 'Olfactometer3']	[340.0, 275.0, 329.0, 205.0, 543.0, 40.0, 12.0, 527.0]	[9.862168788909912, 1.0537621974945068, 1.319455862045288, 17.73053240776062, 3.58854341506958, 0.3887810707092285, 0.0625460147857666, 0.6704895496368408]	0	1	17	0.1	0.1	0.5
Bello	Edgar	20	3000	45	26	1	AFC	Yes	No	NA	0.8	0.8	0.8	Yes	4	Yes	NA	Olfactometer3	Olfactometer3	5.1269981861	0	0	1	0	0	0	0	0	3001	0	0	0	Olfactometer3	11_15_22_13_32_29	Methylbenzoate	Soup	Human scent	NA	NA	NA	['Olfactometer3']	[3001.0]	[5.12699818611145]	0	0	18	0.1	0.1	0.5
Bello	Edgar	20	3000	45	26	1	AFC	Yes	No	NA	0.8	0.8	0.8	Yes	4	Yes	NA	Olfactometer3	Olfactometer3	6.1320049763	0	0	2	0	0	0	0	0	3123	0	0	0	Olfactometer3	11_15_22_13_33_05	Deodorant	Soup	Human scent	NA	NA	NA	['Olfactometer3', 'Olfactometer3']	[122.0, 3001.0]	[3.023327350616455, 3.108677625656128]	1	0	19	0.1	0.1	0.5
Bello	Edgar	20	3000	45	26	1	AFC	Yes	No	NA	0.8	0.8	0.8	Yes	4	Yes	NA	Olfactometer2	Olfactometer2	7.5169503689	0	2	1	0	0	0	0	3040	270	0	0	0	Olfactometer2	11_15_22_13_33_41	Blank box	Human scent	Deodorant	NA	NA	NA	['Olfactometer3', 'Olfactometer2', 'Olfactometer2']	[270.0, 38.0, 3002.0]	[3.3163094520568848, 0.3219320774078369, 3.878708839416504]	1	0	20	0.1	0.1	0.5
Bello	Edgar	20	3000	45	27	1	AFC	Yes	No	NA	0.8	0.8	0.8	Yes	4	Yes	NA	Olfactometer3	Olfactometer3	5.3777766228	0	0	1	0	0	0	0	0	3002	0	0	0	Olfactometer3	11_21_22_08_17_12	Methylbenzoate	Methylbenzoate	Human scent	NA	NA	NA	['Olfactometer3']	[3002.0]	[5.377776622772217]	0	0	1	0.1	0.1	0.5
Bello	Edgar	20	3000	45	27	1	AFC	Yes	No	NA	0.8	0.8	0.8	Yes	4	Yes	NA	blank	All Clear	0	1	1	1	0	0	0	382	218	253	0	0	0	0	11_21_22_08_17_51	Methylbenzoate	Deodorant	Gloves	NA	NA	NA	['Olfactometer2', 'Olfactometer3', 'Olfactometer1']	[218.0, 253.0, 382.0]	[2.8171896934509277, 0.4412815570831299, 1.0191915035247803]	0	0	2	0.1	0.1	0.5
Bello	Edgar	20	3000	45	27	1	AFC	Yes	No	NA	0.8	0.8	0.8	Yes	4	Yes	NA	Olfactometer1	Olfactometer1	8.0883460045	1	1	1	0	0	0	3001	83	312	0	0	0	Olfactometer1	11_21_22_08_18_28	Human scent	Blank box	Methylbenzoate	NA	NA	NA	['Olfactometer2', 'Olfactometer3', 'Olfactometer1']	[83.0, 312.0, 3001.0]	[3.7784061431884766, 0.5672993659973145, 3.742640495300293]	1	0	3	0.1	0.1	0.5
Bello	Edgar	20	3000	45	27	1	AFC	Yes	No	NA	0.8	0.8	0.8	Yes	4	Yes	NA	Olfactometer1	Olfactometer1	6.6123728752	1	1	1	0	0	0	3001	64	252	0	0	0	Olfactometer1	11_21_22_08_19_02	Human scent	Blank box	Soup	NA	NA	NA	['Olfactometer3', 'Olfactometer2', 'Olfactometer1']	[252.0, 64.0, 3001.0]	[2.8892526626586914, 0.2837083339691162, 3.4394118785858154]	0	0	4	0.1	0.1	0.5
Bello	Edgar	20	3000	45	27	1	AFC	Yes	No	NA	0.8	0.8	0.8	Yes	4	Yes	NA	Olfactometer2	All Clear	0	1	1	1	0	0	0	468	241	128	0	0	0	0	11_21_22_08_19_43	Methylbenzoate	2-h Direct extraction	Methylbenzoate	NA	NA	NA	['Olfactometer2', 'Olfactometer3', 'Olfactometer1']	[241.0, 128.0, 468.0]	[5.468816757202148, 0.5330843925476074, 1.072265386581421]	0	1	5	0.1	0.1	0.5
Bello	Edgar	20	3000	45	27	1	AFC	Yes	No	NA	0.8	0.8	0.8	Yes	4	Yes	NA	Olfactometer2	Olfactometer2	7.6005620956	0	2	1	0	0	0	0	3011	330	0	0	0	Olfactometer2	11_21_22_08_20_20	Gloves	Human scent	Gloves	NA	NA	NA	['Olfactometer3', 'Olfactometer2', 'Olfactometer2']	[330.0, 10.0, 3001.0]	[3.5701496601104736, 0.27310800552368164, 3.7573044300079346]	1	0	6	0.1	0.1	0.5
Bello	Edgar	20	3000	45	27	1	AFC	Yes	No	NA	0.8	0.8	0.8	Yes	4	Yes	NA	blank	All Clear	0	2	1	1	0	0	0	813	127	137	0	0	0	0	11_21_22_08_21_06	Methylbenzoate	Gloves	Gloves	NA	NA	NA	['Olfactometer2', 'Olfactometer1', 'Olfactometer3', 'Olfactometer1']	[127.0, 392.0, 137.0, 421.0]	[5.251655340194702, 0.5604863166809082, 3.506927013397217, 1.121899127960205]	1	0	7	0.1	0.1	0.5
Bello	Edgar	20	3000	45	27	1	AFC	Yes	No	NA	0.8	0.8	0.8	Yes	4	Yes	NA	Olfactometer3	All Clear	0	1	2	1	0	0	0	387	101	327	0	0	0	0	11_21_22_08_21_44	Gloves	Gloves	2-h Direct extraction	NA	NA	NA	['Olfactometer2', 'Olfactometer3', 'Olfactometer2', 'Olfactometer1']	[94.0, 327.0, 7.0, 387.0]	[2.515855550765991, 0.7418491840362549, 0.4795360565185547, 0.6708478927612305]	0	1	8	0.1	0.1	0.5
Bello	Edgar	20	3000	45	27	1	AFC	Yes	No	NA	0.8	0.8	0.8	Yes	4	Yes	NA	Olfactometer1	Olfactometer1	8.7740581036	1	1	1	0	0	0	3001	254	31	0	0	0	Olfactometer1	11_21_22_08_22_23	Human scent	Methylbenzoate	Soup	NA	NA	NA	['Olfactometer3', 'Olfactometer2', 'Olfactometer1']	[31.0, 254.0, 3001.0]	[4.860771179199219, 0.5188019275665283, 3.3944849967956543]	1	0	9	0.1	0.1	0.5
Bello	Edgar	20	3000	45	27	1	AFC	Yes	No	NA	0.8	0.8	0.8	Yes	4	Yes	NA	Olfactometer2	Olfactometer2	6.1170346737	0	1	0	0	0	0	0	3003	0	0	0	0	Olfactometer2	11_21_22_08_22_57	Soup	Human scent	Deodorant	NA	NA	NA	['Olfactometer2']	[3003.0]	[6.117034673690796]	0	0	10	0.1	0.1	0.5
Bello	Edgar	20	3000	45	27	1	AFC	Yes	No	NA	0.8	0.8	0.8	Yes	4	Yes	NA	Olfactometer1	Olfactometer1	6.5051429272	1	1	1	0	0	0	3001	190	267	0	0	0	Olfactometer1	11_21_22_08_23_32	Human scent	Methylbenzoate	Blank box	NA	NA	NA	['Olfactometer2', 'Olfactometer3', 'Olfactometer1']	[190.0, 267.0, 3001.0]	[2.315000534057617, 0.5563578605651855, 3.633784532546997]	1	0	11	0.1	0.1	0.5
Bello	Edgar	20	3000	45	27	1	AFC	Yes	No	NA	0.8	0.8	0.8	Yes	4	Yes	NA	blank	All Clear	0	1	2	1	0	0	0	455	86	296	0	0	0	0	11_21_22_08_24_11	Blank box	Deodorant	Methylbenzoate	NA	NA	NA	['Olfactometer2', 'Olfactometer3', 'Olfactometer2', 'Olfactometer1']	[45.0, 296.0, 41.0, 455.0]	[2.0622947216033936, 0.5551531314849854, 0.5564384460449219, 0.5913965702056885]	1	0	12	0.1	0.1	0.5
Bello	Edgar	20	3000	45	27	1	AFC	Yes	No	NA	0.8	0.8	0.8	Yes	4	Yes	NA	Olfactometer2	All Clear	0	4	1	2	0	0	0	401	18	359	0	0	0	0	11_21_22_08_24_51	Soup	2-h Direct extraction	Soup	NA	NA	NA	['Olfactometer3', 'Olfactometer2', 'Olfactometer1', 'Olfactometer1', 'Olfactometer1', 'Olfactometer1', 'Olfactometer3']	[224.0, 18.0, 342.0, 50.0, 7.0, 2.0, 135.0]	[3.945694923400879, 0.4527161121368408, 0.48616886138916016, 0.23196673393249512, 0.18510127067565918, 0.0, 0.5929319858551025]	0	1	13	0.1	0.1	0.5
Bello	Edgar	20	3000	45	27	1	AFC	Yes	No	NA	0.8	0.8	0.8	Yes	4	Yes	NA	Olfactometer1	Olfactometer1	12.159528255	1	1	1	0	0	0	3001	92	268	0	0	0	Olfactometer1	11_21_22_08_25_33	Human scent	Soup	Gloves	NA	NA	NA	['Olfactometer2', 'Olfactometer3', 'Olfactometer1']	[92.0, 268.0, 3001.0]	[7.897983074188232, 0.505073070526123, 3.7563390731811523]	1	0	14	0.1	0.1	0.5
Bello	Edgar	20	3000	45	27	1	AFC	Yes	No	NA	0.8	0.8	0.8	Yes	4	Yes	NA	Olfactometer2	All Clear	0	2	2	1	0	0	0	440	235	174	0	0	0	0	11_21_22_08_26_12	Methylbenzoate	2-h Direct extraction	Blank box	NA	NA	NA	['Olfactometer2', 'Olfactometer3', 'Olfactometer2', 'Olfactometer1', 'Olfactometer1']	[226.0, 174.0, 9.0, 392.0, 48.0]	[3.462759017944336, 0.5064001083374023, 0.24724960327148438, 0.718010663986206, 0.05351376533508301]	0	1	15	0.1	0.1	0.5
Bello	Edgar	20	3000	45	27	1	AFC	Yes	No	NA	0.8	0.8	0.8	Yes	4	Yes	NA	Olfactometer1	Olfactometer1	24.901322365	1	1	2	0	0	0	3001	131	1722	0	0	0	Olfactometer1	11_21_22_08_27_07	Human scent	Deodorant	Gloves	NA	NA	NA	['Olfactometer2', 'Olfactometer3', 'Olfactometer3', 'Olfactometer1']	[131.0, 858.0, 864.0, 3001.0]	[15.304495334625244, 1.0523431301116943, 1.256260633468628, 7.2882232666015625]	1	0	16	0.1	0.1	0.5
Bello	Edgar	20	3000	45	27	1	AFC	Yes	No	NA	0.8	0.8	0.8	Yes	4	Yes	NA	Olfactometer3	Olfactometer3	9.7528021336	0	0	4	0	0	0	0	0	3144	0	0	0	Olfactometer3	11_21_22_08_27_46	Soup	Methylbenzoate	Human scent	NA	NA	NA	['Olfactometer3', 'Olfactometer3', 'Olfactometer3', 'Olfactometer3']	[64.0, 48.0, 31.0, 3001.0]	[2.7964634895324707, 1.1069042682647705, 0.23830437660217285, 5.611129999160767]	1	0	17	0.1	0.1	0.5
Bello	Edgar	20	3000	45	27	1	AFC	Yes	No	NA	0.8	0.8	0.8	Yes	4	Yes	NA	blank	All Clear	0	1	1	1	0	0	0	386	247	233	0	0	0	0	11_21_22_08_28_26	Gloves	Gloves	Gloves	NA	NA	NA	['Olfactometer2', 'Olfactometer3', 'Olfactometer1']	[247.0, 233.0, 386.0]	[3.110746383666992, 0.5036072731018066, 1.0181519985198975]	1	0	18	0.1	0.1	0.5
Bello	Edgar	20	3000	45	27	1	AFC	Yes	No	NA	0.8	0.8	0.8	Yes	4	Yes	NA	Olfactometer3	Olfactometer3	12.001371384	0	0	1	0	0	0	0	0	3001	0	0	0	Olfactometer3	11_21_22_08_29_07	Soup	Blank box	Human scent	NA	NA	NA	['Olfactometer3']	[3001.0]	[12.001371383666992]	1	0	19	0.1	0.1	0.5
Bello	Edgar	20	3000	45	27	1	AFC	Yes	No	NA	0.8	0.8	0.8	Yes	4	Yes	NA	Olfactometer2	Olfactometer2	6.6325294971	0	1	0	0	0	0	0	3001	0	0	0	0	Olfactometer2	11_21_22_08_29_42	Soup	Human scent	Deodorant	NA	NA	NA	['Olfactometer2']	[3001.0]	[6.6325294971466064]	0	0	20	0.1	0.1	0.5
Bello	Edgar	20	3000	45	28	1	AFC	Yes	No	NA	0.8	0.8	0.8	Yes	4	Yes	NA	blank	timeout	0	2	1	2	0	0	0	401	243	441	0	0	0	0	11_21_22_13_41_13	Deodorant	Blank box	Soup	NA	NA	NA	['Olfactometer3', 'Olfactometer3', 'Olfactometer1', 'Olfactometer2', 'Olfactometer1']	[294.0, 147.0, 97.0, 243.0, 304.0]	[27.897655725479126, 4.1297523975372314, 3.6661555767059326, 2.9976890087127686, 2.282050371170044]	1	0	1	0.1	0.1	0.5
Bello	Edgar	20	3000	45	28	1	AFC	Yes	No	NA	0.8	0.8	0.8	Yes	4	Yes	NA	blank	All Clear	0	1	2	2	0	0	0	683	227	283	0	0	0	0	11_21_22_13_42_03	Methylbenzoate	Deodorant	Soup	NA	NA	NA	['Olfactometer3', 'Olfactometer2', 'Olfactometer1', 'Olfactometer2', 'Olfactometer3']	[193.0, 191.0, 683.0, 36.0, 90.0]	[13.524659395217896, 0.5080080032348633, 0.9554593563079834, 0.30083751678466797, 0.48557114601135254]	0	0	2	0.1	0.1	0.5
Bello	Edgar	20	3000	45	28	1	AFC	Yes	No	NA	0.8	0.8	0.8	Yes	4	Yes	NA	Olfactometer3	Olfactometer3	5.3818218708	0	0	1	0	0	0	0	0	3002	0	0	0	Olfactometer3	11_21_22_13_42_38	Gloves	Gloves	Human scent	NA	NA	NA	['Olfactometer3']	[3002.0]	[5.381821870803833]	1	0	3	0.1	0.1	0.5
Bello	Edgar	20	3000	45	28	1	AFC	Yes	No	NA	0.8	0.8	0.8	Yes	4	Yes	NA	Olfactometer1	Olfactometer1	6.7392416	1	0	1	0	0	0	3001	0	171	0	0	0	Olfactometer1	11_21_22_13_43_12	Human scent	Soup	Deodorant	NA	NA	NA	['Olfactometer3', 'Olfactometer1']	[171.0, 3001.0]	[3.0141701698303223, 3.725071430206299]	0	0	4	0.1	0.1	0.5
Bello	Edgar	20	3000	45	28	1	AFC	Yes	No	NA	0.8	0.8	0.8	Yes	4	Yes	NA	Olfactometer1	All Clear	0	1	1	1	0	0	0	718	214	260	0	0	0	0	11_21_22_13_44_06	Control-SOC	Gloves	Blank box	NA	NA	NA	['Olfactometer3', 'Olfactometer1', 'Olfactometer2']	[260.0, 718.0, 214.0]	[2.874176263809204, 1.3376131057739258, 15.520593881607056]	0	1	5	0.1	0.1	0.5
Bello	Edgar	20	3000	45	28	1	AFC	Yes	No	NA	0.8	0.8	0.8	Yes	4	Yes	NA	Olfactometer3	All Clear	0	2	2	3	0	0	0	588	42	414	0	0	0	0	11_21_22_13_44_55	Blank box	Soup	Control-SOC	NA	NA	NA	['Olfactometer3', 'Olfactometer1', 'Olfactometer1', 'Olfactometer2', 'Olfactometer3', 'Olfactometer3', 'Olfactometer2']	[314.0, 540.0, 48.0, 27.0, 93.0, 7.0, 15.0]	[2.879666566848755, 1.1745870113372803, 4.220290899276733, 4.316774606704712, 0.5212037563323975, 0.29923343658447266, 1.0143468379974365]	0	1	6	0.1	0.1	0.5
Bello	Edgar	20	3000	45	28	1	AFC	Yes	No	NA	0.8	0.8	0.8	Yes	4	Yes	NA	Olfactometer1	Olfactometer1	8.3442146778	1	1	1	0	0	0	3001	48	199	0	0	0	Olfactometer1	11_21_22_13_45_33	Human scent	Blank box	Soup	NA	NA	NA	['Olfactometer3', 'Olfactometer2', 'Olfactometer1']	[199.0, 48.0, 3001.0]	[4.453075647354126, 0.3194124698638916, 3.5717265605926514]	1	0	7	0.1	0.1	0.5
Bello	Edgar	20	3000	45	28	1	AFC	Yes	No	NA	0.8	0.8	0.8	Yes	4	Yes	NA	Olfactometer3	Olfactometer3	9.004502058	0	0	1	0	0	0	0	0	3003	0	0	0	Olfactometer3	11_21_22_13_46_11	Methylbenzoate	Gloves	Human scent	NA	NA	NA	['Olfactometer3']	[3003.0]	[9.004502058029175]	1	0	8	0.1	0.1	0.5
Bello	Edgar	20	3000	45	28	1	AFC	Yes	No	NA	0.8	0.8	0.8	Yes	4	Yes	NA	Olfactometer2	Olfactometer2	3.9338746071	0	2	1	0	0	0	0	3079	245	0	0	0	Olfactometer2	11_21_22_13_46_43	Gloves	Human scent	Methylbenzoate	NA	NA	NA	['Olfactometer3', 'Olfactometer2', 'Olfactometer2']	[245.0, 78.0, 3001.0]	[0.01012110710144043, 0.2999715805053711, 3.62378191947937]	0	0	9	0.1	0.1	0.5
Bello	Edgar	20	3000	45	28	1	AFC	Yes	No	NA	0.8	0.8	0.8	Yes	4	Yes	NA	Olfactometer2	Olfactometer2	9.7444870472	0	1	1	0	0	0	0	3001	335	0	0	0	Olfactometer2	11_21_22_13_47_20	Blank box	Human scent	Methylbenzoate	NA	NA	NA	['Olfactometer3', 'Olfactometer2']	[335.0, 3001.0]	[6.375649690628052, 3.36370849609375]	0	0	10	0.1	0.1	0.5
Bello	Edgar	20	3000	45	28	1	AFC	Yes	No	NA	0.8	0.8	0.8	Yes	4	Yes	NA	Olfactometer1	All Clear	0	1	1	1	0	0	0	649	54	256	0	0	0	0	11_21_22_13_47_58	Control-SOC	Soup	Blank box	NA	NA	NA	['Olfactometer3', 'Olfactometer2', 'Olfactometer1']	[256.0, 54.0, 649.0]	[2.6787452697753906, 0.3199191093444824, 0.9561014175415039]	0	1	11	0.1	0.1	0.5
Bello	Edgar	20	3000	45	28	1	AFC	Yes	No	NA	0.8	0.8	0.8	Yes	4	Yes	NA	Olfactometer3	All Clear	0	1	2	1	0	0	0	528	263	155	0	0	0	0	11_21_22_13_48_42	Gloves	Methylbenzoate	Control-SOC	NA	NA	NA	['Olfactometer2', 'Olfactometer3', 'Olfactometer2', 'Olfactometer1']	[70.0, 155.0, 193.0, 528.0]	[7.543869972229004, 0.4023871421813965, 0.6549818515777588, 0.8340404033660889]	0	1	12	0.1	0.1	0.5
Bello	Edgar	20	3000	45	28	1	AFC	Yes	No	NA	0.8	0.8	0.8	Yes	4	Yes	NA	Olfactometer3	Olfactometer3	6.1974327564	0	0	1	0	0	0	0	0	3001	0	0	0	Olfactometer3	11_21_22_13_49_17	Blank box	Gloves	Human scent	NA	NA	NA	['Olfactometer3']	[3001.0]	[6.19743275642395]	1	0	13	0.1	0.1	0.5
Bello	Edgar	20	3000	45	28	1	AFC	Yes	No	NA	0.8	0.8	0.8	Yes	4	Yes	NA	Olfactometer2	Olfactometer2	7.1025085449	0	1	0	0	0	0	0	3001	0	0	0	0	Olfactometer2	11_21_22_13_49_53	Deodorant	Human scent	Blank box	NA	NA	NA	['Olfactometer2']	[3001.0]	[7.102508544921875]	1	0	14	0.1	0.1	0.5
Bello	Edgar	20	3000	45	28	1	AFC	Yes	No	NA	0.8	0.8	0.8	Yes	4	Yes	NA	Olfactometer2	Olfactometer2	6.4220967293	0	2	0	0	0	0	0	3060	0	0	0	0	Olfactometer2	11_21_22_13_50_29	Deodorant	Human scent	Deodorant	NA	NA	NA	['Olfactometer2', 'Olfactometer2']	[59.0, 3001.0]	[2.9976611137390137, 3.424435615539551]	1	0	15	0.1	0.1	0.5
Bello	Edgar	20	3000	45	28	1	AFC	Yes	No	NA	0.8	0.8	0.8	Yes	4	Yes	NA	blank	All Clear	0	1	1	1	0	0	0	491	111	273	0	0	0	0	11_21_22_13_51_11	Gloves	Methylbenzoate	Soup	NA	NA	NA	['Olfactometer2', 'Olfactometer3', 'Olfactometer1']	[111.0, 273.0, 491.0]	[3.9905636310577393, 0.6383843421936035, 1.1300199031829834]	1	0	16	0.1	0.1	0.5
Bello	Edgar	20	3000	45	28	1	AFC	Yes	No	NA	0.8	0.8	0.8	Yes	4	Yes	NA	Olfactometer2	Olfactometer2	7.9285581112	0	2	1	0	0	0	0	3086	433	0	0	0	Olfactometer2	11_21_22_13_51_48	Blank box	Human scent	Soup	NA	NA	NA	['Olfactometer3', 'Olfactometer2', 'Olfactometer2']	[433.0, 85.0, 3001.0]	[3.866830587387085, 0.3200192451477051, 3.741708278656006]	1	0	17	0.1	0.1	0.5
Bello	Edgar	20	3000	45	28	1	AFC	Yes	No	NA	0.8	0.8	0.8	Yes	4	Yes	NA	Olfactometer1	Olfactometer1	7.0480332375	1	1	2	0	0	0	3001	86	281	0	0	0	Olfactometer1	11_21_22_13_52_23	Human scent	Blank box	Soup	NA	NA	NA	['Olfactometer3', 'Olfactometer3', 'Olfactometer2', 'Olfactometer1']	[248.0, 33.0, 86.0, 3001.0]	[3.2111074924468994, 0.21178078651428223, 0.17843151092529297, 3.446713447570801]	0	0	18	0.1	0.1	0.5
Bello	Edgar	20	3000	45	28	1	AFC	Yes	No	NA	0.8	0.8	0.8	Yes	4	Yes	NA	blank	All Clear	0	1	1	1	0	0	0	399	127	202	0	0	0	0	11_21_22_13_53_11	Blank box	Gloves	Soup	NA	NA	NA	['Olfactometer3', 'Olfactometer1', 'Olfactometer2']	[202.0, 399.0, 127.0]	[3.568434476852417, 1.1057014465332031, 8.075966358184814]	1	0	19	0.1	0.1	0.5
Bello	Edgar	20	3000	45	28	1	AFC	Yes	No	NA	0.8	0.8	0.8	Yes	4	Yes	NA	Olfactometer3	Olfactometer3	5.6496496201	0	0	1	0	0	0	0	0	3001	0	0	0	Olfactometer3	11_21_22_13_53_46	Methylbenzoate	Gloves	Human scent	NA	NA	NA	['Olfactometer3']	[3001.0]	[5.649649620056152]	1	0	20	0.1	0.1	0.5
Bello	Edgar	10	3000	45	29	1	AFC	Yes	No	NA	1	0	0	Yes	0	Yes	NA	Olfactometer1	All Clear	0	2	1	1	0	0	0	111	44	331	0	0	0	0	11_22_22_09_01_11	Human scent	Gloves	Soup	NA	NA	NA	['Olfactometer3', 'Olfactometer2', 'Olfactometer1', 'Olfactometer1']	[331.0, 44.0, 15.0, 96.0]	[3.1428561210632324, 0.39090561866760254, 0.2309410572052002, 0.18459272384643555]	0	0	1	0.1	0.1	0.5
Bello	Edgar	10	3000	45	29	1	AFC	Yes	No	NA	1	0	0	Yes	0	Yes	NA	Olfactometer3	All Clear	0	1	1	1	0	0	0	680	15	178	0	0	0	0	11_22_22_09_01_53		Gloves	Human scent	NA	NA	NA	['Olfactometer2', 'Olfactometer3', 'Olfactometer1']	[15.0, 178.0, 680.0]	[6.09437894821167, 0.25882458686828613, 1.3979814052581787]	0	0	2	0.1	0.1	0.5
Bello	Edgar	10	3000	45	29	1	AFC	Yes	No	NA	1	0	0	Yes	0	Yes	NA	Olfactometer2	All Clear	0	1	2	1	0	0	0	464	237	243	0	0	0	0	11_22_22_09_02_33		Human scent		NA	NA	NA	['Olfactometer2', 'Olfactometer3', 'Olfactometer2', 'Olfactometer1']	[214.0, 243.0, 23.0, 464.0]	[4.409755229949951, 0.5049583911895752, 0.48618102073669434, 0.6036179065704346]	0	0	3	0.1	0.1	0.5
Bello	Edgar	10	3000	45	29	1	AFC	Yes	No	NA	1	0	0	Yes	0	Yes	NA	Olfactometer2	All Clear	0	1	2	1	0	0	0	472	34	230	0	0	0	0	11_22_22_09_03_12		Human scent	Soup	NA	NA	NA	['Olfactometer3', 'Olfactometer2', 'Olfactometer2', 'Olfactometer1']	[230.0, 19.0, 15.0, 472.0]	[3.921943426132202, 0.20998644828796387, 0.0, 0.7809872627258301]	0	0	4	0.1	0.1	0.5
Bello	Edgar	10	3000	45	29	1	AFC	Yes	No	NA	1	0	0	Yes	0	Yes	NA	Olfactometer2	All Clear	0	1	2	1	0	0	0	481	58	238	0	0	0	0	11_22_22_09_03_53	Soup	Human scent	Deodorant	NA	NA	NA	['Olfactometer3', 'Olfactometer2', 'Olfactometer2', 'Olfactometer1']	[238.0, 22.0, 36.0, 481.0]	[5.771848201751709, 0.21877050399780273, 0.051306724548339844, 0.8357703685760498]	0	0	5	0.1	0.1	0.5
Bello	Edgar	10	3000	45	29	1	AFC	Yes	No	NA	1	0	0	Yes	0	Yes	NA	Olfactometer3	All Clear	0	1	2	2	0	0	0	368	517	540	0	0	0	0	11_22_22_09_04_33		Methylbenzoate	Human scent	NA	NA	NA	['Olfactometer3', 'Olfactometer2', 'Olfactometer1', 'Olfactometer2', 'Olfactometer3']	[349.0, 27.0, 368.0, 490.0, 191.0]	[3.015254259109497, 0.3333919048309326, 0.7178523540496826, 0.9028067588806152, 0.5286259651184082]	0	0	6	0.1	0.1	0.5
Bello	Edgar	10	3000	45	29	1	AFC	Yes	No	NA	1	0	0	Yes	0	Yes	NA	Olfactometer1	All Clear	0	1	1	1	0	0	0	475	122	255	0	0	0	0	11_22_22_09_05_16	Human scent	Deodorant		NA	NA	NA	['Olfactometer3', 'Olfactometer1', 'Olfactometer2']	[255.0, 475.0, 122.0]	[2.3436315059661865, 1.1057822704315186, 5.268136978149414]	0	0	7	0.1	0.1	0.5
Bello	Edgar	10	3000	45	29	1	AFC	Yes	No	NA	1	0	0	Yes	0	Yes	NA	Olfactometer2	All Clear	0	1	2	2	0	0	0	541	249	376	0	0	0	0	11_22_22_09_06_06	Deodorant	Human scent	Soup	NA	NA	NA	['Olfactometer3', 'Olfactometer1', 'Olfactometer2', 'Olfactometer2', 'Olfactometer3']	[224.0, 541.0, 142.0, 107.0, 152.0]	[2.7913334369659424, 1.1085309982299805, 10.835423469543457, 0.3861885070800781, 0.7713286876678467]	0	0	8	0.1	0.1	0.5
Bello	Edgar	10	3000	45	29	1	AFC	Yes	No	NA	1	0	0	Yes	0	Yes	NA	Olfactometer1	All Clear	0	1	3	1	0	0	0	459	29	226	0	0	0	0	11_22_22_09_06_43	Human scent	Methylbenzoate		NA	NA	NA	['Olfactometer3', 'Olfactometer2', 'Olfactometer2', 'Olfactometer2', 'Olfactometer1']	[226.0, 8.0, 2.0, 19.0, 459.0]	[2.082693338394165, 0.2726287841796875, 0.06249499320983887, 0.0, 0.7713921070098877]	0	0	9	0.1	0.1	0.5
Bello	Edgar	10	3000	45	29	1	AFC	Yes	No	NA	1	0	0	Yes	0	Yes	NA	Olfactometer3	All Clear	0	2	1	2	0	0	0	477	53	643	0	0	0	0	11_22_22_09_07_30	Gloves	Deodorant	Human scent	NA	NA	NA	['Olfactometer3', 'Olfactometer1', 'Olfactometer3', 'Olfactometer1', 'Olfactometer2']	[343.0, 307.0, 300.0, 170.0, 53.0]	[2.68735933303833, 0.876420259475708, 4.522135972976685, 0.7622792720794678, 4.5378577709198]	0	0	10	0.1	0.1	0.5
Bello	Edgar	20	3000	45	31	1	AFC	Yes	No	NA	0.8	0.8	0.8	Yes	4	Yes	NA	Olfactometer3	timeout	0	0	0	0	0	0	0	0	0	0	0	0	0	0	11_28_22_16_08_43	Deodorant	Soup	Human scent	NA	NA	NA	[]	[]	[]	1	0	1	0.1	0.1	0.5
Bello	Edgar	20	3000	45	31	1	AFC	Yes	No	NA	0.8	0.8	0.8	Yes	4	Yes	NA	Olfactometer2	All Clear	0	2	1	1	0	0	0	91	35	177	0	0	0	0	11_28_22_16_09_35	Gloves	Human No-Breath	Blank box	NA	NA	NA	['Olfactometer3', 'Olfactometer2', 'Olfactometer1', 'Olfactometer1']	[177.0, 35.0, 74.0, 17.0]	[17.046923398971558, 0.4071066379547119, 0.41703200340270996, 0.1806197166442871]	0	1	2	0.1	0.1	0.5
Bello	Edgar	20	3000	45	31	1	AFC	Yes	No	NA	0.8	0.8	0.8	Yes	4	Yes	NA	Olfactometer1	Olfactometer1	7.7125475407	1	0	1	0	0	0	3001	0	242	0	0	0	Olfactometer1	11_28_22_16_10_12	Human scent	Deodorant	Soup	NA	NA	NA	['Olfactometer3', 'Olfactometer1']	[242.0, 3001.0]	[3.98026180267334, 3.7307968139648438]	1	0	3	0.1	0.1	0.5
Bello	Edgar	20	3000	45	31	1	AFC	Yes	No	NA	0.8	0.8	0.8	Yes	4	Yes	NA	Olfactometer3	Olfactometer3	4.5506515503	0	0	1	0	0	0	0	0	3001	0	0	0	Olfactometer3	11_28_22_16_10_46	Blank box	Blank box	Human scent	NA	NA	NA	['Olfactometer3']	[3001.0]	[4.549655914306641]	1	0	4	0.1	0.1	0.5
Bello	Edgar	20	3000	45	31	1	AFC	Yes	No	NA	0.8	0.8	0.8	Yes	4	Yes	NA	Olfactometer2	All Clear	0	1	2	1	0	0	0	353	347	305	0	0	0	0	11_28_22_16_11_24	Blank box	Human No-Breath	Gloves	NA	NA	NA	['Olfactometer3', 'Olfactometer2', 'Olfactometer2', 'Olfactometer1']	[305.0, 181.0, 166.0, 353.0]	[2.8551833629608154, 0.4684774875640869, 0.41940927505493164, 0.6581156253814697]	0	1	5	0.1	0.1	0.5
Bello	Edgar	20	3000	45	31	1	AFC	Yes	No	NA	0.8	0.8	0.8	Yes	4	Yes	NA	Olfactometer1	Olfactometer1	7.9304733276	1	1	1	0	0	0	3001	79	324	0	0	0	Olfactometer1	11_28_22_16_12_00	Human scent	Methylbenzoate	Soup	NA	NA	NA	['Olfactometer3', 'Olfactometer2', 'Olfactometer1']	[324.0, 79.0, 3001.0]	[4.159899711608887, 0.33701443672180176, 3.432558059692383]	0	0	6	0.1	0.1	0.5
Bello	Edgar	20	3000	45	31	1	AFC	Yes	No	NA	0.8	0.8	0.8	Yes	4	Yes	NA	Olfactometer3	Olfactometer3	6.553227663	0	0	1	0	0	0	0	0	3001	0	0	0	Olfactometer3	11_28_22_16_12_35	Soup	Deodorant	Human scent	NA	NA	NA	['Olfactometer3']	[3001.0]	[6.552222728729248]	1	0	7	0.1	0.1	0.5
Bello	Edgar	20	3000	45	31	1	AFC	Yes	No	NA	0.8	0.8	0.8	Yes	4	Yes	NA	blank	All Clear	0	2	1	1	0	0	0	429	208	190	0	0	0	0	11_28_22_16_13_20	Gloves	Methylbenzoate	Methylbenzoate	NA	NA	NA	['Olfactometer3', 'Olfactometer1', 'Olfactometer2', 'Olfactometer1']	[190.0, 409.0, 208.0, 20.0]	[3.890268564224243, 1.001544713973999, 4.890266418457031, 0.9305112361907959]	0	0	8	0.1	0.1	0.5
Bello	Edgar	20	3000	45	31	1	AFC	Yes	No	NA	0.8	0.8	0.8	Yes	4	Yes	NA	Olfactometer1	All Clear	0	1	1	1	0	0	0	537	38	195	0	0	0	0	11_28_22_16_14_06	Human No-Breath	Deodorant	Deodorant	NA	NA	NA	['Olfactometer3', 'Olfactometer1', 'Olfactometer2']	[195.0, 537.0, 38.0]	[2.456613779067993, 1.1849806308746338, 8.662478923797607]	0	1	9	0.1	0.1	0.5
Bello	Edgar	20	3000	45	31	1	AFC	Yes	No	NA	0.8	0.8	0.8	Yes	4	Yes	NA	blank	All Clear	0	2	3	3	0	0	0	859	236	602	0	0	0	0	11_28_22_16_15_06	Blank box	Gloves	Gloves	NA	NA	NA	['Olfactometer3', 'Olfactometer1', 'Olfactometer2', 'Olfactometer3', 'Olfactometer2', 'Olfactometer1', 'Olfactometer2', 'Olfactometer3']	[269.0, 458.0, 185.0, 85.0, 40.0, 401.0, 11.0, 248.0]	[2.9565908908843994, 0.9959418773651123, 17.542954444885254, 0.45526862144470215, 0.4251091480255127, 0.7764906883239746, 0.30349278450012207, 0.7137744426727295]	1	0	10	0.1	0.1	0.5
Bello	Edgar	20	3000	45	31	1	AFC	Yes	No	NA	0.8	0.8	0.8	Yes	4	Yes	NA	Olfactometer2	Olfactometer2	6.7773239613	0	2	0	0	0	0	0	3995	0	0	0	0	Olfactometer2	11_28_22_16_15_41	Deodorant	Human scent	Blank box	NA	NA	NA	['Olfactometer2', 'Olfactometer2']	[994.0, 3001.0]	[3.598149061203003, 3.1781833171844482]	0	0	11	0.1	0.1	0.5
Bello	Edgar	20	3000	45	31	1	AFC	Yes	No	NA	0.8	0.8	0.8	Yes	4	Yes	NA	Olfactometer1	All Clear	0	1	2	1	0	0	0	559	283	393	0	0	0	0	11_28_22_16_16_27	Human No-Breath	Gloves	Methylbenzoate	NA	NA	NA	['Olfactometer3', 'Olfactometer2', 'Olfactometer2', 'Olfactometer1']	[393.0, 96.0, 187.0, 559.0]	[2.8407845497131348, 7.508787393569946, 0.8783807754516602, 0.9588713645935059]	0	1	12	0.1	0.1	0.5
Bello	Edgar	20	3000	45	31	1	AFC	Yes	No	NA	0.8	0.8	0.8	Yes	4	Yes	NA	blank	All Clear	0	1	1	1	0	0	0	430	20	189	0	0	0	0	11_28_22_16_17_05	Soup	Soup	Gloves	NA	NA	NA	['Olfactometer3', 'Olfactometer2', 'Olfactometer1']	[189.0, 20.0, 430.0]	[2.2414779663085938, 0.2741818428039551, 0.8368234634399414]	1	0	13	0.1	0.1	0.5
Bello	Edgar	20	3000	45	31	1	AFC	Yes	No	NA	0.8	0.8	0.8	Yes	4	Yes	NA	Olfactometer2	Olfactometer2	6.6694216728	0	1	2	0	0	0	0	3001	223	0	0	0	Olfactometer2	11_28_22_16_17_40	Methylbenzoate	Human scent	Gloves	NA	NA	NA	['Olfactometer3', 'Olfactometer3', 'Olfactometer2']	[203.0, 20.0, 3001.0]	[3.1783387660980225, 0.21626567840576172, 3.2748172283172607]	0	0	14	0.1	0.1	0.5
Bello	Edgar	20	3000	45	31	1	AFC	Yes	No	NA	0.8	0.8	0.8	Yes	4	Yes	NA	Olfactometer3	Olfactometer3	6.4118378162	0	1	1	0	0	0	0	189	3001	0	0	0	Olfactometer3	11_28_22_16_18_16	Gloves	Deodorant	Human scent	NA	NA	NA	['Olfactometer2', 'Olfactometer3']	[189.0, 3001.0]	[3.0620501041412354, 3.348886728286743]	1	0	15	0.1	0.1	0.5
Bello	Edgar	20	3000	45	31	1	AFC	Yes	No	NA	0.8	0.8	0.8	Yes	4	Yes	NA	Olfactometer1	Olfactometer1	6.2913672924	1	1	1	0	0	0	3001	4	229	0	0	0	Olfactometer1	11_28_22_16_18_51	Human scent	Soup	Blank box	NA	NA	NA	['Olfactometer3', 'Olfactometer2', 'Olfactometer1']	[229.0, 4.0, 3001.0]	[2.6354258060455322, 0.28117847442626953, 3.3737635612487793]	1	0	16	0.1	0.1	0.5
Bello	Edgar	20	3000	45	31	1	AFC	Yes	No	NA	0.8	0.8	0.8	Yes	4	Yes	NA	blank	All Clear	0	1	2	1	0	0	0	267	195	209	0	0	0	0	11_28_22_16_19_31	Methylbenzoate	Blank box	Gloves	NA	NA	NA	['Olfactometer3', 'Olfactometer2', 'Olfactometer1', 'Olfactometer2']	[209.0, 14.0, 267.0, 181.0]	[3.0103015899658203, 0.27836179733276367, 0.65749192237854, 0.5422506332397461]	1	0	17	0.1	0.1	0.5
Bello	Edgar	20	3000	45	31	1	AFC	Yes	No	NA	0.8	0.8	0.8	Yes	4	Yes	NA	Olfactometer2	Olfactometer2	17.25596118	1	1	2	0	0	0	412	3001	541	0	0	0	Olfactometer2	11_28_22_16_20_17	Gloves	Human scent	Soup	NA	NA	NA	['Olfactometer3', 'Olfactometer3', 'Olfactometer1', 'Olfactometer2']	[252.0, 289.0, 412.0, 3001.0]	[3.017832040786743, 0.8836722373962402, 1.2023749351501465, 12.15108847618103]	1	0	18	0.1	0.1	0.5
Bello	Edgar	20	3000	45	31	1	AFC	Yes	No	NA	0.8	0.8	0.8	Yes	4	Yes	NA	Olfactometer3	Olfactometer3	7.1390845776	0	1	1	0	0	0	0	329	3004	0	0	0	Olfactometer3	11_28_22_16_20_54	Soup	Methylbenzoate	Human scent	NA	NA	NA	['Olfactometer2', 'Olfactometer3']	[329.0, 3004.0]	[3.00083589553833, 4.138248682022095]	1	0	19	0.1	0.1	0.5
Bello	Edgar	20	3000	45	31	1	AFC	Yes	No	NA	0.8	0.8	0.8	Yes	4	Yes	NA	Olfactometer1	Olfactometer1	7.3782000542	1	1	1	0	0	0	3001	355	43	0	0	0	Olfactometer1	11_28_22_16_21_30	Human scent	Blank box	Soup	NA	NA	NA	['Olfactometer2', 'Olfactometer3', 'Olfactometer1']	[355.0, 43.0, 3001.0]	[2.7577106952667236, 0.3286705017089844, 4.291818857192993]	1	0	20	0.1	0.1	0.5
Bello	Edgar	20	3000	45	32	1	AFC	Yes	No	NA	0.8	0.8	0.8	Yes	4	Yes	NA	blank	All Clear	0	2	1	4	0	0	0	783	84	579	0	0	0	0	11_29_22_11_43_26	Gloves	Deodorant	Soup	NA	NA	NA	['Olfactometer3', 'Olfactometer3', 'Olfactometer1', 'Olfactometer3', 'Olfactometer3', 'Olfactometer2', 'Olfactometer1']	[152.0, 153.0, 408.0, 256.0, 18.0, 84.0, 375.0]	[14.517933368682861, 10.025309562683105, 1.0945794582366943, 11.914606809616089, 0.21892356872558594, 0.17145776748657227, 0.6645803451538086]	1	0	1	0.1	0.1	0.5
Bello	Edgar	20	3000	45	32	1	AFC	Yes	No	NA	0.8	0.8	0.8	Yes	4	Yes	NA	Olfactometer1	All Clear	0	2	2	1	0	0	0	768	412	246	0	0	0	0	11_29_22_11_44_03	Human No-Breath	Deodorant	Deodorant	NA	NA	NA	['Olfactometer2', 'Olfactometer1', 'Olfactometer2', 'Olfactometer3', 'Olfactometer1']	[188.0, 243.0, 224.0, 246.0, 525.0]	[0.4449441432952881, 0.5660436153411865, 0.5391426086425781, 0.6169617176055908, 1.18772292137146]	0	1	2	0.1	0.1	0.5
Bello	Edgar	20	3000	45	32	1	AFC	Yes	No	NA	0.8	0.8	0.8	Yes	4	Yes	NA	Olfactometer2	Olfactometer2	5.6881482601	0	1	0	0	0	0	0	3001	0	0	0	0	Olfactometer2	11_29_22_11_44_38	Methylbenzoate	Human scent	Blank box	NA	NA	NA	['Olfactometer2']	[3001.0]	[5.688148260116577]	1	0	3	0.1	0.1	0.5
Bello	Edgar	20	3000	45	32	1	AFC	Yes	No	NA	0.8	0.8	0.8	Yes	4	Yes	NA	Olfactometer3	Olfactometer3	18.30573225	0	2	1	0	0	0	0	92	3004	0	0	0	Olfactometer3	11_29_22_11_45_26	Blank box	Methylbenzoate	Human scent	NA	NA	NA	['Olfactometer2', 'Olfactometer2', 'Olfactometer3']	[44.0, 48.0, 3004.0]	[7.499734878540039, 7.444708347320557, 3.3612890243530273]	1	0	4	0.1	0.1	0.5
Bello	Edgar	20	3000	45	32	1	AFC	Yes	No	NA	0.8	0.8	0.8	Yes	4	Yes	NA	Olfactometer3	Olfactometer3	6.4636166096	1	2	1	0	0	0	257	318	3001	0	0	0	Olfactometer3	11_29_22_11_46_00	Deodorant	Deodorant	Human scent	NA	NA	NA	['Olfactometer2', 'Olfactometer2', 'Olfactometer1', 'Olfactometer3']	[284.0, 34.0, 257.0, 3001.0]	[2.082805871963501, 0.20666193962097168, 0.37241554260253906, 3.8017332553863525]	0	0	5	0.1	0.1	0.5
Bello	Edgar	20	3000	45	32	1	AFC	Yes	No	NA	0.8	0.8	0.8	Yes	4	Yes	NA	blank	All Clear	0	1	2	1	0	0	0	427	344	277	0	0	0	0	11_29_22_11_46_38	Gloves	Blank box	Deodorant	NA	NA	NA	['Olfactometer2', 'Olfactometer3', 'Olfactometer2', 'Olfactometer1']	[327.0, 277.0, 17.0, 427.0]	[1.5821638107299805, 0.45641517639160156, 0.41707515716552734, 0.5330417156219482]	1	0	6	0.1	0.1	0.5
Bello	Edgar	20	3000	45	32	1	AFC	Yes	No	NA	0.8	0.8	0.8	Yes	4	Yes	NA	Olfactometer1	Olfactometer1	6.065723896	1	2	1	0	0	0	3005	115	243	0	0	0	Olfactometer1	11_29_22_11_47_12	Human scent	Soup	Deodorant	NA	NA	NA	['Olfactometer3', 'Olfactometer2', 'Olfactometer2', 'Olfactometer1']	[243.0, 87.0, 28.0, 3005.0]	[2.2900307178497314, 0.38622522354125977, 0.16905593872070312, 3.220412015914917]	0	0	7	0.1	0.1	0.5
Bello	Edgar	20	3000	45	32	1	AFC	Yes	No	NA	0.8	0.8	0.8	Yes	4	Yes	NA	Olfactometer2	Olfactometer2	7.5787291527	1	2	1	0	0	0	296	3027	373	0	0	0	Olfactometer2	11_29_22_11_47_49	Methylbenzoate	Human scent	Blank box	NA	NA	NA	['Olfactometer3', 'Olfactometer2', 'Olfactometer1', 'Olfactometer2']	[373.0, 26.0, 296.0, 3001.0]	[3.1945078372955322, 0.39050769805908203, 0.4859435558319092, 3.50777006149292]	1	0	8	0.1	0.1	0.5
Bello	Edgar	20	3000	45	32	1	AFC	Yes	No	NA	0.8	0.8	0.8	Yes	4	Yes	NA	Olfactometer2	Olfactometer2	6.1259496212	0	2	0	0	0	0	0	3173	0	0	0	0	Olfactometer2	11_29_22_11_48_24	Methylbenzoate	Human scent	Blank box	NA	NA	NA	['Olfactometer2', 'Olfactometer2']	[170.0, 3003.0]	[2.6987357139587402, 3.4272139072418213]	1	0	9	0.1	0.1	0.5
Bello	Edgar	20	3000	45	32	1	AFC	Yes	No	NA	0.8	0.8	0.8	Yes	4	Yes	NA	Olfactometer3	Olfactometer3	6.7786808014	0	1	1	0	0	0	0	280	3001	0	0	0	Olfactometer3	11_29_22_11_49_00	Methylbenzoate	Gloves	Human scent	NA	NA	NA	['Olfactometer2', 'Olfactometer3']	[280.0, 3001.0]	[3.4847962856292725, 3.293884515762329]	1	0	10	0.1	0.1	0.5
Bello	Edgar	20	3000	45	32	1	AFC	Yes	No	NA	0.8	0.8	0.8	Yes	4	Yes	NA	Olfactometer2	Olfactometer2	8.6384503841	0	2	0	0	0	0	0	3306	0	0	0	0	Olfactometer2	11_29_22_11_49_38	Methylbenzoate	Human scent	Deodorant	NA	NA	NA	['Olfactometer2', 'Olfactometer2']	[305.0, 3001.0]	[5.328508377075195, 3.3099420070648193]	1	0	11	0.1	0.1	0.5
Bello	Edgar	20	3000	45	32	1	AFC	Yes	No	NA	0.8	0.8	0.8	Yes	4	Yes	NA	Olfactometer2	All Clear	0	1	1	1	0	0	0	433	123	232	0	0	0	0	11_29_22_11_50_16	Methylbenzoate	Human No-Breath	Soup	NA	NA	NA	['Olfactometer2', 'Olfactometer3', 'Olfactometer1']	[123.0, 232.0, 433.0]	[2.6486127376556396, 0.5099477767944336, 1.080418586730957]	0	1	12	0.1	0.1	0.5
Bello	Edgar	20	3000	45	32	1	AFC	Yes	No	NA	0.8	0.8	0.8	Yes	4	Yes	NA	Olfactometer3	Olfactometer3	11.660937548	0	1	1	0	0	0	0	238	3001	0	0	0	Olfactometer3	11_29_22_11_50_56	Gloves	Deodorant	Human scent	NA	NA	NA	['Olfactometer2', 'Olfactometer3']	[238.0, 3001.0]	[8.298426389694214, 3.362511157989502]	0	0	13	0.1	0.1	0.5
Bello	Edgar	20	3000	45	32	1	AFC	Yes	No	NA	0.8	0.8	0.8	Yes	4	Yes	NA	Olfactometer1	Olfactometer1	6.8817050457	1	2	1	0	0	0	3001	345	237	0	0	0	Olfactometer1	11_29_22_11_51_32	Human scent	Blank box	Deodorant	NA	NA	NA	['Olfactometer2', 'Olfactometer3', 'Olfactometer2', 'Olfactometer1']	[317.0, 237.0, 28.0, 3001.0]	[2.499443531036377, 0.6889171600341797, 0.4170072078704834, 3.276337146759033]	1	0	14	0.1	0.1	0.5
Bello	Edgar	20	3000	45	32	1	AFC	Yes	No	NA	0.8	0.8	0.8	Yes	4	Yes	NA	Olfactometer1	All Clear	0	1	1	1	0	0	0	524	283	228	0	0	0	0	11_29_22_11_52_10	Human No-Breath	Methylbenzoate	Soup	NA	NA	NA	['Olfactometer2', 'Olfactometer3', 'Olfactometer1']	[283.0, 228.0, 524.0]	[2.380657196044922, 0.574988603591919, 1.1317884922027588]	0	1	15	0.1	0.1	0.5
Bello	Edgar	20	3000	45	32	1	AFC	Yes	No	NA	0.8	0.8	0.8	Yes	4	Yes	NA	Olfactometer1	All Clear	0	1	1	1	0	0	0	441	18	240	0	0	0	0	11_29_22_11_52_48	Human No-Breath	Soup	Methylbenzoate	NA	NA	NA	['Olfactometer3', 'Olfactometer2', 'Olfactometer1']	[240.0, 18.0, 441.0]	[2.979283094406128, 0.25681114196777344, 0.9030394554138184]	0	1	16	0.1	0.1	0.5
Bello	Edgar	20	3000	45	32	1	AFC	Yes	No	NA	0.8	0.8	0.8	Yes	4	Yes	NA	blank	All Clear	0	1	3	1	0	0	0	485	614	159	0	0	0	0	11_29_22_11_53_42	Soup	Deodorant	Soup	NA	NA	NA	['Olfactometer3', 'Olfactometer2', 'Olfactometer2', 'Olfactometer2', 'Olfactometer1']	[159.0, 14.0, 207.0, 393.0, 485.0]	[3.5932083129882812, 0.0, 1.153078317642212, 12.574079513549805, 0.6902918815612793]	1	0	17	0.1	0.1	0.5
Bello	Edgar	20	3000	45	32	1	AFC	Yes	No	NA	0.8	0.8	0.8	Yes	4	Yes	NA	Olfactometer2	Olfactometer2	4.693707943	0	2	0	0	0	0	0	3156	0	0	0	0	Olfactometer2	11_29_22_11_54_15	Blank box	Human scent	Methylbenzoate	NA	NA	NA	['Olfactometer2', 'Olfactometer2']	[155.0, 3001.0]	[1.4642627239227295, 3.229445219039917]	1	0	18	0.1	0.1	0.5
Bello	Edgar	20	3000	45	32	1	AFC	Yes	No	NA	0.8	0.8	0.8	Yes	4	Yes	NA	blank	All Clear	0	2	2	1	0	0	0	515	573	125	0	0	0	0	11_29_22_11_55_17	Gloves	Blank box	Gloves	NA	NA	NA	['Olfactometer1', 'Olfactometer3', 'Olfactometer2', 'Olfactometer1', 'Olfactometer2']	[365.0, 125.0, 279.0, 150.0, 294.0]	[3.200449228286743, 0.6895239353179932, 22.697774171829224, 0.3385915756225586, 0.7713916301727295]	0	0	19	0.1	0.1	0.5
Bello	Edgar	20	3000	45	32	1	AFC	Yes	No	NA	0.8	0.8	0.8	Yes	4	Yes	NA	Olfactometer3	Olfactometer3	11.489829063	0	1	1	0	0	0	0	173	3005	0	0	0	Olfactometer3	11_29_22_11_55_58	Deodorant	Deodorant	Human scent	NA	NA	NA	['Olfactometer2', 'Olfactometer3']	[173.0, 3005.0]	[7.997955322265625, 3.491715431213379]	1	0	20	0.1	0.1	0.5
Dasty	Edgar	20	3000	45	1	1	AFC	Yes	No	NA	0.8	0.8	0.8	Yes	4	Yes	NA	blank	All Clear	0	2	3	1	0	0	0	836	835	508	0	0	0	0	09_26_22_16_00_42	Distractor box	Blank box	Soup	NA	NA	NA	['Olfactometer1', 'Olfactometer2', 'Olfactometer2', 'Olfactometer1', 'Olfactometer2', 'Olfactometer3']	[421.0, 202.0, 156.0, 415.0, 477.0, 508.0]	[2.4790561199188232, 0.6391384601593018, 4.649203300476074, 4.3724188804626465, 0.8221611976623535, 1.071807622909546]	0	0	1	0.1	0.1	0.5
Dasty	Edgar	20	3000	45	1	1	AFC	Yes	No	NA	0.8	0.8	0.8	Yes	4	Yes	NA	blank	Olfactometer2	5.336589098	1	2	1	0	0	0	632	3433	335	0	0	0	Olfactometer2	09_26_22_16_01_19	Deodorant	Gloves	Soup	NA	NA	NA	['Olfactometer1', 'Olfactometer2', 'Olfactometer3', 'Olfactometer2']	[632.0, 432.0, 335.0, 3001.0]	[0.46886658668518066, 0.638829231262207, 0.7871494293212891, 3.441743850708008]	1	0	2	0.1	0.1	0.5
Dasty	Edgar	20	3000	45	1	1	AFC	Yes	No	NA	0.8	0.8	0.8	Yes	4	Yes	NA	Olfactometer1	Olfactometer1	2.4715557098	1	0	0	0	0	0	3001	0	0	0	0	0	Olfactometer1	09_26_22_16_01_50	Human scent	Distractor box	Gloves	NA	NA	NA	['Olfactometer1']	[3001.0]	[2.471555709838867]	1	0	3	0.1	0.1	0.5
Dasty	Edgar	20	3000	45	1	1	AFC	Yes	No	NA	0.8	0.8	0.8	Yes	4	Yes	NA	Olfactometer3	Olfactometer3	6.8494069576	2	2	2	0	0	0	521	340	3019	0	0	0	Olfactometer3	09_26_22_16_02_25	Distractor box	Gloves	Human scent	NA	NA	NA	['Olfactometer1', 'Olfactometer1', 'Olfactometer2', 'Olfactometer2', 'Olfactometer3', 'Olfactometer3']	[492.0, 29.0, 61.0, 279.0, 18.0, 3001.0]	[2.468287944793701, 0.0, 0.4505891799926758, 0.3010687828063965, 0.42331385612487793, 3.2061471939086914]	0	0	4	0.1	0.1	0.5
Dasty	Edgar	20	3000	45	1	1	AFC	Yes	No	NA	0.8	0.8	0.8	Yes	4	Yes	NA	Olfactometer2	Olfactometer2	5.6882104874	1	1	0	0	0	0	479	3001	0	0	0	0	Olfactometer2	09_26_22_16_03_00	Deodorant	Human scent	Soup	NA	NA	NA	['Olfactometer1', 'Olfactometer2']	[479.0, 3001.0]	[2.2599079608917236, 3.428302526473999]	1	0	5	0.1	0.1	0.5
Dasty	Edgar	20	3000	45	1	1	AFC	Yes	No	NA	0.8	0.8	0.8	Yes	4	Yes	NA	Olfactometer1	Olfactometer1	2.4299945831	1	0	0	0	0	0	3001	0	0	0	0	0	Olfactometer1	09_26_22_16_03_31	Human scent	Gloves	Deodorant	NA	NA	NA	['Olfactometer1']	[3001.0]	[2.429994583129883]	1	0	6	0.1	0.1	0.5
Dasty	Edgar	20	3000	45	1	1	AFC	Yes	No	NA	0.8	0.8	0.8	Yes	4	Yes	NA	Olfactometer1	Olfactometer1	10.815633297	2	1	0	0	0	0	4987	456	0	0	0	0	Olfactometer1	09_26_22_16_04_11	Human scent	Blank box	Soup	NA	NA	NA	['Olfactometer1', 'Olfactometer2', 'Olfactometer1']	[1986.0, 456.0, 3001.0]	[0.1419217586517334, 7.201189279556274, 3.472522258758545]	1	0	7	0.1	0.1	0.5
Dasty	Edgar	20	3000	45	1	1	AFC	Yes	No	NA	0.8	0.8	0.8	Yes	4	Yes	NA	Olfactometer3	Olfactometer3	7.964720726	1	1	1	0	0	0	480	522	3001	0	0	0	Olfactometer3	09_26_22_16_04_48	Soup	Deodorant	Human scent	NA	NA	NA	['Olfactometer1', 'Olfactometer2', 'Olfactometer3']	[480.0, 522.0, 3001.0]	[3.0913918018341064, 0.8734817504882812, 3.999847173690796]	1	0	8	0.1	0.1	0.5
Dasty	Edgar	20	3000	45	1	1	AFC	Yes	No	NA	0.8	0.8	0.8	Yes	4	Yes	NA	Olfactometer2	All Clear	0	1	2	2	0	0	0	474	280	141	0	0	0	0	09_26_22_16_05_23	Soup	Blank gauzes	Blank box	NA	NA	NA	['Olfactometer1', 'Olfactometer2', 'Olfactometer2', 'Olfactometer3', 'Olfactometer3']	[474.0, 117.0, 163.0, 11.0, 130.0]	[0.015629291534423828, 0.11705183982849121, 0.17961835861206055, 0.5427656173706055, 0.34722280502319336]	0	1	9	0.1	0.1	0.5
Dasty	Edgar	20	3000	45	1	1	AFC	Yes	No	NA	0.8	0.8	0.8	Yes	4	Yes	NA	Olfactometer2	All Clear	0	1	2	1	0	0	0	589	530	204	0	0	0	0	09_26_22_16_06_00	Distractor box	Blank gauzes	Soup	NA	NA	NA	['Olfactometer1', 'Olfactometer2', 'Olfactometer2', 'Olfactometer3']	[589.0, 140.0, 390.0, 204.0]	[1.2791924476623535, 0.3876333236694336, 0.3628816604614258, 0.840752124786377]	0	1	10	0.1	0.1	0.5
Dasty	Edgar	20	3000	45	1	1	AFC	Yes	No	NA	0.8	0.8	0.8	Yes	4	Yes	NA	Olfactometer1	Olfactometer1	1.7461163998	1	0	0	0	0	0	3001	0	0	0	0	0	Olfactometer1	09_26_22_16_06_31	Human scent	Gloves	Soup	NA	NA	NA	['Olfactometer1']	[3001.0]	[1.7461163997650146]	1	0	11	0.1	0.1	0.5
Dasty	Edgar	20	3000	45	1	1	AFC	Yes	No	NA	0.8	0.8	0.8	Yes	4	Yes	NA	blank	All Clear	0	1	1	2	0	0	0	70	311	185	0	0	0	0	09_26_22_16_07_10	Gloves	Soup	Distractor box	NA	NA	NA	['Olfactometer2', 'Olfactometer3', 'Olfactometer3', 'Olfactometer1']	[311.0, 20.0, 165.0, 70.0]	[0.01562976837158203, 0.15961408615112305, 0.34737563133239746, 3.0853564739227295]	1	0	12	0.1	0.1	0.5
Dasty	Edgar	20	3000	45	1	1	AFC	Yes	No	NA	0.8	0.8	0.8	Yes	4	Yes	NA	blank	All Clear	0	1	2	1	0	0	0	632	800	256	0	0	0	0	09_26_22_16_07_48	Soup	Deodorant	Blank box	NA	NA	NA	['Olfactometer1', 'Olfactometer2', 'Olfactometer2', 'Olfactometer3']	[632.0, 59.0, 741.0, 256.0]	[0.6033229827880859, 0.38871192932128906, 0.7874011993408203, 1.01768159866333]	1	0	13	0.1	0.1	0.5
Dasty	Edgar	20	3000	45	1	1	AFC	Yes	No	NA	0.8	0.8	0.8	Yes	4	Yes	NA	Olfactometer3	All Clear	0	1	2	2	0	0	0	460	458	306	0	0	0	0	09_26_22_16_08_24	Gloves	Soup	Blank gauzes	NA	NA	NA	['Olfactometer1', 'Olfactometer2', 'Olfactometer2', 'Olfactometer3', 'Olfactometer3']	[460.0, 73.0, 385.0, 35.0, 271.0]	[0.15283536911010742, 0.4375302791595459, 0.37007665634155273, 0.7171247005462646, 0.30066728591918945]	0	1	14	0.1	0.1	0.5
Dasty	Edgar	20	3000	45	1	1	AFC	Yes	No	NA	0.8	0.8	0.8	Yes	4	Yes	NA	Olfactometer2	Olfactometer2	3.0666370392	1	2	0	0	0	0	549	3025	0	0	0	0	Olfactometer2	09_26_22_16_08_56	Blank box	Human scent	Soup	NA	NA	NA	['Olfactometer1', 'Olfactometer2', 'Olfactometer2']	[549.0, 24.0, 3001.0]	[0.01563096046447754, 0.0, 3.0510060787200928]	1	0	15	0.1	0.1	0.5
Dasty	Edgar	20	3000	45	1	1	AFC	Yes	No	NA	0.8	0.8	0.8	Yes	4	Yes	NA	Olfactometer1	Olfactometer1	2.5382018089	1	0	0	0	0	0	3001	0	0	0	0	0	Olfactometer1	09_26_22_16_09_28	Human scent	Deodorant	Deodorant	NA	NA	NA	['Olfactometer1']	[3001.0]	[2.5382018089294434]	1	0	16	0.1	0.1	0.5
Dasty	Edgar	20	3000	45	1	1	AFC	Yes	No	NA	0.8	0.8	0.8	Yes	4	Yes	NA	Olfactometer3	All Clear	0	1	1	2	0	0	0	98	368	290	0	0	0	0	09_26_22_16_10_05	Gloves	Gloves	Blank gauzes	NA	NA	NA	['Olfactometer3', 'Olfactometer2', 'Olfactometer3', 'Olfactometer1']	[31.0, 368.0, 259.0, 98.0]	[0.0, 0.0, 0.0, 3.441257953643799]	0	1	17	0.1	0.1	0.5
Dasty	Edgar	20	3000	45	1	1	AFC	Yes	No	NA	0.8	0.8	0.8	Yes	4	Yes	NA	Olfactometer2	Olfactometer2	3.0133013725	0	2	0	0	0	0	0	3075	0	0	0	0	Olfactometer2	09_26_22_16_10_37	Soup	Human scent	Distractor box	NA	NA	NA	['Olfactometer2', 'Olfactometer2']	[74.0, 3001.0]	[0.0, 3.013301372528076]	1	0	18	0.1	0.1	0.5
Dasty	Edgar	20	3000	45	1	1	AFC	Yes	No	NA	0.8	0.8	0.8	Yes	4	Yes	NA	Olfactometer1	Olfactometer1	1.9416666031	1	0	0	0	0	0	3003	0	0	0	0	0	Olfactometer1	09_26_22_16_11_07	Human scent	Distractor box	Blank box	NA	NA	NA	['Olfactometer1']	[3003.0]	[1.941666603088379]	0	0	19	0.1	0.1	0.5
Dasty	Edgar	20	3000	45	1	1	AFC	Yes	No	NA	0.8	0.8	0.8	Yes	4	Yes	NA	Olfactometer2	Olfactometer2	2.970282793	1	1	0	0	0	0	473	3001	0	0	0	0	Olfactometer2	09_26_22_16_11_39	Soup	Human scent	Gloves	NA	NA	NA	['Olfactometer1', 'Olfactometer2']	[473.0, 3001.0]	[0.0, 2.970282793045044]	1	0	20	0.1	0.1	0.5
Dasty	Edgar	20	3000	45	2	1	AFC	Yes	No	NA	0.8	0.8	0.8	Yes	4	Yes	NA	blank	All Clear	0	1	2	1	0	0	0	616	651	318	0	0	0	0	09_27_22_10_52_08	Gloves	Deodorant	Deodorant	NA	NA	NA	['Olfactometer1', 'Olfactometer2', 'Olfactometer2', 'Olfactometer3']	[616.0, 103.0, 548.0, 318.0]	[2.881134510040283, 0.4525105953216553, 0.6122119426727295, 1.0188946723937988]	0	0	1	0.1	0.1	0.5
Dasty	Edgar	20	3000	45	2	1	AFC	Yes	No	NA	0.8	0.8	0.8	Yes	4	Yes	NA	Olfactometer3	All Clear	0	1	1	3	0	0	0	563	491	467	0	0	0	0	09_27_22_10_52_45	Soup	Distractor box	Gauzes	NA	NA	NA	['Olfactometer1', 'Olfactometer2', 'Olfactometer3', 'Olfactometer3', 'Olfactometer3']	[563.0, 491.0, 2.0, 56.0, 409.0]	[1.2976431846618652, 0.7543225288391113, 0.4861762523651123, 0.2405548095703125, 0.4197194576263428]	0	1	2	0.1	0.1	0.5
Dasty	Edgar	20	3000	45	2	1	AFC	Yes	No	NA	0.8	0.8	0.8	Yes	4	Yes	NA	Olfactometer1	Olfactometer1	5.2813777924	1	0	0	0	0	0	3001	0	0	0	0	0	Olfactometer1	09_27_22_10_53_20	Human scent	Blank box	Distractor box	NA	NA	NA	['Olfactometer1']	[3001.0]	[5.281377792358398]	1	0	3	0.1	0.1	0.5
Dasty	Edgar	20	3000	45	2	1	AFC	Yes	No	NA	0.8	0.8	0.8	Yes	4	Yes	NA	Olfactometer1	Olfactometer1	5.0085585117	1	0	0	0	0	0	3001	0	0	0	0	0	Olfactometer1	09_27_22_10_53_54	Human scent	Deodorant	Gloves	NA	NA	NA	['Olfactometer1']	[3001.0]	[5.008558511734009]	1	0	4	0.1	0.1	0.5
Dasty	Edgar	20	3000	45	2	1	AFC	Yes	No	NA	0.8	0.8	0.8	Yes	4	Yes	NA	Olfactometer2	Olfactometer2	4.881870985	1	2	0	0	0	0	514	3036	0	0	0	0	Olfactometer2	09_27_22_10_54_27	Deodorant	Human scent	Distractor box	NA	NA	NA	['Olfactometer1', 'Olfactometer2', 'Olfactometer2']	[514.0, 33.0, 3003.0]	[1.2752537727355957, 0.46669650077819824, 3.139920711517334]	0	0	5	0.1	0.1	0.5
Dasty	Edgar	20	3000	45	2	1	AFC	Yes	No	NA	0.8	0.8	0.8	Yes	4	Yes	NA	Olfactometer2	Olfactometer2	3.3953285217	1	2	0	0	0	0	494	3081	0	0	0	0	Olfactometer2	09_27_22_10_54_58	Gloves	Human scent	Blank box	NA	NA	NA	['Olfactometer1', 'Olfactometer2', 'Olfactometer2']	[494.0, 77.0, 3004.0]	[0.005112171173095703, 0.30405378341674805, 3.086162567138672]	0	0	6	0.1	0.1	0.5
Dasty	Edgar	20	3000	45	2	1	AFC	Yes	No	NA	0.8	0.8	0.8	Yes	4	Yes	NA	blank	All Clear	0	2	2	1	0	0	0	882	440	211	0	0	0	0	09_27_22_10_55_44	Soup	Blank box	Distractor box	NA	NA	NA	['Olfactometer1', 'Olfactometer1', 'Olfactometer2', 'Olfactometer2', 'Olfactometer3']	[378.0, 504.0, 67.0, 373.0, 211.0]	[3.702054977416992, 5.154410362243652, 0.38860607147216797, 0.43207359313964844, 0.8867769241333008]	1	0	7	0.1	0.1	0.5
Dasty	Edgar	20	3000	45	2	1	AFC	Yes	No	NA	0.8	0.8	0.8	Yes	4	Yes	NA	Olfactometer3	Olfactometer3	6.3889410496	1	3	1	0	0	0	509	390	3001	0	0	0	Olfactometer3	09_27_22_10_56_20	Distractor box	Gloves	Human scent	NA	NA	NA	['Olfactometer1', 'Olfactometer2', 'Olfactometer2', 'Olfactometer2', 'Olfactometer3']	[509.0, 18.0, 8.0, 364.0, 3001.0]	[1.5299429893493652, 0.4004077911376953, 0.0, 0.4079461097717285, 4.050644159317017]	1	0	8	0.1	0.1	0.5
Dasty	Edgar	20	3000	45	2	1	AFC	Yes	No	NA	0.8	0.8	0.8	Yes	4	Yes	NA	Olfactometer1	Olfactometer1	8.4161307812	1	0	0	0	0	0	3002	0	0	0	0	0	Olfactometer1	09_27_22_10_56_57	Human scent	Distractor box	Gloves	NA	NA	NA	['Olfactometer1']	[3002.0]	[8.416130781173706]	1	0	9	0.1	0.1	0.5
Dasty	Edgar	20	3000	45	2	1	AFC	Yes	No	NA	0.8	0.8	0.8	Yes	4	Yes	NA	Olfactometer2	Olfactometer2	7.1055538654	1	2	0	0	0	0	471	3337	0	0	0	0	Olfactometer2	09_27_22_10_57_32	Blank box	Human scent	Distractor box	NA	NA	NA	['Olfactometer1', 'Olfactometer2', 'Olfactometer2']	[471.0, 336.0, 3001.0]	[3.263948917388916, 0.6912853717803955, 3.1503195762634277]	0	0	10	0.1	0.1	0.5
Dasty	Edgar	20	3000	45	2	1	AFC	Yes	No	NA	0.8	0.8	0.8	Yes	4	Yes	NA	blank	All Clear	0	1	1	1	0	0	0	449	521	210	0	0	0	0	09_27_22_10_58_10	Soup	Deodorant	Gloves	NA	NA	NA	['Olfactometer1', 'Olfactometer2', 'Olfactometer3']	[449.0, 521.0, 210.0]	[1.0849947929382324, 0.8027617931365967, 0.9028186798095703]	1	0	11	0.1	0.1	0.5
Dasty	Edgar	20	3000	45	2	1	AFC	Yes	No	NA	0.8	0.8	0.8	Yes	4	Yes	NA	Olfactometer2	Olfactometer2	6.7082326412	1	2	0	0	0	0	714	3065	0	0	0	0	Olfactometer2	09_27_22_10_58_46	Gloves	Human scent	Distractor box	NA	NA	NA	['Olfactometer1', 'Olfactometer2', 'Olfactometer2']	[714.0, 64.0, 3001.0]	[3.0462446212768555, 0.5074493885040283, 3.154538631439209]	1	0	12	0.1	0.1	0.5
Dasty	Edgar	20	3000	45	2	1	AFC	Yes	No	NA	0.8	0.8	0.8	Yes	4	Yes	NA	Olfactometer2	Olfactometer2	3.9773445129	1	2	0	0	0	0	459	3104	0	0	0	0	Olfactometer2	09_27_22_10_59_19	Blank box	Human scent	Gloves	NA	NA	NA	['Olfactometer1', 'Olfactometer2', 'Olfactometer2']	[459.0, 103.0, 3001.0]	[0.37108898162841797, 0.5204997062683105, 3.0857558250427246]	1	0	13	0.1	0.1	0.5
Dasty	Edgar	20	3000	45	2	1	AFC	Yes	No	NA	0.8	0.8	0.8	Yes	4	Yes	NA	Olfactometer1	All Clear	0	1	2	1	0	0	0	497	411	325	0	0	0	0	09_27_22_10_59_56	Gauzes	Soup	Soup	NA	NA	NA	['Olfactometer1', 'Olfactometer2', 'Olfactometer2', 'Olfactometer3']	[497.0, 120.0, 291.0, 325.0]	[1.0048084259033203, 0.5188765525817871, 0.30068182945251465, 0.9554290771484375]	0	1	14	0.1	0.1	0.5
Dasty	Edgar	20	3000	45	2	1	AFC	Yes	No	NA	0.8	0.8	0.8	Yes	4	Yes	NA	Olfactometer1	All Clear	0	1	1	2	0	0	0	573	459	334	0	0	0	0	09_27_22_11_00_35	Gauzes	Blank box	Distractor box	NA	NA	NA	['Olfactometer1', 'Olfactometer2', 'Olfactometer3', 'Olfactometer3']	[573.0, 459.0, 63.0, 271.0]	[3.5537309646606445, 0.7613019943237305, 0.7058870792388916, 0.36966657638549805]	0	1	15	0.1	0.1	0.5
Dasty	Edgar	20	3000	45	2	1	AFC	Yes	No	NA	0.8	0.8	0.8	Yes	4	Yes	NA	Olfactometer3	All Clear	0	1	2	2	0	0	0	494	343	257	0	0	0	0	09_27_22_11_01_13	Soup	Gloves	Gauzes	NA	NA	NA	['Olfactometer1', 'Olfactometer2', 'Olfactometer2', 'Olfactometer3', 'Olfactometer3']	[494.0, 70.0, 273.0, 2.0, 255.0]	[2.1372148990631104, 0.5070326328277588, 0.3008284568786621, 0.7192392349243164, 0.24541473388671875]	0	1	16	0.1	0.1	0.5
Dasty	Edgar	20	3000	45	2	1	AFC	Yes	No	NA	0.8	0.8	0.8	Yes	4	Yes	NA	Olfactometer3	Olfactometer3	5.0898427963	1	2	2	0	0	0	592	566	3018	0	0	0	Olfactometer3	09_27_22_11_01_47	Soup	Deodorant	Human scent	NA	NA	NA	['Olfactometer1', 'Olfactometer2', 'Olfactometer2', 'Olfactometer3', 'Olfactometer3']	[592.0, 61.0, 505.0, 17.0, 3001.0]	[0.05717301368713379, 0.3848133087158203, 0.6021161079406738, 0.6021604537963867, 3.4415624141693115]	1	0	17	0.1	0.1	0.5
Dasty	Edgar	20	3000	45	2	1	AFC	Yes	No	NA	0.8	0.8	0.8	Yes	4	Yes	NA	blank	All Clear	0	1	2	1	0	0	0	76	487	182	0	0	0	0	09_27_22_11_02_27	Soup	Deodorant	Soup	NA	NA	NA	['Olfactometer2', 'Olfactometer2', 'Olfactometer3', 'Olfactometer1']	[7.0, 480.0, 182.0, 76.0]	[0.0, 0.015628337860107422, 0.9632313251495361, 3.6229841709136963]	1	0	18	0.1	0.1	0.5
Dasty	Edgar	20	3000	45	2	1	AFC	Yes	No	NA	0.8	0.8	0.8	Yes	4	Yes	NA	Olfactometer3	Olfactometer3	7.8489272594	1	1	1	0	0	0	739	343	3001	0	0	0	Olfactometer3	09_27_22_11_03_04	Distractor box	Blank box	Human scent	NA	NA	NA	['Olfactometer1', 'Olfactometer2', 'Olfactometer3']	[739.0, 343.0, 3001.0]	[3.109670877456665, 0.7005453109741211, 4.036792516708374]	1	0	19	0.1	0.1	0.5
Dasty	Edgar	20	3000	45	2	1	AFC	Yes	No	NA	0.8	0.8	0.8	Yes	4	Yes	NA	Olfactometer2	Olfactometer2	3.2710285187	1	1	0	0	0	0	435	3001	0	0	0	0	Olfactometer2	09_27_22_11_03_36	Blank box	Human scent	Deodorant	NA	NA	NA	['Olfactometer1', 'Olfactometer2']	[435.0, 3001.0]	[0.005120754241943359, 3.2659077644348145]	1	0	20	0.1	0.1	0.5
Dasty	Edgar	20	3000	45	3	1	AFC	Yes	No	NA	0.8	0.8	0.8	Yes	4	Yes	NA	Olfactometer2	Olfactometer2	4.1880488396	1	2	0	0	0	0	129	3076	0	0	0	0	Olfactometer2	09_28_22_15_00_59	Soup	Human scent	Distractor box	NA	NA	NA	['Olfactometer1', 'Olfactometer2', 'Olfactometer2']	[129.0, 74.0, 3002.0]	[0.6574928760528564, 0.38725805282592773, 3.1432979106903076]	1	0	1	0.1	0.1	0.5
Dasty	Edgar	20	3000	45	3	1	AFC	Yes	No	NA	0.8	0.8	0.8	Yes	4	Yes	NA	Olfactometer3	Olfactometer3	5.9331622124	1	2	4	0	0	0	548	455	3292	0	0	0	Olfactometer3	09_28_22_15_01_33	Gloves	Distractor box	Human scent	NA	NA	NA	['Olfactometer1', 'Olfactometer2', 'Olfactometer2', 'Olfactometer3', 'Olfactometer3', 'Olfactometer3', 'Olfactometer3']	[548.0, 98.0, 357.0, 30.0, 2.0, 259.0, 3001.0]	[0.9603052139282227, 0.5035383701324463, 0.3635728359222412, 0.6013140678405762, 0.0, 0.3540465831756592, 3.1503851413726807]	0	0	2	0.1	0.1	0.5
Dasty	Edgar	20	3000	45	3	1	AFC	Yes	No	NA	0.8	0.8	0.8	Yes	4	Yes	NA	Olfactometer1	Olfactometer1	1.6366872787	1	0	0	0	0	0	3001	0	0	0	0	0	Olfactometer1	09_28_22_15_02_03	Human scent	Distractor box	Blank box	NA	NA	NA	['Olfactometer1']	[3001.0]	[1.6366872787475586]	1	0	3	0.1	0.1	0.5
Dasty	Edgar	20	3000	45	3	1	AFC	Yes	No	NA	0.8	0.8	0.8	Yes	4	Yes	NA	Olfactometer3	Olfactometer3	4.7397646904	1	3	2	0	0	0	500	459	3032	0	0	0	Olfactometer3	09_28_22_15_02_36	Deodorant	Distractor box	Human scent	NA	NA	NA	['Olfactometer1', 'Olfactometer2', 'Olfactometer2', 'Olfactometer2', 'Olfactometer3', 'Olfactometer3']	[500.0, 104.0, 354.0, 1.0, 31.0, 3001.0]	[0.07227802276611328, 0.4412682056427002, 0.41703176498413086, 0.18510079383850098, 0.41673994064331055, 3.207345962524414]	0	0	4	0.1	0.1	0.5
Dasty	Edgar	20	3000	45	3	1	AFC	Yes	No	NA	0.8	0.8	0.8	Yes	4	Yes	NA	Olfactometer1	Olfactometer1	5.0368499756	1	0	0	0	0	0	3001	0	0	0	0	0	Olfactometer1	09_28_22_15_03_09	Human scent	Distractor box	Deodorant	NA	NA	NA	['Olfactometer1']	[3001.0]	[5.0368499755859375]	0	0	5	0.1	0.1	0.5
Dasty	Edgar	20	3000	45	3	1	AFC	Yes	No	NA	0.8	0.8	0.8	Yes	4	Yes	NA	Olfactometer2	Olfactometer2	7.4269845486	1	2	0	0	0	0	560	3007	0	0	0	0	Olfactometer2	09_28_22_15_03_46	Deodorant	Human scent	Distractor box	NA	NA	NA	['Olfactometer1', 'Olfactometer2', 'Olfactometer2']	[560.0, 6.0, 3001.0]	[3.884765863418579, 0.3177676200866699, 3.2244510650634766]	1	0	6	0.1	0.1	0.5
Dasty	Edgar	20	3000	45	3	1	AFC	Yes	No	NA	0.8	0.8	0.8	Yes	4	Yes	NA	blank	All Clear	0	1	1	1	0	0	0	505	479	169	0	0	0	0	09_28_22_15_04_25	Gloves	Soup	Gloves	NA	NA	NA	['Olfactometer1', 'Olfactometer2', 'Olfactometer3']	[505.0, 479.0, 169.0]	[3.1021831035614014, 0.7498185634613037, 0.7712993621826172]	1	0	7	0.1	0.1	0.5
Dasty	Edgar	20	3000	45	3	1	AFC	Yes	No	NA	0.8	0.8	0.8	Yes	4	Yes	NA	Olfactometer1	All Clear	0	1	2	1	0	0	0	741	363	163	0	0	0	0	09_28_22_15_05_03	Dynamic extraction	Gloves	Gloves	NA	NA	NA	['Olfactometer1', 'Olfactometer2', 'Olfactometer2', 'Olfactometer3']	[741.0, 41.0, 322.0, 163.0]	[2.280367612838745, 0.5021684169769287, 0.3701357841491699, 0.8846635818481445]	0	1	8	0.1	0.1	0.5
Dasty	Edgar	20	3000	45	3	1	AFC	Yes	No	NA	0.8	0.8	0.8	Yes	4	Yes	NA	Olfactometer2	All Clear	0	1	2	2	0	0	0	520	497	235	0	0	0	0	09_28_22_15_05_42	Soup	Dynamic extraction	Distractor box	NA	NA	NA	['Olfactometer1', 'Olfactometer2', 'Olfactometer2', 'Olfactometer3', 'Olfactometer3']	[520.0, 44.0, 453.0, 58.0, 177.0]	[3.454470157623291, 0.443326473236084, 0.4790940284729004, 0.5864994525909424, 0.18500804901123047]	0	1	9	0.1	0.1	0.5
Dasty	Edgar	20	3000	45	3	1	AFC	Yes	No	NA	0.8	0.8	0.8	Yes	4	Yes	NA	blank	All Clear	0	1	2	2	0	0	0	492	1860	441	0	0	0	0	09_28_22_15_06_25	Gloves	Deodorant	Distractor box	NA	NA	NA	['Olfactometer2', 'Olfactometer1', 'Olfactometer2', 'Olfactometer3', 'Olfactometer3']	[981.0, 492.0, 879.0, 23.0, 418.0]	[5.5856873989105225, 0.8195958137512207, 1.2563514709472656, 0.5857183933258057, 0.5480952262878418]	0	0	10	0.1	0.1	0.5
Dasty	Edgar	20	3000	45	3	1	AFC	Yes	No	NA	0.8	0.8	0.8	Yes	4	Yes	NA	Olfactometer2	Olfactometer2	4.56432724	0	1	0	0	0	0	0	3002	0	0	0	0	Olfactometer2	09_28_22_15_06_59	Distractor box	Human scent	Deodorant	NA	NA	NA	['Olfactometer2']	[3002.0]	[4.564327239990234]	1	0	11	0.1	0.1	0.5
Dasty	Edgar	20	3000	45	3	1	AFC	Yes	No	NA	0.8	0.8	0.8	Yes	4	Yes	NA	blank	All Clear	0	1	1	1	0	0	0	531	390	168	0	0	0	0	09_28_22_15_07_38	Gloves	Gloves	Gloves	NA	NA	NA	['Olfactometer1', 'Olfactometer2', 'Olfactometer3']	[531.0, 390.0, 168.0]	[1.7300102710723877, 0.9255118370056152, 0.7870349884033203]	1	0	12	0.1	0.1	0.5
Dasty	Edgar	20	3000	45	3	1	AFC	Yes	No	NA	0.8	0.8	0.8	Yes	4	Yes	NA	Olfactometer2	All Clear	0	1	1	1	0	0	0	516	406	323	0	0	0	0	09_28_22_15_08_17	Soup	Dynamic extraction	Blank box	NA	NA	NA	['Olfactometer2', 'Olfactometer1', 'Olfactometer3']	[406.0, 516.0, 323.0]	[2.8091166019439697, 0.748833179473877, 1.4316444396972656]	0	1	13	0.1	0.1	0.5
Dasty	Edgar	20	3000	45	3	1	AFC	Yes	No	NA	0.8	0.8	0.8	Yes	4	Yes	NA	Olfactometer1	Olfactometer1	7.2421164513	1	0	0	0	0	0	3001	0	0	0	0	0	Olfactometer1	09_28_22_15_08_53	Human scent	Blank box	Deodorant	NA	NA	NA	['Olfactometer1']	[3001.0]	[7.242116451263428]	1	0	14	0.1	0.1	0.5
Dasty	Edgar	20	3000	45	3	1	AFC	Yes	No	NA	0.8	0.8	0.8	Yes	4	Yes	NA	Olfactometer1	Olfactometer1	2.7677900791	1	1	0	0	0	0	3001	353	0	0	0	0	Olfactometer1	09_28_22_15_09_25	Human scent	Deodorant	Soup	NA	NA	NA	['Olfactometer2', 'Olfactometer1']	[353.0, 3001.0]	[0.0, 2.7677900791168213]	1	0	15	0.1	0.1	0.5
Dasty	Edgar	20	3000	45	3	1	AFC	Yes	No	NA	0.8	0.8	0.8	Yes	4	Yes	NA	Olfactometer1	Olfactometer1	2.7449672222	1	1	0	0	0	0	3003	335	0	0	0	0	Olfactometer1	09_28_22_15_09_56	Human scent	Soup	Deodorant	NA	NA	NA	['Olfactometer2', 'Olfactometer1']	[335.0, 3003.0]	[0.015630245208740234, 2.729336977005005]	0	0	16	0.1	0.1	0.5
Dasty	Edgar	20	3000	45	3	1	AFC	Yes	No	NA	0.8	0.8	0.8	Yes	4	Yes	NA	blank	All Clear	0	2	2	2	0	0	0	397	402	233	0	0	0	0	09_28_22_15_10_35	Gloves	Soup	Blank box	NA	NA	NA	['Olfactometer1', 'Olfactometer1', 'Olfactometer2', 'Olfactometer2', 'Olfactometer3', 'Olfactometer3']	[380.0, 17.0, 129.0, 273.0, 68.0, 165.0]	[2.5759096145629883, 0.0, 0.512216329574585, 0.2948322296142578, 0.6470541954040527, 0.2541179656982422]	1	0	17	0.1	0.1	0.5
Dasty	Edgar	20	3000	45	3	1	AFC	Yes	No	NA	0.8	0.8	0.8	Yes	4	Yes	NA	Olfactometer3	All Clear	0	2	3	3	0	0	0	790	1449	396	0	0	0	0	09_28_22_15_11_22	Soup	Blank box	Dynamic extraction	NA	NA	NA	['Olfactometer2', 'Olfactometer1', 'Olfactometer1', 'Olfactometer2', 'Olfactometer2', 'Olfactometer3', 'Olfactometer3', 'Olfactometer3']	[437.0, 481.0, 309.0, 267.0, 745.0, 38.0, 38.0, 320.0]	[2.599837303161621, 0.6887819766998291, 6.084261894226074, 0.75384521484375, 0.9032936096191406, 0.655552864074707, 0.11600232124328613, 0.5922741889953613]	0	1	18	0.1	0.1	0.5
Dasty	Edgar	20	3000	45	3	1	AFC	Yes	No	NA	0.8	0.8	0.8	Yes	4	Yes	NA	Olfactometer3	Olfactometer3	6.0699985027	1	2	2	0	0	0	433	399	3238	0	0	0	Olfactometer3	09_28_22_15_11_57	Gloves	Blank box	Human scent	NA	NA	NA	['Olfactometer1', 'Olfactometer2', 'Olfactometer2', 'Olfactometer3', 'Olfactometer3']	[433.0, 105.0, 294.0, 237.0, 3001.0]	[1.2725343704223633, 0.4519157409667969, 0.30104613304138184, 0.718123197555542, 3.3263790607452393]	1	0	19	0.1	0.1	0.5
Dasty	Edgar	20	3000	45	3	1	AFC	Yes	No	NA	0.8	0.8	0.8	Yes	4	Yes	NA	Olfactometer3	Olfactometer3	13.071641684	1	4	3	0	0	0	470	1355	3020	0	0	0	Olfactometer3	09_28_22_15_12_40	Distractor box	Deodorant	Human scent	NA	NA	NA	['Olfactometer1', 'Olfactometer2', 'Olfactometer2', 'Olfactometer2', 'Olfactometer2', 'Olfactometer3', 'Olfactometer3', 'Olfactometer3']	[470.0, 68.0, 285.0, 516.0, 486.0, 11.0, 8.0, 3001.0]	[2.321057081222534, 0.38823890686035156, 0.30111265182495117, 0.780951976776123, 5.181416749954224, 0.6922228336334229, 0.053426265716552734, 3.3375861644744873]	1	0	20	0.1	0.1	0.5
Dasty	Avery	20	3000	45	4	1	AFC	Yes	No	NA	0.8	0.8	0.8	Yes	4	Yes	NA	blank	All Clear	0	1	2	3	0	0	0	389	387	231	0	0	0	0	09_29_22_10_09_25	Deodorant	Soup	Soup	NA	NA	NA	['Olfactometer1', 'Olfactometer2', 'Olfactometer2', 'Olfactometer3', 'Olfactometer3', 'Olfactometer3']	[389.0, 83.0, 304.0, 13.0, 37.0, 181.0]	[1.6331162452697754, 0.3234541416168213, 0.3636045455932617, 0.2854423522949219, 0.06908965110778809, 0.3476216793060303]	1	0	1	0.1	0.1	0.5
Dasty	Avery	20	3000	45	4	1	AFC	Yes	No	NA	0.8	0.8	0.8	Yes	4	Yes	NA	Olfactometer3	All Clear	0	3	2	1	0	0	0	1183	642	463	0	0	0	0	09_29_22_10_10_10	Soup	Soup	Human scent	NA	NA	NA	['Olfactometer1', 'Olfactometer2', 'Olfactometer2', 'Olfactometer1', 'Olfactometer1', 'Olfactometer3']	[355.0, 292.0, 350.0, 506.0, 322.0, 463.0]	[2.0151102542877197, 0.6209723949432373, 2.914677143096924, 0.7464778423309326, 3.3984458446502686, 1.345628261566162]	0	0	2	0.1	0.1	0.5
Dasty	Avery	20	3000	45	4	1	AFC	Yes	No	NA	0.8	0.8	0.8	Yes	4	Yes	NA	Olfactometer2	All Clear	0	1	1	1	0	0	0	351	525	275	0	0	0	0	09_29_22_10_10_47	Soup	2h-Static Extraction	Distractor box	NA	NA	NA	['Olfactometer1', 'Olfactometer2', 'Olfactometer3']	[351.0, 525.0, 275.0]	[2.079457998275757, 0.8066394329071045, 0.7177186012268066]	0	1	3	0.1	0.1	0.5
Dasty	Avery	20	3000	45	4	1	AFC	Yes	No	NA	0.8	0.8	0.8	Yes	4	Yes	NA	Olfactometer1	All Clear	0	1	1	1	0	0	0	452	337	183	0	0	0	0	09_29_22_10_11_24	2h-Static Extraction	Soup	Gloves	NA	NA	NA	['Olfactometer1', 'Olfactometer2', 'Olfactometer3']	[452.0, 337.0, 183.0]	[1.714763879776001, 0.576195240020752, 0.5958662033081055]	0	1	4	0.1	0.1	0.5
Dasty	Avery	20	3000	45	4	1	AFC	Yes	No	NA	0.8	0.8	0.8	Yes	4	Yes	NA	Olfactometer2	Olfactometer2	5.6785447598	1	2	0	0	0	0	393	3087	0	0	0	0	Olfactometer2	09_29_22_10_11_58	Soup	Human scent	Soup	NA	NA	NA	['Olfactometer1', 'Olfactometer2', 'Olfactometer2']	[393.0, 86.0, 3001.0]	[2.195368766784668, 0.38814854621887207, 3.095027446746826]	0	0	5	0.1	0.1	0.5
Dasty	Avery	20	3000	45	4	1	AFC	Yes	No	NA	0.8	0.8	0.8	Yes	4	Yes	NA	Olfactometer2	Olfactometer2	2.9168381691	1	2	0	0	0	0	409	3009	0	0	0	0	Olfactometer2	09_29_22_10_12_30	Soup	Human scent	Distractor box	NA	NA	NA	['Olfactometer1', 'Olfactometer2', 'Olfactometer2']	[409.0, 8.0, 3001.0]	[0.01563405990600586, 0.0, 2.9012041091918945]	1	0	6	0.1	0.1	0.5
Dasty	Avery	20	3000	45	4	1	AFC	Yes	No	NA	0.8	0.8	0.8	Yes	4	Yes	NA	Olfactometer3	All Clear	0	2	1	1	0	0	0	473	379	230	0	0	0	0	09_29_22_10_13_18	Distractor box	Soup	Human scent	NA	NA	NA	['Olfactometer1', 'Olfactometer2', 'Olfactometer1', 'Olfactometer3']	[444.0, 379.0, 29.0, 230.0]	[2.4596004486083984, 0.5550451278686523, 9.814276933670044, 1.4060513973236084]	0	0	7	0.1	0.1	0.5
Dasty	Avery	20	3000	45	4	1	AFC	Yes	No	NA	0.8	0.8	0.8	Yes	4	Yes	NA	Olfactometer3	All Clear	0	2	1	1	0	0	0	689	332	253	0	0	0	0	09_29_22_10_13_59	Deodorant	Deodorant	2h-Static Extraction	NA	NA	NA	['Olfactometer1', 'Olfactometer1', 'Olfactometer2', 'Olfactometer3']	[289.0, 400.0, 332.0, 253.0]	[2.8239023685455322, 2.7725319862365723, 0.5515062808990479, 0.6673381328582764]	0	1	8	0.1	0.1	0.5
Dasty	Avery	20	3000	45	4	1	AFC	Yes	No	NA	0.8	0.8	0.8	Yes	4	Yes	NA	blank	All Clear	0	1	1	1	0	0	0	415	412	254	0	0	0	0	09_29_22_10_14_38	Distractor box	Blank box	Soup	NA	NA	NA	['Olfactometer1', 'Olfactometer2', 'Olfactometer3']	[415.0, 412.0, 254.0]	[2.635556936264038, 0.6763038635253906, 0.6641757488250732]	1	0	9	0.1	0.1	0.5
Dasty	Avery	20	3000	45	4	1	AFC	Yes	No	NA	0.8	0.8	0.8	Yes	4	Yes	NA	Olfactometer1	Olfactometer1	5.3035516739	1	0	0	0	0	0	3001	0	0	0	0	0	Olfactometer1	09_29_22_10_15_13	Human scent	Distractor box	Gloves	NA	NA	NA	['Olfactometer1']	[3001.0]	[5.30355167388916]	1	0	10	0.1	0.1	0.5
Dasty	Avery	20	3000	45	4	1	AFC	Yes	No	NA	0.8	0.8	0.8	Yes	4	Yes	NA	Olfactometer2	Olfactometer2	17.687267542	3	4	0	0	0	0	1195	6869	0	0	0	0	Olfactometer2	09_29_22_10_15_59	Deodorant	Human scent	Blank box	NA	NA	NA	['Olfactometer1', 'Olfactometer2', 'Olfactometer1', 'Olfactometer2', 'Olfactometer2', 'Olfactometer1', 'Olfactometer2']	[394.0, 672.0, 395.0, 250.0, 2946.0, 406.0, 3001.0]	[2.3351826667785645, 0.9773313999176025, 4.358507394790649, 0.5701079368591309, 3.1408989429473877, 2.94389009475708, 3.361349105834961]	0	0	11	0.1	0.1	0.5
Dasty	Avery	20	3000	45	4	1	AFC	Yes	No	NA	0.8	0.8	0.8	Yes	4	Yes	NA	Olfactometer3	All Clear	0	1	2	1	0	0	0	468	321	146	0	0	0	0	09_29_22_10_16_39	Blank box	Gloves	Human scent	NA	NA	NA	['Olfactometer1', 'Olfactometer2', 'Olfactometer2', 'Olfactometer3']	[468.0, 71.0, 250.0, 146.0]	[2.6202950477600098, 0.39217257499694824, 0.23691534996032715, 0.6624677181243896]	1	0	12	0.1	0.1	0.5
Dasty	Avery	20	3000	45	4	1	AFC	Yes	No	NA	0.8	0.8	0.8	Yes	4	Yes	NA	Olfactometer1	Olfactometer1	5.6896452904	1	0	0	0	0	0	3001	0	0	0	0	0	Olfactometer1	09_29_22_10_17_14	Human scent	Soup	Distractor box	NA	NA	NA	['Olfactometer1']	[3001.0]	[5.689645290374756]	1	0	13	0.1	0.1	0.5
Dasty	Avery	20	3000	45	4	1	AFC	Yes	No	NA	0.8	0.8	0.8	Yes	4	Yes	NA	blank	All Clear	0	2	1	2	0	0	0	569	321	258	0	0	0	0	09_29_22_10_17_57	Distractor box	Soup	Deodorant	NA	NA	NA	['Olfactometer1', 'Olfactometer2', 'Olfactometer1', 'Olfactometer3', 'Olfactometer3']	[374.0, 321.0, 195.0, 4.0, 254.0]	[3.42826509475708, 0.5033907890319824, 3.4506995677948, 1.5893771648406982, 0.3567507266998291]	0	0	14	0.1	0.1	0.5
Dasty	Avery	20	3000	45	4	1	AFC	Yes	No	NA	0.8	0.8	0.8	Yes	4	Yes	NA	Olfactometer2	Olfactometer2	6.4518692493	1	2	0	0	0	0	403	3069	0	0	0	0	Olfactometer2	09_29_22_10_18_33	Soup	Human scent	Soup	NA	NA	NA	['Olfactometer1', 'Olfactometer2', 'Olfactometer2']	[403.0, 68.0, 3001.0]	[3.030014753341675, 0.32564473152160645, 3.096209764480591]	1	0	15	0.1	0.1	0.5
Dasty	Avery	20	3000	45	4	1	AFC	Yes	No	NA	0.8	0.8	0.8	Yes	4	Yes	NA	Olfactometer3	Olfactometer3	9.8280439377	2	1	3	0	0	0	652	405	3611	0	0	0	Olfactometer3	09_29_22_10_19_12	Distractor box	Blank box	Human scent	NA	NA	NA	['Olfactometer1', 'Olfactometer1', 'Olfactometer2', 'Olfactometer3', 'Olfactometer3', 'Olfactometer3']	[375.0, 277.0, 405.0, 273.0, 336.0, 3002.0]	[2.272486925125122, 2.5899300575256348, 0.8053596019744873, 0.7025778293609619, 0.36983489990234375, 3.0878546237945557]	1	0	16	0.1	0.1	0.5
Dasty	Avery	20	3000	45	4	1	AFC	Yes	No	NA	0.8	0.8	0.8	Yes	4	Yes	NA	Olfactometer1	All Clear	0	1	4	1	0	0	0	482	668	213	0	0	0	0	09_29_22_10_19_55	2h-Static Extraction	Soup	Distractor box	NA	NA	NA	['Olfactometer2', 'Olfactometer2', 'Olfactometer2', 'Olfactometer3', 'Olfactometer1', 'Olfactometer2']	[56.0, 304.0, 1.0, 213.0, 482.0, 307.0]	[2.490311622619629, 0.27428174018859863, 0.16943883895874023, 0.5484654903411865, 4.4764344692230225, 0.6238386631011963]	0	1	17	0.1	0.1	0.5
Dasty	Avery	20	3000	45	4	1	AFC	Yes	No	NA	0.8	0.8	0.8	Yes	4	Yes	NA	Olfactometer1	Olfactometer1	5.0421972275	1	0	0	0	0	0	3001	0	0	0	0	0	Olfactometer1	09_29_22_10_20_29	Human scent	Distractor box	Gloves	NA	NA	NA	['Olfactometer1']	[3001.0]	[5.042197227478027]	1	0	18	0.1	0.1	0.5
Dasty	Avery	20	3000	45	4	1	AFC	Yes	No	NA	0.8	0.8	0.8	Yes	4	Yes	NA	Olfactometer3	Olfactometer3	8.1796221733	1	1	2	0	0	0	413	286	3013	0	0	0	Olfactometer3	09_29_22_10_21_06	Soup	Blank box	Human scent	NA	NA	NA	['Olfactometer2', 'Olfactometer1', 'Olfactometer3', 'Olfactometer3']	[286.0, 413.0, 12.0, 3001.0]	[1.632943868637085, 0.6423540115356445, 2.898056983947754, 3.004120111465454]	1	0	19	0.1	0.1	0.5
Dasty	Avery	20	3000	45	4	1	AFC	Yes	No	NA	0.8	0.8	0.8	Yes	4	Yes	NA	blank	All Clear	0	1	2	1	0	0	0	462	584	256	0	0	0	0	09_29_22_10_21_49	Blank box	Gloves	Soup	NA	NA	NA	['Olfactometer1', 'Olfactometer2', 'Olfactometer2', 'Olfactometer3']	[462.0, 299.0, 285.0, 256.0]	[2.581260919570923, 0.5589804649353027, 4.105584383010864, 0.6853518486022949]	1	0	20	0.1	0.1	0.5
Dasty	Avery	20	3000	45	5	1	AFC	Yes	No	NA	0.8	0.8	0.8	Yes	4	Yes	NA	blank	All Clear	0	1	2	1	0	0	0	413	378	219	0	0	0	0	09_30_22_10_42_21	Gloves	Blank box	Soup	NA	NA	NA	['Olfactometer1', 'Olfactometer2', 'Olfactometer2', 'Olfactometer3']	[413.0, 89.0, 289.0, 219.0]	[2.011195659637451, 0.27253127098083496, 0.36322832107543945, 0.6561405658721924]	0	0	1	0.1	0.1	0.5
Dasty	Avery	20	3000	45	5	1	AFC	Yes	No	NA	0.8	0.8	0.8	Yes	4	Yes	NA	Olfactometer1	Olfactometer1	5.1222162247	1	0	0	0	0	0	3001	0	0	0	0	0	Olfactometer1	09_30_22_10_42_54	Human B	Soup	Methylbenzoate	NA	NA	NA	['Olfactometer1']	[3001.0]	[5.12221622467041]	0	1	2	0.1	0.1	0.5
Dasty	Avery	20	3000	45	5	1	AFC	Yes	No	NA	0.8	0.8	0.8	Yes	4	Yes	NA	Olfactometer3	Olfactometer3	7.1987557411	1	2	2	0	0	0	460	427	3277	0	0	0	Olfactometer3	09_30_22_10_43_31	Methylbenzoate	Blank box	Human A	NA	NA	NA	['Olfactometer1', 'Olfactometer2', 'Olfactometer2', 'Olfactometer3', 'Olfactometer3']	[460.0, 106.0, 321.0, 276.0, 3001.0]	[2.515601634979248, 0.39040327072143555, 0.3625917434692383, 0.7089328765869141, 3.221226215362549]	1	0	3	0.1	0.1	0.5
Dasty	Avery	20	3000	45	5	1	AFC	Yes	No	NA	0.8	0.8	0.8	Yes	4	Yes	NA	Olfactometer3	Olfactometer3	7.7243611813	1	2	2	0	0	0	407	379	3238	0	0	0	Olfactometer3	09_30_22_10_44_07	Soup	Blank box	Human A	NA	NA	NA	['Olfactometer1', 'Olfactometer2', 'Olfactometer2', 'Olfactometer3', 'Olfactometer3']	[407.0, 69.0, 310.0, 237.0, 3001.0]	[3.104776620864868, 0.33236217498779297, 0.354203462600708, 0.7172071933746338, 3.2158117294311523]	1	0	4	0.1	0.1	0.5
Dasty	Avery	20	3000	45	5	1	AFC	Yes	No	NA	0.8	0.8	0.8	Yes	4	Yes	NA	Olfactometer1	Olfactometer1	8.6859443188	1	0	0	0	0	0	3001	0	0	0	0	0	Olfactometer1	09_30_22_10_44_44	Human A	Deodorant	Gloves	NA	NA	NA	['Olfactometer1']	[3001.0]	[8.685944318771362]	0	0	5	0.1	0.1	0.5
Dasty	Avery	20	3000	45	5	1	AFC	Yes	No	NA	0.8	0.8	0.8	Yes	4	Yes	NA	Olfactometer2	Olfactometer2	6.3291401863	1	1	0	0	0	0	598	3001	0	0	0	0	Olfactometer2	09_30_22_10_45_20	Deodorant	Human A	Deodorant	NA	NA	NA	['Olfactometer1', 'Olfactometer2']	[598.0, 3001.0]	[2.9035375118255615, 3.425602674484253]	1	0	6	0.1	0.1	0.5
Dasty	Avery	20	3000	45	5	1	AFC	Yes	No	NA	0.8	0.8	0.8	Yes	4	Yes	NA	Olfactometer2	Olfactometer2	6.1363549232	1	2	0	0	0	0	538	3009	0	0	0	0	Olfactometer2	09_30_22_10_45_54	Deodorant	Human B	Methylbenzoate	NA	NA	NA	['Olfactometer1', 'Olfactometer2', 'Olfactometer2']	[538.0, 8.0, 3001.0]	[2.649869441986084, 0.3377997875213623, 3.1486856937408447]	0	1	7	0.1	0.1	0.5
Dasty	Avery	20	3000	45	5	1	AFC	Yes	No	NA	0.8	0.8	0.8	Yes	4	Yes	NA	Olfactometer3	Olfactometer3	7.4086890221	1	2	2	0	0	0	379	305	3500	0	0	0	Olfactometer3	09_30_22_10_46_31	Gloves	Soup	Human A	NA	NA	NA	['Olfactometer1', 'Olfactometer2', 'Olfactometer2', 'Olfactometer3', 'Olfactometer3']	[379.0, 46.0, 259.0, 499.0, 3001.0]	[2.664470911026001, 0.33749818801879883, 0.2862234115600586, 0.9697000980377197, 3.150796413421631]	1	0	8	0.1	0.1	0.5
Dasty	Avery	20	3000	45	5	1	AFC	Yes	No	NA	0.8	0.8	0.8	Yes	4	Yes	NA	Olfactometer1	Olfactometer1	5.506062746	1	0	0	0	0	0	3001	0	0	0	0	0	Olfactometer1	09_30_22_10_47_04	Human B	Blank box	Gloves	NA	NA	NA	['Olfactometer1']	[3001.0]	[5.506062746047974]	0	1	9	0.1	0.1	0.5
Dasty	Avery	20	3000	45	5	1	AFC	Yes	No	NA	0.8	0.8	0.8	Yes	4	Yes	NA	blank	All Clear	0	1	2	2	0	0	0	456	307	273	0	0	0	0	09_30_22_10_47_45	Methylbenzoate	Gloves	Deodorant	NA	NA	NA	['Olfactometer1', 'Olfactometer2', 'Olfactometer2', 'Olfactometer3', 'Olfactometer3']	[456.0, 40.0, 267.0, 88.0, 185.0]	[3.2417397499084473, 0.45467281341552734, 0.30072617530822754, 0.5486569404602051, 0.3542900085449219]	1	0	10	0.1	0.1	0.5
Dasty	Avery	20	3000	45	5	1	AFC	Yes	No	NA	0.8	0.8	0.8	Yes	4	Yes	NA	Olfactometer2	Olfactometer2	6.3744270802	1	1	0	0	0	0	419	3002	0	0	0	0	Olfactometer2	09_30_22_10_48_20	Blank box	Human A	Deodorant	NA	NA	NA	['Olfactometer1', 'Olfactometer2']	[419.0, 3002.0]	[2.8871893882751465, 3.4872376918792725]	1	0	11	0.1	0.1	0.5
Dasty	Avery	20	3000	45	5	1	AFC	Yes	No	NA	0.8	0.8	0.8	Yes	4	Yes	NA	Olfactometer3	Olfactometer3	17.004027128	2	4	3	0	0	0	854	635	6247	0	0	0	Olfactometer3	09_30_22_10_49_06	Soup	Methylbenzoate	Human A	NA	NA	NA	['Olfactometer1', 'Olfactometer2', 'Olfactometer2', 'Olfactometer2', 'Olfactometer3', 'Olfactometer3', 'Olfactometer1', 'Olfactometer2', 'Olfactometer3']	[441.0, 76.0, 265.0, 7.0, 351.0, 2895.0, 413.0, 287.0, 3001.0]	[2.8242154121398926, 0.39826440811157227, 0.35808515548706055, 0.18506979942321777, 0.6485254764556885, 3.0332047939300537, 4.916529655456543, 0.5855047702789307, 4.0546276569366455]	0	0	12	0.1	0.1	0.5
Dasty	Avery	20	3000	45	5	1	AFC	Yes	No	NA	0.8	0.8	0.8	Yes	4	Yes	NA	blank	All Clear	0	1	1	2	0	0	0	794	290	204	0	0	0	0	09_30_22_10_49_46	Deodorant	Deodorant	Gloves	NA	NA	NA	['Olfactometer1', 'Olfactometer2', 'Olfactometer3', 'Olfactometer3']	[794.0, 290.0, 4.0, 200.0]	[3.712106704711914, 0.8070483207702637, 0.5396215915679932, 0.3010540008544922]	1	0	13	0.1	0.1	0.5
Dasty	Avery	20	3000	45	5	1	AFC	Yes	No	NA	0.8	0.8	0.8	Yes	4	Yes	NA	Olfactometer1	Olfactometer1	6.1114552021	1	0	0	0	0	0	3001	0	0	0	0	0	Olfactometer1	09_30_22_10_50_20	Human A	Methylbenzoate	Gloves	NA	NA	NA	['Olfactometer1']	[3001.0]	[6.111455202102661]	0	0	14	0.1	0.1	0.5
Dasty	Avery	20	3000	45	5	1	AFC	Yes	No	NA	0.8	0.8	0.8	Yes	4	Yes	NA	Olfactometer3	Olfactometer3	7.7983596325	1	2	2	0	0	0	457	342	3311	0	0	0	Olfactometer3	09_30_22_10_50_56	Blank box	Soup	Human A	NA	NA	NA	['Olfactometer1', 'Olfactometer2', 'Olfactometer2', 'Olfactometer3', 'Olfactometer3']	[457.0, 71.0, 271.0, 309.0, 3002.0]	[2.9946916103363037, 0.40761375427246094, 0.2855100631713867, 0.8486785888671875, 3.2618656158447266]	0	0	15	0.1	0.1	0.5
Dasty	Avery	20	3000	45	5	1	AFC	Yes	No	NA	0.8	0.8	0.8	Yes	4	Yes	NA	Olfactometer3	Olfactometer3	7.9345464706	1	2	1	0	0	0	410	337	3001	0	0	0	Olfactometer3	09_30_22_10_51_34	Deodorant	Methylbenzoate	Human A	NA	NA	NA	['Olfactometer1', 'Olfactometer2', 'Olfactometer2', 'Olfactometer3']	[410.0, 45.0, 292.0, 3001.0]	[3.0054738521575928, 0.458082914352417, 0.3636202812194824, 4.107369422912598]	1	0	16	0.1	0.1	0.5
Dasty	Avery	20	3000	45	5	1	AFC	Yes	No	NA	0.8	0.8	0.8	Yes	4	Yes	NA	Olfactometer2	Olfactometer2	7.3181843758	1	1	0	0	0	0	382	3001	0	0	0	0	Olfactometer2	09_30_22_10_52_09	Blank box	Human B	Methylbenzoate	NA	NA	NA	['Olfactometer1', 'Olfactometer2']	[382.0, 3001.0]	[3.8430731296539307, 3.475111246109009]	0	1	17	0.1	0.1	0.5
Dasty	Avery	20	3000	45	5	1	AFC	Yes	No	NA	0.8	0.8	0.8	Yes	4	Yes	NA	Olfactometer1	Olfactometer1	6.4862325191	1	0	0	0	0	0	3003	0	0	0	0	0	Olfactometer1	09_30_22_10_52_45	Human A	Gloves	Gloves	NA	NA	NA	['Olfactometer1']	[3003.0]	[6.48623251914978]	1	0	18	0.1	0.1	0.5
Dasty	Avery	20	3000	45	5	1	AFC	Yes	No	NA	0.8	0.8	0.8	Yes	4	Yes	NA	Olfactometer2	Olfactometer2	17.40176034	1	1	0	0	0	0	1056	3002	0	0	0	0	Olfactometer2	09_30_22_10_53_32	Deodorant	Human A	Deodorant	NA	NA	NA	['Olfactometer1', 'Olfactometer2']	[1056.0, 3002.0]	[13.861973524093628, 3.5397868156433105]	1	0	19	0.1	0.1	0.5
Dasty	Avery	20	3000	45	5	1	AFC	Yes	No	NA	0.8	0.8	0.8	Yes	4	Yes	NA	blank	All Clear	0	1	3	1	0	0	0	453	740	338	0	0	0	0	09_30_22_10_54_15	Deodorant	Soup	Methylbenzoate	NA	NA	NA	['Olfactometer1', 'Olfactometer2', 'Olfactometer2', 'Olfactometer2', 'Olfactometer3']	[453.0, 108.0, 310.0, 322.0, 338.0]	[1.2891762256622314, 0.45618224143981934, 0.3670775890350342, 3.693844795227051, 1.6451549530029297]	1	0	20	0.1	0.1	0.5
Dasty	Avery	20	3000	45	6	1	AFC	Yes	No	NA	0.8	0.8	0.8	Yes	4	Yes	NA	Olfactometer1	Olfactometer1	5.065639257	1	1	0	0	0	0	3001	329	0	0	0	0	Olfactometer1	10_07_22_13_38_56	CSSB	Deodorant	Methylbenzoate	NA	NA	NA	['Olfactometer2', 'Olfactometer1']	[329.0, 3001.0]	[1.7762951850891113, 3.289344072341919]	0	1	1	0.1	0.1	0.5
Dasty	Avery	20	3000	45	6	1	AFC	Yes	No	NA	0.8	0.8	0.8	Yes	4	Yes	NA	Olfactometer2	All Clear	0	1	1	2	0	0	0	555	470	385	0	0	0	0	10_07_22_13_39_34	Deodorant	Human scent	Blank box	NA	NA	NA	['Olfactometer1', 'Olfactometer2', 'Olfactometer3', 'Olfactometer3']	[555.0, 470.0, 91.0, 294.0]	[2.6045427322387695, 0.7448410987854004, 0.48871588706970215, 0.2977766990661621]	0	0	2	0.1	0.1	0.5
Dasty	Avery	20	3000	45	6	1	AFC	Yes	No	NA	0.8	0.8	0.8	Yes	4	Yes	NA	Olfactometer3	Olfactometer3	6.956318855	1	3	2	0	0	0	407	251	3119	0	0	0	Olfactometer3	10_07_22_13_40_10	Methylbenzoate	Methylbenzoate	Human scent	NA	NA	NA	['Olfactometer1', 'Olfactometer2', 'Olfactometer2', 'Olfactometer2', 'Olfactometer3', 'Olfactometer3']	[407.0, 54.0, 193.0, 4.0, 118.0, 3001.0]	[2.4589126110076904, 0.26862239837646484, 0.30107688903808594, 0.1850910186767578, 0.4170260429382324, 3.325589895248413]	1	0	3	0.1	0.1	0.5
Dasty	Avery	20	3000	45	6	1	AFC	Yes	No	NA	0.8	0.8	0.8	Yes	4	Yes	NA	Olfactometer3	All Clear	0	1	1	2	0	0	0	411	366	283	0	0	0	0	10_07_22_13_40_48	Gloves	Deodorant	CSSB	NA	NA	NA	['Olfactometer1', 'Olfactometer2', 'Olfactometer3', 'Olfactometer3']	[411.0, 366.0, 69.0, 214.0]	[1.9684646129608154, 0.7516143321990967, 0.6014881134033203, 0.3007357120513916]	0	1	4	0.1	0.1	0.5
Dasty	Avery	20	3000	45	6	1	AFC	Yes	No	NA	0.8	0.8	0.8	Yes	4	Yes	NA	Olfactometer2	Olfactometer2	5.695363045	1	1	0	0	0	0	433	3002	0	0	0	0	Olfactometer2	10_07_22_13_41_22	Blank box	Human scent	Soup	NA	NA	NA	['Olfactometer1', 'Olfactometer2']	[433.0, 3002.0]	[2.329026460647583, 3.3663365840911865]	1	0	5	0.1	0.1	0.5
Dasty	Avery	20	3000	45	6	1	AFC	Yes	No	NA	0.8	0.8	0.8	Yes	4	Yes	NA	Olfactometer1	All Clear	0	1	1	1	0	0	0	526	425	230	0	0	0	0	10_07_22_13_42_00	CSSB	Blank box	Soup	NA	NA	NA	['Olfactometer1', 'Olfactometer2', 'Olfactometer3']	[526.0, 425.0, 230.0]	[2.339354991912842, 0.6901378631591797, 0.6554222106933594]	0	1	6	0.1	0.1	0.5
Dasty	Avery	20	3000	45	6	1	AFC	Yes	No	NA	0.8	0.8	0.8	Yes	4	Yes	NA	Olfactometer3	Olfactometer3	8.257107735	1	1	2	0	0	0	2386	335	3066	0	0	0	Olfactometer3	10_07_22_13_42_37	Gloves	Deodorant	Human scent	NA	NA	NA	['Olfactometer1', 'Olfactometer2', 'Olfactometer3', 'Olfactometer3']	[2386.0, 335.0, 61.0, 3005.0]	[3.983947277069092, 0.6550154685974121, 0.5858185291290283, 3.0323264598846436]	1	0	7	0.1	0.1	0.5
Dasty	Avery	20	3000	45	6	1	AFC	Yes	No	NA	0.8	0.8	0.8	Yes	4	Yes	NA	Olfactometer1	Olfactometer1	4.716095924	1	0	0	0	0	0	3001	0	0	0	0	0	Olfactometer1	10_07_22_13_43_11	Human scent	Soup	Soup	NA	NA	NA	['Olfactometer1']	[3001.0]	[4.716095924377441]	1	0	8	0.1	0.1	0.5
Dasty	Avery	20	3000	45	6	1	AFC	Yes	No	NA	0.8	0.8	0.8	Yes	4	Yes	NA	blank	All Clear	0	1	2	2	0	0	0	318	710	225	0	0	0	0	10_07_22_13_43_57	Methylbenzoate	Gloves	Blank box	NA	NA	NA	['Olfactometer1', 'Olfactometer2', 'Olfactometer2', 'Olfactometer3', 'Olfactometer3']	[318.0, 383.0, 327.0, 111.0, 114.0]	[2.0628502368927, 0.6901602745056152, 6.039740800857544, 1.934180736541748, 0.1848604679107666]	1	0	9	0.1	0.1	0.5
Dasty	Avery	20	3000	45	6	1	AFC	Yes	No	NA	0.8	0.8	0.8	Yes	4	Yes	NA	blank	All Clear	0	1	2	1	0	0	0	409	436	201	0	0	0	0	10_07_22_13_44_37	Methylbenzoate	Deodorant	Soup	NA	NA	NA	['Olfactometer1', 'Olfactometer2', 'Olfactometer2', 'Olfactometer3']	[409.0, 92.0, 344.0, 201.0]	[2.522247076034546, 0.33706188201904297, 0.4235725402832031, 0.7812380790710449]	1	0	10	0.1	0.1	0.5
Dasty	Avery	20	3000	45	6	1	AFC	Yes	No	NA	0.8	0.8	0.8	Yes	4	Yes	NA	blank	All Clear	0	2	2	2	0	0	0	452	442	223	0	0	0	0	10_07_22_13_45_16	Blank box	Soup	Gloves	NA	NA	NA	['Olfactometer2', 'Olfactometer1', 'Olfactometer1', 'Olfactometer2', 'Olfactometer3', 'Olfactometer3']	[407.0, 436.0, 16.0, 35.0, 2.0, 221.0]	[2.0066003799438477, 0.6228682994842529, 0.06255459785461426, 0.43535351753234863, 0.5364949703216553, 0.28540992736816406]	1	0	11	0.1	0.1	0.5
Dasty	Avery	20	3000	45	6	1	AFC	Yes	No	NA	0.8	0.8	0.8	Yes	4	Yes	NA	Olfactometer3	Olfactometer3	18.86811924	2	1	1	0	0	0	597	990	3003	0	0	0	Olfactometer3	10_07_22_13_46_04	Blank box	Blank box	Human scent	NA	NA	NA	['Olfactometer1', 'Olfactometer2', 'Olfactometer1', 'Olfactometer3']	[535.0, 990.0, 62.0, 3003.0]	[13.575541257858276, 1.2930183410644531, 0.9022326469421387, 3.0973269939422607]	1	0	12	0.1	0.1	0.5
Dasty	Avery	20	3000	45	6	1	AFC	Yes	No	NA	0.8	0.8	0.8	Yes	4	Yes	NA	Olfactometer1	Olfactometer1	5.453649521	1	0	0	0	0	0	3001	0	0	0	0	0	Olfactometer1	10_07_22_13_46_39	Human scent	Deodorant	Blank box	NA	NA	NA	['Olfactometer1']	[3001.0]	[5.453649520874023]	1	0	13	0.1	0.1	0.5
Dasty	Avery	20	3000	45	6	1	AFC	Yes	No	NA	0.8	0.8	0.8	Yes	4	Yes	NA	blank	All Clear	0	1	3	1	0	0	0	477	351	144	0	0	0	0	10_07_22_13_47_17	Soup	Gloves	Gloves	NA	NA	NA	['Olfactometer1', 'Olfactometer2', 'Olfactometer2', 'Olfactometer2', 'Olfactometer3']	[477.0, 79.0, 268.0, 4.0, 144.0]	[2.446976900100708, 0.33360958099365234, 0.3004488945007324, 0.23824381828308105, 0.5325779914855957]	0	0	14	0.1	0.1	0.5
Dasty	Avery	20	3000	45	6	1	AFC	Yes	No	NA	0.8	0.8	0.8	Yes	4	Yes	NA	Olfactometer2	Olfactometer2	5.889652014	1	1	0	0	0	0	460	3001	0	0	0	0	Olfactometer2	10_07_22_13_47_52	Gloves	Human scent	Blank box	NA	NA	NA	['Olfactometer1', 'Olfactometer2']	[460.0, 3001.0]	[2.528362274169922, 3.3612897396087646]	1	0	15	0.1	0.1	0.5
Dasty	Avery	20	3000	45	6	1	AFC	Yes	No	NA	0.8	0.8	0.8	Yes	4	Yes	NA	Olfactometer2	All Clear	0	1	2	1	0	0	0	537	435	199	0	0	0	0	10_07_22_13_48_30	Deodorant	CSSB	Gloves	NA	NA	NA	['Olfactometer1', 'Olfactometer2', 'Olfactometer2', 'Olfactometer3']	[537.0, 76.0, 359.0, 199.0]	[2.9709384441375732, 0.33997583389282227, 0.6016542911529541, 0.6483330726623535]	0	1	16	0.1	0.1	0.5
Dasty	Avery	20	3000	45	6	1	AFC	Yes	No	NA	0.8	0.8	0.8	Yes	4	Yes	NA	Olfactometer3	Olfactometer3	8.222530842	1	1	1	0	0	0	646	475	3001	0	0	0	Olfactometer3	10_07_22_13_49_07	Deodorant	Soup	Human scent	NA	NA	NA	['Olfactometer1', 'Olfactometer2', 'Olfactometer3']	[646.0, 475.0, 3001.0]	[3.9596641063690186, 0.7567932605743408, 3.506073474884033]	0	0	17	0.1	0.1	0.5
Dasty	Avery	20	3000	45	6	1	AFC	Yes	No	NA	0.8	0.8	0.8	Yes	4	Yes	NA	Olfactometer1	Olfactometer1	4.638047695	1	0	0	0	0	0	3001	0	0	0	0	0	Olfactometer1	10_07_22_13_49_40	Human scent	Soup	Blank box	NA	NA	NA	['Olfactometer1']	[3001.0]	[4.638047695159912]	1	0	18	0.1	0.1	0.5
Dasty	Avery	20	3000	45	6	1	AFC	Yes	No	NA	0.8	0.8	0.8	Yes	4	Yes	NA	Olfactometer3	All Clear	0	1	1	2	0	0	0	393	383	1491	0	0	0	0	10_07_22_13_50_29	Deodorant	Blank box	Human scent	NA	NA	NA	['Olfactometer1', 'Olfactometer2', 'Olfactometer3', 'Olfactometer3']	[393.0, 383.0, 163.0, 1328.0]	[2.2490479946136475, 0.6926074028015137, 6.932764291763306, 1.4088361263275146]	1	0	19	0.1	0.1	0.5
Dasty	Avery	20	3000	45	6	1	AFC	Yes	No	NA	0.8	0.8	0.8	Yes	4	Yes	NA	Olfactometer1	Olfactometer1	4.719491005	1	0	0	0	0	0	3002	0	0	0	0	0	Olfactometer1	10_07_22_13_51_02	Human scent	Soup	Blank box	NA	NA	NA	['Olfactometer1']	[3002.0]	[4.719491004943848]	1	0	20	0.1	0.1	0.5
Dasty	Avery	20	3000	45	7	1	AFC	Yes	No	NA	0.8	0.8	0.8	Yes	4	Yes	NA	Olfactometer1	All Clear	0	1	2	3	0	0	0	542	360	250	0	0	0	0	10_10_22_11_09_43	Human scent	Methylbenzoate	Blank box	NA	NA	NA	['Olfactometer1', 'Olfactometer2', 'Olfactometer2', 'Olfactometer3', 'Olfactometer3', 'Olfactometer3']	[542.0, 350.0, 10.0, 23.0, 1.0, 226.0]	[2.6063597202301025, 0.5596656799316406, 0.24735450744628906, 0.18486952781677246, 0.053373098373413086, 0.3027529716491699]	1	0	1	0.1	0.1	0.5
Dasty	Avery	20	3000	45	7	1	AFC	Yes	No	NA	0.8	0.8	0.8	Yes	4	Yes	NA	Olfactometer3	All Clear	0	1	1	1	0	0	0	463	338	257	0	0	0	0	10_10_22_11_10_21	Soup	Methylbenzoate	Control-CSSB	NA	NA	NA	['Olfactometer1', 'Olfactometer2', 'Olfactometer3']	[463.0, 338.0, 257.0]	[2.332689046859741, 0.6362266540527344, 0.8406994342803955]	0	1	2	0.1	0.1	0.5
Dasty	Avery	20	3000	45	7	1	AFC	Yes	No	NA	0.8	0.8	0.8	Yes	4	Yes	NA	Olfactometer1	Olfactometer1	4.6683847904	1	0	0	0	0	0	3001	0	0	0	0	0	Olfactometer1	10_10_22_11_10_54	Human scent	Methylbenzoate	Deodorant	NA	NA	NA	['Olfactometer1']	[3001.0]	[4.668384790420532]	1	0	3	0.1	0.1	0.5
Dasty	Avery	20	3000	45	7	1	AFC	Yes	No	NA	0.8	0.8	0.8	Yes	4	Yes	NA	Olfactometer3	All Clear	0	1	3	1	0	0	0	472	544	207	0	0	0	0	10_10_22_11_11_36	Deodorant	Gloves	Control-CSSB	NA	NA	NA	['Olfactometer1', 'Olfactometer2', 'Olfactometer3', 'Olfactometer2', 'Olfactometer2']	[472.0, 409.0, 207.0, 30.0, 105.0]	[2.9692273139953613, 0.739987850189209, 0.7332262992858887, 2.3707778453826904, 0.2590148448944092]	0	1	4	0.1	0.1	0.5
Dasty	Avery	20	3000	45	7	1	AFC	Yes	No	NA	0.8	0.8	0.8	Yes	4	Yes	NA	Olfactometer2	Olfactometer2	9.2863957882	1	2	0	0	0	0	452	3029	0	0	0	0	Olfactometer2	10_10_22_11_12_14	Methylbenzoate	Human scent	Gloves	NA	NA	NA	['Olfactometer1', 'Olfactometer2', 'Olfactometer2']	[452.0, 28.0, 3001.0]	[5.798206806182861, 0.33936452865600586, 3.148824453353882]	1	0	5	0.1	0.1	0.5
Dasty	Avery	20	3000	45	7	1	AFC	Yes	No	NA	0.8	0.8	0.8	Yes	4	Yes	NA	Olfactometer1	All Clear	0	1	1	1	0	0	0	495	392	304	0	0	0	0	10_10_22_11_12_52	Control-CSSB	Gloves	Gloves	NA	NA	NA	['Olfactometer1', 'Olfactometer2', 'Olfactometer3']	[495.0, 392.0, 304.0]	[2.712437391281128, 0.6448638439178467, 0.8332443237304688]	0	1	6	0.1	0.1	0.5
Dasty	Avery	20	3000	45	7	1	AFC	Yes	No	NA	0.8	0.8	0.8	Yes	4	Yes	NA	blank	All Clear	0	1	1	1	0	0	0	428	448	334	0	0	0	0	10_10_22_11_13_32	Deodorant	Soup	Blank box	NA	NA	NA	['Olfactometer1', 'Olfactometer2', 'Olfactometer3']	[428.0, 448.0, 334.0]	[2.648185968399048, 0.6908469200134277, 0.783402681350708]	1	0	7	0.1	0.1	0.5
Dasty	Avery	20	3000	45	7	1	AFC	Yes	No	NA	0.8	0.8	0.8	Yes	4	Yes	NA	Olfactometer2	Olfactometer2	5.6894066334	1	1	0	0	0	0	513	3001	0	0	0	0	Olfactometer2	10_10_22_11_14_06	Gloves	Human scent	Blank box	NA	NA	NA	['Olfactometer1', 'Olfactometer2']	[513.0, 3001.0]	[2.32717227935791, 3.362234354019165]	1	0	8	0.1	0.1	0.5
Dasty	Avery	20	3000	45	7	1	AFC	Yes	No	NA	0.8	0.8	0.8	Yes	4	Yes	NA	Olfactometer2	Olfactometer2	6.0625884533	1	1	0	0	0	0	515	3001	0	0	0	0	Olfactometer2	10_10_22_11_14_40	Deodorant	Human scent	Blank box	NA	NA	NA	['Olfactometer1', 'Olfactometer2']	[515.0, 3001.0]	[2.6391801834106445, 3.423408269882202]	0	0	9	0.1	0.1	0.5
Dasty	Avery	20	3000	45	7	1	AFC	Yes	No	NA	0.8	0.8	0.8	Yes	4	Yes	NA	blank	All Clear	0	1	1	3	0	0	0	476	397	307	0	0	0	0	10_10_22_11_15_20	Blank box	Gloves	Soup	NA	NA	NA	['Olfactometer1', 'Olfactometer2', 'Olfactometer3', 'Olfactometer3', 'Olfactometer3']	[476.0, 397.0, 4.0, 49.0, 254.0]	[2.971299648284912, 0.8057854175567627, 0.48546719551086426, 0.0, 0.300703763961792]	1	0	10	0.1	0.1	0.5
Dasty	Avery	20	3000	45	7	1	AFC	Yes	No	NA	0.8	0.8	0.8	Yes	4	Yes	NA	Olfactometer1	Olfactometer1	5.2960758209	1	0	0	0	0	0	3001	0	0	0	0	0	Olfactometer1	10_10_22_11_15_54	Human scent	Methylbenzoate	Deodorant	NA	NA	NA	['Olfactometer1']	[3001.0]	[5.296075820922852]	1	0	11	0.1	0.1	0.5
Dasty	Avery	20	3000	45	7	1	AFC	Yes	No	NA	0.8	0.8	0.8	Yes	4	Yes	NA	blank	All Clear	0	1	1	1	0	0	0	387	299	202	0	0	0	0	10_10_22_11_16_32	Soup	Blank box	Soup	NA	NA	NA	['Olfactometer1', 'Olfactometer2', 'Olfactometer3']	[387.0, 299.0, 202.0]	[3.3163974285125732, 0.699927568435669, 0.7172081470489502]	0	0	12	0.1	0.1	0.5
Dasty	Avery	20	3000	45	7	1	AFC	Yes	No	NA	0.8	0.8	0.8	Yes	4	Yes	NA	Olfactometer2	All Clear	0	1	2	2	0	0	0	523	412	277	0	0	0	0	10_10_22_11_17_10	Soup	Control-CSSB	Soup	NA	NA	NA	['Olfactometer1', 'Olfactometer2', 'Olfactometer2', 'Olfactometer3', 'Olfactometer3']	[523.0, 72.0, 340.0, 89.0, 188.0]	[3.051054000854492, 0.3341333866119385, 0.3637678623199463, 0.47001147270202637, 0.25423192977905273]	0	1	13	0.1	0.1	0.5
Dasty	Avery	20	3000	45	7	1	AFC	Yes	No	NA	0.8	0.8	0.8	Yes	4	Yes	NA	blank	All Clear	0	1	2	2	0	0	0	473	381	249	0	0	0	0	10_10_22_11_17_50	Deodorant	Methylbenzoate	Blank box	NA	NA	NA	['Olfactometer1', 'Olfactometer2', 'Olfactometer2', 'Olfactometer3', 'Olfactometer3']	[473.0, 84.0, 297.0, 10.0, 239.0]	[3.403237819671631, 0.3225855827331543, 0.2991816997528076, 0.48580288887023926, 0.369873046875]	1	0	14	0.1	0.1	0.5
Dasty	Avery	20	3000	45	7	1	AFC	Yes	No	NA	0.8	0.8	0.8	Yes	4	Yes	NA	Olfactometer2	Olfactometer2	6.1532285213	1	1	0	0	0	0	604	3001	0	0	0	0	Olfactometer2	10_10_22_11_18_26	Gloves	Human scent	Blank box	NA	NA	NA	['Olfactometer1', 'Olfactometer2']	[604.0, 3001.0]	[2.7239701747894287, 3.429258346557617]	1	0	15	0.1	0.1	0.5
Dasty	Avery	20	3000	45	7	1	AFC	Yes	No	NA	0.8	0.8	0.8	Yes	4	Yes	NA	Olfactometer3	Olfactometer3	7.3082921505	1	1	1	0	0	0	509	505	3002	0	0	0	Olfactometer3	10_10_22_11_19_02	Deodorant	Soup	Human scent	NA	NA	NA	['Olfactometer1', 'Olfactometer2', 'Olfactometer3']	[509.0, 505.0, 3002.0]	[2.4464755058288574, 0.8618776798248291, 3.99993896484375]	1	0	16	0.1	0.1	0.5
Dasty	Avery	20	3000	45	7	1	AFC	Yes	No	NA	0.8	0.8	0.8	Yes	4	Yes	NA	Olfactometer1	Olfactometer1	8.5154294968	1	0	0	0	0	0	3001	0	0	0	0	0	Olfactometer1	10_10_22_11_19_40	Human scent	Blank box	Gloves	NA	NA	NA	['Olfactometer1']	[3001.0]	[8.515429496765137]	1	0	17	0.1	0.1	0.5
Dasty	Avery	20	3000	45	7	1	AFC	Yes	No	NA	0.8	0.8	0.8	Yes	4	Yes	NA	Olfactometer3	Olfactometer3	6.9864022732	1	1	1	0	0	0	470	202	3005	0	0	0	Olfactometer3	10_10_22_11_20_15	Deodorant	Methylbenzoate	Human scent	NA	NA	NA	['Olfactometer1', 'Olfactometer2', 'Olfactometer3']	[470.0, 202.0, 3005.0]	[2.6648504734039307, 0.6234920024871826, 3.6980597972869873]	0	0	18	0.1	0.1	0.5
Dasty	Avery	20	3000	45	7	1	AFC	Yes	No	NA	0.8	0.8	0.8	Yes	4	Yes	NA	Olfactometer3	Olfactometer3	22.189651966	3	4	2	0	0	0	1329	924	4000	0	0	0	Olfactometer3	10_10_22_11_21_05	Deodorant	Soup	Human scent	NA	NA	NA	['Olfactometer1', 'Olfactometer2', 'Olfactometer1', 'Olfactometer2', 'Olfactometer3', 'Olfactometer1', 'Olfactometer2', 'Olfactometer2', 'Olfactometer3']	[432.0, 171.0, 465.0, 360.0, 999.0, 432.0, 89.0, 304.0, 3001.0]	[3.2234015464782715, 3.0589022636413574, 0.6237952709197998, 5.322245121002197, 1.9429798126220703, 3.571913719177246, 0.3367187976837158, 0.35454607009887695, 3.7551493644714355]	0	0	19	0.1	0.1	0.5
Dasty	Avery	20	3000	45	7	1	AFC	Yes	No	NA	0.8	0.8	0.8	Yes	4	Yes	NA	Olfactometer2	Olfactometer2	3.2576022148	1	1	0	0	0	0	436	3001	0	0	0	0	Olfactometer2	10_10_22_11_21_38	Gloves	Human scent	Blank box	NA	NA	NA	['Olfactometer1', 'Olfactometer2']	[436.0, 3001.0]	[0.025912761688232422, 3.231689453125]	1	0	20	0.1	0.1	0.5
Dasty	Avery	20	3000	45	8	2	AFC	Yes	No	NA	0.8	0.8	0.8	Yes	4	Yes	NA	Olfactometer1	Olfactometer1	5.3987081051	1	0	0	0	0	0	3001	0	0	0	0	0	Olfactometer1	10_10_22_12_23_37	Human scent	Soup	Methylbenzoate	NA	NA	NA	['Olfactometer1']	[3001.0]	[5.398545980453491]	1	0	2	0.1	0.1	0.5
Dasty	Avery	20	3000	45	8	2	AFC	Yes	No	NA	0.8	0.8	0.8	Yes	4	Yes	NA	Olfactometer2	Olfactometer2	5.5668005943	1	1	0	0	0	0	379	3001	0	0	0	0	Olfactometer2	10_10_22_12_24_11	Blank box	Human scent	Deodorant	NA	NA	NA	['Olfactometer1', 'Olfactometer2']	[379.0, 3001.0]	[2.259228229522705, 3.307572364807129]	1	0	3	0.1	0.1	0.5
Dasty	Avery	20	3000	45	8	2	AFC	Yes	No	NA	0.8	0.8	0.8	Yes	4	Yes	NA	Olfactometer1	Olfactometer1	5.0791749954	1	0	0	0	0	0	3001	0	0	0	0	0	Olfactometer1	10_10_22_12_24_46	Human scent	Methylbenzoate	Gloves	NA	NA	NA	['Olfactometer1']	[3001.0]	[5.079174995422363]	1	0	4	0.1	0.1	0.5
Dasty	Avery	20	3000	45	8	2	AFC	Yes	No	NA	0.8	0.8	0.8	Yes	4	Yes	NA	Olfactometer1	Olfactometer1	5.8315117359	1	0	0	0	0	0	3001	0	0	0	0	0	Olfactometer1	10_10_22_12_25_21	Human scent	Gloves	Methylbenzoate	NA	NA	NA	['Olfactometer1']	[3001.0]	[5.831511735916138]	1	0	5	0.1	0.1	0.5
Dasty	Avery	20	3000	45	8	2	AFC	Yes	No	NA	0.8	0.8	0.8	Yes	4	Yes	NA	Olfactometer3	Olfactometer3	6.9310722351	1	1	2	0	0	0	429	358	3069	0	0	0	Olfactometer3	10_10_22_12_25_57	Deodorant	Blank box	Human scent	NA	NA	NA	['Olfactometer1', 'Olfactometer2', 'Olfactometer3', 'Olfactometer3']	[429.0, 358.0, 68.0, 3001.0]	[2.661241054534912, 0.6441059112548828, 0.4705343246459961, 3.155190944671631]	1	0	6	0.1	0.1	0.5
Dasty	Avery	20	3000	45	8	2	AFC	Yes	No	NA	0.8	0.8	0.8	Yes	4	Yes	NA	blank	All Clear	0	1	1	1	0	0	0	448	348	235	0	0	0	0	10_10_22_12_26_36	Soup	Deodorant	Soup	NA	NA	NA	['Olfactometer1', 'Olfactometer2', 'Olfactometer3']	[448.0, 348.0, 235.0]	[4.336251497268677, 0.6411356925964355, 0.7647058963775635]	0	0	7	0.1	0.1	0.5
Dasty	Avery	20	3000	45	8	2	AFC	Yes	No	NA	0.8	0.8	0.8	Yes	4	Yes	NA	blank	All Clear	0	1	2	1	0	0	0	410	403	194	0	0	0	0	10_10_22_12_27_16	Soup	Deodorant	Methylbenzoate	NA	NA	NA	['Olfactometer1', 'Olfactometer2', 'Olfactometer2', 'Olfactometer3']	[410.0, 85.0, 318.0, 194.0]	[2.892610788345337, 0.40309786796569824, 0.3009359836578369, 0.7011513710021973]	1	0	8	0.1	0.1	0.5
Dasty	Avery	20	3000	45	8	2	AFC	Yes	No	NA	0.8	0.8	0.8	Yes	4	Yes	NA	Olfactometer2	Olfactometer2	6.7258808613	1	2	0	0	0	0	443	3057	0	0	0	0	Olfactometer2	10_10_22_12_27_52	Soup	Human scent	Deodorant	NA	NA	NA	['Olfactometer1', 'Olfactometer2', 'Olfactometer2']	[443.0, 56.0, 3001.0]	[3.2305097579956055, 0.33398985862731934, 3.160778760910034]	1	0	9	0.1	0.1	0.5
Dasty	Avery	20	3000	45	8	2	AFC	Yes	No	NA	0.8	0.8	0.8	Yes	4	Yes	NA	Olfactometer3	Olfactometer3	7.0623831749	1	2	2	0	0	0	434	363	3007	0	0	0	Olfactometer3	10_10_22_12_28_28	Blank box	Soup	Human scent	NA	NA	NA	['Olfactometer1', 'Olfactometer2', 'Olfactometer2', 'Olfactometer3', 'Olfactometer3']	[434.0, 82.0, 281.0, 5.0, 3002.0]	[2.5687506198883057, 0.3246891498565674, 0.3011009693145752, 0.47948217391967773, 3.3883602619171143]	1	0	10	0.1	0.1	0.5
Dasty	Avery	20	3000	45	8	2	AFC	Yes	No	NA	0.8	0.8	0.8	Yes	4	Yes	NA	Olfactometer3	Olfactometer3	8.3332669735	1	1	2	0	0	0	408	312	3108	0	0	0	Olfactometer3	10_10_22_12_29_49	Blank box	Gloves	Human scent	NA	NA	NA	['Olfactometer1', 'Olfactometer2', 'Olfactometer3', 'Olfactometer3']	[408.0, 312.0, 107.0, 3001.0]	[3.8293941020965576, 0.6310672760009766, 0.6641073226928711, 3.208698272705078]	1	0	12	0.1	0.1	0.5
Dasty	Avery	20	3000	45	8	2	AFC	Yes	No	NA	0.8	0.8	0.8	Yes	4	Yes	NA	blank	All Clear	0	1	1	2	0	0	0	360	311	162	0	0	0	0	10_10_22_12_30_27	Deodorant	Deodorant	Blank box	NA	NA	NA	['Olfactometer1', 'Olfactometer2', 'Olfactometer3', 'Olfactometer3']	[360.0, 311.0, 11.0, 151.0]	[2.1509625911712646, 0.7578563690185547, 0.5342192649841309, 0.23053789138793945]	1	0	13	0.1	0.1	0.5
Dasty	Avery	20	3000	45	8	2	AFC	Yes	No	NA	0.8	0.8	0.8	Yes	4	Yes	NA	blank	All Clear	0	1	1	1	0	0	0	449	268	239	0	0	0	0	10_10_22_12_31_06	Gloves	Gloves	Deodorant	NA	NA	NA	['Olfactometer1', 'Olfactometer2', 'Olfactometer3']	[449.0, 268.0, 239.0]	[2.0739896297454834, 0.7552611827850342, 0.8406908512115479]	1	0	14	0.1	0.1	0.5
Dasty	Avery	20	3000	45	8	2	AFC	Yes	No	NA	0.8	0.8	0.8	Yes	4	Yes	NA	Olfactometer2	Olfactometer2	16.469429731	2	3	0	0	0	0	807	5983	0	0	0	0	Olfactometer2	10_10_22_12_32_30	Gloves	Human scent	Deodorant	NA	NA	NA	['Olfactometer1', 'Olfactometer2', 'Olfactometer2', 'Olfactometer1', 'Olfactometer2']	[406.0, 21.0, 2961.0, 401.0, 3001.0]	[2.9115312099456787, 0.27169084548950195, 3.211564540863037, 6.653619289398193, 3.4210238456726074]	1	0	16	0.1	0.1	0.5
Dasty	Avery	20	3000	45	8	2	AFC	Yes	No	NA	0.8	0.8	0.8	Yes	4	Yes	NA	Olfactometer2	Olfactometer2	6.291113615	1	2	0	0	0	0	354	3089	0	0	0	0	Olfactometer2	10_10_22_12_33_44	Gloves	Human scent	Blank box	NA	NA	NA	['Olfactometer1', 'Olfactometer2', 'Olfactometer2']	[354.0, 88.0, 3001.0]	[2.798125982284546, 0.40857744216918945, 3.0844101905822754]	1	0	18	0.1	0.1	0.5
Dasty	Avery	20	3000	45	8	2	AFC	Yes	No	NA	0.8	0.8	0.8	Yes	4	Yes	NA	Olfactometer3	Olfactometer3	7.8934054375	1	1	2	0	0	0	352	381	3051	0	0	0	Olfactometer3	10_10_22_12_34_20	Methylbenzoate	Methylbenzoate	Human scent	NA	NA	NA	['Olfactometer1', 'Olfactometer2', 'Olfactometer3', 'Olfactometer3']	[352.0, 381.0, 50.0, 3001.0]	[3.2653963565826416, 0.706932544708252, 0.5235123634338379, 3.397564172744751]	0	0	19	0.1	0.1	0.5
Dasty	Avery	20	3000	45	8	2	AFC	Yes	No	NA	0.8	0.8	0.8	Yes	4	Yes	NA	Olfactometer1	Olfactometer1	5.3622117043	1	0	0	0	0	0	3003	0	0	0	0	0	Olfactometer1	10_10_22_12_34_53	Human scent	Gloves	Deodorant	NA	NA	NA	['Olfactometer1']	[3003.0]	[5.36221170425415]	0	0	20	0.1	0.1	0.5
Dasty	Lauren	20	3000	45	8	1	AFC	Yes	No	NA	0.8	0.8	0.8	Yes	4	Yes	NA	Olfactometer1	Olfactometer1	5.1381716728	1	0	0	0	0	0	3001	0	0	0	0	0	Olfactometer1	10_11_22_13_53_59	Human scent	Blank box	Deodorant	NA	NA	NA	['Olfactometer1']	[3001.0]	[5.138171672821045]	1	0	1	0.1	0.1	0.5
Dasty	Lauren	20	3000	45	8	1	AFC	Yes	No	NA	0.8	0.8	0.8	Yes	4	Yes	NA	Olfactometer2	Olfactometer2	5.5869348049	1	1	0	0	0	0	367	3001	0	0	0	0	Olfactometer2	10_11_22_13_54_32	Deodorant	Breath	Soup	NA	NA	NA	['Olfactometer1', 'Olfactometer2']	[367.0, 3001.0]	[2.34378719329834, 3.243147611618042]	0	1	2	0.1	0.1	0.5
Dasty	Lauren	20	3000	45	8	1	AFC	Yes	No	NA	0.8	0.8	0.8	Yes	4	Yes	NA	Olfactometer3	Olfactometer3	7.1225371361	1	1	1	0	0	0	500	289	3001	0	0	0	Olfactometer3	10_11_22_13_55_09	Soup	Methylbenzoate	Human scent	NA	NA	NA	['Olfactometer1', 'Olfactometer2', 'Olfactometer3']	[500.0, 289.0, 3001.0]	[2.6255342960357666, 0.6880314350128174, 3.808971405029297]	1	0	3	0.1	0.1	0.5
Dasty	Lauren	20	3000	45	8	1	AFC	Yes	No	NA	0.8	0.8	0.8	Yes	4	Yes	NA	blank	All Clear	0	1	2	1	0	0	0	390	375	284	0	0	0	0	10_11_22_13_55_47	Methylbenzoate	Methylbenzoate	Soup	NA	NA	NA	['Olfactometer1', 'Olfactometer2', 'Olfactometer2', 'Olfactometer3']	[390.0, 95.0, 280.0, 284.0]	[1.7467222213745117, 0.3211550712585449, 0.30106210708618164, 0.7881462574005127]	1	0	4	0.1	0.1	0.5
Dasty	Lauren	20	3000	45	8	1	AFC	Yes	No	NA	0.8	0.8	0.8	Yes	4	Yes	NA	Olfactometer1	Olfactometer1	5.037517786	1	0	0	0	0	0	3004	0	0	0	0	0	Olfactometer1	10_11_22_13_56_21	Human scent	Deodorant	Gloves	NA	NA	NA	['Olfactometer1']	[3004.0]	[5.037517786026001]	1	0	5	0.1	0.1	0.5
Dasty	Lauren	20	3000	45	8	1	AFC	Yes	No	NA	0.8	0.8	0.8	Yes	4	Yes	NA	Olfactometer3	All Clear	0	2	3	1	0	0	0	780	1149	971	0	0	0	0	10_11_22_13_57_13	Gloves	Soup	Breath	NA	NA	NA	['Olfactometer1', 'Olfactometer2', 'Olfactometer2', 'Olfactometer1', 'Olfactometer2', 'Olfactometer3']	[389.0, 340.0, 321.0, 391.0, 488.0, 971.0]	[2.0119621753692627, 0.5733036994934082, 6.023706912994385, 0.6414685249328613, 7.2848875522613525, 1.2893123626708984]	0	1	6	0.1	0.1	0.5
Dasty	Lauren	20	3000	45	8	1	AFC	Yes	No	NA	0.8	0.8	0.8	Yes	4	Yes	NA	Olfactometer2	Olfactometer2	14.111700058	1	3	0	0	0	0	556	5968	0	0	0	0	Olfactometer2	10_11_22_13_57_57	Gloves	Human scent	Blank box	NA	NA	NA	['Olfactometer1', 'Olfactometer2', 'Olfactometer2', 'Olfactometer2']	[556.0, 42.0, 2922.0, 3004.0]	[2.599722385406494, 0.3199598789215088, 3.087916851043701, 8.104100942611694]	1	0	7	0.1	0.1	0.5
Dasty	Lauren	20	3000	45	8	1	AFC	Yes	No	NA	0.8	0.8	0.8	Yes	4	Yes	NA	Olfactometer2	Olfactometer2	13.755133629	1	3	1	0	0	0	422	6228	155	0	0	0	Olfactometer2	10_11_22_13_58_40	Methylbenzoate	Human scent	Soup	NA	NA	NA	['Olfactometer1', 'Olfactometer2', 'Olfactometer3', 'Olfactometer2', 'Olfactometer2']	[422.0, 380.0, 155.0, 2847.0, 3001.0]	[3.198464870452881, 0.7527399063110352, 0.7201428413391113, 3.318908214569092, 5.764877796173096]	1	0	8	0.1	0.1	0.5
Dasty	Lauren	20	3000	45	8	1	AFC	Yes	No	NA	0.8	0.8	0.8	Yes	4	Yes	NA	blank	All Clear	0	1	1	1	0	0	0	449	334	255	0	0	0	0	10_11_22_13_59_19	Blank box	Methylbenzoate	Gloves	NA	NA	NA	['Olfactometer1', 'Olfactometer2', 'Olfactometer3']	[449.0, 334.0, 255.0]	[2.560695171356201, 0.45268750190734863, 0.8404405117034912]	1	0	9	0.1	0.1	0.5
Dasty	Lauren	20	3000	45	8	1	AFC	Yes	No	NA	0.8	0.8	0.8	Yes	4	Yes	NA	Olfactometer3	Olfactometer3	6.8676371574	1	1	1	0	0	0	433	260	3004	0	0	0	Olfactometer3	10_11_22_13_59_55	Deodorant	Gloves	Human scent	NA	NA	NA	['Olfactometer1', 'Olfactometer2', 'Olfactometer3']	[433.0, 260.0, 3004.0]	[2.3705570697784424, 0.690147876739502, 3.806932210922241]	1	0	10	0.1	0.1	0.5
Dasty	Lauren	20	3000	45	8	1	AFC	Yes	No	NA	0.8	0.8	0.8	Yes	4	Yes	NA	Olfactometer3	Olfactometer3	14.499416828	2	3	1	0	0	0	999	665	3001	0	0	0	Olfactometer3	10_11_22_14_00_39	Deodorant	Methylbenzoate	Human scent	NA	NA	NA	['Olfactometer2', 'Olfactometer1', 'Olfactometer1', 'Olfactometer2', 'Olfactometer2', 'Olfactometer3']	[280.0, 551.0, 448.0, 34.0, 351.0, 3001.0]	[4.235295534133911, 0.7598047256469727, 4.9440858364105225, 0.31810712814331055, 0.423431396484375, 3.818692207336426]	1	0	11	0.1	0.1	0.5
Dasty	Lauren	20	3000	45	8	1	AFC	Yes	No	NA	0.8	0.8	0.8	Yes	4	Yes	NA	Olfactometer1	All Clear	0	1	2	1	0	0	0	1038	261	164	0	0	0	0	10_11_22_14_01_17	Human scent	Soup	Methylbenzoate	NA	NA	NA	['Olfactometer1', 'Olfactometer2', 'Olfactometer2', 'Olfactometer3']	[1038.0, 26.0, 235.0, 164.0]	[3.114997386932373, 0.25365328788757324, 0.3633427619934082, 0.7242472171783447]	0	0	12	0.1	0.1	0.5
Dasty	Lauren	20	3000	45	8	1	AFC	Yes	No	NA	0.8	0.8	0.8	Yes	4	Yes	NA	blank	All Clear	0	1	2	2	0	0	0	460	261	218	0	0	0	0	10_11_22_14_01_55	Deodorant	Soup	Soup	NA	NA	NA	['Olfactometer1', 'Olfactometer2', 'Olfactometer2', 'Olfactometer3', 'Olfactometer3']	[460.0, 13.0, 248.0, 15.0, 203.0]	[2.469036340713501, 0.32169103622436523, 0.23191475868225098, 0.48566198348999023, 0.30102086067199707]	0	0	13	0.1	0.1	0.5
Dasty	Lauren	20	3000	45	8	1	AFC	Yes	No	NA	0.8	0.8	0.8	Yes	4	Yes	NA	Olfactometer3	Olfactometer3	6.9711370468	1	2	2	0	0	0	672	350	3051	0	0	0	Olfactometer3	10_11_22_14_02_30	Methylbenzoate	Blank box	Human scent	NA	NA	NA	['Olfactometer1', 'Olfactometer2', 'Olfactometer2', 'Olfactometer3', 'Olfactometer3']	[672.0, 63.0, 287.0, 50.0, 3001.0]	[2.7274458408355713, 0.3167755603790283, 0.29422950744628906, 0.4232311248779297, 3.2094550132751465]	0	0	14	0.1	0.1	0.5
Dasty	Lauren	20	3000	45	8	1	AFC	Yes	No	NA	0.8	0.8	0.8	Yes	4	Yes	NA	Olfactometer1	All Clear	0	1	1	2	0	0	0	594	388	243	0	0	0	0	10_11_22_14_03_10	Breath	Blank box	Soup	NA	NA	NA	['Olfactometer1', 'Olfactometer2', 'Olfactometer3', 'Olfactometer3']	[594.0, 388.0, 9.0, 234.0]	[4.398222208023071, 0.6241095066070557, 0.4170241355895996, 0.30106043815612793]	0	1	15	0.1	0.1	0.5
Dasty	Lauren	20	3000	45	8	1	AFC	Yes	No	NA	0.8	0.8	0.8	Yes	4	Yes	NA	Olfactometer3	Olfactometer3	6.5425477028	1	1	1	0	0	0	435	481	3001	0	0	0	Olfactometer3	10_11_22_14_03_45	Gloves	Methylbenzoate	Human scent	NA	NA	NA	['Olfactometer1', 'Olfactometer2', 'Olfactometer3']	[435.0, 481.0, 3001.0]	[2.2324891090393066, 0.6188170909881592, 3.691241502761841]	1	0	16	0.1	0.1	0.5
Dasty	Lauren	20	3000	45	8	1	AFC	Yes	No	NA	0.8	0.8	0.8	Yes	4	Yes	NA	blank	All Clear	0	1	1	1	0	0	0	367	389	210	0	0	0	0	10_11_22_14_04_24	Blank box	Blank box	Soup	NA	NA	NA	['Olfactometer1', 'Olfactometer2', 'Olfactometer3']	[367.0, 389.0, 210.0]	[2.5162506103515625, 0.6759495735168457, 0.7338235378265381]	1	0	17	0.1	0.1	0.5
Dasty	Lauren	20	3000	45	8	1	AFC	Yes	No	NA	0.8	0.8	0.8	Yes	4	Yes	NA	Olfactometer1	Olfactometer1	7.1702694893	1	0	0	0	0	0	3004	0	0	0	0	0	Olfactometer1	10_11_22_14_04_59	Breath	Gloves	Soup	NA	NA	NA	['Olfactometer1']	[3004.0]	[7.17026948928833]	0	1	18	0.1	0.1	0.5
Dasty	Lauren	20	3000	45	8	1	AFC	Yes	No	NA	0.8	0.8	0.8	Yes	4	Yes	NA	Olfactometer2	Olfactometer2	6.4985513687	1	1	0	0	0	0	414	3004	0	0	0	0	Olfactometer2	10_11_22_14_05_34	Blank box	Human scent	Soup	NA	NA	NA	['Olfactometer1', 'Olfactometer2']	[414.0, 3004.0]	[3.1362524032592773, 3.3622989654541016]	0	0	19	0.1	0.1	0.5
Dasty	Lauren	20	3000	45	8	1	AFC	Yes	No	NA	0.8	0.8	0.8	Yes	4	Yes	NA	Olfactometer2	Olfactometer2	5.8672084808	1	1	0	0	0	0	409	3001	0	0	0	0	Olfactometer2	10_11_22_14_06_09	Deodorant	Human scent	Methylbenzoate	NA	NA	NA	['Olfactometer1', 'Olfactometer2']	[409.0, 3001.0]	[2.4008378982543945, 3.4663705825805664]	1	0	20	0.1	0.1	0.5
Dasty	Avery	20	3000	45	9	1	AFC	Yes	No	NA	0.8	0.8	0.8	Yes	4	Yes	NA	blank	All Clear	0	1	1	2	0	0	0	500	332	304	0	0	0	0	10_13_22_12_27_44	Soup	Soup	Gloves	NA	NA	NA	['Olfactometer2', 'Olfactometer1', 'Olfactometer3', 'Olfactometer3']	[332.0, 500.0, 51.0, 253.0]	[1.687985897064209, 0.688225269317627, 0.7801535129547119, 0.29905247688293457]	1	0	1	0.1	0.1	0.5
Dasty	Avery	20	3000	45	9	1	AFC	Yes	No	NA	0.8	0.8	0.8	Yes	4	Yes	NA	Olfactometer1	Olfactometer1	6.2673997879	1	0	0	0	0	0	3003	0	0	0	0	0	Olfactometer1	10_13_22_12_28_19	Human scent	Blank box	Methylbenzoate	NA	NA	NA	['Olfactometer1']	[3003.0]	[6.267399787902832]	1	0	2	0.1	0.1	0.5
Dasty	Avery	20	3000	45	9	1	AFC	Yes	No	NA	0.8	0.8	0.8	Yes	4	Yes	NA	blank	All Clear	0	1	2	1	0	0	0	427	440	268	0	0	0	0	10_13_22_12_28_58	Soup	Blank box	Deodorant	NA	NA	NA	['Olfactometer1', 'Olfactometer2', 'Olfactometer2', 'Olfactometer3']	[427.0, 431.0, 9.0, 268.0]	[1.8476762771606445, 0.6275498867034912, 0.23179268836975098, 0.48578906059265137]	1	0	3	0.1	0.1	0.5
Dasty	Avery	20	3000	45	9	1	AFC	Yes	No	NA	0.8	0.8	0.8	Yes	4	Yes	NA	Olfactometer3	Olfactometer3	7.0899147987	1	1	1	0	0	0	380	313	3001	0	0	0	Olfactometer3	10_13_22_12_29_34	Blank box	Methylbenzoate	Human scent	NA	NA	NA	['Olfactometer1', 'Olfactometer2', 'Olfactometer3']	[380.0, 313.0, 3001.0]	[2.77762770652771, 0.6210668087005615, 3.691220283508301]	1	0	4	0.1	0.1	0.5
Dasty	Avery	20	3000	45	9	1	AFC	Yes	No	NA	0.8	0.8	0.8	Yes	4	Yes	NA	Olfactometer1	Olfactometer1	5.1456773281	1	1	0	0	0	0	3001	327	0	0	0	0	Olfactometer1	10_13_22_12_30_09	Human scent	Methylbenzoate	Soup	NA	NA	NA	['Olfactometer2', 'Olfactometer1']	[327.0, 3001.0]	[1.8393113613128662, 3.306365966796875]	1	0	5	0.1	0.1	0.5
Dasty	Avery	20	3000	45	9	1	AFC	Yes	No	NA	0.8	0.8	0.8	Yes	4	Yes	NA	Olfactometer1	Olfactometer1	5.2892882824	1	0	0	0	0	0	3001	0	0	0	0	0	Olfactometer1	10_13_22_12_30_43	Human scent	Deodorant	Soup	NA	NA	NA	['Olfactometer1']	[3001.0]	[5.289288282394409]	1	0	6	0.1	0.1	0.5
Dasty	Avery	20	3000	45	9	1	AFC	Yes	No	NA	0.8	0.8	0.8	Yes	4	Yes	NA	Olfactometer2	All Clear	0	1	1	1	0	0	0	398	284	214	0	0	0	0	10_13_22_12_31_20	Gloves	Control-Breath	Soup	NA	NA	NA	['Olfactometer1', 'Olfactometer2', 'Olfactometer3']	[398.0, 284.0, 214.0]	[1.806793212890625, 0.6772067546844482, 0.7861871719360352]	0	1	7	0.1	0.1	0.5
Dasty	Avery	20	3000	45	9	1	AFC	Yes	No	NA	0.8	0.8	0.8	Yes	4	Yes	NA	Olfactometer2	All Clear	0	1	2	1	0	0	0	397	361	233	0	0	0	0	10_13_22_12_31_59	Deodorant	Control-Breath	Gloves	NA	NA	NA	['Olfactometer1', 'Olfactometer2', 'Olfactometer2', 'Olfactometer3']	[397.0, 55.0, 306.0, 233.0]	[3.812141180038452, 0.32210659980773926, 0.4164717197418213, 0.7863123416900635]	0	1	8	0.1	0.1	0.5
Dasty	Avery	20	3000	45	9	1	AFC	Yes	No	NA	0.8	0.8	0.8	Yes	4	Yes	NA	Olfactometer3	Olfactometer3	7.0154993534	1	1	1	0	0	0	597	262	3001	0	0	0	Olfactometer3	10_13_22_12_32_35	Deodorant	Gloves	Human scent	NA	NA	NA	['Olfactometer2', 'Olfactometer1', 'Olfactometer3']	[262.0, 597.0, 3001.0]	[2.2758049964904785, 0.823378324508667, 3.916316032409668]	1	0	9	0.1	0.1	0.5
Dasty	Avery	20	3000	45	9	1	AFC	Yes	No	NA	0.8	0.8	0.8	Yes	4	Yes	NA	Olfactometer2	Olfactometer2	4.8880245686	0	1	0	0	0	0	0	3005	0	0	0	0	Olfactometer2	10_13_22_12_33_09	Soup	Human scent	Methylbenzoate	NA	NA	NA	['Olfactometer2']	[3005.0]	[4.888024568557739]	1	0	10	0.1	0.1	0.5
Dasty	Avery	20	3000	45	9	1	AFC	Yes	No	NA	0.8	0.8	0.8	Yes	4	Yes	NA	blank	All Clear	0	1	4	1	0	0	0	394	317	177	0	0	0	0	10_13_22_12_33_47	Deodorant	Blank box	Deodorant	NA	NA	NA	['Olfactometer1', 'Olfactometer2', 'Olfactometer2', 'Olfactometer2', 'Olfactometer2', 'Olfactometer3']	[394.0, 2.0, 1.0, 4.0, 310.0, 177.0]	[2.7483460903167725, 0.21596860885620117, 0.0, 0.04691004753112793, 0.4304337501525879, 0.7170991897583008]	0	0	11	0.1	0.1	0.5
Dasty	Avery	20	3000	45	9	1	AFC	Yes	No	NA	0.8	0.8	0.8	Yes	4	Yes	NA	blank	All Clear	0	1	2	3	0	0	0	596	418	809	0	0	0	0	10_13_22_12_34_27	Deodorant	Soup	Deodorant	NA	NA	NA	['Olfactometer2', 'Olfactometer1', 'Olfactometer2', 'Olfactometer3', 'Olfactometer3', 'Olfactometer3']	[386.0, 596.0, 32.0, 9.0, 332.0, 468.0]	[2.284454584121704, 0.8839061260223389, 0.2908198833465576, 0.48497700691223145, 0.361130952835083, 0.5349328517913818]	1	0	12	0.1	0.1	0.5
Dasty	Avery	20	3000	45	9	1	AFC	Yes	No	NA	0.8	0.8	0.8	Yes	4	Yes	NA	Olfactometer3	Olfactometer3	6.883682251	1	1	1	0	0	0	506	312	3003	0	0	0	Olfactometer3	10_13_22_12_35_01	Gloves	Gloves	Human scent	NA	NA	NA	['Olfactometer2', 'Olfactometer1', 'Olfactometer3']	[312.0, 506.0, 3003.0]	[2.1448538303375244, 0.7558858394622803, 3.982942581176758]	0	0	13	0.1	0.1	0.5
Dasty	Avery	20	3000	45	9	1	AFC	Yes	No	NA	0.8	0.8	0.8	Yes	4	Yes	NA	Olfactometer2	All Clear	0	1	1	1	0	0	0	415	317	329	0	0	0	0	10_13_22_12_35_39	Soup	Control-Breath	Deodorant	NA	NA	NA	['Olfactometer2', 'Olfactometer1', 'Olfactometer3']	[317.0, 415.0, 329.0]	[1.7284162044525146, 0.6352860927581787, 1.1337251663208008]	0	1	14	0.1	0.1	0.5
Dasty	Avery	20	3000	45	9	1	AFC	Yes	No	NA	0.8	0.8	0.8	Yes	4	Yes	NA	Olfactometer2	Olfactometer2	5.042686224	0	1	0	0	0	0	0	3001	0	0	0	0	Olfactometer2	10_13_22_12_36_13	Deodorant	Human scent	Gloves	NA	NA	NA	['Olfactometer2']	[3001.0]	[5.042686223983765]	1	0	15	0.1	0.1	0.5
Dasty	Avery	20	3000	45	9	1	AFC	Yes	No	NA	0.8	0.8	0.8	Yes	4	Yes	NA	Olfactometer1	Olfactometer1	4.9242880344	1	0	0	0	0	0	3001	0	0	0	0	0	Olfactometer1	10_13_22_12_36_46	Human scent	Blank box	Deodorant	NA	NA	NA	['Olfactometer1']	[3001.0]	[4.924288034439087]	0	0	16	0.1	0.1	0.5
Dasty	Avery	20	3000	45	9	1	AFC	Yes	No	NA	0.8	0.8	0.8	Yes	4	Yes	NA	Olfactometer1	Olfactometer1	30.080732584	1	3	1	0	0	0	3001	2221	243	0	0	0	Olfactometer1	10_13_22_12_37_45	Human scent	Soup	Blank box	NA	NA	NA	['Olfactometer2', 'Olfactometer3', 'Olfactometer2', 'Olfactometer2', 'Olfactometer1']	[377.0, 243.0, 698.0, 1146.0, 3001.0]	[2.349885940551758, 0.8203339576721191, 19.22050905227661, 1.8372819423675537, 5.852721691131592]	1	0	17	0.1	0.1	0.5
Dasty	Avery	20	3000	45	9	1	AFC	Yes	No	NA	0.8	0.8	0.8	Yes	4	Yes	NA	Olfactometer3	Olfactometer3	7.0276341438	1	2	1	0	0	0	430	278	3001	0	0	0	Olfactometer3	10_13_22_12_38_21	Methylbenzoate	Soup	Human scent	NA	NA	NA	['Olfactometer1', 'Olfactometer2', 'Olfactometer2', 'Olfactometer3']	[430.0, 1.0, 277.0, 3001.0]	[2.530377149581909, 0.38848114013671875, 0.35353827476501465, 3.755237579345703]	1	0	18	0.1	0.1	0.5
Dasty	Avery	20	3000	45	9	1	AFC	Yes	No	NA	0.8	0.8	0.8	Yes	4	Yes	NA	Olfactometer1	Olfactometer1	9.2340965271	1	1	2	0	0	0	3001	376	250	0	0	0	Olfactometer1	10_13_22_12_38_58	Human scent	Methylbenzoate	Blank box	NA	NA	NA	['Olfactometer2', 'Olfactometer3', 'Olfactometer3', 'Olfactometer1']	[376.0, 38.0, 212.0, 3001.0]	[1.9561638832092285, 0.3931155204772949, 0.30106139183044434, 6.583755731582642]	0	0	19	0.1	0.1	0.5
Dasty	Avery	20	3000	45	9	1	AFC	Yes	No	NA	0.8	0.8	0.8	Yes	4	Yes	NA	Olfactometer2	All Clear	0	1	1	1	0	0	0	421	459	289	0	0	0	0	10_13_22_12_39_36	Gloves	Control-Breath	Blank box	NA	NA	NA	['Olfactometer1', 'Olfactometer2', 'Olfactometer3']	[421.0, 459.0, 289.0]	[2.3540077209472656, 0.8044898509979248, 0.8489284515380859]	0	1	20	0.1	0.1	0.5
Dasty	Avery	20	3000	45	10	2	AFC	Yes	No	NA	0.8	0.8	0.8	Yes	4	Yes	NA	blank	All Clear	0	1	2	1	0	0	0	523	360	321	0	0	0	0	10_13_22_14_10_16	Deodorant	Gloves	Blank box	NA	NA	NA	['Olfactometer1', 'Olfactometer2', 'Olfactometer2', 'Olfactometer3']	[523.0, 73.0, 287.0, 321.0]	[2.086944818496704, 0.32245612144470215, 0.30101966857910156, 1.018143892288208]	1	0	1	0.1	0.1	0.5
Dasty	Avery	20	3000	45	10	2	AFC	Yes	No	NA	0.8	0.8	0.8	Yes	4	Yes	NA	Olfactometer2	Olfactometer2	5.734900713	1	1	0	0	0	0	586	3001	0	0	0	0	Olfactometer2	10_13_22_14_10_50	Gloves	Human scent	Soup	NA	NA	NA	['Olfactometer1', 'Olfactometer2']	[586.0, 3001.0]	[2.379432439804077, 3.355468273162842]	1	0	2	0.1	0.1	0.5
Dasty	Avery	20	3000	45	10	2	AFC	Yes	No	NA	0.8	0.8	0.8	Yes	4	Yes	NA	Olfactometer1	Olfactometer1	4.7250180244	1	0	0	0	0	0	3001	0	0	0	0	0	Olfactometer1	10_13_22_14_11_24	Human scent	Deodorant	Methylbenzoate	NA	NA	NA	['Olfactometer1']	[3001.0]	[4.72501802444458]	1	0	3	0.1	0.1	0.5
Dasty	Avery	20	3000	45	10	2	AFC	Yes	No	NA	0.8	0.8	0.8	Yes	4	Yes	NA	Olfactometer2	Olfactometer2	5.725934267	1	2	0	0	0	0	443	3044	0	0	0	0	Olfactometer2	10_13_22_14_11_58	Blank box	Human scent	Deodorant	NA	NA	NA	['Olfactometer1', 'Olfactometer2', 'Olfactometer2']	[443.0, 40.0, 3004.0]	[2.189530372619629, 0.3365609645843506, 3.199842929840088]	0	0	4	0.1	0.1	0.5
Dasty	Avery	20	3000	45	10	2	AFC	Yes	No	NA	0.8	0.8	0.8	Yes	4	Yes	NA	Olfactometer2	Olfactometer2	14.262215853	2	4	0	0	0	0	883	6611	0	0	0	0	Olfactometer2	10_13_22_14_12_42	Deodorant	Human scent	Blank box	NA	NA	NA	['Olfactometer2', 'Olfactometer1', 'Olfactometer2', 'Olfactometer2', 'Olfactometer1', 'Olfactometer2']	[615.0, 484.0, 33.0, 2962.0, 399.0, 3001.0]	[2.4374003410339355, 0.7596275806427002, 0.40128040313720703, 3.1641361713409424, 4.1934814453125, 3.3062899112701416]	1	0	5	0.1	0.1	0.5
Dasty	Avery	20	3000	45	10	2	AFC	Yes	No	NA	0.8	0.8	0.8	Yes	4	Yes	NA	Olfactometer3	Olfactometer3	6.0804512501	0	1	1	0	0	0	0	402	3002	0	0	0	Olfactometer3	10_13_22_14_13_17	Deodorant	Blank box	Human scent	NA	NA	NA	['Olfactometer2', 'Olfactometer3']	[402.0, 3002.0]	[2.4720659255981445, 3.6083853244781494]	1	0	6	0.1	0.1	0.5
Dasty	Avery	20	3000	45	10	2	AFC	Yes	No	NA	0.8	0.8	0.8	Yes	4	Yes	NA	Olfactometer1	All Clear	0	1	2	1	0	0	0	622	303	237	0	0	0	0	10_13_22_14_13_55	GETXENT	Gloves	Blank box	NA	NA	NA	['Olfactometer1', 'Olfactometer2', 'Olfactometer2', 'Olfactometer3']	[622.0, 38.0, 265.0, 237.0]	[2.886087417602539, 0.27008986473083496, 0.3542921543121338, 0.7868630886077881]	0	1	7	0.1	0.1	0.5
Dasty	Avery	20	3000	45	10	2	AFC	Yes	No	NA	0.8	0.8	0.8	Yes	4	Yes	NA	Olfactometer1	Olfactometer1	11.506710052	1	1	1	0	0	0	3005	339	203	0	0	0	Olfactometer1	10_13_22_14_14_36	Human scent	Methylbenzoate	Blank box	NA	NA	NA	['Olfactometer2', 'Olfactometer3', 'Olfactometer1']	[339.0, 203.0, 3005.0]	[2.0895369052886963, 0.7551312446594238, 8.662041902542114]	1	0	8	0.1	0.1	0.5
Dasty	Avery	20	3000	45	10	2	AFC	Yes	No	NA	0.8	0.8	0.8	Yes	4	Yes	NA	blank	All Clear	0	1	1	1	0	0	0	442	434	270	0	0	0	0	10_13_22_14_15_15	Gloves	Deodorant	Blank box	NA	NA	NA	['Olfactometer1', 'Olfactometer2', 'Olfactometer3']	[442.0, 434.0, 270.0]	[2.209866523742676, 0.6758670806884766, 0.9183690547943115]	1	0	9	0.1	0.1	0.5
Dasty	Avery	20	3000	45	10	2	AFC	Yes	No	NA	0.8	0.8	0.8	Yes	4	Yes	NA	Olfactometer3	All Clear	0	1	1	1	0	0	0	441	297	253	0	0	0	0	10_13_22_14_15_53	Blank box	Soup	GETXENT	NA	NA	NA	['Olfactometer1', 'Olfactometer2', 'Olfactometer3']	[441.0, 297.0, 253.0]	[2.742210626602173, 0.7419066429138184, 0.9029421806335449]	0	1	10	0.1	0.1	0.5
Dasty	Avery	20	3000	45	10	2	AFC	Yes	No	NA	0.8	0.8	0.8	Yes	4	Yes	NA	Olfactometer1	All Clear	0	1	2	1	0	0	0	522	326	204	0	0	0	0	10_13_22_14_16_31	GETXENT	Blank box	Blank box	NA	NA	NA	['Olfactometer1', 'Olfactometer2', 'Olfactometer2', 'Olfactometer3']	[522.0, 25.0, 301.0, 204.0]	[2.5658118724823, 0.2657604217529297, 0.41667842864990234, 0.802100658416748]	0	1	11	0.1	0.1	0.5
Dasty	Avery	20	3000	45	10	2	AFC	Yes	No	NA	0.8	0.8	0.8	Yes	4	Yes	NA	Olfactometer3	Olfactometer3	6.2812542915	1	2	1	0	0	0	363	361	3001	0	0	0	Olfactometer3	10_13_22_14_17_05	Soup	Blank box	Human scent	NA	NA	NA	['Olfactometer1', 'Olfactometer2', 'Olfactometer2', 'Olfactometer3']	[363.0, 58.0, 303.0, 3001.0]	[1.9576654434204102, 0.3374152183532715, 0.2853424549102783, 3.700831174850464]	0	0	12	0.1	0.1	0.5
Dasty	Avery	20	3000	45	10	2	AFC	Yes	No	NA	0.8	0.8	0.8	Yes	4	Yes	NA	Olfactometer1	All Clear	0	2	3	1	0	0	0	1761	681	228	0	0	0	0	10_13_22_14_17_52	Human scent	Soup	Soup	NA	NA	NA	['Olfactometer1', 'Olfactometer2', 'Olfactometer2', 'Olfactometer3', 'Olfactometer1', 'Olfactometer2']	[909.0, 48.0, 248.0, 228.0, 852.0, 385.0]	[2.799868583679199, 0.32407379150390625, 0.3545248508453369, 0.8495290279388428, 4.656195878982544, 0.805628776550293]	1	0	13	0.1	0.1	0.5
Dasty	Avery	20	3000	45	10	2	AFC	Yes	No	NA	0.8	0.8	0.8	Yes	4	Yes	NA	blank	All Clear	0	1	1	1	0	0	0	449	347	1025	0	0	0	0	10_13_22_14_18_32	Gloves	Methylbenzoate	Methylbenzoate	NA	NA	NA	['Olfactometer1', 'Olfactometer2', 'Olfactometer3']	[449.0, 347.0, 1025.0]	[3.069634437561035, 0.8079686164855957, 1.7434172630310059]	1	0	14	0.1	0.1	0.5
Dasty	Avery	20	3000	45	10	2	AFC	Yes	No	NA	0.8	0.8	0.8	Yes	4	Yes	NA	Olfactometer2	Olfactometer2	7.1913473606	1	3	0	0	0	0	507	3034	0	0	0	0	Olfactometer2	10_13_22_14_19_09	Gloves	Human scent	Soup	NA	NA	NA	['Olfactometer1', 'Olfactometer2', 'Olfactometer2', 'Olfactometer2']	[507.0, 28.0, 5.0, 3001.0]	[3.6549644470214844, 0.45136523246765137, 0.002045869827270508, 3.0829718112945557]	1	0	15	0.1	0.1	0.5
Dasty	Avery	20	3000	45	10	2	AFC	Yes	No	NA	0.8	0.8	0.8	Yes	4	Yes	NA	blank	All Clear	0	1	2	1	0	0	0	555	384	301	0	0	0	0	10_13_22_14_19_47	Gloves	Methylbenzoate	Blank box	NA	NA	NA	['Olfactometer1', 'Olfactometer2', 'Olfactometer2', 'Olfactometer3']	[555.0, 51.0, 333.0, 301.0]	[3.114830732345581, 0.3191545009613037, 0.423614501953125, 0.965792179107666]	0	0	16	0.1	0.1	0.5
Dasty	Avery	20	3000	45	10	2	AFC	Yes	No	NA	0.8	0.8	0.8	Yes	4	Yes	NA	Olfactometer1	Olfactometer1	5.2519488335	1	0	0	0	0	0	3001	0	0	0	0	0	Olfactometer1	10_13_22_14_20_22	Human scent	Deodorant	Deodorant	NA	NA	NA	['Olfactometer1']	[3001.0]	[5.250955581665039]	1	0	17	0.1	0.1	0.5
Dasty	Avery	20	3000	45	10	2	AFC	Yes	No	NA	0.8	0.8	0.8	Yes	4	Yes	NA	Olfactometer3	Olfactometer3	6.8233702183	1	2	1	0	0	0	453	355	3001	0	0	0	Olfactometer3	10_13_22_14_20_58	Blank box	Methylbenzoate	Human scent	NA	NA	NA	['Olfactometer1', 'Olfactometer2', 'Olfactometer2', 'Olfactometer3']	[453.0, 66.0, 289.0, 3001.0]	[2.3145811557769775, 0.38739466667175293, 0.3541586399078369, 3.76723575592041]	1	0	18	0.1	0.1	0.5
Dasty	Avery	20	3000	45	10	2	AFC	Yes	No	NA	0.8	0.8	0.8	Yes	4	Yes	NA	Olfactometer3	Olfactometer3	6.7712094784	1	2	1	0	0	0	454	367	3001	0	0	0	Olfactometer3	10_13_22_14_21_32	Deodorant	Blank box	Human scent	NA	NA	NA	['Olfactometer1', 'Olfactometer2', 'Olfactometer2', 'Olfactometer3']	[454.0, 78.0, 289.0, 3001.0]	[2.3771815299987793, 0.3883216381072998, 0.36322855949401855, 3.6424777507781982]	0	0	19	0.1	0.1	0.5
Dasty	Avery	20	3000	45	10	2	AFC	Yes	No	NA	0.8	0.8	0.8	Yes	4	Yes	NA	Olfactometer2	All Clear	0	1	1	2	0	0	0	517	378	255	0	0	0	0	10_13_22_14_22_12	Methylbenzoate	GETXENT	Soup	NA	NA	NA	['Olfactometer1', 'Olfactometer2', 'Olfactometer3', 'Olfactometer3']	[517.0, 378.0, 25.0, 230.0]	[3.9968931674957275, 0.8056449890136719, 0.5545380115509033, 0.41707706451416016]	0	1	20	0.1	0.1	0.5
Dasty	Lauren	20	3000	45	11	1	AFC	Yes	No	NA	0.8	0.8	0.8	Yes	0	Yes	NA	Olfactometer2	Olfactometer2	6.1841752529	1	1	0	0	0	0	464	3002	0	0	0	0	Olfactometer2	10_20_22_14_31_52	Soup	Human scent	Blank box	NA	NA	NA	['Olfactometer1', 'Olfactometer2']	[464.0, 3002.0]	[2.709592580795288, 3.4745826721191406]	1	0	1	0.1	0.1	0.5
Dasty	Lauren	20	3000	45	11	1	AFC	Yes	No	NA	0.8	0.8	0.8	Yes	0	Yes	NA	blank	All Clear	0	1	1	1	0	0	0	489	289	276	0	0	0	0	10_20_22_14_32_35	Blank box	Soup		NA	NA	NA	['Olfactometer1', 'Olfactometer2', 'Olfactometer3']	[489.0, 289.0, 276.0]	[5.6866843700408936, 0.6206917762756348, 0.7892508506774902]	1	0	2	0.1	0.1	0.5
Dasty	Lauren	20	3000	45	11	1	AFC	Yes	No	NA	0.8	0.8	0.8	Yes	0	Yes	NA	Olfactometer3	Olfactometer3	6.8718934059	1	1	1	0	0	0	498	419	3002	0	0	0	Olfactometer3	10_20_22_14_33_10	Deodorant	Gloves	Human scent	NA	NA	NA	['Olfactometer1', 'Olfactometer2', 'Olfactometer3']	[498.0, 419.0, 3002.0]	[2.4962854385375977, 0.7534809112548828, 3.622127056121826]	0	0	3	0.1	0.1	0.5
Dasty	Lauren	20	3000	45	11	1	AFC	Yes	No	NA	0.8	0.8	0.8	Yes	0	Yes	NA	Olfactometer3	Olfactometer3	6.6610031128	1	1	1	0	0	0	386	397	3001	0	0	0	Olfactometer3	10_20_22_14_33_45	Gloves	Deodorant	Human scent	NA	NA	NA	['Olfactometer1', 'Olfactometer2', 'Olfactometer3']	[386.0, 397.0, 3001.0]	[2.396547794342041, 0.690201997756958, 3.5742533206939697]	0	0	4	0.1	0.1	0.5
Dasty	Lauren	20	3000	45	11	1	AFC	Yes	No	NA	0.8	0.8	0.8	Yes	0	Yes	NA	Olfactometer1	Olfactometer1	6.1879193783	1	0	0	0	0	0	3001	0	0	0	0	0	Olfactometer1	10_20_22_14_34_21	Human scent	Methylbenzoate		NA	NA	NA	['Olfactometer1']	[3001.0]	[6.18791937828064]	1	0	5	0.1	0.1	0.5
Dasty	Lauren	20	3000	45	11	1	AFC	Yes	No	NA	0.8	0.8	0.8	Yes	0	Yes	NA	Olfactometer1	Olfactometer1	5.1245243549	1	0	0	0	0	0	3001	0	0	0	0	0	Olfactometer1	10_20_22_14_34_56	Human scent			NA	NA	NA	['Olfactometer1']	[3001.0]	[5.124524354934692]	1	0	6	0.1	0.1	0.5
Dasty	Lauren	20	3000	45	11	1	AFC	Yes	No	NA	0.8	0.8	0.8	Yes	0	Yes	NA	Olfactometer3	Olfactometer3	7.3325839043	1	1	3	0	0	0	461	388	3008	0	0	0	Olfactometer3	10_20_22_14_35_33	Deodorant	Gloves	Human scent	NA	NA	NA	['Olfactometer1', 'Olfactometer2', 'Olfactometer3', 'Olfactometer3', 'Olfactometer3']	[461.0, 388.0, 3.0, 4.0, 3001.0]	[3.0200045108795166, 0.5737419128417969, 0.4754316806793213, 0.0, 3.2634057998657227]	1	0	7	0.1	0.1	0.5
Dasty	Lauren	20	3000	45	11	1	AFC	Yes	No	NA	0.8	0.8	0.8	Yes	0	Yes	NA	blank	All Clear	0	1	1	1	0	0	0	424	396	234	0	0	0	0	10_20_22_14_36_12	Gloves	Blank box		NA	NA	NA	['Olfactometer1', 'Olfactometer2', 'Olfactometer3']	[424.0, 396.0, 234.0]	[2.9075610637664795, 0.6876938343048096, 0.7838127613067627]	0	0	8	0.1	0.1	0.5
Dasty	Lauren	20	3000	45	11	1	AFC	Yes	No	NA	0.8	0.8	0.8	Yes	0	Yes	NA	Olfactometer2	Olfactometer2	6.9414594173	1	1	0	0	0	0	578	3003	0	0	0	0	Olfactometer2	10_20_22_14_36_48		Human scent		NA	NA	NA	['Olfactometer1', 'Olfactometer2']	[578.0, 3003.0]	[3.45689058303833, 3.4845688343048096]	1	0	9	0.1	0.1	0.5
Dasty	Lauren	20	3000	45	11	1	AFC	Yes	No	NA	0.8	0.8	0.8	Yes	0	Yes	NA	Olfactometer1	Olfactometer1	5.3680472374	1	0	0	0	0	0	3001	0	0	0	0	0	Olfactometer1	10_20_22_14_37_23	Human scent		Gloves	NA	NA	NA	['Olfactometer1']	[3001.0]	[5.3664751052856445]	1	0	10	0.1	0.1	0.5
Dasty	Lauren	20	3000	45	11	1	AFC	Yes	No	NA	0.8	0.8	0.8	Yes	0	Yes	NA	Olfactometer1	Olfactometer1	5.2779355049	1	0	0	0	0	0	3001	0	0	0	0	0	Olfactometer1	10_20_22_14_37_58	Human scent		Blank box	NA	NA	NA	['Olfactometer1']	[3001.0]	[5.27793550491333]	1	0	11	0.1	0.1	0.5
Dasty	Lauren	20	3000	45	11	1	AFC	Yes	No	NA	0.8	0.8	0.8	Yes	0	Yes	NA	Olfactometer2	Olfactometer2	6.5317966938	1	2	0	0	0	0	574	3024	0	0	0	0	Olfactometer2	10_20_22_14_38_34	Soup	Human scent	Blank box	NA	NA	NA	['Olfactometer1', 'Olfactometer2', 'Olfactometer2']	[574.0, 23.0, 3001.0]	[3.0539841651916504, 0.3941819667816162, 3.0836305618286133]	1	0	12	0.1	0.1	0.5
Dasty	Lauren	20	3000	45	11	1	AFC	Yes	No	NA	0.8	0.8	0.8	Yes	0	Yes	NA	Olfactometer2	Olfactometer2	6.6093826294	1	2	0	0	0	0	416	3100	0	0	0	0	Olfactometer2	10_20_22_14_39_09	Deodorant	Human scent	Methylbenzoate	NA	NA	NA	['Olfactometer1', 'Olfactometer2', 'Olfactometer2']	[416.0, 95.0, 3005.0]	[3.064519166946411, 0.45016980171203613, 3.094693660736084]	0	0	13	0.1	0.1	0.5
Dasty	Lauren	20	3000	45	11	1	AFC	Yes	No	NA	0.8	0.8	0.8	Yes	0	Yes	NA	Olfactometer3	Olfactometer3	7.4203343391	1	2	2	0	0	0	457	331	3051	0	0	0	Olfactometer3	10_20_22_14_39_46	Deodorant	Soup	Human scent	NA	NA	NA	['Olfactometer1', 'Olfactometer2', 'Olfactometer2', 'Olfactometer3', 'Olfactometer3']	[457.0, 23.0, 308.0, 46.0, 3005.0]	[2.9258782863616943, 0.3914172649383545, 0.35679054260253906, 0.5402607917785645, 3.2059874534606934]	1	0	14	0.1	0.1	0.5
Dasty	Lauren	20	3000	45	11	1	AFC	Yes	No	NA	0.8	0.8	0.8	Yes	0	Yes	NA	Olfactometer1	Olfactometer1	7.848139286	1	1	0	0	0	0	3004	1777	0	0	0	0	Olfactometer1	10_20_22_14_40_24	Human scent		Deodorant	NA	NA	NA	['Olfactometer2', 'Olfactometer1']	[1777.0, 3004.0]	[4.490720272064209, 3.357419013977051]	1	0	15	0.1	0.1	0.5
Dasty	Lauren	20	3000	45	11	1	AFC	Yes	No	NA	0.8	0.8	0.8	Yes	0	Yes	NA	Olfactometer3	Olfactometer3	8.3286528587	1	2	1	0	0	0	395	1061	3001	0	0	0	Olfactometer3	10_20_22_14_41_02			Human scent	NA	NA	NA	['Olfactometer1', 'Olfactometer2', 'Olfactometer2', 'Olfactometer3']	[395.0, 55.0, 1006.0, 3001.0]	[3.166428565979004, 0.45148324966430664, 0.965695858001709, 3.7450451850891113]	1	0	16	0.1	0.1	0.5
Dasty	Lauren	20	3000	45	11	1	AFC	Yes	No	NA	0.8	0.8	0.8	Yes	0	Yes	NA	Olfactometer2	Olfactometer2	6.6172699928	1	1	0	0	0	0	482	3001	0	0	0	0	Olfactometer2	10_20_22_14_41_38	Methylbenzoate	Human scent	Deodorant	NA	NA	NA	['Olfactometer1', 'Olfactometer2']	[482.0, 3001.0]	[3.1997792720794678, 3.4174907207489014]	1	0	17	0.1	0.1	0.5
Dasty	Lauren	20	3000	45	11	1	AFC	Yes	No	NA	0.8	0.8	0.8	Yes	0	Yes	NA	blank	All Clear	0	1	1	1	0	0	0	447	367	321	0	0	0	0	10_20_22_14_42_19			Deodorant	NA	NA	NA	['Olfactometer1', 'Olfactometer2', 'Olfactometer3']	[447.0, 367.0, 321.0]	[3.5970969200134277, 0.873708963394165, 0.9034204483032227]	1	0	18	0.1	0.1	0.5
Dasty	Lauren	20	3000	45	11	1	AFC	Yes	No	NA	0.8	0.8	0.8	Yes	0	Yes	NA	Olfactometer3	Olfactometer3	7.5732560158	1	2	1	0	0	0	661	357	3004	0	0	0	Olfactometer3	10_20_22_14_42_55	Methylbenzoate	Blank box	Human scent	NA	NA	NA	['Olfactometer1', 'Olfactometer2', 'Olfactometer2', 'Olfactometer3']	[661.0, 51.0, 306.0, 3004.0]	[3.025468587875366, 0.3875770568847656, 0.48503732681274414, 3.675173044204712]	0	0	19	0.1	0.1	0.5
Dasty	Lauren	20	3000	45	11	1	AFC	Yes	No	NA	0.8	0.8	0.8	Yes	0	Yes	NA	blank	All Clear	0	1	1	1	0	0	0	473	473	326	0	0	0	0	10_20_22_14_43_36	Soup	Gloves		NA	NA	NA	['Olfactometer1', 'Olfactometer2', 'Olfactometer3']	[473.0, 473.0, 326.0]	[3.9725048542022705, 0.7026629447937012, 0.9406225681304932]	1	0	20	0.1	0.1	0.5
Dasty	Lauren	20	3000	45	11	1	AFC	Yes	No	NA	0.8	0.8	0.8	Yes	4	Yes	NA	blank	All Clear	0	2	2	2	0	0	0	485	427	379	0	0	0	0	10_21_22_09_31_44	Methylbenzoate		Soup	NA	NA	NA	['Olfactometer1', 'Olfactometer1', 'Olfactometer2', 'Olfactometer2', 'Olfactometer3', 'Olfactometer3']	[4.0, 481.0, 24.0, 403.0, 14.0, 365.0]	[3.2131378650665283, 0.5158014297485352, 0.2450716495513916, 0.4729583263397217, 0.41904401779174805, 0.48276281356811523]	1	0	1	0.1	0.1	0.5
Dasty	Lauren	20	3000	45	11	1	AFC	Yes	No	NA	0.8	0.8	0.8	Yes	4	Yes	NA	Olfactometer1	Olfactometer1	4.7744665146	1	0	0	0	0	0	3001	0	0	0	0	0	Olfactometer1	10_21_22_09_32_19	Human scent	Gloves	Deodorant	NA	NA	NA	['Olfactometer1']	[3001.0]	[4.774466514587402]	1	0	2	0.1	0.1	0.5
Dasty	Lauren	20	3000	45	11	1	AFC	Yes	No	NA	0.8	0.8	0.8	Yes	4	Yes	NA	Olfactometer1	Olfactometer1	5.1115238667	1	0	0	0	0	0	3001	0	0	0	0	0	Olfactometer1	10_21_22_09_32_54	Human scent		Gloves	NA	NA	NA	['Olfactometer1']	[3001.0]	[5.111523866653442]	1	0	3	0.1	0.1	0.5
Dasty	Lauren	20	3000	45	11	1	AFC	Yes	No	NA	0.8	0.8	0.8	Yes	4	Yes	NA	Olfactometer1	All Clear	0	1	1	1	0	0	0	539	404	276	0	0	0	0	10_21_22_09_33_34	Control-GETXENT	Blank box	Blank box	NA	NA	NA	['Olfactometer1', 'Olfactometer2', 'Olfactometer3']	[539.0, 404.0, 276.0]	[2.6467185020446777, 0.6380581855773926, 0.8461856842041016]	0	1	4	0.1	0.1	0.5
Dasty	Lauren	20	3000	45	11	1	AFC	Yes	No	NA	0.8	0.8	0.8	Yes	4	Yes	NA	blank	All Clear	0	1	2	1	0	0	0	396	417	249	0	0	0	0	10_21_22_09_34_12	Gloves	Deodorant	Methylbenzoate	NA	NA	NA	['Olfactometer1', 'Olfactometer2', 'Olfactometer2', 'Olfactometer3']	[396.0, 47.0, 370.0, 249.0]	[2.1573410034179688, 0.28651952743530273, 0.4182779788970947, 0.830690860748291]	0	0	5	0.1	0.1	0.5
Dasty	Lauren	20	3000	45	11	1	AFC	Yes	No	NA	0.8	0.8	0.8	Yes	4	Yes	NA	Olfactometer2	Olfactometer2	5.6162436008	1	1	0	0	0	0	403	3001	0	0	0	0	Olfactometer2	10_21_22_09_34_48	Deodorant	Human scent	Soup	NA	NA	NA	['Olfactometer1', 'Olfactometer2']	[403.0, 3001.0]	[2.3717684745788574, 3.2444751262664795]	1	0	6	0.1	0.1	0.5
Dasty	Lauren	20	3000	45	11	1	AFC	Yes	No	NA	0.8	0.8	0.8	Yes	4	Yes	NA	Olfactometer3	Olfactometer3	6.803019762	1	2	1	0	0	0	423	345	3001	0	0	0	Olfactometer3	10_21_22_09_35_25	Soup	Gloves	Human scent	NA	NA	NA	['Olfactometer1', 'Olfactometer2', 'Olfactometer2', 'Olfactometer3']	[423.0, 71.0, 274.0, 3001.0]	[2.4756622314453125, 0.269726037979126, 0.36244893074035645, 3.6951825618743896]	1	0	7	0.1	0.1	0.5
Dasty	Lauren	20	3000	45	11	1	AFC	Yes	No	NA	0.8	0.8	0.8	Yes	4	Yes	NA	Olfactometer2	Olfactometer2	5.9751968384	1	2	0	0	0	0	535	3013	0	0	0	0	Olfactometer2	10_21_22_09_36_02	Gloves	Human scent	Blank box	NA	NA	NA	['Olfactometer1', 'Olfactometer2', 'Olfactometer2']	[535.0, 12.0, 3001.0]	[2.4969730377197266, 0.3919179439544678, 3.086305856704712]	1	0	8	0.1	0.1	0.5
Dasty	Lauren	20	3000	45	11	1	AFC	Yes	No	NA	0.8	0.8	0.8	Yes	4	Yes	NA	Olfactometer3	Olfactometer3	6.8020577431	1	2	1	0	0	0	373	346	3003	0	0	0	Olfactometer3	10_21_22_09_36_37		Deodorant	Human scent	NA	NA	NA	['Olfactometer1', 'Olfactometer2', 'Olfactometer2', 'Olfactometer3']	[373.0, 68.0, 278.0, 3003.0]	[2.5324995517730713, 0.3374173641204834, 0.3651909828186035, 3.5669498443603516]	0	0	9	0.1	0.1	0.5
Dasty	Lauren	20	3000	45	11	1	AFC	Yes	No	NA	0.8	0.8	0.8	Yes	4	Yes	NA	Olfactometer2	Olfactometer2	8.0524837971	1	1	0	0	0	0	362	3001	0	0	0	0	Olfactometer2	10_21_22_09_37_14	Methylbenzoate	Human scent		NA	NA	NA	['Olfactometer1', 'Olfactometer2']	[362.0, 3001.0]	[4.697893381118774, 3.3532662391662598]	0	0	10	0.1	0.1	0.5
Dasty	Lauren	10	3000	45	11	1	AFC	Yes	No	NA	0.8	0.8	0.8	Yes	4	Yes	Part2	Olfactometer1	Olfactometer1	5.0455944538	1	0	0	0	0	0	3001	0	0	0	0	0	Olfactometer1	10_21_22_09_46_15	Human scent	Blank box	Methylbenzoate	NA	NA	NA	['Olfactometer1']	[3001.0]	[5.0455944538116455]	1	0	1	0.1	0.1	0.5
Dasty	Lauren	10	3000	45	11	1	AFC	Yes	No	NA	0.8	0.8	0.8	Yes	4	Yes	Part2	Olfactometer2	Olfactometer2	5.7783715725	1	1	0	0	0	0	407	3001	0	0	0	0	Olfactometer2	10_21_22_09_46_50	Soup	Human scent	Gloves	NA	NA	NA	['Olfactometer1', 'Olfactometer2']	[407.0, 3001.0]	[2.3539624214172363, 3.4244091510772705]	1	0	2	0.1	0.1	0.5
Dasty	Lauren	10	3000	45	11	1	AFC	Yes	No	NA	0.8	0.8	0.8	Yes	4	Yes	Part2	Olfactometer2	All Clear	0	1	2	1	0	0	0	507	316	209	0	0	0	0	10_21_22_09_47_29	Blank box	Control-GETXENT	Soup	NA	NA	NA	['Olfactometer1', 'Olfactometer2', 'Olfactometer2', 'Olfactometer3']	[507.0, 18.0, 298.0, 209.0]	[2.6484198570251465, 0.39823365211486816, 0.35121941566467285, 0.8509945869445801]	0	1	3	0.1	0.1	0.5
Dasty	Lauren	10	3000	45	11	1	AFC	Yes	No	NA	0.8	0.8	0.8	Yes	4	Yes	Part2	blank	All Clear	0	1	1	1	0	0	0	446	391	221	0	0	0	0	10_21_22_09_48_09	Gloves	Soup		NA	NA	NA	['Olfactometer1', 'Olfactometer2', 'Olfactometer3']	[446.0, 391.0, 221.0]	[2.1832964420318604, 0.703498125076294, 0.8424510955810547]	1	0	4	0.1	0.1	0.5
Dasty	Lauren	10	3000	45	11	1	AFC	Yes	No	NA	0.8	0.8	0.8	Yes	4	Yes	Part2	Olfactometer2	All Clear	0	1	1	1	0	0	0	427	348	188	0	0	0	0	10_21_22_09_48_47	Blank box	Control-GETXENT	Methylbenzoate	NA	NA	NA	['Olfactometer1', 'Olfactometer2', 'Olfactometer3']	[427.0, 348.0, 188.0]	[2.4455506801605225, 0.7475817203521729, 0.8984112739562988]	0	1	5	0.1	0.1	0.5
Dasty	Lauren	10	3000	45	11	1	AFC	Yes	No	NA	0.8	0.8	0.8	Yes	4	Yes	Part2	blank	All Clear	0	1	2	1	0	0	0	408	320	258	0	0	0	0	10_21_22_09_49_25	Soup	Gloves	Soup	NA	NA	NA	['Olfactometer1', 'Olfactometer2', 'Olfactometer2', 'Olfactometer3']	[408.0, 43.0, 277.0, 258.0]	[2.309718608856201, 0.339641809463501, 0.35369253158569336, 0.8428249359130859]	0	0	6	0.1	0.1	0.5
Dasty	Lauren	10	3000	45	11	1	AFC	Yes	No	NA	0.8	0.8	0.8	Yes	4	Yes	Part2	Olfactometer1	All Clear	0	1	1	1	0	0	0	382	283	182	0	0	0	0	10_21_22_09_50_03	Control-GETXENT	Deodorant	Blank box	NA	NA	NA	['Olfactometer1', 'Olfactometer2', 'Olfactometer3']	[382.0, 283.0, 182.0]	[2.286799669265747, 0.6419811248779297, 0.7846543788909912]	0	1	7	0.1	0.1	0.5
Dasty	Lauren	10	3000	45	11	1	AFC	Yes	No	NA	0.8	0.8	0.8	Yes	4	Yes	Part2	Olfactometer3	Olfactometer2	6.9217903614	1	2	0	0	0	0	492	3002	0	0	0	0	Olfactometer2	10_21_22_09_50_41	Methylbenzoate		Human scent	NA	NA	NA	['Olfactometer1', 'Olfactometer2', 'Olfactometer2']	[492.0, 1.0, 3001.0]	[3.4465370178222656, 0.38660740852355957, 3.0886459350585938]	1	0	8	0.1	0.1	0.5
Dasty	Lauren	10	3000	45	11	1	AFC	Yes	No	NA	0.8	0.8	0.8	Yes	4	Yes	Part2	Olfactometer3	All Clear	0	1	1	2	0	0	0	579	415	245	0	0	0	0	10_21_22_09_51_20	Gloves	Gloves	Control-GETXENT	NA	NA	NA	['Olfactometer1', 'Olfactometer2', 'Olfactometer3', 'Olfactometer3']	[579.0, 415.0, 53.0, 192.0]	[2.8225643634796143, 0.754145622253418, 0.37163805961608887, 0.30059194564819336]	0	1	9	0.1	0.1	0.5
Dasty	Lauren	10	3000	45	11	1	AFC	Yes	No	NA	0.8	0.8	0.8	Yes	4	Yes	Part2	Olfactometer1	Olfactometer1	5.6988019943	1	0	0	0	0	0	3001	0	0	0	0	0	Olfactometer1	10_21_22_09_51_54	Human scent	Soup	Gloves	NA	NA	NA	['Olfactometer1']	[3001.0]	[5.6988019943237305]	0	0	10	0.1	0.1	0.5
Dasty	Lauren	20	3000	45	12	2	AFC	Yes	No	NA	0.8	0.8	0.8	Yes	4	Yes	NA	Olfactometer2	All Clear	0	1	1	4	0	0	0	410	419	232	0	0	0	0	10_21_22_12_17_02	Deodorant	Human scent	Blank box	NA	NA	NA	['Olfactometer1', 'Olfactometer2', 'Olfactometer3', 'Olfactometer3', 'Olfactometer3', 'Olfactometer3']	[410.0, 419.0, 7.0, 17.0, 2.0, 206.0]	[2.1383495330810547, 0.805138111114502, 0.4286637306213379, 0.056925296783447266, 0.0, 0.24732232093811035]	1	0	1	0.1	0.1	0.5
Dasty	Lauren	20	3000	45	12	2	AFC	Yes	No	NA	0.8	0.8	0.8	Yes	4	Yes	NA	Olfactometer3	Olfactometer3	6.7950079441	1	1	1	0	0	0	474	303	3001	0	0	0	Olfactometer3	10_21_22_12_17_39	Methylbenzoate	Soup	Human scent	NA	NA	NA	['Olfactometer1', 'Olfactometer2', 'Olfactometer3']	[474.0, 303.0, 3001.0]	[2.3504812717437744, 0.6862845420837402, 3.758242130279541]	1	0	2	0.1	0.1	0.5
Dasty	Lauren	20	3000	45	12	2	AFC	Yes	No	NA	0.8	0.8	0.8	Yes	4	Yes	NA	Olfactometer3	All Clear	0	1	1	1	0	0	0	584	211	285	0	0	0	0	10_21_22_12_18_18	Deodorant	Gloves	Hair	NA	NA	NA	['Olfactometer1', 'Olfactometer2', 'Olfactometer3']	[584.0, 211.0, 285.0]	[3.1650590896606445, 0.6166727542877197, 0.9162759780883789]	0	1	3	0.1	0.1	0.5
Dasty	Lauren	20	3000	45	12	2	AFC	Yes	No	NA	0.8	0.8	0.8	Yes	4	Yes	NA	Olfactometer1	Olfactometer1	7.2685058117	1	0	0	0	0	0	3001	0	0	0	0	0	Olfactometer1	10_21_22_12_18_55	Human scent	Methylbenzoate	Gloves	NA	NA	NA	['Olfactometer1']	[3001.0]	[7.268505811691284]	1	0	4	0.1	0.1	0.5
Dasty	Lauren	20	3000	45	12	2	AFC	Yes	No	NA	0.8	0.8	0.8	Yes	4	Yes	NA	blank	All Clear	0	1	1	1	0	0	0	506	294	143	0	0	0	0	10_21_22_12_19_35	Methylbenzoate	Blank box	Deodorant	NA	NA	NA	['Olfactometer1', 'Olfactometer2', 'Olfactometer3']	[506.0, 294.0, 143.0]	[2.8280692100524902, 0.6794545650482178, 0.7924222946166992]	1	0	5	0.1	0.1	0.5
Dasty	Lauren	20	3000	45	12	2	AFC	Yes	No	NA	0.8	0.8	0.8	Yes	4	Yes	NA	Olfactometer2	Olfactometer2	5.7973411083	1	1	0	0	0	0	455	3001	0	0	0	0	Olfactometer2	10_21_22_12_20_11	Deodorant	Human scent	Soup	NA	NA	NA	['Olfactometer1', 'Olfactometer2']	[455.0, 3001.0]	[2.3284051418304443, 3.466362714767456]	1	0	6	0.1	0.1	0.5
Dasty	Lauren	20	3000	45	12	2	AFC	Yes	No	NA	0.8	0.8	0.8	Yes	4	Yes	NA	blank	All Clear	0	1	3	1	0	0	0	498	356	220	0	0	0	0	10_21_22_12_20_50	Deodorant	Deodorant	Blank box	NA	NA	NA	['Olfactometer1', 'Olfactometer2', 'Olfactometer2', 'Olfactometer2', 'Olfactometer3']	[498.0, 37.0, 39.0, 280.0, 220.0]	[3.043907403945923, 0.3261747360229492, 0.0606844425201416, 0.36640501022338867, 0.7836689949035645]	0	0	7	0.1	0.1	0.5
Dasty	Lauren	20	3000	45	12	2	AFC	Yes	No	NA	0.8	0.8	0.8	Yes	4	Yes	NA	Olfactometer1	All Clear	0	1	1	1	0	0	0	477	445	202	0	0	0	0	10_21_22_12_21_29	Hair	Soup	Gloves	NA	NA	NA	['Olfactometer1', 'Olfactometer2', 'Olfactometer3']	[477.0, 445.0, 202.0]	[3.0775768756866455, 0.7553272247314453, 0.9104807376861572]	0	1	8	0.1	0.1	0.5
Dasty	Lauren	20	3000	45	12	2	AFC	Yes	No	NA	0.8	0.8	0.8	Yes	4	Yes	NA	Olfactometer2	Olfactometer2	0.8780298233	0	1	0	0	0	0	0	3001	0	0	0	0	Olfactometer2	10_21_22_12_21_58	Blank box	Human scent	Soup	NA	NA	NA	['Olfactometer2']	[3001.0]	[0.8780298233032227]	0	0	9	0.1	0.1	0.5
Dasty	Lauren	20	3000	45	12	2	AFC	Yes	No	NA	0.8	0.8	0.8	Yes	4	Yes	NA	Olfactometer1	Olfactometer1	5.6709105968	1	0	0	0	0	0	3001	0	0	0	0	0	Olfactometer1	10_21_22_12_22_32	Human scent	Soup	Gloves	NA	NA	NA	['Olfactometer1']	[3001.0]	[5.670910596847534]	0	0	10	0.1	0.1	0.5
Dasty	Lauren	20	3000	45	12	2	AFC	Yes	No	NA	0.8	0.8	0.8	Yes	4	Yes	NA	Olfactometer3	All Clear	0	1	1	1	0	0	0	403	231	233	0	0	0	0	10_21_22_12_23_11	Soup	Blank box	Hair	NA	NA	NA	['Olfactometer1', 'Olfactometer2', 'Olfactometer3']	[403.0, 231.0, 233.0]	[2.6962339878082275, 0.7592141628265381, 0.774813175201416]	0	1	11	0.1	0.1	0.5
Dasty	Lauren	20	3000	45	12	2	AFC	Yes	No	NA	0.8	0.8	0.8	Yes	4	Yes	NA	Olfactometer1	Olfactometer1	5.3325989246	1	0	0	0	0	0	3001	0	0	0	0	0	Olfactometer1	10_21_22_12_23_46	Human scent	Deodorant	Blank box	NA	NA	NA	['Olfactometer1']	[3001.0]	[5.332598924636841]	1	0	12	0.1	0.1	0.5
Dasty	Lauren	20	3000	45	12	2	AFC	Yes	No	NA	0.8	0.8	0.8	Yes	4	Yes	NA	Olfactometer2	All Clear	0	1	1	1	0	0	0	567	467	185	0	0	0	0	10_21_22_12_24_26	Deodorant	Hair	Methylbenzoate	NA	NA	NA	['Olfactometer1', 'Olfactometer2', 'Olfactometer3']	[567.0, 467.0, 185.0]	[3.2759952545166016, 0.6861467361450195, 0.8577384948730469]	0	1	13	0.1	0.1	0.5
Dasty	Lauren	20	3000	45	12	2	AFC	Yes	No	NA	0.8	0.8	0.8	Yes	4	Yes	NA	Olfactometer3	Olfactometer3	7.7460296154	1	2	1	0	0	0	562	352	3001	0	0	0	Olfactometer3	10_21_22_12_25_03	Deodorant	Deodorant	Human scent	NA	NA	NA	['Olfactometer1', 'Olfactometer2', 'Olfactometer2', 'Olfactometer3']	[562.0, 49.0, 303.0, 3001.0]	[3.1825249195098877, 0.32545042037963867, 0.4227321147918701, 3.815322160720825]	1	0	14	0.1	0.1	0.5
Dasty	Lauren	20	3000	45	12	2	AFC	Yes	No	NA	0.8	0.8	0.8	Yes	4	Yes	NA	blank	All Clear	0	1	1	1	0	0	0	639	620	327	0	0	0	0	10_21_22_12_25_46	Deodorant	Methylbenzoate	Gloves	NA	NA	NA	['Olfactometer1', 'Olfactometer2', 'Olfactometer3']	[639.0, 620.0, 327.0]	[4.887617826461792, 0.9736998081207275, 1.036229133605957]	1	0	15	0.1	0.1	0.5
Dasty	Lauren	20	3000	45	12	2	AFC	Yes	No	NA	0.8	0.8	0.8	Yes	4	Yes	NA	blank	All Clear	0	1	1	1	0	0	0	662	304	241	0	0	0	0	10_21_22_12_26_27	Soup	Deodorant	Blank box	NA	NA	NA	['Olfactometer1', 'Olfactometer2', 'Olfactometer3']	[662.0, 304.0, 241.0]	[2.8975162506103516, 0.7415251731872559, 0.8470613956451416]	1	0	16	0.1	0.1	0.5
Dasty	Lauren	20	3000	45	12	2	AFC	Yes	No	NA	0.8	0.8	0.8	Yes	4	Yes	NA	Olfactometer1	Olfactometer1	5.5858814716	1	0	0	0	0	0	3001	0	0	0	0	0	Olfactometer1	10_21_22_12_27_02	Human scent	Gloves	Methylbenzoate	NA	NA	NA	['Olfactometer1']	[3001.0]	[5.58490514755249]	1	0	17	0.1	0.1	0.5
Dasty	Lauren	20	3000	45	12	2	AFC	Yes	No	NA	0.8	0.8	0.8	Yes	4	Yes	NA	Olfactometer2	Olfactometer2	6.785705328	1	2	0	0	0	0	547	3074	0	0	0	0	Olfactometer2	10_21_22_12_27_37	Methylbenzoate	Human scent	Methylbenzoate	NA	NA	NA	['Olfactometer1', 'Olfactometer2', 'Olfactometer2']	[547.0, 71.0, 3003.0]	[3.2497010231018066, 0.37673282623291016, 3.158336877822876]	0	0	18	0.1	0.1	0.5
Dasty	Lauren	20	3000	45	12	2	AFC	Yes	No	NA	0.8	0.8	0.8	Yes	4	Yes	NA	Olfactometer2	Olfactometer2	7.109767437	1	2	0	0	0	0	470	3068	0	0	0	0	Olfactometer2	10_21_22_12_28_13	Gloves	Human scent	Blank box	NA	NA	NA	['Olfactometer1', 'Olfactometer2', 'Olfactometer2']	[470.0, 67.0, 3001.0]	[3.5736277103424072, 0.3219163417816162, 3.2142233848571777]	0	0	19	0.1	0.1	0.5
Dasty	Lauren	20	3000	45	12	2	AFC	Yes	No	NA	0.8	0.8	0.8	Yes	4	Yes	NA	Olfactometer1	Olfactometer1	5.2641484737	1	0	0	0	0	0	3001	0	0	0	0	0	Olfactometer1	10_21_22_12_28_48	Human scent	Gloves	Deodorant	NA	NA	NA	['Olfactometer1']	[3001.0]	[5.264148473739624]	1	0	20	0.1	0.1	0.5
Dasty	Lauren	20	3000	45	13	1	AFC	Yes	No	NA	0.8	0.8	0.8	Yes	4	Yes	NA	blank	All Clear	0	1	2	2	0	0	0	302	361	308	0	0	0	0	10_25_22_16_11_16	Methylbenzoate	Deodorant	Deodorant	NA	NA	NA	['Olfactometer1', 'Olfactometer2', 'Olfactometer2', 'Olfactometer3', 'Olfactometer3']	[302.0, 21.0, 340.0, 41.0, 267.0]	[5.0990190505981445, 0.4224851131439209, 0.4216163158416748, 0.5615041255950928, 0.3043184280395508]	1	0	1	0.1	0.1	0.5
Dasty	Lauren	20	3000	45	13	1	AFC	Yes	No	NA	0.8	0.8	0.8	Yes	4	Yes	NA	Olfactometer3	Olfactometer3	7.7241885662	1	2	1	0	0	0	221	455	3004	0	0	0	Olfactometer3	10_25_22_16_11_54	Gloves	Soup	Human scent	NA	NA	NA	['Olfactometer1', 'Olfactometer2', 'Olfactometer2', 'Olfactometer3']	[221.0, 70.0, 385.0, 3004.0]	[2.9908287525177, 0.4822108745574951, 0.4251542091369629, 3.8259947299957275]	1	0	2	0.1	0.1	0.5
Dasty	Lauren	20	3000	45	13	1	AFC	Yes	No	NA	0.8	0.8	0.8	Yes	4	Yes	NA	Olfactometer2	Olfactometer2	6.5518162251	1	2	0	0	0	0	194	3040	0	0	0	0	Olfactometer2	10_25_22_16_12_30	Deodorant	Human scent	Blank box	NA	NA	NA	['Olfactometer1', 'Olfactometer2', 'Olfactometer2']	[194.0, 38.0, 3002.0]	[2.9183998107910156, 0.4219210147857666, 3.2114953994750977]	0	0	3	0.1	0.1	0.5
Dasty	Lauren	20	3000	45	13	1	AFC	Yes	No	NA	0.8	0.8	0.8	Yes	4	Yes	NA	Olfactometer2	All Clear	0	1	1	1	0	0	0	261	558	182	0	0	0	0	10_25_22_16_13_10	Blank box	SOC	Methylbenzoate	NA	NA	NA	['Olfactometer1', 'Olfactometer2', 'Olfactometer3']	[261.0, 558.0, 182.0]	[3.0296883583068848, 1.0343456268310547, 0.6819775104522705]	0	1	4	0.1	0.1	0.5
Dasty	Lauren	20	3000	45	13	1	AFC	Yes	No	NA	0.8	0.8	0.8	Yes	4	Yes	NA	Olfactometer1	Olfactometer1	5.73873806	1	0	0	0	0	0	3001	0	0	0	0	0	Olfactometer1	10_25_22_16_13_46	Human scent	Blank box	Gloves	NA	NA	NA	['Olfactometer1']	[3001.0]	[5.736651420593262]	1	0	5	0.1	0.1	0.5
Dasty	Lauren	20	3000	45	13	1	AFC	Yes	No	NA	0.8	0.8	0.8	Yes	4	Yes	NA	Olfactometer3	Olfactometer3	6.9894125462	1	2	2	0	0	0	285	318	3045	0	0	0	Olfactometer3	10_25_22_16_14_24	Methylbenzoate	Blank box	Human scent	NA	NA	NA	['Olfactometer1', 'Olfactometer2', 'Olfactometer2', 'Olfactometer3', 'Olfactometer3']	[285.0, 19.0, 299.0, 44.0, 3001.0]	[2.551835775375366, 0.36980295181274414, 0.4255039691925049, 0.5019574165344238, 3.1381540298461914]	1	0	6	0.1	0.1	0.5
Dasty	Lauren	20	3000	45	13	1	AFC	Yes	No	NA	0.8	0.8	0.8	Yes	4	Yes	NA	Olfactometer1	Olfactometer1	8.7565412521	1	0	0	0	0	0	3001	0	0	0	0	0	Olfactometer1	10_25_22_16_15_03	Human scent	Gloves	Methylbenzoate	NA	NA	NA	['Olfactometer1']	[3001.0]	[8.75654125213623]	1	0	7	0.1	0.1	0.5
Dasty	Lauren	20	3000	45	13	1	AFC	Yes	No	NA	0.8	0.8	0.8	Yes	4	Yes	NA	Olfactometer3	Olfactometer3	7.3770961761	1	1	1	0	0	0	365	304	3001	0	0	0	Olfactometer3	10_25_22_16_15_41	Soup	Methylbenzoate	Human scent	NA	NA	NA	['Olfactometer1', 'Olfactometer2', 'Olfactometer3']	[365.0, 304.0, 3001.0]	[2.8159337043762207, 0.6737275123596191, 3.887434959411621]	1	0	8	0.1	0.1	0.5
Dasty	Lauren	20	3000	45	13	1	AFC	Yes	No	NA	0.8	0.8	0.8	Yes	4	Yes	NA	blank	All Clear	0	1	2	2	0	0	0	248	383	268	0	0	0	0	10_25_22_16_16_20	Blank box	Soup	Gloves	NA	NA	NA	['Olfactometer1', 'Olfactometer2', 'Olfactometer2', 'Olfactometer3', 'Olfactometer3']	[248.0, 65.0, 318.0, 75.0, 193.0]	[2.8488011360168457, 0.42966294288635254, 0.36295557022094727, 0.5610265731811523, 0.3007071018218994]	0	0	9	0.1	0.1	0.5
Dasty	Lauren	20	3000	45	13	1	AFC	Yes	No	NA	0.8	0.8	0.8	Yes	4	Yes	NA	Olfactometer2	Olfactometer2	7.4431686401	1	1	0	0	0	0	397	3003	0	0	0	0	Olfactometer2	10_25_22_16_16_58	Deodorant	Human scent	Deodorant	NA	NA	NA	['Olfactometer1', 'Olfactometer2']	[397.0, 3003.0]	[4.108008623123169, 3.33516001701355]	1	0	10	0.1	0.1	0.5
Dasty	Lauren	20	3000	45	13	1	AFC	Yes	No	NA	0.8	0.8	0.8	Yes	4	Yes	NA	Olfactometer2	Olfactometer2	6.3957486153	1	2	0	0	0	0	192	3038	0	0	0	0	Olfactometer2	10_25_22_16_17_35	Blank box	Human scent	Gloves	NA	NA	NA	['Olfactometer1', 'Olfactometer2', 'Olfactometer2']	[192.0, 37.0, 3001.0]	[2.871047258377075, 0.4271230697631836, 3.097578287124634]	1	0	11	0.1	0.1	0.5
Dasty	Lauren	20	3000	45	13	1	AFC	Yes	No	NA	0.8	0.8	0.8	Yes	4	Yes	NA	blank	All Clear	0	1	1	1	0	0	0	316	396	236	0	0	0	0	10_25_22_16_18_17	Blank box	Deodorant	Deodorant	NA	NA	NA	['Olfactometer1', 'Olfactometer2', 'Olfactometer3']	[316.0, 396.0, 236.0]	[3.5451269149780273, 0.6722128391265869, 0.8635544776916504]	1	0	12	0.1	0.1	0.5
Dasty	Lauren	20	3000	45	13	1	AFC	Yes	No	NA	0.8	0.8	0.8	Yes	4	Yes	NA	Olfactometer1	Olfactometer1	5.2731854916	1	0	0	0	0	0	3001	0	0	0	0	0	Olfactometer1	10_25_22_16_18_51	Human scent	Soup	Methylbenzoate	NA	NA	NA	['Olfactometer1']	[3001.0]	[5.27318549156189]	0	0	13	0.1	0.1	0.5
Dasty	Lauren	20	3000	45	13	1	AFC	Yes	No	NA	0.8	0.8	0.8	Yes	4	Yes	NA	Olfactometer3	All Clear	0	2	3	1	0	0	0	681	739	362	0	0	0	0	10_25_22_16_19_44	Blank box	Soup	SOC	NA	NA	NA	['Olfactometer1', 'Olfactometer2', 'Olfactometer2', 'Olfactometer1', 'Olfactometer2', 'Olfactometer3']	[305.0, 40.0, 283.0, 376.0, 416.0, 362.0]	[2.7578940391540527, 0.4285311698913574, 0.29634618759155273, 12.590270519256592, 0.7279551029205322, 0.9239273071289062]	0	1	14	0.1	0.1	0.5
Dasty	Lauren	20	3000	45	13	1	AFC	Yes	No	NA	0.8	0.8	0.8	Yes	4	Yes	NA	Olfactometer1	Olfactometer1	5.7796373367	1	0	0	0	0	0	3001	0	0	0	0	0	Olfactometer1	10_25_22_16_20_20	Human scent	Methylbenzoate	Gloves	NA	NA	NA	['Olfactometer1']	[3001.0]	[5.776630163192749]	1	0	15	0.1	0.1	0.5
Dasty	Lauren	20	3000	45	13	1	AFC	Yes	No	NA	0.8	0.8	0.8	Yes	4	Yes	NA	Olfactometer3	All Clear	0	1	2	2	0	0	0	357	280	229	0	0	0	0	10_25_22_16_20_59	Blank box	Deodorant	SOC	NA	NA	NA	['Olfactometer1', 'Olfactometer2', 'Olfactometer2', 'Olfactometer3', 'Olfactometer3']	[357.0, 40.0, 240.0, 38.0, 191.0]	[2.908644676208496, 0.3686234951019287, 0.3020775318145752, 0.5001258850097656, 0.30573582649230957]	0	1	16	0.1	0.1	0.5
Dasty	Lauren	20	3000	45	13	1	AFC	Yes	No	NA	0.8	0.8	0.8	Yes	4	Yes	NA	blank	All Clear	0	2	2	2	0	0	0	994	557	442	0	0	0	0	10_25_22_16_21_50	Methylbenzoate	Blank box	Soup	NA	NA	NA	['Olfactometer1', 'Olfactometer2', 'Olfactometer1', 'Olfactometer2', 'Olfactometer3', 'Olfactometer3']	[518.0, 303.0, 476.0, 254.0, 9.0, 433.0]	[3.7188611030578613, 0.7318029403686523, 7.4878010749816895, 0.7324762344360352, 0.5041875839233398, 0.539910078048706]	1	0	17	0.1	0.1	0.5
Dasty	Lauren	20	3000	45	13	1	AFC	Yes	No	NA	0.8	0.8	0.8	Yes	4	Yes	NA	Olfactometer3	All Clear	0	1	2	1	0	0	0	183	439	228	0	0	0	0	10_25_22_16_22_30	Deodorant	Deodorant	SOC	NA	NA	NA	['Olfactometer1', 'Olfactometer2', 'Olfactometer2', 'Olfactometer3']	[183.0, 431.0, 8.0, 228.0]	[2.7293362617492676, 0.8520433902740479, 0.18391656875610352, 0.6137382984161377]	0	1	18	0.1	0.1	0.5
Dasty	Edgar	20	3000	45	14	1	AFC	Yes	No	NA	0.8	0.8	0.8	Yes	4	Yes	NA	Olfactometer3	Olfactometer3	7.2551634312	1	1	1	0	0	0	504	420	3001	0	0	0	Olfactometer3	10_26_22_10_08_09	Soup	Blank box	Human scent	NA	NA	NA	['Olfactometer1', 'Olfactometer2', 'Olfactometer3']	[504.0, 420.0, 3001.0]	[2.909486770629883, 0.7481124401092529, 3.597564220428467]	1	0	1	0.1	0.1	0.5
Dasty	Edgar	20	3000	45	14	1	AFC	Yes	No	NA	0.8	0.8	0.8	Yes	4	Yes	NA	Olfactometer3	Olfactometer3	13.536739826	1	2	1	0	0	0	445	382	3001	0	0	0	Olfactometer3	10_26_22_10_08_53	Deodorant	Gloves	Human scent	NA	NA	NA	['Olfactometer1', 'Olfactometer2', 'Olfactometer2', 'Olfactometer3']	[445.0, 27.0, 355.0, 3001.0]	[9.00045108795166, 0.3940548896789551, 0.4743661880493164, 3.667867660522461]	1	0	2	0.1	0.1	0.5
Dasty	Edgar	20	3000	45	14	1	AFC	Yes	No	NA	0.8	0.8	0.8	Yes	4	Yes	NA	Olfactometer2	All Clear	0	1	2	1	0	0	0	334	661	299	0	0	0	0	10_26_22_10_09_37	Soup	Control-SOC	Blank box	NA	NA	NA	['Olfactometer1', 'Olfactometer2', 'Olfactometer2', 'Olfactometer3']	[334.0, 332.0, 329.0, 299.0]	[0.052768707275390625, 2.8539786338806152, 5.034792423248291, 1.0316145420074463]	0	1	3	0.1	0.1	0.5
Dasty	Edgar	20	3000	45	14	1	AFC	Yes	No	NA	0.8	0.8	0.8	Yes	4	Yes	NA	Olfactometer1	All Clear	0	1	1	2	0	0	0	385	406	258	0	0	0	0	10_26_22_10_10_14	Control-SOC	Soup	Blank box	NA	NA	NA	['Olfactometer1', 'Olfactometer2', 'Olfactometer3', 'Olfactometer3']	[385.0, 406.0, 39.0, 219.0]	[0.8257851600646973, 0.747244119644165, 0.5779330730438232, 0.2999684810638428]	0	1	4	0.1	0.1	0.5
Dasty	Edgar	20	3000	45	14	1	AFC	Yes	No	NA	0.8	0.8	0.8	Yes	4	Yes	NA	Olfactometer2	Olfactometer2	4.0656340122	1	2	0	0	0	0	308	3053	0	0	0	0	Olfactometer2	10_26_22_10_10_47	Deodorant	Human scent	Gloves	NA	NA	NA	['Olfactometer1', 'Olfactometer2', 'Olfactometer2']	[308.0, 52.0, 3001.0]	[0.5334296226501465, 0.3833198547363281, 3.1488845348358154]	0	0	5	0.1	0.1	0.5
Dasty	Edgar	20	3000	45	14	1	AFC	Yes	No	NA	0.8	0.8	0.8	Yes	4	Yes	NA	blank	All Clear	0	2	2	1	0	0	0	866	901	299	0	0	0	0	10_26_22_10_11_37	Methylbenzoate	Deodorant	Gloves	NA	NA	NA	['Olfactometer1', 'Olfactometer2', 'Olfactometer1', 'Olfactometer2', 'Olfactometer3']	[379.0, 377.0, 487.0, 524.0, 299.0]	[2.465346336364746, 0.7510240077972412, 7.405077934265137, 0.8081767559051514, 0.9966018199920654]	1	0	6	0.1	0.1	0.5
Dasty	Edgar	20	3000	45	14	1	AFC	Yes	No	NA	0.8	0.8	0.8	Yes	4	Yes	NA	Olfactometer3	All Clear	0	1	1	1	0	0	0	420	267	187	0	0	0	0	10_26_22_10_12_15	Soup	Deodorant	Control-SOC	NA	NA	NA	['Olfactometer1', 'Olfactometer2', 'Olfactometer3']	[420.0, 267.0, 187.0]	[2.140650987625122, 0.6897985935211182, 0.9377646446228027]	0	1	7	0.1	0.1	0.5
Dasty	Edgar	20	3000	45	14	1	AFC	Yes	No	NA	0.8	0.8	0.8	Yes	4	Yes	NA	Olfactometer1	Olfactometer1	1.3072383404	1	0	0	0	0	0	3001	0	0	0	0	0	Olfactometer1	10_26_22_10_12_46	Human scent	Deodorant	Deodorant	NA	NA	NA	['Olfactometer1']	[3001.0]	[1.3072383403778076]	1	0	8	0.1	0.1	0.5
Dasty	Edgar	20	3000	45	14	1	AFC	Yes	No	NA	0.8	0.8	0.8	Yes	4	Yes	NA	blank	All Clear	0	1	1	3	0	0	0	455	377	417	0	0	0	0	10_26_22_10_13_28	Blank box	Blank box	Blank box	NA	NA	NA	['Olfactometer1', 'Olfactometer2', 'Olfactometer3', 'Olfactometer3', 'Olfactometer3']	[455.0, 377.0, 9.0, 2.0, 406.0]	[2.456078290939331, 0.6883060932159424, 2.639643430709839, 0.0014827251434326172, 0.3371760845184326]	0	0	9	0.1	0.1	0.5
Dasty	Edgar	20	3000	45	14	1	AFC	Yes	No	NA	0.8	0.8	0.8	Yes	4	Yes	NA	Olfactometer2	Olfactometer2	5.5185709	1	2	0	0	0	0	570	3031	0	0	0	0	Olfactometer2	10_26_22_10_14_02	Blank box	Human scent	Gloves	NA	NA	NA	['Olfactometer1', 'Olfactometer2', 'Olfactometer2']	[570.0, 30.0, 3001.0]	[1.9184627532958984, 0.4566464424133301, 3.141400098800659]	0	0	10	0.1	0.1	0.5
Dasty	Edgar	20	3000	45	14	1	AFC	Yes	No	NA	0.8	0.8	0.8	Yes	4	Yes	NA	Olfactometer2	Olfactometer2	6.0306413174	1	2	0	0	0	0	459	3074	0	0	0	0	Olfactometer2	10_26_22_10_14_39	Gloves	Human scent	Gloves	NA	NA	NA	['Olfactometer1', 'Olfactometer2', 'Olfactometer2']	[459.0, 73.0, 3001.0]	[2.3800268173217773, 0.446211576461792, 3.2044029235839844]	1	0	11	0.1	0.1	0.5
Dasty	Edgar	20	3000	45	14	1	AFC	Yes	No	NA	0.8	0.8	0.8	Yes	4	Yes	NA	blank	All Clear	0	1	2	1	0	0	0	471	669	418	0	0	0	0	10_26_22_10_15_20	Blank box	Blank box	Deodorant	NA	NA	NA	['Olfactometer1', 'Olfactometer2', 'Olfactometer3', 'Olfactometer2']	[471.0, 247.0, 418.0, 422.0]	[0.05759024620056152, 0.49514269828796387, 3.5359416007995605, 0.7846724987030029]	1	0	12	0.1	0.1	0.5
Dasty	Edgar	20	3000	45	14	1	AFC	Yes	No	NA	0.8	0.8	0.8	Yes	4	Yes	NA	Olfactometer2	Olfactometer2	8.3046836853	1	3	1	0	0	0	295	4068	211	0	0	0	Olfactometer2	10_26_22_10_15_57	Methylbenzoate	Human scent	Blank box	NA	NA	NA	['Olfactometer2', 'Olfactometer2', 'Olfactometer3', 'Olfactometer1', 'Olfactometer2']	[75.0, 989.0, 211.0, 295.0, 3004.0]	[0.02405548095703125, 0.3908805847167969, 0.8728833198547363, 3.5906996726989746, 3.4261646270751953]	0	0	13	0.1	0.1	0.5
Dasty	Edgar	20	3000	45	14	1	AFC	Yes	No	NA	0.8	0.8	0.8	Yes	4	Yes	NA	blank	All Clear	0	1	1	1	0	0	0	531	421	301	0	0	0	0	10_26_22_10_16_36	Methylbenzoate	Soup	Methylbenzoate	NA	NA	NA	['Olfactometer1', 'Olfactometer2', 'Olfactometer3']	[531.0, 421.0, 301.0]	[0.8226535320281982, 0.8167357444763184, 0.9315993785858154]	1	0	14	0.1	0.1	0.5
Dasty	Edgar	20	3000	45	14	1	AFC	Yes	No	NA	0.8	0.8	0.8	Yes	4	Yes	NA	Olfactometer3	Olfactometer3	4.1266384125	1	1	2	0	0	0	423	230	3114	0	0	0	Olfactometer3	10_26_22_10_17_10	Deodorant	Deodorant	Human scent	NA	NA	NA	['Olfactometer1', 'Olfactometer2', 'Olfactometer3', 'Olfactometer3']	[423.0, 230.0, 113.0, 3001.0]	[0.0399470329284668, 0.18535852432250977, 0.6947951316833496, 3.2065377235412598]	1	0	15	0.1	0.1	0.5
Dasty	Edgar	20	3000	45	14	1	AFC	Yes	No	NA	0.8	0.8	0.8	Yes	4	Yes	NA	Olfactometer1	Olfactometer1	3.9954242706	1	0	0	0	0	0	3003	0	0	0	0	0	Olfactometer1	10_26_22_10_17_44	Human scent	Deodorant	Gloves	NA	NA	NA	['Olfactometer1']	[3003.0]	[3.995424270629883]	1	0	16	0.1	0.1	0.5
Dasty	Edgar	20	3000	45	14	1	AFC	Yes	No	NA	0.8	0.8	0.8	Yes	4	Yes	NA	Olfactometer1	Olfactometer1	5.7397637367	2	0	0	0	0	0	5433	0	0	0	0	0	Olfactometer1	10_26_22_10_18_20	Human scent	Deodorant	Deodorant	NA	NA	NA	['Olfactometer1', 'Olfactometer1']	[2432.0, 3001.0]	[0.15622377395629883, 5.583539962768555]	1	0	17	0.1	0.1	0.5
Dasty	Edgar	20	3000	45	14	1	AFC	Yes	No	NA	0.8	0.8	0.8	Yes	4	Yes	NA	Olfactometer3	Olfactometer3	3.8074417114	1	1	3	0	0	0	29	383	3144	0	0	0	Olfactometer3	10_26_22_10_18_54	Gloves	Soup	Human scent	NA	NA	NA	['Olfactometer2', 'Olfactometer3', 'Olfactometer3', 'Olfactometer1', 'Olfactometer3']	[383.0, 71.0, 68.0, 29.0, 3005.0]	[0.05602669715881348, 0.45058155059814453, 0.06501293182373047, 1.2848074436187744, 1.9510130882263184]	1	0	18	0.1	0.1	0.5
Dasty	Edgar	20	3000	45	14	1	AFC	Yes	No	NA	0.8	0.8	0.8	Yes	4	Yes	NA	Olfactometer1	Olfactometer1	2.0236136913	1	0	0	0	0	0	3004	0	0	0	0	0	Olfactometer1	10_26_22_10_19_26	Human scent	Soup	Deodorant	NA	NA	NA	['Olfactometer1']	[3004.0]	[2.023613691329956]	1	0	19	0.1	0.1	0.5
Dasty	Edgar	20	3000	45	14	1	AFC	Yes	No	NA	0.8	0.8	0.8	Yes	4	Yes	NA	Olfactometer3	All Clear	0	2	1	1	0	0	0	320	94	334	0	0	0	0	10_26_22_10_20_04	Deodorant	Gloves	Control-SOC	NA	NA	NA	['Olfactometer3', 'Olfactometer2', 'Olfactometer1', 'Olfactometer1']	[334.0, 94.0, 87.0, 233.0]	[0.024343490600585938, 1.9395637512207031, 0.29281187057495117, 1.0135829448699951]	0	1	20	0.1	0.1	0.5
Dasty	Avery	20	3000	45	14	1	AFC	Yes	No	NA	0.8	0.8	0.8	Yes	4	Yes	NA	Olfactometer1	Olfactometer1	5.2248077393	1	0	0	0	0	0	3001	0	0	0	0	0	Olfactometer1	10_26_22_12_59_22	Human scent	Gloves	Methylbenzoate	NA	NA	NA	['Olfactometer1']	[3001.0]	[5.2248077392578125]	1	0	1	0.1	0.1	0.5
Dasty	Avery	20	3000	45	14	1	AFC	Yes	No	NA	0.8	0.8	0.8	Yes	4	Yes	NA	Olfactometer2	Olfactometer2	5.9701225758	1	2	0	0	0	0	467	3059	0	0	0	0	Olfactometer2	10_26_22_12_59_58	Gloves	Human scent	Blank box	NA	NA	NA	['Olfactometer1', 'Olfactometer2', 'Olfactometer2']	[467.0, 58.0, 3001.0]	[2.4972848892211914, 0.3241853713989258, 3.1486523151397705]	1	0	2	0.1	0.1	0.5
Dasty	Avery	20	3000	45	14	1	AFC	Yes	No	NA	0.8	0.8	0.8	Yes	4	Yes	NA	blank	All Clear	0	1	2	1	0	0	0	439	326	231	0	0	0	0	10_26_22_13_00_38	Gloves	Soup	Blank box	NA	NA	NA	['Olfactometer1', 'Olfactometer2', 'Olfactometer2', 'Olfactometer3']	[439.0, 33.0, 293.0, 231.0]	[2.1773154735565186, 0.3348507881164551, 0.40585899353027344, 0.9703922271728516]	1	0	3	0.1	0.1	0.5
Dasty	Avery	20	3000	45	14	1	AFC	Yes	No	NA	0.8	0.8	0.8	Yes	4	Yes	NA	Olfactometer3	Olfactometer3	7.3938343525	1	1	1	0	0	0	453	292	3001	0	0	0	Olfactometer3	10_26_22_13_01_15	Deodorant	Soup	Human scent	NA	NA	NA	['Olfactometer1', 'Olfactometer2', 'Olfactometer3']	[453.0, 292.0, 3001.0]	[2.542105197906494, 0.8005673885345459, 4.051161766052246]	1	0	4	0.1	0.1	0.5
Dasty	Avery	20	3000	45	14	1	AFC	Yes	No	NA	0.8	0.8	0.8	Yes	4	Yes	NA	Olfactometer3	Olfactometer3	6.762157917	1	1	1	0	0	0	441	310	3001	0	0	0	Olfactometer3	10_26_22_13_01_52	Gloves	Soup	Human scent	NA	NA	NA	['Olfactometer1', 'Olfactometer2', 'Olfactometer3']	[441.0, 310.0, 3001.0]	[2.451266050338745, 0.621610164642334, 3.689281702041626]	1	0	5	0.1	0.1	0.5
Dasty	Avery	20	3000	45	14	1	AFC	Yes	No	NA	0.8	0.8	0.8	Yes	4	Yes	NA	Olfactometer1	Olfactometer1	4.9368743896	1	0	0	0	0	0	3001	0	0	0	0	0	Olfactometer1	10_26_22_13_02_26	Human scent	Methylbenzoate	Deodorant	NA	NA	NA	['Olfactometer1']	[3001.0]	[4.9368743896484375]	1	0	6	0.1	0.1	0.5
Dasty	Avery	20	3000	45	14	1	AFC	Yes	No	NA	0.8	0.8	0.8	Yes	4	Yes	NA	Olfactometer1	Olfactometer1	6.9751756191	1	0	0	0	0	0	3001	0	0	0	0	0	Olfactometer1	10_26_22_13_03_02	Human scent	Gloves	Soup	NA	NA	NA	['Olfactometer1']	[3001.0]	[6.975175619125366]	1	0	7	0.1	0.1	0.5
Dasty	Avery	20	3000	45	14	1	AFC	Yes	No	NA	0.8	0.8	0.8	Yes	4	Yes	NA	Olfactometer2	Olfactometer2	7.5476810932	1	2	0	0	0	0	477	3091	0	0	0	0	Olfactometer2	10_26_22_13_03_38	Blank box	Human scent	Gloves	NA	NA	NA	['Olfactometer1', 'Olfactometer2', 'Olfactometer2']	[477.0, 90.0, 3001.0]	[3.9073598384857178, 0.43432044982910156, 3.206000804901123]	0	0	8	0.1	0.1	0.5
Dasty	Avery	20	3000	45	14	1	AFC	Yes	No	NA	0.8	0.8	0.8	Yes	4	Yes	NA	Olfactometer2	Olfactometer2	6.7575080395	1	2	0	0	0	0	432	3041	0	0	0	0	Olfactometer2	10_26_22_13_04_15	Gloves	Human scent	Soup	NA	NA	NA	['Olfactometer1', 'Olfactometer2', 'Olfactometer2']	[432.0, 40.0, 3001.0]	[3.233811855316162, 0.37538766860961914, 3.148308515548706]	1	0	9	0.1	0.1	0.5
Dasty	Avery	20	3000	45	14	1	AFC	Yes	No	NA	0.8	0.8	0.8	Yes	4	Yes	NA	blank	All Clear	0	1	2	2	0	0	0	423	326	240	0	0	0	0	10_26_22_13_04_55	Soup	Blank box	Deodorant	NA	NA	NA	['Olfactometer1', 'Olfactometer2', 'Olfactometer2', 'Olfactometer3', 'Olfactometer3']	[423.0, 55.0, 271.0, 18.0, 222.0]	[2.6233861446380615, 0.38101863861083984, 0.36351609230041504, 0.5396289825439453, 0.300922155380249]	1	0	10	0.1	0.1	0.5
Dasty	Avery	20	3000	45	14	1	AFC	Yes	No	NA	0.8	0.8	0.8	Yes	4	Yes	NA	Olfactometer1	Olfactometer1	9.2274289131	1	0	0	0	0	0	3001	0	0	0	0	0	Olfactometer1	10_26_22_13_05_32	Human scent	Methylbenzoate	Blank box	NA	NA	NA	['Olfactometer1']	[3001.0]	[9.227428913116455]	0	0	11	0.1	0.1	0.5
Dasty	Avery	20	3000	45	14	1	AFC	Yes	No	NA	0.8	0.8	0.8	Yes	4	Yes	NA	Olfactometer2	Olfactometer2	6.7816596031	1	1	0	0	0	0	507	3001	0	0	0	0	Olfactometer2	10_26_22_13_06_07	Deodorant	Human scent	Blank box	NA	NA	NA	['Olfactometer1', 'Olfactometer2']	[507.0, 3001.0]	[3.189517021179199, 3.5921425819396973]	0	0	12	0.1	0.1	0.5
Dasty	Avery	20	3000	45	14	1	AFC	Yes	No	NA	0.8	0.8	0.8	Yes	4	Yes	NA	blank	All Clear	0	1	2	2	0	0	0	347	573	114	0	0	0	0	10_26_22_13_06_55	Methylbenzoate	Gloves	Gloves	NA	NA	NA	['Olfactometer2', 'Olfactometer1', 'Olfactometer2', 'Olfactometer3', 'Olfactometer3']	[242.0, 347.0, 331.0, 83.0, 31.0]	[5.7889158725738525, 4.680867910385132, 0.5631327629089355, 0.658693790435791, 0.12807154655456543]	1	0	13	0.1	0.1	0.5
Dasty	Avery	20	3000	45	14	1	AFC	Yes	No	NA	0.8	0.8	0.8	Yes	4	Yes	NA	Olfactometer1	All Clear	0	2	2	1	0	0	0	519	569	326	0	0	0	0	10_26_22_13_07_54	Huma B	Gloves	Gloves	NA	NA	NA	['Olfactometer1', 'Olfactometer2', 'Olfactometer1', 'Olfactometer2', 'Olfactometer3']	[379.0, 111.0, 140.0, 458.0, 326.0]	[14.75138783454895, 3.595531940460205, 0.4547698497772217, 4.3550896644592285, 0.9224438667297363]	0	1	14	0.1	0.1	0.5
Dasty	Avery	20	3000	45	14	1	AFC	Yes	No	NA	0.8	0.8	0.8	Yes	4	Yes	NA	Olfactometer2	Olfactometer2	6.7616741657	1	2	0	0	0	0	397	3049	0	0	0	0	Olfactometer2	10_26_22_13_08_30	Blank box	Human scent	Methylbenzoate	NA	NA	NA	['Olfactometer1', 'Olfactometer2', 'Olfactometer2']	[397.0, 47.0, 3002.0]	[3.2390921115875244, 0.3741447925567627, 3.148437261581421]	1	0	15	0.1	0.1	0.5
Dasty	Avery	20	3000	45	14	1	AFC	Yes	No	NA	0.8	0.8	0.8	Yes	4	Yes	NA	Olfactometer3	Olfactometer3	13.327862501	2	4	4	0	0	0	672	684	3457	0	0	0	Olfactometer3	10_26_22_13_09_12	Deodorant	Deodorant	Huma B	NA	NA	NA	['Olfactometer1', 'Olfactometer2', 'Olfactometer2', 'Olfactometer3', 'Olfactometer3', 'Olfactometer3', 'Olfactometer1', 'Olfactometer2', 'Olfactometer2', 'Olfactometer3']	[395.0, 90.0, 238.0, 4.0, 20.0, 432.0, 277.0, 80.0, 276.0, 3001.0]	[2.0525667667388916, 0.32153773307800293, 0.30101966857910156, 0.41666293144226074, 0.0, 0.601569414138794, 5.024476766586304, 0.4922776222229004, 0.2986795902252197, 3.8190720081329346]	0	1	16	0.1	0.1	0.5
Dasty	Avery	20	3000	45	14	1	AFC	Yes	No	NA	0.8	0.8	0.8	Yes	4	Yes	NA	Olfactometer3	Olfactometer3	19.237812996	1	3	1	0	0	0	442	326	3001	0	0	0	Olfactometer3	10_26_22_13_10_00	Soup	Soup	Huma B	NA	NA	NA	['Olfactometer1', 'Olfactometer2', 'Olfactometer2', 'Olfactometer2', 'Olfactometer3']	[442.0, 16.0, 304.0, 6.0, 3001.0]	[14.561828136444092, 0.4426126480102539, 0.3499717712402344, 0.17853879928588867, 3.704861640930176]	0	1	17	0.1	0.1	0.5
Dasty	Avery	20	3000	45	14	1	AFC	Yes	No	NA	0.8	0.8	0.8	Yes	4	Yes	NA	blank	All Clear	0	1	3	3	0	0	0	458	364	190	0	0	0	0	10_26_22_13_10_38	Gloves	Blank box	Deodorant	NA	NA	NA	['Olfactometer1', 'Olfactometer2', 'Olfactometer2', 'Olfactometer2', 'Olfactometer3', 'Olfactometer3', 'Olfactometer3']	[458.0, 1.0, 35.0, 328.0, 4.0, 8.0, 178.0]	[2.2722156047821045, 0.3229987621307373, 0.05341029167175293, 0.36238670349121094, 0.5406849384307861, 0.0, 0.3011002540588379]	0	0	18	0.1	0.1	0.5
Dasty	Avery	20	3000	45	14	1	AFC	Yes	No	NA	0.8	0.8	0.8	Yes	4	Yes	NA	Olfactometer1	Olfactometer1	5.1612267494	1	0	0	0	0	0	3001	0	0	0	0	0	Olfactometer1	10_26_22_13_11_13	Human scent	Soup	Deodorant	NA	NA	NA	['Olfactometer1']	[3001.0]	[5.159087419509888]	1	0	19	0.1	0.1	0.5
Dasty	Avery	20	3000	45	14	1	AFC	Yes	No	NA	0.8	0.8	0.8	Yes	4	Yes	NA	Olfactometer3	Olfactometer3	6.95221138	1	1	1	0	0	0	406	440	3001	0	0	0	Olfactometer3	10_26_22_13_11_49	Soup	Blank box	Huma B	NA	NA	NA	['Olfactometer1', 'Olfactometer2', 'Olfactometer3']	[406.0, 440.0, 3001.0]	[2.215630531311035, 0.9315216541290283, 3.8050591945648193]	0	1	20	0.1	0.1	0.5
Dasty	Lauren	20	3000	45	16	1	AFC	Yes	No	NA	0.8	0.8	0.8	Yes	4	Yes	NA	Olfactometer3	Olfactometer3	9.0318553448	2	1	1	0	0	0	833	396	3001	0	0	0	Olfactometer3	10_27_22_14_28_30	Blank box	Methylbenzoate	Human scent	NA	NA	NA	['Olfactometer1', 'Olfactometer1', 'Olfactometer2', 'Olfactometer3']	[395.0, 438.0, 396.0, 3001.0]	[0.015605688095092773, 4.577619314193726, 0.6210899353027344, 3.817540407180786]	1	0	1	0.1	0.1	0.5
Dasty	Lauren	20	3000	45	16	1	AFC	Yes	No	NA	0.8	0.8	0.8	Yes	4	Yes	NA	Olfactometer3	Olfactometer3	6.9851951599	1	2	1	0	0	0	477	352	3001	0	0	0	Olfactometer3	10_27_22_14_29_07	Deodorant	Blank box	Human scent	NA	NA	NA	['Olfactometer1', 'Olfactometer2', 'Olfactometer2', 'Olfactometer3']	[477.0, 66.0, 286.0, 3001.0]	[2.5421504974365234, 0.3874051570892334, 0.354964017868042, 3.7006754875183105]	1	0	2	0.1	0.1	0.5
Dasty	Lauren	20	3000	45	16	1	AFC	Yes	No	NA	0.8	0.8	0.8	Yes	4	Yes	NA	Olfactometer2	Olfactometer2	5.9488248825	1	1	0	0	0	0	436	3001	0	0	0	0	Olfactometer2	10_27_22_14_29_44	Methylbenzoate	Human scent	Gloves	NA	NA	NA	['Olfactometer1', 'Olfactometer2']	[436.0, 3001.0]	[2.406080484390259, 3.5427443981170654]	1	0	3	0.1	0.1	0.5
Dasty	Lauren	20	3000	45	16	1	AFC	Yes	No	NA	0.8	0.8	0.8	Yes	4	Yes	NA	blank	All Clear	0	1	2	1	0	0	0	450	377	188	0	0	0	0	10_27_22_14_30_24	Gloves	Deodorant	Blank box	NA	NA	NA	['Olfactometer1', 'Olfactometer2', 'Olfactometer2', 'Olfactometer3']	[450.0, 105.0, 272.0, 188.0]	[2.7235305309295654, 0.3743412494659424, 0.30056071281433105, 0.8588223457336426]	1	0	4	0.1	0.1	0.5
Dasty	Lauren	20	3000	45	16	1	AFC	Yes	No	NA	0.8	0.8	0.8	Yes	4	Yes	NA	Olfactometer3	Olfactometer3	6.910838604	1	2	2	0	0	0	387	224	3034	0	0	0	Olfactometer3	10_27_22_14_31_00	Methylbenzoate	Methylbenzoate	Human scent	NA	NA	NA	['Olfactometer1', 'Olfactometer2', 'Olfactometer2', 'Olfactometer3', 'Olfactometer3']	[387.0, 216.0, 8.0, 33.0, 3001.0]	[2.53237247467041, 0.5603344440460205, 0.18719840049743652, 0.36615729331970215, 3.2647759914398193]	0	0	5	0.1	0.1	0.5
Dasty	Lauren	20	3000	45	16	1	AFC	Yes	No	NA	0.8	0.8	0.8	Yes	4	Yes	NA	Olfactometer1	All Clear	0	1	1	1	0	0	0	414	254	116	0	0	0	0	10_27_22_14_31_39	CSSB	Blank box	Soup	NA	NA	NA	['Olfactometer1', 'Olfactometer2', 'Olfactometer3']	[414.0, 254.0, 116.0]	[3.5106780529022217, 0.5166444778442383, 0.7865052223205566]	0	1	6	0.1	0.1	0.5
Dasty	Lauren	20	3000	45	16	1	AFC	Yes	No	NA	0.8	0.8	0.8	Yes	4	Yes	NA	Olfactometer2	All Clear	0	1	2	1	0	0	0	473	543	149	0	0	0	0	10_27_22_14_32_18	Methylbenzoate	CSSB	Methylbenzoate	NA	NA	NA	['Olfactometer1', 'Olfactometer2', 'Olfactometer2', 'Olfactometer3']	[473.0, 119.0, 424.0, 149.0]	[2.9394328594207764, 0.3353898525238037, 0.476393461227417, 0.7770895957946777]	0	1	7	0.1	0.1	0.5
Dasty	Lauren	20	3000	45	16	1	AFC	Yes	No	NA	0.8	0.8	0.8	Yes	4	Yes	NA	Olfactometer2	Olfactometer2	6.6242311001	1	1	0	0	0	0	530	3001	0	0	0	0	Olfactometer2	10_27_22_14_32_55	Deodorant	Human scent	Deodorant	NA	NA	NA	['Olfactometer1', 'Olfactometer2']	[530.0, 3001.0]	[3.0926597118377686, 3.531571388244629]	1	0	8	0.1	0.1	0.5
Dasty	Lauren	20	3000	45	16	1	AFC	Yes	No	NA	0.8	0.8	0.8	Yes	4	Yes	NA	blank	All Clear	0	1	2	1	0	0	0	442	343	218	0	0	0	0	10_27_22_14_33_36	Deodorant	Deodorant	Soup	NA	NA	NA	['Olfactometer1', 'Olfactometer2', 'Olfactometer2', 'Olfactometer3']	[442.0, 56.0, 287.0, 218.0]	[3.458754539489746, 0.21726465225219727, 0.3468797206878662, 0.8603227138519287]	1	0	9	0.1	0.1	0.5
Dasty	Lauren	20	3000	45	16	1	AFC	Yes	No	NA	0.8	0.8	0.8	Yes	4	Yes	NA	Olfactometer1	Olfactometer1	5.8590459824	1	0	0	0	0	0	3001	0	0	0	0	0	Olfactometer1	10_27_22_14_34_12	Human scent	Blank box	Methylbenzoate	NA	NA	NA	['Olfactometer1']	[3001.0]	[5.85904598236084]	1	0	10	0.1	0.1	0.5
Dasty	Lauren	20	3000	45	16	1	AFC	Yes	No	NA	0.8	0.8	0.8	Yes	4	Yes	NA	Olfactometer1	Olfactometer1	5.7855350971	1	0	0	0	0	0	3001	0	0	0	0	0	Olfactometer1	10_27_22_14_34_46	Human scent	Gloves	Blank box	NA	NA	NA	['Olfactometer1']	[3001.0]	[5.785535097122192]	0	0	11	0.1	0.1	0.5
Dasty	Lauren	20	3000	45	16	1	AFC	Yes	No	NA	0.8	0.8	0.8	Yes	4	Yes	NA	Olfactometer3	Olfactometer3	22.791936874	2	2	2	0	0	0	736	705	3093	0	0	0	Olfactometer3	10_27_22_14_35_39	Methylbenzoate	Soup	Human scent	NA	NA	NA	['Olfactometer1', 'Olfactometer2', 'Olfactometer1', 'Olfactometer2', 'Olfactometer3', 'Olfactometer3']	[342.0, 326.0, 394.0, 379.0, 92.0, 3001.0]	[3.16267728805542, 0.6915256977081299, 14.495569944381714, 0.6283447742462158, 0.6634955406188965, 3.1503236293792725]	1	0	12	0.1	0.1	0.5
Dasty	Lauren	20	3000	45	16	1	AFC	Yes	No	NA	0.8	0.8	0.8	Yes	4	Yes	NA	Olfactometer1	All Clear	0	1	1	1	0	0	0	480	224	161	0	0	0	0	10_27_22_14_36_19	CSSB	Gloves	Gloves	NA	NA	NA	['Olfactometer1', 'Olfactometer2', 'Olfactometer3']	[480.0, 224.0, 161.0]	[3.098407030105591, 0.6827120780944824, 0.7267980575561523]	0	1	13	0.1	0.1	0.5
Dasty	Lauren	20	3000	45	16	1	AFC	Yes	No	NA	0.8	0.8	0.8	Yes	4	Yes	NA	Olfactometer2	Olfactometer2	6.8525612354	1	1	0	0	0	0	475	3003	0	0	0	0	Olfactometer2	10_27_22_14_36_54	Gloves	Human scent	Blank box	NA	NA	NA	['Olfactometer1', 'Olfactometer2']	[475.0, 3003.0]	[3.24342679977417, 3.6091344356536865]	0	0	14	0.1	0.1	0.5
Dasty	Lauren	20	3000	45	16	1	AFC	Yes	No	NA	0.8	0.8	0.8	Yes	4	Yes	NA	blank	All Clear	0	1	2	1	0	0	0	394	268	206	0	0	0	0	10_27_22_14_37_34	Soup	Gloves	Deodorant	NA	NA	NA	['Olfactometer1', 'Olfactometer2', 'Olfactometer2', 'Olfactometer3']	[394.0, 61.0, 207.0, 206.0]	[3.3066797256469727, 0.27170562744140625, 0.3007023334503174, 0.8322193622589111]	0	0	15	0.1	0.1	0.5
Dasty	Lauren	20	3000	45	16	1	AFC	Yes	No	NA	0.8	0.8	0.8	Yes	4	Yes	NA	Olfactometer2	All Clear	0	2	1	1	0	0	0	824	385	430	0	0	0	0	10_27_22_14_38_28	Gloves	CSSB	Deodorant	NA	NA	NA	['Olfactometer1', 'Olfactometer1', 'Olfactometer2', 'Olfactometer3']	[447.0, 377.0, 385.0, 430.0]	[2.606567621231079, 14.831240892410278, 0.674297571182251, 0.9175360202789307]	0	1	16	0.1	0.1	0.5
Dasty	Lauren	20	3000	45	16	1	AFC	Yes	No	NA	0.8	0.8	0.8	Yes	4	Yes	NA	Olfactometer2	Olfactometer2	6.1457297802	1	2	0	0	0	0	390	3093	0	0	0	0	Olfactometer2	10_27_22_14_39_04	Blank box	Human scent	Deodorant	NA	NA	NA	['Olfactometer1', 'Olfactometer2', 'Olfactometer2']	[390.0, 92.0, 3001.0]	[2.4986960887908936, 0.4354362487792969, 3.211573839187622]	1	0	17	0.1	0.1	0.5
Dasty	Lauren	20	3000	45	16	1	AFC	Yes	No	NA	0.8	0.8	0.8	Yes	4	Yes	NA	Olfactometer1	Olfactometer1	5.5847101212	1	0	0	0	0	0	3002	0	0	0	0	0	Olfactometer1	10_27_22_14_39_40	Human scent	Gloves	Gloves	NA	NA	NA	['Olfactometer1']	[3002.0]	[5.584710121154785]	1	0	18	0.1	0.1	0.5
Dasty	Lauren	20	3000	45	16	1	AFC	Yes	No	NA	0.8	0.8	0.8	Yes	4	Yes	NA	blank	All Clear	0	1	2	1	0	0	0	424	249	207	0	0	0	0	10_27_22_14_40_20	Deodorant	Gloves	Blank box	NA	NA	NA	['Olfactometer1', 'Olfactometer2', 'Olfactometer2', 'Olfactometer3']	[424.0, 42.0, 207.0, 207.0]	[2.64542818069458, 0.4387187957763672, 0.3155519962310791, 0.8390929698944092]	1	0	19	0.1	0.1	0.5
Dasty	Lauren	20	3000	45	16	1	AFC	Yes	No	NA	0.8	0.8	0.8	Yes	4	Yes	NA	Olfactometer3	Olfactometer3	8.6633069515	2	1	1	0	0	0	941	246	3001	0	0	0	Olfactometer3	10_27_22_14_40_58	Methylbenzoate	Soup	Human scent	NA	NA	NA	['Olfactometer1', 'Olfactometer1', 'Olfactometer2', 'Olfactometer3']	[518.0, 423.0, 246.0, 3001.0]	[3.2004294395446777, 0.4415555000305176, 0.8328518867492676, 4.188470125198364]	1	0	20	0.1	0.1	0.5
Dasty	Avery	20	3000	45	17	1	AFC	Yes	No	NA	0.8	0.8	0.8	Yes	4	Yes	NA	Olfactometer2	Olfactometer2	5.1830499172	1	2	0	0	0	0	385	3043	0	0	0	0	Olfactometer2	10_28_22_12_10_06	Deodorant	Human scent	Deodorant	NA	NA	NA	['Olfactometer1', 'Olfactometer2', 'Olfactometer2']	[385.0, 42.0, 3001.0]	[1.6960890293121338, 0.347461462020874, 3.138491153717041]	1	0	1	0.1	0.1	0.5
Dasty	Avery	20	3000	45	17	1	AFC	Yes	No	NA	0.8	0.8	0.8	Yes	4	Yes	NA	blank	All Clear	0	1	2	1	0	0	0	369	312	188	0	0	0	0	10_28_22_12_10_46	Soup	Blank box	Blank box	NA	NA	NA	['Olfactometer1', 'Olfactometer2', 'Olfactometer2', 'Olfactometer3']	[369.0, 64.0, 248.0, 188.0]	[2.1642487049102783, 0.2895231246948242, 0.359844446182251, 0.7769801616668701]	1	0	2	0.1	0.1	0.5
Dasty	Avery	20	3000	45	17	1	AFC	Yes	No	NA	0.8	0.8	0.8	Yes	4	Yes	NA	Olfactometer3	Olfactometer3	7.601426363	2	3	1	0	0	0	818	648	3001	0	0	0	Olfactometer3	10_28_22_12_11_22	Methylbenzoate	Gloves	Human scent	NA	NA	NA	['Olfactometer1', 'Olfactometer2', 'Olfactometer2', 'Olfactometer1', 'Olfactometer2', 'Olfactometer3']	[351.0, 44.0, 247.0, 467.0, 357.0, 3001.0]	[1.6453948020935059, 0.35161781311035156, 0.30011916160583496, 0.8912935256958008, 0.6090359687805176, 3.8039650917053223]	0	0	3	0.1	0.1	0.5
Dasty	Avery	20	3000	45	17	1	AFC	Yes	No	NA	0.8	0.8	0.8	Yes	4	Yes	NA	Olfactometer1	All Clear	0	1	2	2	0	0	0	393	305	212	0	0	0	0	10_28_22_12_12_00	Dynamic Extraction	Gloves	Methylbenzoate	NA	NA	NA	['Olfactometer1', 'Olfactometer2', 'Olfactometer2', 'Olfactometer3', 'Olfactometer3']	[393.0, 24.0, 281.0, 19.0, 193.0]	[2.2344839572906494, 0.34237241744995117, 0.3602619171142578, 0.4162015914916992, 0.24019789695739746]	0	1	4	0.1	0.1	0.5
Dasty	Avery	20	3000	45	17	1	AFC	Yes	No	NA	0.8	0.8	0.8	Yes	4	Yes	NA	Olfactometer3	Olfactometer3	5.4596018791	1	2	1	0	0	0	485	289	3002	0	0	0	Olfactometer3	10_28_22_12_12_36	Blank box	Soup	Human scent	NA	NA	NA	['Olfactometer1', 'Olfactometer2', 'Olfactometer2', 'Olfactometer3']	[485.0, 19.0, 270.0, 3002.0]	[1.0034294128417969, 0.35013413429260254, 0.3002054691314697, 3.804835557937622]	1	0	5	0.1	0.1	0.5
Dasty	Avery	20	3000	45	17	1	AFC	Yes	No	NA	0.8	0.8	0.8	Yes	4	Yes	NA	blank	All Clear	0	1	1	1	0	0	0	421	324	193	0	0	0	0	10_28_22_12_13_16	Gloves	Blank box	Soup	NA	NA	NA	['Olfactometer1', 'Olfactometer2', 'Olfactometer3']	[421.0, 324.0, 193.0]	[2.528780221939087, 0.7071430683135986, 0.716686487197876]	1	0	6	0.1	0.1	0.5
Dasty	Avery	20	3000	45	17	1	AFC	Yes	No	NA	0.8	0.8	0.8	Yes	4	Yes	NA	Olfactometer2	Olfactometer2	6.2070724964	1	2	0	0	0	0	483	3066	0	0	0	0	Olfactometer2	10_28_22_12_13_52	Deodorant	Human scent	Methylbenzoate	NA	NA	NA	['Olfactometer2', 'Olfactometer1', 'Olfactometer2']	[64.0, 483.0, 3002.0]	[3.0754787921905518, 0.0014300346374511719, 3.129753351211548]	1	0	7	0.1	0.1	0.5
Dasty	Avery	20	3000	45	17	1	AFC	Yes	No	NA	0.8	0.8	0.8	Yes	4	Yes	NA	Olfactometer3	Olfactometer3	10.085949898	1	1	3	0	0	0	415	279	3193	0	0	0	Olfactometer3	10_28_22_12_14_32	Gloves	Blank box	Human scent	NA	NA	NA	['Olfactometer1', 'Olfactometer2', 'Olfactometer3', 'Olfactometer3', 'Olfactometer3']	[415.0, 279.0, 14.0, 178.0, 3001.0]	[5.465038537979126, 0.708488941192627, 0.4742581844329834, 0.23937201499938965, 3.1987922191619873]	1	0	8	0.1	0.1	0.5
Dasty	Avery	20	3000	45	17	1	AFC	Yes	No	NA	0.8	0.8	0.8	Yes	4	Yes	NA	Olfactometer2	Olfactometer2	7.0455811024	1	2	0	0	0	0	349	3057	0	0	0	0	Olfactometer2	10_28_22_12_15_10	Methylbenzoate	Human scent	Soup	NA	NA	NA	['Olfactometer1', 'Olfactometer2', 'Olfactometer2']	[349.0, 56.0, 3001.0]	[3.437699556350708, 0.45957088470458984, 3.1472744941711426]	1	0	9	0.1	0.1	0.5
Dasty	Avery	20	3000	45	17	1	AFC	Yes	No	NA	0.8	0.8	0.8	Yes	4	Yes	NA	Olfactometer1	Olfactometer1	4.7070393562	1	0	0	0	0	0	3001	0	0	0	0	0	Olfactometer1	10_28_22_12_15_44	Human scent	Blank box	Deodorant	NA	NA	NA	['Olfactometer1']	[3001.0]	[4.7070393562316895]	1	0	10	0.1	0.1	0.5
Dasty	Avery	20	3000	45	17	1	AFC	Yes	No	NA	0.8	0.8	0.8	Yes	4	Yes	NA	Olfactometer3	All Clear	0	1	2	1	0	0	0	468	306	303	0	0	0	0	10_28_22_12_16_23	Soup	Gloves	Dynamic Extraction	NA	NA	NA	['Olfactometer1', 'Olfactometer2', 'Olfactometer2', 'Olfactometer3']	[468.0, 75.0, 231.0, 303.0]	[2.251758337020874, 0.3506948947906494, 0.2400202751159668, 0.8972115516662598]	0	1	11	0.1	0.1	0.5
Dasty	Avery	20	3000	45	17	1	AFC	Yes	No	NA	0.8	0.8	0.8	Yes	4	Yes	NA	Olfactometer3	Olfactometer3	7.3218595982	1	1	1	0	0	0	819	249	3001	0	0	0	Olfactometer3	10_28_22_12_16_59	Methylbenzoate	Methylbenzoate	Human scent	NA	NA	NA	['Olfactometer1', 'Olfactometer2', 'Olfactometer3']	[819.0, 249.0, 3001.0]	[2.6932291984558105, 0.6471424102783203, 3.981487989425659]	0	0	12	0.1	0.1	0.5
Dasty	Avery	20	3000	45	17	1	AFC	Yes	No	NA	0.8	0.8	0.8	Yes	4	Yes	NA	Olfactometer1	Olfactometer1	4.8442127705	1	0	0	0	0	0	3001	0	0	0	0	0	Olfactometer1	10_28_22_12_17_35	Human scent	Gloves	Blank box	NA	NA	NA	['Olfactometer1']	[3001.0]	[4.84316873550415]	1	0	13	0.1	0.1	0.5
Dasty	Avery	20	3000	45	17	1	AFC	Yes	No	NA	0.8	0.8	0.8	Yes	4	Yes	NA	Olfactometer1	All Clear	0	1	2	1	0	0	0	478	217	169	0	0	0	0	10_28_22_12_18_14	Dynamic Extraction	Soup	Deodorant	NA	NA	NA	['Olfactometer1', 'Olfactometer2', 'Olfactometer2', 'Olfactometer3']	[478.0, 12.0, 205.0, 169.0]	[2.2074995040893555, 0.3428208827972412, 0.3007943630218506, 0.7157282829284668]	0	1	14	0.1	0.1	0.5
Dasty	Avery	20	3000	45	17	1	AFC	Yes	No	NA	0.8	0.8	0.8	Yes	4	Yes	NA	blank	All Clear	0	1	2	1	0	0	0	398	277	207	0	0	0	0	10_28_22_12_18_52	Soup	Blank box	Soup	NA	NA	NA	['Olfactometer1', 'Olfactometer2', 'Olfactometer2', 'Olfactometer3']	[398.0, 22.0, 255.0, 207.0]	[2.1560370922088623, 0.23163723945617676, 0.35895419120788574, 0.7763113975524902]	0	0	15	0.1	0.1	0.5
Dasty	Avery	20	3000	45	17	1	AFC	Yes	No	NA	0.8	0.8	0.8	Yes	4	Yes	NA	Olfactometer2	All Clear	0	1	2	1	0	0	0	418	386	139	0	0	0	0	10_28_22_12_19_31	Soup	Dynamic Extraction	Gloves	NA	NA	NA	['Olfactometer1', 'Olfactometer2', 'Olfactometer2', 'Olfactometer3']	[418.0, 48.0, 338.0, 139.0]	[2.401747941970825, 0.3392961025238037, 0.4194679260253906, 0.7767336368560791]	0	1	16	0.1	0.1	0.5
Dasty	Avery	20	3000	45	17	1	AFC	Yes	No	NA	0.8	0.8	0.8	Yes	4	Yes	NA	Olfactometer1	Olfactometer1	4.8519921303	1	0	0	0	0	0	3001	0	0	0	0	0	Olfactometer1	10_28_22_12_20_06	Human scent	Deodorant	Gloves	NA	NA	NA	['Olfactometer1']	[3001.0]	[4.851992130279541]	1	0	17	0.1	0.1	0.5
Dasty	Avery	20	3000	45	17	1	AFC	Yes	No	NA	0.8	0.8	0.8	Yes	4	Yes	NA	Olfactometer2	Olfactometer2	6.0894789696	1	2	0	0	0	0	514	3242	0	0	0	0	Olfactometer2	10_28_22_12_20_42	Methylbenzoate	Human scent	Methylbenzoate	NA	NA	NA	['Olfactometer1', 'Olfactometer2', 'Olfactometer2']	[514.0, 241.0, 3001.0]	[2.4128315448760986, 0.5837752819061279, 3.0916879177093506]	1	0	18	0.1	0.1	0.5
Dasty	Avery	20	3000	45	17	1	AFC	Yes	No	NA	0.8	0.8	0.8	Yes	4	Yes	NA	Olfactometer3	Olfactometer3	6.9403274059	1	1	1	0	0	0	459	283	3001	0	0	0	Olfactometer3	10_28_22_12_21_18	Methylbenzoate	Deodorant	Human scent	NA	NA	NA	['Olfactometer1', 'Olfactometer2', 'Olfactometer3']	[459.0, 283.0, 3001.0]	[2.2495052814483643, 0.7110528945922852, 3.979769229888916]	0	0	19	0.1	0.1	0.5
Dasty	Avery	20	3000	45	17	1	AFC	Yes	No	NA	0.8	0.8	0.8	Yes	4	Yes	NA	blank	All Clear	0	1	1	1	0	0	0	570	545	271	0	0	0	0	10_28_22_12_21_58	Deodorant	Methylbenzoate	Methylbenzoate	NA	NA	NA	['Olfactometer1', 'Olfactometer2', 'Olfactometer3']	[570.0, 545.0, 271.0]	[2.6359822750091553, 0.8242073059082031, 0.8958346843719482]	1	0	20	0.1	0.1	0.5
Dasty	Avery	20	3000	45	18	1	AFC	Yes	No	NA	0.8	0.8	0.8	Yes	4	Yes	NA	Olfactometer2	All Clear	0	1	2	1	0	0	0	650	476	194	0	0	0	0	10_31_22_13_46_00	Methylbenzoate	SOC	Blank box	NA	NA	NA	['Olfactometer1', 'Olfactometer2', 'Olfactometer2', 'Olfactometer3']	[650.0, 81.0, 395.0, 194.0]	[2.489807367324829, 0.4216117858886719, 0.538611650466919, 0.8329308032989502]	0	1	1	0.1	0.1	0.5
Dasty	Avery	20	3000	45	18	1	AFC	Yes	No	NA	0.8	0.8	0.8	Yes	4	Yes	NA	Olfactometer3	Olfactometer3	7.0918023586	1	2	1	0	0	0	534	332	3002	0	0	0	Olfactometer3	10_31_22_13_46_37	Soup	Methylbenzoate	Human scent	NA	NA	NA	['Olfactometer1', 'Olfactometer2', 'Olfactometer2', 'Olfactometer3']	[534.0, 51.0, 281.0, 3002.0]	[2.334031581878662, 0.3499166965484619, 0.3697185516357422, 4.038135528564453]	1	0	2	0.1	0.1	0.5
Dasty	Avery	20	3000	45	18	1	AFC	Yes	No	NA	0.8	0.8	0.8	Yes	4	Yes	NA	Olfactometer2	All Clear	0	1	2	1	0	0	0	495	434	159	0	0	0	0	10_31_22_13_47_16	Methylbenzoate	SOC	Blank box	NA	NA	NA	['Olfactometer1', 'Olfactometer2', 'Olfactometer2', 'Olfactometer3']	[495.0, 42.0, 392.0, 159.0]	[2.615626335144043, 0.40749597549438477, 0.4805946350097656, 0.8407495021820068]	0	1	3	0.1	0.1	0.5
Dasty	Avery	20	3000	45	18	1	AFC	Yes	No	NA	0.8	0.8	0.8	Yes	4	Yes	NA	Olfactometer1	Olfactometer1	5.803293705	1	0	0	0	0	0	3001	0	0	0	0	0	Olfactometer1	10_31_22_13_47_50	Human scent	Blank box	Methylbenzoate	NA	NA	NA	['Olfactometer1']	[3001.0]	[5.803293704986572]	0	0	4	0.1	0.1	0.5
Dasty	Avery	20	3000	45	18	1	AFC	Yes	No	NA	0.8	0.8	0.8	Yes	4	Yes	NA	Olfactometer1	All Clear	0	1	2	1	0	0	0	547	403	279	0	0	0	0	10_31_22_13_48_29	SOC	Soup	Methylbenzoate	NA	NA	NA	['Olfactometer1', 'Olfactometer2', 'Olfactometer2', 'Olfactometer3']	[547.0, 51.0, 352.0, 279.0]	[3.3398971557617188, 0.36576104164123535, 0.3541123867034912, 0.9643158912658691]	0	1	5	0.1	0.1	0.5
Dasty	Avery	20	3000	45	18	1	AFC	Yes	No	NA	0.8	0.8	0.8	Yes	4	Yes	NA	Olfactometer3	Olfactometer3	3.8151164055	0	1	1	0	0	0	0	356	3004	0	0	0	Olfactometer3	10_31_22_13_49_01	Soup	Soup	Human scent	NA	NA	NA	['Olfactometer2', 'Olfactometer3']	[356.0, 3004.0]	[0.06661748886108398, 3.7484989166259766]	0	0	6	0.1	0.1	0.5
Dasty	Avery	20	3000	45	18	1	AFC	Yes	No	NA	0.8	0.8	0.8	Yes	4	Yes	NA	blank	All Clear	0	1	2	1	0	0	0	522	428	192	0	0	0	0	10_31_22_13_49_42	Soup	Methylbenzoate	Blank box	NA	NA	NA	['Olfactometer1', 'Olfactometer2', 'Olfactometer2', 'Olfactometer3']	[522.0, 16.0, 412.0, 192.0]	[3.159834861755371, 0.47509312629699707, 0.4231686592102051, 0.8339862823486328]	1	0	7	0.1	0.1	0.5
Dasty	Avery	20	3000	45	18	1	AFC	Yes	No	NA	0.8	0.8	0.8	Yes	4	Yes	NA	Olfactometer2	Olfactometer2	6.6627488136	1	1	0	0	0	0	476	3001	0	0	0	0	Olfactometer2	10_31_22_13_50_18	Soup	Human scent	Soup	NA	NA	NA	['Olfactometer1', 'Olfactometer2']	[476.0, 3001.0]	[3.0306084156036377, 3.6309304237365723]	1	0	8	0.1	0.1	0.5
Dasty	Avery	20	3000	45	18	1	AFC	Yes	No	NA	0.8	0.8	0.8	Yes	4	Yes	NA	blank	All Clear	0	1	1	2	0	0	0	489	425	389	0	0	0	0	10_31_22_13_50_58	Deodorant	Deodorant	Blank box	NA	NA	NA	['Olfactometer1', 'Olfactometer2', 'Olfactometer3', 'Olfactometer3']	[489.0, 425.0, 82.0, 307.0]	[2.6715242862701416, 0.8337550163269043, 0.5911283493041992, 0.3545362949371338]	1	0	9	0.1	0.1	0.5
Dasty	Avery	20	3000	45	18	1	AFC	Yes	No	NA	0.8	0.8	0.8	Yes	4	Yes	NA	Olfactometer1	All Clear	0	1	4	1	0	0	0	1017	435	288	0	0	0	0	10_31_22_13_51_42	SOC	Gloves	Deodorant	NA	NA	NA	['Olfactometer1', 'Olfactometer2', 'Olfactometer2', 'Olfactometer3', 'Olfactometer2', 'Olfactometer2']	[1017.0, 31.0, 353.0, 288.0, 46.0, 5.0]	[5.1385157108306885, 0.3524296283721924, 0.4862649440765381, 0.8872940540313721, 1.4512977600097656, 0.0]	0	1	10	0.1	0.1	0.5
Dasty	Avery	20	3000	45	18	1	AFC	Yes	No	NA	0.8	0.8	0.8	Yes	4	Yes	NA	blank	All Clear	0	1	1	1	0	0	0	739	410	329	0	0	0	0	10_31_22_13_52_22	Methylbenzoate	Soup	Deodorant	NA	NA	NA	['Olfactometer1', 'Olfactometer2', 'Olfactometer3']	[739.0, 410.0, 329.0]	[3.2621641159057617, 0.8350090980529785, 0.9568524360656738]	1	0	11	0.1	0.1	0.5
Dasty	Avery	20	3000	45	18	1	AFC	Yes	No	NA	0.8	0.8	0.8	Yes	4	Yes	NA	Olfactometer3	Olfactometer3	8.2424871922	1	2	2	0	0	0	699	360	3225	0	0	0	Olfactometer3	10_31_22_13_53_00	Blank box	Blank box	Human scent	NA	NA	NA	['Olfactometer1', 'Olfactometer2', 'Olfactometer2', 'Olfactometer3', 'Olfactometer3']	[699.0, 52.0, 308.0, 224.0, 3001.0]	[3.302610397338867, 0.3573756217956543, 0.3636956214904785, 0.8870422840118408, 3.33176326751709]	1	0	12	0.1	0.1	0.5
Dasty	Avery	20	3000	45	18	1	AFC	Yes	No	NA	0.8	0.8	0.8	Yes	4	Yes	NA	Olfactometer1	Olfactometer1	4.993796587	1	0	0	0	0	0	3005	0	0	0	0	0	Olfactometer1	10_31_22_13_53_35	Human scent	Blank box	Blank box	NA	NA	NA	['Olfactometer1']	[3005.0]	[4.991673707962036]	1	0	13	0.1	0.1	0.5
Dasty	Avery	20	3000	45	18	1	AFC	Yes	No	NA	0.8	0.8	0.8	Yes	4	Yes	NA	Olfactometer1	Olfactometer1	5.9920833111	1	0	0	0	0	0	3001	0	0	0	0	0	Olfactometer1	10_31_22_13_54_11	Human scent	Deodorant	Blank box	NA	NA	NA	['Olfactometer1']	[3001.0]	[5.992083311080933]	1	0	14	0.1	0.1	0.5
Dasty	Avery	20	3000	45	18	1	AFC	Yes	No	NA	0.8	0.8	0.8	Yes	4	Yes	NA	Olfactometer1	Olfactometer1	3.7516496181	1	0	0	0	0	0	3001	0	0	0	0	0	Olfactometer1	10_31_22_13_54_43	Human scent	Soup	Soup	NA	NA	NA	['Olfactometer1']	[3001.0]	[3.7516496181488037]	0	0	15	0.1	0.1	0.5
Dasty	Avery	20	3000	45	18	1	AFC	Yes	No	NA	0.8	0.8	0.8	Yes	4	Yes	NA	Olfactometer2	Olfactometer2	6.2361559868	1	1	0	0	0	0	525	3001	0	0	0	0	Olfactometer2	10_31_22_13_55_19	Deodorant	Human scent	Methylbenzoate	NA	NA	NA	['Olfactometer1', 'Olfactometer2']	[525.0, 3001.0]	[2.7910664081573486, 3.44508957862854]	1	0	16	0.1	0.1	0.5
Dasty	Avery	20	3000	45	18	1	AFC	Yes	No	NA	0.8	0.8	0.8	Yes	4	Yes	NA	Olfactometer3	Olfactometer3	5.9650244713	1	1	2	0	0	0	508	382	3023	0	0	0	Olfactometer3	10_31_22_13_55_53	Soup	Deodorant	Human scent	NA	NA	NA	['Olfactometer1', 'Olfactometer2', 'Olfactometer3', 'Olfactometer3']	[508.0, 382.0, 22.0, 3001.0]	[1.2020087242126465, 0.8274247646331787, 0.6021466255187988, 3.333444356918335]	0	0	17	0.1	0.1	0.5
Dasty	Avery	20	3000	45	18	1	AFC	Yes	No	NA	0.8	0.8	0.8	Yes	4	Yes	NA	Olfactometer3	Olfactometer3	5.3203570843	1	1	1	0	0	0	622	658	3001	0	0	0	Olfactometer3	10_31_22_13_56_28	Deodorant	Methylbenzoate	Human scent	NA	NA	NA	['Olfactometer1', 'Olfactometer2', 'Olfactometer3']	[622.0, 658.0, 3001.0]	[0.37293314933776855, 1.077958106994629, 3.8694658279418945]	1	0	18	0.1	0.1	0.5
Dasty	Avery	20	3000	45	18	1	AFC	Yes	No	NA	0.8	0.8	0.8	Yes	4	Yes	NA	Olfactometer2	Olfactometer2	2.2058384418	0	1	0	0	0	0	0	3005	0	0	0	0	Olfactometer2	10_31_22_13_57_00	Blank box	Human scent	Blank box	NA	NA	NA	['Olfactometer2']	[3005.0]	[2.2036983966827393]	1	0	19	0.1	0.1	0.5
Dasty	Avery	20	3000	45	18	1	AFC	Yes	No	NA	0.8	0.8	0.8	Yes	4	Yes	NA	blank	All Clear	0	1	2	2	0	0	0	525	378	242	0	0	0	0	10_31_22_13_57_39	Deodorant	Blank box	Soup	NA	NA	NA	['Olfactometer1', 'Olfactometer2', 'Olfactometer2', 'Olfactometer3', 'Olfactometer3']	[525.0, 27.0, 351.0, 19.0, 223.0]	[2.740589141845703, 0.34283971786499023, 0.4327538013458252, 0.5865020751953125, 0.30106163024902344]	0	0	20	0.1	0.1	0.5
Dasty	Lauren	20	3000	45	18	1	AFC	Yes	No	NA	0.8	0.8	0.8	Yes	4	Yes	NA	Olfactometer3	Olfactometer3	8.628697395	1	2	1	0	0	0	370	462	3003	0	0	0	Olfactometer3	11_04_22_13_39_17	Deodorant	Gloves	Human scent	NA	NA	NA	['Olfactometer1', 'Olfactometer2', 'Olfactometer2', 'Olfactometer3']	[370.0, 151.0, 311.0, 3003.0]	[4.247199296951294, 0.34453320503234863, 0.2999451160430908, 3.736053943634033]	1	0	1	0.1	0.1	0.5
Dasty	Lauren	20	3000	45	18	1	AFC	Yes	No	NA	0.8	0.8	0.8	Yes	4	Yes	NA	blank	All Clear	0	1	3	1	0	0	0	456	410	240	0	0	0	0	11_04_22_13_39_59	Gloves	Deodorant	Soup	NA	NA	NA	['Olfactometer1', 'Olfactometer2', 'Olfactometer2', 'Olfactometer2', 'Olfactometer3']	[456.0, 92.0, 312.0, 6.0, 240.0]	[3.5709269046783447, 0.4077889919281006, 0.4200162887573242, 0.17911100387573242, 0.7131097316741943]	1	0	2	0.1	0.1	0.5
Dasty	Lauren	20	3000	45	18	1	AFC	Yes	No	NA	0.8	0.8	0.8	Yes	4	Yes	NA	Olfactometer2	Olfactometer2	6.183409691	1	1	0	0	0	0	521	3001	0	0	0	0	Olfactometer2	11_04_22_13_40_35	Blank box	Human scent	Methylbenzoate	NA	NA	NA	['Olfactometer1', 'Olfactometer2']	[521.0, 3001.0]	[2.5556514263153076, 3.627044439315796]	1	0	3	0.1	0.1	0.5
Dasty	Lauren	20	3000	45	18	1	AFC	Yes	No	NA	0.8	0.8	0.8	Yes	4	Yes	NA	Olfactometer1	Olfactometer1	6.318597794	1	0	0	0	0	0	3001	0	0	0	0	0	Olfactometer1	11_04_22_13_41_11	Human scent	Methylbenzoate	Methylbenzoate	NA	NA	NA	['Olfactometer1']	[3001.0]	[6.318597793579102]	1	0	4	0.1	0.1	0.5
Dasty	Lauren	20	3000	45	18	1	AFC	Yes	No	NA	0.8	0.8	0.8	Yes	4	Yes	NA	Olfactometer3	Olfactometer3	9.726815939	1	3	1	0	0	0	569	702	3003	0	0	0	Olfactometer3	11_04_22_13_41_49	Blank box	Deodorant	Human scent	NA	NA	NA	['Olfactometer1', 'Olfactometer2', 'Olfactometer2', 'Olfactometer2', 'Olfactometer3']	[569.0, 24.0, 3.0, 675.0, 3003.0]	[4.747394323348999, 0.34084200859069824, 0.0, 0.7796447277069092, 3.8579044342041016]	0	0	5	0.1	0.1	0.5
Dasty	Lauren	20	3000	45	18	1	AFC	Yes	No	NA	0.8	0.8	0.8	Yes	4	Yes	NA	Olfactometer2	Olfactometer2	8.842487812	1	2	0	0	0	0	487	3080	0	0	0	0	Olfactometer2	11_04_22_13_42_28	Soup	Human scent	Soup	NA	NA	NA	['Olfactometer1', 'Olfactometer2', 'Olfactometer2']	[487.0, 79.0, 3001.0]	[5.2969419956207275, 0.39464640617370605, 3.1499717235565186]	1	0	6	0.1	0.1	0.5
Dasty	Lauren	20	3000	45	18	1	AFC	Yes	No	NA	0.8	0.8	0.8	Yes	4	Yes	NA	Olfactometer1	Olfactometer1	5.923135042	1	0	0	0	0	0	3002	0	0	0	0	0	Olfactometer1	11_04_22_13_43_02	Human scent	Deodorant	Gloves	NA	NA	NA	['Olfactometer1']	[3002.0]	[5.922138690948486]	0	0	7	0.1	0.1	0.5
Dasty	Lauren	20	3000	45	18	1	AFC	Yes	No	NA	0.8	0.8	0.8	Yes	4	Yes	NA	blank	All Clear	0	1	2	1	0	0	0	479	397	198	0	0	0	0	11_04_22_13_43_42	Methylbenzoate	Methylbenzoate	Deodorant	NA	NA	NA	['Olfactometer1', 'Olfactometer2', 'Olfactometer2', 'Olfactometer3']	[479.0, 52.0, 345.0, 198.0]	[3.2470788955688477, 0.39954519271850586, 0.41988134384155273, 0.8320786952972412]	0	0	8	0.1	0.1	0.5
Dasty	Lauren	20	3000	45	18	1	AFC	Yes	No	NA	0.8	0.8	0.8	Yes	4	Yes	NA	Olfactometer1	Olfactometer1	8.090914726	1	0	0	0	0	0	3002	0	0	0	0	0	Olfactometer1	11_04_22_13_44_18	Breath	Soup	Methylbenzoate	NA	NA	NA	['Olfactometer1']	[3002.0]	[8.090914726257324]	0	1	9	0.1	0.1	0.5
Dasty	Lauren	20	3000	45	18	1	AFC	Yes	No	NA	0.8	0.8	0.8	Yes	4	Yes	NA	Olfactometer3	Olfactometer3	9.097325563	1	2	1	0	0	0	434	449	3001	0	0	0	Olfactometer3	11_04_22_13_44_57	Gloves	Deodorant	Human scent	NA	NA	NA	['Olfactometer1', 'Olfactometer2', 'Olfactometer2', 'Olfactometer3']	[434.0, 85.0, 364.0, 3001.0]	[4.292517423629761, 0.4643127918243408, 0.41960716247558594, 3.919893980026245]	1	0	10	0.1	0.1	0.5
Dasty	Lauren	20	3000	45	18	1	AFC	Yes	No	NA	0.8	0.8	0.8	Yes	4	Yes	NA	Olfactometer1	Olfactometer1	5.406940699	1	0	0	0	0	0	3001	0	0	0	0	0	Olfactometer1	11_04_22_13_45_31	Human scent	Deodorant	Soup	NA	NA	NA	['Olfactometer1']	[3001.0]	[5.406940698623657]	0	0	11	0.1	0.1	0.5
Dasty	Lauren	20	3000	45	18	1	AFC	Yes	No	NA	0.8	0.8	0.8	Yes	4	Yes	NA	Olfactometer2	Olfactometer2	7.399186373	1	2	0	0	0	0	434	3080	0	0	0	0	Olfactometer2	11_04_22_13_46_08	Methylbenzoate	Human scent	Soup	NA	NA	NA	['Olfactometer1', 'Olfactometer2', 'Olfactometer2']	[434.0, 79.0, 3001.0]	[3.843458652496338, 0.3451366424560547, 3.2105910778045654]	1	0	12	0.1	0.1	0.5
Dasty	Lauren	20	3000	45	18	1	AFC	Yes	No	NA	0.8	0.8	0.8	Yes	4	Yes	NA	Olfactometer1	Olfactometer1	5.840714455	1	0	0	0	0	0	3001	0	0	0	0	0	Olfactometer1	11_04_22_13_46_43	Breath	Methylbenzoate	Blank box	NA	NA	NA	['Olfactometer1']	[3001.0]	[5.840714454650879]	0	1	13	0.1	0.1	0.5
Dasty	Lauren	20	3000	45	18	1	AFC	Yes	No	NA	0.8	0.8	0.8	Yes	4	Yes	NA	Olfactometer3	Olfactometer3	10.58869743	1	1	1	0	0	0	559	543	3002	0	0	0	Olfactometer3	11_04_22_13_47_23	Soup	Methylbenzoate	Human scent	NA	NA	NA	['Olfactometer1', 'Olfactometer2', 'Olfactometer3']	[559.0, 543.0, 3002.0]	[5.842552900314331, 0.9480869770050049, 3.7980575561523438]	1	0	14	0.1	0.1	0.5
Dasty	Lauren	20	3000	45	18	1	AFC	Yes	No	NA	0.8	0.8	0.8	Yes	4	Yes	NA	Olfactometer2	Olfactometer2	7.605919123	1	2	0	0	0	0	616	3281	0	0	0	0	Olfactometer2	11_04_22_13_48_01	Methylbenzoate	Human scent	Methylbenzoate	NA	NA	NA	['Olfactometer1', 'Olfactometer2', 'Olfactometer2']	[616.0, 277.0, 3004.0]	[3.939567804336548, 0.644232988357544, 3.021120071411133]	1	0	15	0.1	0.1	0.5
Dasty	Lauren	20	3000	45	18	1	AFC	Yes	No	NA	0.8	0.8	0.8	Yes	4	Yes	NA	Olfactometer2	All Clear	0	1	1	1	0	0	0	610	988	552	0	0	0	0	11_04_22_13_48_46	Blank box	Breath	Deodorant	NA	NA	NA	['Olfactometer1', 'Olfactometer2', 'Olfactometer3']	[610.0, 988.0, 552.0]	[7.94043231010437, 1.3540499210357666, 1.3724699020385742]	0	1	16	0.1	0.1	0.5
Dasty	Lauren	20	3000	45	18	1	AFC	Yes	No	NA	0.8	0.8	0.8	Yes	4	Yes	NA	Olfactometer3	Olfactometer3	11.51462436	1	1	1	0	0	0	592	653	3001	0	0	0	Olfactometer3	11_04_22_13_49_26	Blank box	Methylbenzoate	Breath	NA	NA	NA	['Olfactometer1', 'Olfactometer2', 'Olfactometer3']	[592.0, 653.0, 3001.0]	[6.417397499084473, 1.2366034984588623, 3.8601558208465576]	0	1	17	0.1	0.1	0.5
Dasty	Lauren	20	3000	45	18	1	AFC	Yes	No	NA	0.8	0.8	0.8	Yes	4	Yes	NA	blank	All Clear	0	1	3	2	0	0	0	786	986	631	0	0	0	0	11_04_22_13_50_11	Gloves	Deodorant	Methylbenzoate	NA	NA	NA	['Olfactometer1', 'Olfactometer2', 'Olfactometer2', 'Olfactometer3', 'Olfactometer2', 'Olfactometer3']	[786.0, 32.0, 546.0, 362.0, 408.0, 269.0]	[4.814634323120117, 0.39689183235168457, 0.660386323928833, 1.0727050304412842, 0.847806453704834, 1.0723981857299805]	1	0	18	0.1	0.1	0.5
Dasty	Lauren	20	3000	45	18	1	AFC	Yes	No	NA	0.8	0.8	0.8	Yes	4	Yes	NA	blank	All Clear	0	1	2	2	0	0	0	676	417	480	0	0	0	0	11_04_22_13_50_54	Deodorant	Soup	Methylbenzoate	NA	NA	NA	['Olfactometer1', 'Olfactometer2', 'Olfactometer2', 'Olfactometer3', 'Olfactometer3']	[676.0, 81.0, 336.0, 30.0, 450.0]	[4.034988641738892, 0.40653157234191895, 0.42046475410461426, 0.7130019664764404, 0.5992753505706787]	1	0	19	0.1	0.1	0.5
Dasty	Lauren	20	3000	45	18	1	AFC	Yes	No	NA	0.8	0.8	0.8	Yes	4	Yes	NA	Olfactometer3	Olfactometer3	8.519681454	1	2	1	0	0	0	575	437	3001	0	0	0	Olfactometer3	11_04_22_13_51_31	Gloves	Deodorant	Human scent	NA	NA	NA	['Olfactometer1', 'Olfactometer2', 'Olfactometer2', 'Olfactometer3']	[575.0, 421.0, 16.0, 3001.0]	[3.6040854454040527, 0.9935929775238037, 0.18019652366638184, 3.7412893772125244]	0	0	20	0.1	0.1	0.5
Dasty	Lauren	20	3000	45	19	1	AFC	Yes	No	NA	0.8	0.8	0.8	Yes	4	Yes	NA	Olfactometer3	Olfactometer3	12.027826071	1	1	3	0	0	0	621	365	3028	0	0	0	Olfactometer3	11_04_22_13_54_05	Soup	Gloves	Human scent	NA	NA	NA	['Olfactometer1', 'Olfactometer2', 'Olfactometer3', 'Olfactometer3', 'Olfactometer3']	[621.0, 365.0, 2.0, 25.0, 3001.0]	[7.235064506530762, 0.8775966167449951, 0.5960073471069336, 0.0006802082061767578, 3.3184773921966553]	1	0	1	0.1	0.1	0.5
Dasty	Lauren	20	3000	45	19	1	AFC	Yes	No	NA	0.8	0.8	0.8	Yes	4	Yes	NA	blank	All Clear	0	1	2	1	0	0	0	621	393	181	0	0	0	0	11_04_22_13_54_48	Gloves	Gloves	Gloves	NA	NA	NA	['Olfactometer1', 'Olfactometer2', 'Olfactometer2', 'Olfactometer3']	[621.0, 64.0, 329.0, 181.0]	[4.870051860809326, 0.34230804443359375, 0.42049264907836914, 0.8965592384338379]	1	0	2	0.1	0.1	0.5
Dasty	Lauren	20	3000	45	19	1	AFC	Yes	No	NA	0.8	0.8	0.8	Yes	4	Yes	NA	Olfactometer2	All Clear	0	1	1	1	0	0	0	565	382	181	0	0	0	0	11_04_22_13_55_29	Blank box	Control-GETXENT	Methylbenzoate	NA	NA	NA	['Olfactometer1', 'Olfactometer2', 'Olfactometer3']	[565.0, 382.0, 181.0]	[4.817101001739502, 0.703603982925415, 0.7758185863494873]	0	1	3	0.1	0.1	0.5
Dasty	Lauren	20	3000	45	19	1	AFC	Yes	No	NA	0.8	0.8	0.8	Yes	4	Yes	NA	Olfactometer2	Olfactometer2	9.5910775661	1	3	0	0	0	0	464	3236	0	0	0	0	Olfactometer2	11_04_22_13_56_09	Blank box	Human scent	Methylbenzoate	NA	NA	NA	['Olfactometer1', 'Olfactometer2', 'Olfactometer2', 'Olfactometer2']	[464.0, 95.0, 138.0, 3003.0]	[5.809011936187744, 0.396395206451416, 0.2401270866394043, 3.1445465087890625]	1	0	4	0.1	0.1	0.5
Dasty	Lauren	20	3000	45	19	1	AFC	Yes	No	NA	0.8	0.8	0.8	Yes	4	Yes	NA	Olfactometer2	Olfactometer2	9.6080029011	1	1	0	0	0	0	542	3001	0	0	0	0	Olfactometer2	11_04_22_13_56_48	Blank box	Human scent	Methylbenzoate	NA	NA	NA	['Olfactometer1', 'Olfactometer2']	[542.0, 3001.0]	[5.944698095321655, 3.6633048057556152]	1	0	5	0.1	0.1	0.5
Dasty	Lauren	20	3000	45	19	1	AFC	Yes	No	NA	0.8	0.8	0.8	Yes	4	Yes	NA	blank	All Clear	0	1	2	1	0	0	0	763	491	404	0	0	0	0	11_04_22_13_57_31	Methylbenzoate	Soup	Methylbenzoate	NA	NA	NA	['Olfactometer1', 'Olfactometer2', 'Olfactometer2', 'Olfactometer3']	[763.0, 120.0, 371.0, 404.0]	[4.699752569198608, 0.4011099338531494, 0.4192795753479004, 0.955784797668457]	1	0	6	0.1	0.1	0.5
Dasty	Lauren	20	3000	45	19	1	AFC	Yes	No	NA	0.8	0.8	0.8	Yes	4	Yes	NA	Olfactometer3	Olfactometer3	8.6429595947	1	1	1	0	0	0	615	475	3003	0	0	0	Olfactometer3	11_04_22_13_58_10	Deodorant	Deodorant	Human scent	NA	NA	NA	['Olfactometer1', 'Olfactometer2', 'Olfactometer3']	[615.0, 475.0, 3003.0]	[3.785966396331787, 0.8217403888702393, 4.035252809524536]	1	0	7	0.1	0.1	0.5
Dasty	Lauren	20	3000	45	19	1	AFC	Yes	No	NA	0.8	0.8	0.8	Yes	4	Yes	NA	Olfactometer1	Olfactometer1	10.334506989	1	0	0	0	0	0	3002	0	0	0	0	0	Olfactometer1	11_04_22_13_58_49	Human scent	Deodorant	Blank box	NA	NA	NA	['Olfactometer1']	[3002.0]	[10.333862543106079]	0	0	8	0.1	0.1	0.5
Dasty	Lauren	20	3000	45	19	1	AFC	Yes	No	NA	0.8	0.8	0.8	Yes	4	Yes	NA	Olfactometer3	Olfactometer3	19.452370644	1	1	1	0	0	0	516	330	3001	0	0	0	Olfactometer3	11_04_22_13_59_38	Soup	Deodorant	Human scent	NA	NA	NA	['Olfactometer1', 'Olfactometer2', 'Olfactometer3']	[516.0, 330.0, 3001.0]	[14.52379584312439, 0.88724684715271, 4.040897846221924]	1	0	9	0.1	0.1	0.5
Dasty	Lauren	20	3000	45	19	1	AFC	Yes	No	NA	0.8	0.8	0.8	Yes	4	Yes	NA	Olfactometer1	Olfactometer1	6.6156802177	1	0	0	0	0	0	3005	0	0	0	0	0	Olfactometer1	11_04_22_14_00_14	Human scent	Blank box	Gloves	NA	NA	NA	['Olfactometer1']	[3005.0]	[6.61568021774292]	0	0	10	0.1	0.1	0.5
Dasty	Lauren	20	3000	45	19	1	AFC	Yes	No	NA	0.8	0.8	0.8	Yes	4	Yes	NA	blank	All Clear	0	2	1	1	0	0	0	559	482	368	0	0	0	0	11_04_22_14_01_15	Gloves	Methylbenzoate	Methylbenzoate	NA	NA	NA	['Olfactometer1', 'Olfactometer2', 'Olfactometer3', 'Olfactometer1']	[483.0, 482.0, 368.0, 76.0]	[22.089154958724976, 0.881688117980957, 1.0772387981414795, 1.0756404399871826]	1	0	11	0.1	0.1	0.5
Dasty	Lauren	20	3000	45	19	1	AFC	Yes	No	NA	0.8	0.8	0.8	Yes	4	Yes	NA	Olfactometer1	Olfactometer1	6.3813931942	1	0	0	0	0	0	3001	0	0	0	0	0	Olfactometer1	11_04_22_14_01_51	Human scent	Deodorant	Deodorant	NA	NA	NA	['Olfactometer1']	[3001.0]	[6.381393194198608]	1	0	12	0.1	0.1	0.5
Dasty	Lauren	20	3000	45	19	1	AFC	Yes	No	NA	0.8	0.8	0.8	Yes	4	Yes	NA	Olfactometer2	All Clear	0	1	9	1	0	0	0	345	807	232	0	0	0	0	11_04_22_14_02_36	Gloves	Control-GETXENT	Blank box	NA	NA	NA	['Olfactometer1', 'Olfactometer2', 'Olfactometer2', 'Olfactometer3', 'Olfactometer2', 'Olfactometer2', 'Olfactometer2', 'Olfactometer2', 'Olfactometer2', 'Olfactometer2', 'Olfactometer2']	[345.0, 72.0, 276.0, 232.0, 39.0, 1.0, 394.0, 19.0, 1.0, 4.0, 1.0]	[4.34645938873291, 0.46990418434143066, 0.35952115058898926, 1.0765917301177979, 2.731267213821411, 0.0010960102081298828, 0.45136594772338867, 0.11946845054626465, 0.060425519943237305, 0.0, 0.01592087745666504]	0	1	13	0.1	0.1	0.5
Dasty	Lauren	20	3000	45	19	1	AFC	Yes	No	NA	0.8	0.8	0.8	Yes	4	Yes	NA	Olfactometer3	Olfactometer3	9.1030128002	1	1	2	0	0	0	650	261	3033	0	0	0	Olfactometer3	11_04_22_14_03_15	Soup	Methylbenzoate	Human scent	NA	NA	NA	['Olfactometer1', 'Olfactometer2', 'Olfactometer3', 'Olfactometer3']	[650.0, 261.0, 31.0, 3002.0]	[4.119024038314819, 0.5901763439178467, 1.015895128250122, 3.377446174621582]	1	0	14	0.1	0.1	0.5
Dasty	Lauren	20	3000	45	19	1	AFC	Yes	No	NA	0.8	0.8	0.8	Yes	4	Yes	NA	Olfactometer2	All Clear	0	1	2	1	0	0	0	561	381	245	0	0	0	0	11_04_22_14_03_55	Methylbenzoate	Control-GETXENT	Gloves	NA	NA	NA	['Olfactometer1', 'Olfactometer2', 'Olfactometer2', 'Olfactometer3']	[561.0, 9.0, 372.0, 245.0]	[3.9804189205169678, 0.4023172855377197, 0.5405676364898682, 0.956834077835083]	0	1	15	0.1	0.1	0.5
Dasty	Lauren	20	3000	45	19	1	AFC	Yes	No	NA	0.8	0.8	0.8	Yes	4	Yes	NA	Olfactometer3	All Clear	0	1	3	2	0	0	0	634	905	229	0	0	0	0	11_04_22_14_04_49	Gloves	Soup	Control-GETXENT	NA	NA	NA	['Olfactometer2', 'Olfactometer2', 'Olfactometer1', 'Olfactometer2', 'Olfactometer3', 'Olfactometer3']	[245.0, 610.0, 634.0, 50.0, 17.0, 212.0]	[4.5887298583984375, 11.713995695114136, 0.9817178249359131, 0.4278733730316162, 0.7150909900665283, 0.30077242851257324]	0	1	16	0.1	0.1	0.5
Dasty	Lauren	20	3000	45	19	1	AFC	Yes	No	NA	0.8	0.8	0.8	Yes	4	Yes	NA	blank	All Clear	0	1	1	1	0	0	0	1026	533	266	0	0	0	0	11_04_22_14_05_29	Methylbenzoate	Soup	Methylbenzoate	NA	NA	NA	['Olfactometer1', 'Olfactometer2', 'Olfactometer3']	[1026.0, 533.0, 266.0]	[3.969303846359253, 0.7702515125274658, 1.0162558555603027]	0	0	17	0.1	0.1	0.5
Dasty	Lauren	20	3000	45	19	1	AFC	Yes	No	NA	0.8	0.8	0.8	Yes	4	Yes	NA	Olfactometer1	Olfactometer1	6.4893193245	1	0	0	0	0	0	3001	0	0	0	0	0	Olfactometer1	11_04_22_14_06_05	Human scent	Deodorant	Methylbenzoate	NA	NA	NA	['Olfactometer1']	[3001.0]	[6.489319324493408]	0	0	18	0.1	0.1	0.5
Dasty	Lauren	20	3000	45	19	1	AFC	Yes	No	NA	0.8	0.8	0.8	Yes	4	Yes	NA	Olfactometer3	Olfactometer3	9.5684387684	1	1	1	0	0	0	612	447	3003	0	0	0	Olfactometer3	11_04_22_14_06_44	Deodorant	Methylbenzoate	Human scent	NA	NA	NA	['Olfactometer1', 'Olfactometer2', 'Olfactometer3']	[612.0, 447.0, 3003.0]	[4.711768865585327, 0.7589659690856934, 4.096706867218018]	1	0	19	0.1	0.1	0.5
Dasty	Lauren	20	3000	45	19	1	AFC	Yes	No	NA	0.8	0.8	0.8	Yes	4	Yes	NA	Olfactometer1	Olfactometer1	6.1236190796	1	0	0	0	0	0	3001	0	0	0	0	0	Olfactometer1	11_04_22_14_07_20	Human scent	Deodorant	Blank box	NA	NA	NA	['Olfactometer1']	[3001.0]	[6.123619079589844]	1	0	20	0.1	0.1	0.5
Dasty	Lauren	20	3000	45	20	1	AFC	Yes	No	NA	0.8	0.8	0.8	Yes	4	Yes	NA	Olfactometer1	Olfactometer1	5.3640725613	1	0	0	0	0	0	3004	0	0	0	0	0	Olfactometer1	11_07_22_13_17_27	Human scent	Soup	Deodorant	NA	NA	NA	['Olfactometer1']	[3004.0]	[5.363079309463501]	1	0	1	0.1	0.1	0.5
Dasty	Lauren	20	3000	45	20	1	AFC	Yes	No	NA	0.8	0.8	0.8	Yes	4	Yes	NA	Olfactometer1	All Clear	0	1	1	3	0	0	0	524	476	332	0	0	0	0	11_07_22_13_18_06	Blank gauzes	Blank box	Methylbenzoate	NA	NA	NA	['Olfactometer1', 'Olfactometer2', 'Olfactometer3', 'Olfactometer3', 'Olfactometer3']	[524.0, 476.0, 112.0, 218.0, 2.0]	[3.0208163261413574, 0.674696683883667, 0.6220078468322754, 0.1806318759918213, 0.0011763572692871094]	0	1	2	0.1	0.1	0.5
Dasty	Lauren	20	3000	45	20	1	AFC	Yes	No	NA	0.8	0.8	0.8	Yes	4	Yes	NA	Olfactometer3	Olfactometer3	7.4579367638	1	2	3	0	0	0	418	512	3117	0	0	0	Olfactometer3	11_07_22_13_18_43	Soup	Methylbenzoate	Human scent	NA	NA	NA	['Olfactometer1', 'Olfactometer2', 'Olfactometer2', 'Olfactometer3', 'Olfactometer3', 'Olfactometer3']	[418.0, 501.0, 11.0, 8.0, 106.0, 3003.0]	[2.907371759414673, 0.8480267524719238, 0.17960762977600098, 0.32270145416259766, 0.06008100509643555, 3.140148162841797]	1	0	3	0.1	0.1	0.5
Dasty	Lauren	20	3000	45	20	1	AFC	Yes	No	NA	0.8	0.8	0.8	Yes	4	Yes	NA	Olfactometer2	Olfactometer2	6.6572623253	1	2	0	0	0	0	506	3042	0	0	0	0	Olfactometer2	11_07_22_13_19_18	Deodorant	Human scent	Soup	NA	NA	NA	['Olfactometer1', 'Olfactometer2', 'Olfactometer2']	[506.0, 41.0, 3001.0]	[3.0247550010681152, 0.42699480056762695, 3.2045936584472656]	0	0	4	0.1	0.1	0.5
Dasty	Lauren	20	3000	45	20	1	AFC	Yes	No	NA	0.8	0.8	0.8	Yes	4	Yes	NA	blank	All Clear	0	1	3	4	0	0	0	554	392	525	0	0	0	0	11_07_22_13_20_01	Gloves	Soup	Methylbenzoate	NA	NA	NA	['Olfactometer1', 'Olfactometer2', 'Olfactometer2', 'Olfactometer3', 'Olfactometer3', 'Olfactometer3', 'Olfactometer3', 'Olfactometer2']	[554.0, 83.0, 284.0, 9.0, 5.0, 50.0, 461.0, 25.0]	[3.093683958053589, 0.37595343589782715, 0.36011481285095215, 0.4430704116821289, 0.058809518814086914, 0.06117868423461914, 0.4795339107513428, 1.1167433261871338]	1	0	5	0.1	0.1	0.5
Dasty	Lauren	20	3000	45	20	1	AFC	Yes	No	NA	0.8	0.8	0.8	Yes	4	Yes	NA	Olfactometer1	All Clear	0	1	2	3	0	0	0	528	327	307	0	0	0	0	11_07_22_13_20_40	Blank gauzes	Gloves	Soup	NA	NA	NA	['Olfactometer1', 'Olfactometer2', 'Olfactometer2', 'Olfactometer3', 'Olfactometer3', 'Olfactometer3']	[528.0, 64.0, 263.0, 101.0, 204.0, 2.0]	[3.038738965988159, 0.3688950538635254, 0.36103129386901855, 0.5615189075469971, 0.30079150199890137, 0.0010027885437011719]	0	1	6	0.1	0.1	0.5
Dasty	Lauren	20	3000	45	20	1	AFC	Yes	No	NA	0.8	0.8	0.8	Yes	4	Yes	NA	blank	All Clear	0	1	2	2	0	0	0	1033	468	191	0	0	0	0	11_07_22_13_21_21	Methylbenzoate	Gloves	Soup	NA	NA	NA	['Olfactometer1', 'Olfactometer2', 'Olfactometer2', 'Olfactometer3', 'Olfactometer3']	[1033.0, 138.0, 330.0, 10.0, 181.0]	[3.55342698097229, 0.37964630126953125, 0.3607649803161621, 0.5066125392913818, 0.3551781177520752]	1	0	7	0.1	0.1	0.5
Dasty	Lauren	20	3000	45	20	1	AFC	Yes	No	NA	0.8	0.8	0.8	Yes	4	Yes	NA	Olfactometer2	Olfactometer2	6.4152610302	1	5	0	0	0	0	553	3037	0	0	0	0	Olfactometer2	11_07_22_13_21_57	Methylbenzoate	Human scent	Blank box	NA	NA	NA	['Olfactometer1', 'Olfactometer2', 'Olfactometer2', 'Olfactometer2', 'Olfactometer2', 'Olfactometer2']	[553.0, 5.0, 2.0, 1.0, 24.0, 3005.0]	[2.896246910095215, 0.3085060119628906, 0.0, 0.0009970664978027344, 0.015460014343261719, 3.193052291870117]	1	0	8	0.1	0.1	0.5
Dasty	Lauren	20	3000	45	20	1	AFC	Yes	No	NA	0.8	0.8	0.8	Yes	4	Yes	NA	Olfactometer3	Olfactometer3	7.9545223713	1	1	3	0	0	0	776	231	3109	0	0	0	Olfactometer3	11_07_22_13_22_35	Gloves	Deodorant	Human scent	NA	NA	NA	['Olfactometer1', 'Olfactometer2', 'Olfactometer3', 'Olfactometer3', 'Olfactometer3']	[776.0, 231.0, 12.0, 96.0, 3001.0]	[3.687040328979492, 0.4978518486022949, 0.44307899475097656, 0.17984557151794434, 3.145890712738037]	1	0	9	0.1	0.1	0.5
Dasty	Lauren	20	3000	45	20	1	AFC	Yes	No	NA	0.8	0.8	0.8	Yes	4	Yes	NA	Olfactometer3	Olfactometer3	7.6032655239	1	2	3	0	0	0	650	297	3082	0	0	0	Olfactometer3	11_07_22_13_23_13	Methylbenzoate	Soup	Human scent	NA	NA	NA	['Olfactometer1', 'Olfactometer2', 'Olfactometer2', 'Olfactometer3', 'Olfactometer3', 'Olfactometer3']	[650.0, 288.0, 9.0, 8.0, 73.0, 3001.0]	[3.1129589080810547, 0.790149450302124, 0.17961621284484863, 0.2623555660247803, 0.059319496154785156, 3.1988658905029297]	1	0	10	0.1	0.1	0.5
Dasty	Lauren	20	3000	45	20	1	AFC	Yes	No	NA	0.8	0.8	0.8	Yes	4	Yes	NA	Olfactometer2	Olfactometer2	6.6429550648	1	2	0	0	0	0	545	3150	0	0	0	0	Olfactometer2	11_07_22_13_23_48	Gloves	Human scent	Gloves	NA	NA	NA	['Olfactometer1', 'Olfactometer2', 'Olfactometer2']	[545.0, 149.0, 3001.0]	[3.118804454803467, 0.4338691234588623, 3.0902814865112305]	0	0	11	0.1	0.1	0.5
Dasty	Lauren	20	3000	45	20	1	AFC	Yes	No	NA	0.8	0.8	0.8	Yes	4	Yes	NA	Olfactometer1	Olfactometer1	5.497328043	1	0	0	0	0	0	3001	0	0	0	0	0	Olfactometer1	11_07_22_13_24_22	Human scent	Methylbenzoate	Methylbenzoate	NA	NA	NA	['Olfactometer1']	[3001.0]	[5.496327638626099]	0	0	12	0.1	0.1	0.5
Dasty	Lauren	20	3000	45	20	1	AFC	Yes	No	NA	0.8	0.8	0.8	Yes	4	Yes	NA	Olfactometer2	All Clear	0	1	2	3	0	0	0	473	489	271	0	0	0	0	11_07_22_13_25_02	Gloves	Blank gauzes	Methylbenzoate	NA	NA	NA	['Olfactometer1', 'Olfactometer2', 'Olfactometer2', 'Olfactometer3', 'Olfactometer3', 'Olfactometer3']	[473.0, 131.0, 358.0, 5.0, 265.0, 1.0]	[2.9706366062164307, 0.4264359474182129, 0.419879674911499, 0.44284892082214355, 0.4204285144805908, 0.0010018348693847656]	0	1	13	0.1	0.1	0.5
Dasty	Lauren	20	3000	45	20	1	AFC	Yes	No	NA	0.8	0.8	0.8	Yes	4	Yes	NA	Olfactometer3	Olfactometer3	7.9066627026	1	4	2	0	0	0	559	348	3025	0	0	0	Olfactometer3	11_07_22_13_25_40	Blank box	Soup	Human scent	NA	NA	NA	['Olfactometer1', 'Olfactometer2', 'Olfactometer2', 'Olfactometer2', 'Olfactometer2', 'Olfactometer3', 'Olfactometer3']	[559.0, 61.0, 11.0, 270.0, 6.0, 23.0, 3002.0]	[3.479076385498047, 0.424576997756958, 0.002262592315673828, 0.29758334159851074, 0.18014836311340332, 0.32329320907592773, 3.198551893234253]	1	0	14	0.1	0.1	0.5
Dasty	Lauren	20	3000	45	20	1	AFC	Yes	No	NA	0.8	0.8	0.8	Yes	4	Yes	NA	Olfactometer3	Olfactometer3	7.4174003601	1	1	1	0	0	0	642	329	3001	0	0	0	Olfactometer3	11_07_22_13_26_15	Methylbenzoate	Methylbenzoate	Human scent	NA	NA	NA	['Olfactometer1', 'Olfactometer2', 'Olfactometer3']	[642.0, 329.0, 3001.0]	[2.7408089637756348, 0.7279751300811768, 3.9486162662506104]	0	0	15	0.1	0.1	0.5
Dasty	Lauren	20	3000	45	20	1	AFC	Yes	No	NA	0.8	0.8	0.8	Yes	4	Yes	NA	Olfactometer1	All Clear	0	1	2	2	0	0	0	537	303	295	0	0	0	0	11_07_22_13_26_54	Blank gauzes	Gloves	Deodorant	NA	NA	NA	['Olfactometer1', 'Olfactometer2', 'Olfactometer2', 'Olfactometer3', 'Olfactometer3']	[537.0, 75.0, 228.0, 71.0, 224.0]	[2.9578278064727783, 0.43347740173339844, 0.29976558685302734, 0.5636649131774902, 0.23837065696716309]	0	1	16	0.1	0.1	0.5
Dasty	Lauren	20	3000	45	20	1	AFC	Yes	No	NA	0.8	0.8	0.8	Yes	4	Yes	NA	blank	All Clear	0	1	2	1	0	0	0	824	424	443	0	0	0	0	11_07_22_13_27_36	Deodorant	Soup	Deodorant	NA	NA	NA	['Olfactometer1', 'Olfactometer2', 'Olfactometer2', 'Olfactometer3']	[824.0, 79.0, 345.0, 443.0]	[3.429628849029541, 0.43865275382995605, 0.419766902923584, 1.1025712490081787]	1	0	17	0.1	0.1	0.5
Dasty	Lauren	20	3000	45	20	1	AFC	Yes	No	NA	0.8	0.8	0.8	Yes	4	Yes	NA	Olfactometer2	Olfactometer2	7.1288716793	1	2	0	0	0	0	785	3070	0	0	0	0	Olfactometer2	11_07_22_13_28_13	Deodorant	Human scent	Gloves	NA	NA	NA	['Olfactometer1', 'Olfactometer2', 'Olfactometer2']	[785.0, 69.0, 3001.0]	[3.5589590072631836, 0.42971038818359375, 3.140202283859253]	1	0	18	0.1	0.1	0.5
Dasty	Lauren	20	3000	45	20	1	AFC	Yes	No	NA	0.8	0.8	0.8	Yes	4	Yes	NA	blank	All Clear	0	1	2	1	0	0	0	627	427	231	0	0	0	0	11_07_22_13_28_52	Soup	Soup	Gloves	NA	NA	NA	['Olfactometer1', 'Olfactometer2', 'Olfactometer2', 'Olfactometer3']	[627.0, 105.0, 322.0, 231.0]	[2.9106924533843994, 0.37562990188598633, 0.3605172634124756, 0.9824905395507812]	0	0	19	0.1	0.1	0.5
Dasty	Lauren	20	3000	45	20	1	AFC	Yes	No	NA	0.8	0.8	0.8	Yes	4	Yes	NA	Olfactometer1	Olfactometer1	5.4525566101	1	0	0	0	0	0	3001	0	0	0	0	0	Olfactometer1	11_07_22_13_29_27	Human scent	Methylbenzoate	Blank box	NA	NA	NA	['Olfactometer1']	[3001.0]	[5.452556610107422]	1	0	20	0.1	0.1	0.5
Dasty	Lauren	20	3000	45	21	1	AFC	Yes	No	NA	0.8	0.8	0.8	Yes	4	Yes	NA	Olfactometer1	Olfactometer1	5.1354851723	1	0	0	0	0	0	3001	0	0	0	0	0	Olfactometer1	11_08_22_13_13_27	Human scent	Gloves	Gloves	NA	NA	NA	['Olfactometer1']	[3001.0]	[5.1354851722717285]	0	0	1	0.1	0.1	0.5
Dasty	Lauren	20	3000	45	21	1	AFC	Yes	No	NA	0.8	0.8	0.8	Yes	4	Yes	NA	Olfactometer2	All Clear	0	1	2	1	0	0	0	442	346	208	0	0	0	0	11_08_22_13_14_06	Methylbenzoate	GETXENT	Blank box	NA	NA	NA	['Olfactometer1', 'Olfactometer2', 'Olfactometer2', 'Olfactometer3']	[442.0, 34.0, 312.0, 208.0]	[2.6237480640411377, 0.3377559185028076, 0.41544556617736816, 0.7856619358062744]	0	1	2	0.1	0.1	0.5
Dasty	Lauren	20	3000	45	21	1	AFC	Yes	No	NA	0.8	0.8	0.8	Yes	4	Yes	NA	Olfactometer2	Olfactometer2	7.7552521229	1	2	2	0	0	0	439	3510	137	0	0	0	Olfactometer2	11_08_22_13_14_45	Deodorant	Human scent	Blank box	NA	NA	NA	['Olfactometer1', 'Olfactometer2', 'Olfactometer3', 'Olfactometer3', 'Olfactometer2']	[439.0, 509.0, 27.0, 110.0, 3001.0]	[2.478442907333374, 0.923588752746582, 0.4867217540740967, 0.2455587387084961, 3.6209399700164795]	1	0	3	0.1	0.1	0.5
Dasty	Lauren	20	3000	45	21	1	AFC	Yes	No	NA	0.8	0.8	0.8	Yes	4	Yes	NA	blank	All Clear	0	1	2	2	0	0	0	411	228	347	0	0	0	0	11_08_22_13_15_43	Blank box	Gloves	Blank box	NA	NA	NA	['Olfactometer1', 'Olfactometer2', 'Olfactometer2', 'Olfactometer3', 'Olfactometer3']	[411.0, 225.0, 3.0, 122.0, 225.0]	[8.731552124023438, 0.6972718238830566, 0.1789226531982422, 0.4270036220550537, 0.36084508895874023]	1	0	4	0.1	0.1	0.5
Dasty	Lauren	20	3000	45	21	1	AFC	Yes	No	NA	0.8	0.8	0.8	Yes	4	Yes	NA	Olfactometer1	Olfactometer1	4.9220635891	1	0	0	0	0	0	3001	0	0	0	0	0	Olfactometer1	11_08_22_13_16_18	Human scent	Blank box	Gloves	NA	NA	NA	['Olfactometer1']	[3001.0]	[4.922063589096069]	1	0	5	0.1	0.1	0.5
Dasty	Lauren	20	3000	45	21	1	AFC	Yes	No	NA	0.8	0.8	0.8	Yes	4	Yes	NA	Olfactometer3	Olfactometer3	11.43292594	1	2	2	0	0	0	384	229	3215	0	0	0	Olfactometer3	11_08_22_13_17_00	Soup	Methylbenzoate	Human scent	NA	NA	NA	['Olfactometer1', 'Olfactometer2', 'Olfactometer2', 'Olfactometer3', 'Olfactometer3']	[384.0, 218.0, 11.0, 214.0, 3001.0]	[6.812174320220947, 0.6269321441650391, 0.23136663436889648, 0.6116182804107666, 3.150834560394287]	1	0	6	0.1	0.1	0.5
Dasty	Lauren	20	3000	45	21	1	AFC	Yes	No	NA	0.8	0.8	0.8	Yes	4	Yes	NA	Olfactometer1	Olfactometer1	5.4885175228	1	0	0	0	0	0	3001	0	0	0	0	0	Olfactometer1	11_08_22_13_17_36	Human scent	Blank box	Soup	NA	NA	NA	['Olfactometer1']	[3001.0]	[5.48851752281189]	1	0	7	0.1	0.1	0.5
Dasty	Lauren	20	3000	45	21	1	AFC	Yes	No	NA	0.8	0.8	0.8	Yes	4	Yes	NA	Olfactometer3	Olfactometer3	7.4627959728	1	1	2	0	0	0	437	277	3058	0	0	0	Olfactometer3	11_08_22_13_18_13	Deodorant	Deodorant	Human scent	NA	NA	NA	['Olfactometer1', 'Olfactometer2', 'Olfactometer3', 'Olfactometer3']	[437.0, 277.0, 57.0, 3001.0]	[2.7845444679260254, 0.8057096004486084, 0.6018731594085693, 3.2706687450408936]	1	0	8	0.1	0.1	0.5
Dasty	Lauren	20	3000	45	21	1	AFC	Yes	No	NA	0.8	0.8	0.8	Yes	4	Yes	NA	Olfactometer3	All Clear	0	1	2	1	0	0	0	422	312	183	0	0	0	0	11_08_22_13_18_52	Deodorant	Gloves	GETXENT	NA	NA	NA	['Olfactometer1', 'Olfactometer2', 'Olfactometer2', 'Olfactometer3']	[422.0, 67.0, 245.0, 183.0]	[1.9678213596343994, 0.3341786861419678, 0.3606569766998291, 0.7128112316131592]	0	1	9	0.1	0.1	0.5
Dasty	Lauren	20	3000	45	21	1	AFC	Yes	No	NA	0.8	0.8	0.8	Yes	4	Yes	NA	blank	All Clear	0	1	1	1	0	0	0	478	467	316	0	0	0	0	11_08_22_13_19_32	Soup	Methylbenzoate	Methylbenzoate	NA	NA	NA	['Olfactometer1', 'Olfactometer2', 'Olfactometer3']	[478.0, 467.0, 316.0]	[2.484745740890503, 0.6892943382263184, 1.0868170261383057]	1	0	10	0.1	0.1	0.5
Dasty	Lauren	20	3000	45	21	1	AFC	Yes	No	NA	0.8	0.8	0.8	Yes	4	Yes	NA	Olfactometer2	Olfactometer2	5.9809017181	1	1	0	0	0	0	531	3001	0	0	0	0	Olfactometer2	11_08_22_13_20_07	Blank box	Human scent	Gloves	NA	NA	NA	['Olfactometer1', 'Olfactometer2']	[531.0, 3001.0]	[2.491572141647339, 3.4893295764923096]	0	0	11	0.1	0.1	0.5
Dasty	Lauren	20	3000	45	21	1	AFC	Yes	No	NA	0.8	0.8	0.8	Yes	4	Yes	NA	Olfactometer3	All Clear	0	1	2	1	0	0	0	523	340	248	0	0	0	0	11_08_22_13_20_46	Blank box	Gloves	GETXENT	NA	NA	NA	['Olfactometer1', 'Olfactometer2', 'Olfactometer2', 'Olfactometer3']	[523.0, 45.0, 295.0, 248.0]	[2.3907699584960938, 0.3280768394470215, 0.3570370674133301, 0.7860782146453857]	0	1	12	0.1	0.1	0.5
Dasty	Lauren	20	3000	45	21	1	AFC	Yes	No	NA	0.8	0.8	0.8	Yes	4	Yes	NA	Olfactometer3	Olfactometer3	7.2278320789	1	2	2	0	0	0	448	296	3246	0	0	0	Olfactometer3	11_08_22_13_21_23	Soup	Soup	Human scent	NA	NA	NA	['Olfactometer1', 'Olfactometer2', 'Olfactometer2', 'Olfactometer3', 'Olfactometer3']	[448.0, 38.0, 258.0, 243.0, 3003.0]	[2.4829905033111572, 0.38433098793029785, 0.3003859519958496, 0.7861032485961914, 3.2740213871002197]	1	0	13	0.1	0.1	0.5
Dasty	Lauren	20	3000	45	21	1	AFC	Yes	No	NA	0.8	0.8	0.8	Yes	4	Yes	NA	blank	All Clear	0	1	2	1	0	0	0	495	367	173	0	0	0	0	11_08_22_13_22_02	Methylbenzoate	Deodorant	Deodorant	NA	NA	NA	['Olfactometer1', 'Olfactometer2', 'Olfactometer2', 'Olfactometer3']	[495.0, 34.0, 333.0, 173.0]	[2.470935106277466, 0.3345832824707031, 0.5386905670166016, 0.7290084362030029]	0	0	14	0.1	0.1	0.5
Dasty	Lauren	20	3000	45	21	1	AFC	Yes	No	NA	0.8	0.8	0.8	Yes	4	Yes	NA	Olfactometer1	Olfactometer1	4.8052065372	1	0	0	0	0	0	3003	0	0	0	0	0	Olfactometer1	11_08_22_13_22_37	Human scent	Methylbenzoate	Blank box	NA	NA	NA	['Olfactometer1']	[3003.0]	[4.805206537246704]	1	0	15	0.1	0.1	0.5
Dasty	Lauren	20	3000	45	21	1	AFC	Yes	No	NA	0.8	0.8	0.8	Yes	4	Yes	NA	blank	All Clear	0	1	1	2	0	0	0	555	468	244	0	0	0	0	11_08_22_13_23_18	Soup	Soup	Deodorant	NA	NA	NA	['Olfactometer1', 'Olfactometer2', 'Olfactometer3', 'Olfactometer3']	[555.0, 468.0, 39.0, 205.0]	[2.8401858806610107, 0.7487578392028809, 0.5428869724273682, 0.23190069198608398]	1	0	16	0.1	0.1	0.5
[truncated: 2,648 more rows]
[truncated: 11 more columns]
