# Supplementary material for: Development of an automated human scent olfactometer and its use to evaluate detection dog perception of human scent
Source: PLoS One. 2024 Mar 1;19(3):e0299148. doi: 10.1371/journal.pone.0299148 (PMC10906837; doi:10.1371/journal.pone.0299148)
Supplement: S5 File — (CSV) [file pone.0299148.s005.csv]

subjID	expID	numbTrials	alertTime	trialTime	session	daySession	trainingLevel	handlerBlind	waitforCorrect	runCorrections	odorPrevelance	reinforceBlanks	reinforceTargets	useTones	generalizationTest	autoscoreAlerts	notes	correctPort	response	latency	poke1Number	poke2Number	poke3Number	poke4Number	poke5Number	poke6Number	cumulative1	cumulative2	cumulative3	cumulative4	cumulative5	cumulative6	firstResponse	timestamp	port1Odor	port2Odor	port3Odor	port4Odor	port5Odor	port6Odor	pokeOrder	pokeTimes	pokeITI	reinforced	probe	TrialNumber	OdorLine	DilutionLine	Concentration
Bello	Edgar	10	3000	45	1	1	AFC	Yes	No	NA	0.8	0.6	0.6	Yes	0	Yes	NA	Olfactometer3	Olfactometer3	12.296220779	0	0	1	0	0	0	0	0	3001	0	0	0	Olfactometer3	11_30_22_09_59_56	Distrractor box	Shampoo	Human scent	NA	NA	NA	['Olfactometer3']	[3001.0]	[12.296220779418945]	0	0	2	0.1	0.1	0.5
Bello	Edgar	10	3000	45	1	1	AFC	Yes	No	NA	0.8	0.6	0.6	Yes	0	Yes	NA	Olfactometer1	Olfactometer1	10.117362738	1	1	1	0	0	0	3001	288	2618	0	0	0	Olfactometer1	11_30_22_10_01_13	Human scent	ScentlessSoap	Celery	NA	NA	NA	['Olfactometer3', 'Olfactometer2', 'Olfactometer1']	[2618.0, 288.0, 3001.0]	[6.169339418411255, 0.5682029724121094, 3.3798203468322754]	0	0	4	0.1	0.1	0.5
Bello	Edgar	10	3000	45	1	1	AFC	Yes	No	NA	0.8	0.6	0.6	Yes	0	Yes	NA	Olfactometer2	Olfactometer2	6.2480187416	0	1	1	0	0	0	0	3001	297	0	0	0	Olfactometer2	11_30_22_10_01_48	ScentlessSoap	Human scent	Vasaline	NA	NA	NA	['Olfactometer3', 'Olfactometer2']	[297.0, 3001.0]	[2.92661190032959, 3.321406841278076]	1	0	5	0.1	0.1	0.5
Bello	Edgar	10	3000	45	1	1	AFC	Yes	No	NA	0.8	0.6	0.6	Yes	0	Yes	NA	Olfactometer1	Olfactometer1	9.14625597	2	1	1	0	0	0	3710	300	140	0	0	0	Olfactometer1	11_30_22_10_02_26	Human scent	Vasaline	Soap	NA	NA	NA	['Olfactometer3', 'Olfactometer2', 'Olfactometer1', 'Olfactometer1']	[140.0, 300.0, 709.0, 3001.0]	[3.62882661819458, 0.5701653957366943, 1.0227134227752686, 3.9245505332946777]	1	0	6	0.1	0.1	0.5
Bello	Edgar	10	3000	45	1	1	AFC	Yes	No	NA	0.8	0.6	0.6	Yes	0	Yes	NA	Olfactometer3	Olfactometer3	8.8929531574	0	1	2	0	0	0	0	265	3081	0	0	0	Olfactometer3	11_30_22_10_03_03	Soap	Vasaline	Human scent	NA	NA	NA	['Olfactometer2', 'Olfactometer3', 'Olfactometer3']	[265.0, 80.0, 3001.0]	[5.117626905441284, 0.3199934959411621, 3.4553327560424805]	0	0	7	0.1	0.1	0.5
Bello	Edgar	10	3000	45	1	1	AFC	Yes	No	NA	0.8	0.6	0.6	Yes	0	Yes	NA	Olfactometer1	Olfactometer1	6.2695183754	1	1	1	0	0	0	3001	118	187	0	0	0	Olfactometer1	11_30_22_10_03_37	Human scent	Shampoo	Vasaline	NA	NA	NA	['Olfactometer3', 'Olfactometer2', 'Olfactometer1']	[187.0, 118.0, 3001.0]	[2.4270284175872803, 0.3891103267669678, 3.4533796310424805]	0	0	8	0.1	0.1	0.5
Bello	Edgar	10	3000	45	1	1	AFC	Yes	No	NA	0.8	0.6	0.6	Yes	0	Yes	NA	Olfactometer2	Olfactometer2	10.740382433	1	4	2	0	0	0	325	5318	619	0	0	0	Olfactometer2	11_30_22_10_04_17	Distrractor box	Human scent	Distrractor box	NA	NA	NA	['Olfactometer3', 'Olfactometer2', 'Olfactometer2', 'Olfactometer1', 'Olfactometer3', 'Olfactometer2', 'Olfactometer2']	[278.0, 215.0, 1862.0, 325.0, 341.0, 240.0, 3001.0]	[2.7671570777893066, 0.44398069381713867, 2.111208438873291, 0.5905780792236328, 1.0250394344329834, 0.7177259922027588, 3.0846927165985107]	1	0	9	0.1	0.1	0.5
Bello	Edgar	10	3000	45	1	1	AFC	Yes	No	NA	0.8	0.6	0.6	Yes	0	Yes	NA	Olfactometer3	Olfactometer3	5.3427529335	0	0	1	0	0	0	0	0	3004	0	0	0	Olfactometer3	11_30_22_10_04_52	Shampoo	ScentlessSoap	Human scent	NA	NA	NA	['Olfactometer3']	[3004.0]	[5.342752933502197]	1	0	10	0.1	0.1	0.5
Bello	Edgar	10	3000	45	2	2	AFC	Yes	No	NA	1	0	0	Yes	0	Yes	NA	Olfactometer3	Olfactometer3	11.528615475	0	0	2	0	0	0	0	0	3506	0	0	0	Olfactometer3	11_30_22_10_59_04	Celery	Vasaline	Postive Control	NA	NA	NA	['Olfactometer3', 'Olfactometer3']	[503.0, 3003.0]	[8.479821920394897, 3.0487935543060303]	0	0	1	0.1	0.1	0.5
Bello	Edgar	10	3000	45	2	2	AFC	Yes	No	NA	1	0	0	Yes	0	Yes	NA	Olfactometer1	Olfactometer1	6.0679988861	1	1	1	0	0	0	3001	76	171	0	0	0	Olfactometer1	11_30_22_10_59_38	Postive Control	Distrractor box	Shampoo	NA	NA	NA	['Olfactometer3', 'Olfactometer2', 'Olfactometer1']	[171.0, 76.0, 3001.0]	[2.2220311164855957, 0.39111971855163574, 3.454848051071167]	0	0	2	0.1	0.1	0.5
Bello	Edgar	10	3000	45	2	2	AFC	Yes	No	NA	1	0	0	Yes	0	Yes	NA	Olfactometer1	Olfactometer1	7.1146550179	1	1	1	0	0	0	3001	678	174	0	0	0	Olfactometer1	11_30_22_11_00_13	Postive Control	Celery	Shampoo	NA	NA	NA	['Olfactometer3', 'Olfactometer2', 'Olfactometer1']	[174.0, 678.0, 3001.0]	[2.668933629989624, 0.9936940670013428, 3.4520273208618164]	0	0	3	0.1	0.1	0.5
Bello	Edgar	10	3000	45	2	2	AFC	Yes	No	NA	1	0	0	Yes	0	Yes	NA	Olfactometer3	Olfactometer3	5.2959785461	1	3	2	0	0	0	391	214	3756	0	0	0	Olfactometer3	11_30_22_11_00_46	Shampoo	Celery	Postive Control	NA	NA	NA	['Olfactometer2', 'Olfactometer3', 'Olfactometer2', 'Olfactometer1', 'Olfactometer2', 'Olfactometer3']	[133.0, 755.0, 24.0, 391.0, 57.0, 3001.0]	[0.0, 0.2788577079772949, 0.474973201751709, 0.6129965782165527, 0.3545658588409424, 3.574585199356079]	0	0	4	0.1	0.1	0.5
Bello	Edgar	10	3000	45	2	2	AFC	Yes	No	NA	1	0	0	Yes	0	Yes	NA	Olfactometer1	Olfactometer1	7.6400623322	1	1	1	0	0	0	3001	259	317	0	0	0	Olfactometer1	11_30_22_11_01_22	Postive Control	Shampoo	ScentlessSoap	NA	NA	NA	['Olfactometer3', 'Olfactometer2', 'Olfactometer1']	[317.0, 259.0, 3001.0]	[3.755072832107544, 0.4893224239349365, 3.39566707611084]	0	0	5	0.1	0.1	0.5
Bello	Edgar	10	3000	45	3	3	AFC	Yes	No	NA	0.8	0.6	0.6	Yes	0	Yes	NA	Olfactometer3	Olfactometer3	29.248599529	0	0	1	0	0	0	0	0	3001	0	0	0	Olfactometer3	11_30_22_11_54_19	Celery	ScentlessSoap	Human Scent	NA	NA	NA	['Olfactometer3']	[3001.0]	[29.248599529266357]	0	0	1	0.1	0.1	0.5
Bello	Edgar	10	3000	45	3	3	AFC	Yes	No	NA	0.8	0.6	0.6	Yes	0	Yes	NA	Olfactometer2	Olfactometer2	6.7518701553	1	2	1	0	0	0	143	3371	282	0	0	0	Olfactometer2	11_30_22_11_54_55	Vasaline	Human Scent	Soap	NA	NA	NA	['Olfactometer3', 'Olfactometer2', 'Olfactometer1', 'Olfactometer2']	[282.0, 370.0, 143.0, 3001.0]	[2.189809799194336, 0.506540060043335, 0.5331225395202637, 3.522397756576538]	1	0	2	0.1	0.1	0.5
Bello	Edgar	10	3000	45	3	3	AFC	Yes	No	NA	0.8	0.6	0.6	Yes	0	Yes	NA	Olfactometer1	Olfactometer1	8.0966849327	1	1	1	0	0	0	3001	77	731	0	0	0	Olfactometer1	11_30_22_11_55_31	Human Scent	Celery	Celery	NA	NA	NA	['Olfactometer3', 'Olfactometer2', 'Olfactometer1']	[731.0, 77.0, 3001.0]	[4.2692790031433105, 0.31969785690307617, 3.5077080726623535]	0	0	3	0.1	0.1	0.5
Bello	Edgar	10	3000	45	3	3	AFC	Yes	No	NA	0.8	0.6	0.6	Yes	0	Yes	NA	Olfactometer1	Olfactometer1	6.9193210602	1	1	1	0	0	0	3002	128	279	0	0	0	Olfactometer1	11_30_22_11_56_51	Human Scent	ScentlessSoap	ScentlessSoap	NA	NA	NA	['Olfactometer3', 'Olfactometer2', 'Olfactometer1']	[279.0, 128.0, 3002.0]	[2.971067190170288, 0.5729405879974365, 3.3753132820129395]	1	0	5	0.1	0.1	0.5
Bello	Edgar	10	3000	45	3	3	AFC	Yes	No	NA	0.8	0.6	0.6	Yes	0	Yes	NA	Olfactometer3	Olfactometer3	7.877603054	0	0	1	0	0	0	0	0	3002	0	0	0	Olfactometer3	11_30_22_11_58_12	ScentlessSoap	ScentlessSoap	Human Scent	NA	NA	NA	['Olfactometer3']	[3002.0]	[7.877603054046631]	0	0	7	0.1	0.1	0.5
Bello	Edgar	10	3000	45	3	3	AFC	Yes	No	NA	0.8	0.6	0.6	Yes	0	Yes	NA	Olfactometer3	Olfactometer3	9.0241830349	1	1	2	0	0	0	447	121	3442	0	0	0	Olfactometer3	11_30_22_11_58_50	Distrractor box	Shampoo	Human Scent	NA	NA	NA	['Olfactometer3', 'Olfactometer2', 'Olfactometer1', 'Olfactometer3']	[441.0, 121.0, 447.0, 3001.0]	[4.04487156867981, 0.4413187503814697, 0.7710690498352051, 3.766923666000366]	1	0	8	0.1	0.1	0.5
Bello	Edgar	10	3000	45	3	3	AFC	Yes	No	NA	0.8	0.6	0.6	Yes	0	Yes	NA	Olfactometer2	Olfactometer2	9.4181644917	1	1	1	0	0	0	164	3001	283	0	0	0	Olfactometer2	11_30_22_11_59_27	Shampoo	Human Scent	Celery	NA	NA	NA	['Olfactometer3', 'Olfactometer1', 'Olfactometer2']	[283.0, 164.0, 3001.0]	[4.682197570800781, 1.0431184768676758, 3.6928484439849854]	0	0	9	0.1	0.1	0.5
Bello	Edgar	10	3000	45	3	3	AFC	Yes	No	NA	0.8	0.6	0.6	Yes	0	Yes	NA	Olfactometer2	Olfactometer2	6.9370493889	0	2	1	0	0	0	0	3155	172	0	0	0	Olfactometer2	11_30_22_12_00_04	Vasaline	Human Scent	Soap	NA	NA	NA	['Olfactometer3', 'Olfactometer2', 'Olfactometer2']	[172.0, 154.0, 3001.0]	[2.504309892654419, 0.45375680923461914, 3.97898268699646]	1	0	10	0.1	0.1	0.5
Bello	Edgar	10	3000	45	4	4	AFC	Yes	No	NA	1	0	0	Yes	0	Yes	NA	Olfactometer3	Olfactometer3	6.8096241951	0	0	1	0	0	0	0	0	3004	0	0	0	Olfactometer3	11_30_22_13_54_40	Soap	Celery	Breath	NA	NA	NA	['Olfactometer3']	[3004.0]	[6.809624195098877]	0	0	1	0.1	0.1	0.5
Bello	Edgar	10	3000	45	4	4	AFC	Yes	No	NA	1	0	0	Yes	0	Yes	NA	Olfactometer2	Olfactometer2	7.9998757839	1	3	1	0	0	0	99	3502	150	0	0	0	Olfactometer2	11_30_22_13_55_15	Vasaline	Breath	Soap	NA	NA	NA	['Olfactometer3', 'Olfactometer2', 'Olfactometer1', 'Olfactometer2', 'Olfactometer2']	[150.0, 106.0, 99.0, 395.0, 3001.0]	[2.5384678840637207, 0.3350949287414551, 0.5172545909881592, 0.8558127880096436, 3.7532455921173096]	0	0	2	0.1	0.1	0.5
Bello	Edgar	10	3000	45	4	4	AFC	Yes	No	NA	1	0	0	Yes	0	Yes	NA	Olfactometer3	Olfactometer3	7.8347854614	1	1	2	0	0	0	385	267	3252	0	0	0	Olfactometer3	11_30_22_13_55_51	Shampoo	Vasaline	Breath	NA	NA	NA	['Olfactometer3', 'Olfactometer2', 'Olfactometer1', 'Olfactometer3']	[251.0, 267.0, 385.0, 3001.0]	[2.4892237186431885, 0.8058593273162842, 0.7014694213867188, 3.83823299407959]	0	0	3	0.1	0.1	0.5
Bello	Edgar	10	3000	45	4	4	AFC	Yes	No	NA	1	0	0	Yes	0	Yes	NA	Olfactometer2	Olfactometer2	8.7798433304	1	4	1	0	0	0	292	4149	112	0	0	0	Olfactometer2	11_30_22_13_56_28	ScentlessSoap	Breath	Shampoo	NA	NA	NA	['Olfactometer2', 'Olfactometer3', 'Olfactometer2', 'Olfactometer1', 'Olfactometer2', 'Olfactometer2']	[143.0, 112.0, 920.0, 292.0, 85.0, 3001.0]	[2.595609664916992, 0.5727880001068115, 1.3192827701568604, 0.6344320774078369, 0.3842008113861084, 3.2735300064086914]	0	0	4	0.1	0.1	0.5
Bello	Edgar	10	3000	45	4	4	AFC	Yes	No	NA	1	0	0	Yes	0	Yes	NA	Olfactometer2	Olfactometer2	14.821442366	0	4	2	0	0	0	0	4099	586	0	0	0	Olfactometer2	11_30_22_13_57_11	Distrractor box	Breath	Vasaline	NA	NA	NA	['Olfactometer3', 'Olfactometer2', 'Olfactometer2', 'Olfactometer3', 'Olfactometer2', 'Olfactometer2']	[372.0, 67.0, 964.0, 214.0, 67.0, 3001.0]	[2.4056344032287598, 0.33177876472473145, 1.8041083812713623, 6.268619060516357, 0.31818461418151855, 3.693117141723633]	0	0	5	0.1	0.1	0.5
Bello	Edgar	10	3000	45	5	1	AFC	Yes	No	NA	0.8	0.8	0.8	Yes	0	Yes	NA	Olfactometer1	Olfactometer1	8.525998592	2	1	1	0	0	0	3425	49	218	0	0	0	Olfactometer1	12_01_22_12_33_40	Human Scent	Celery	Vasaline	NA	NA	NA	['Olfactometer3', 'Olfactometer2', 'Olfactometer1', 'Olfactometer1']	[218.0, 49.0, 424.0, 3001.0]	[2.2869372367858887, 0.30757951736450195, 0.7978794574737549, 5.1336023807525635]	1	0	1	0.1	0.1	0.5
Bello	Edgar	10	3000	45	5	1	AFC	Yes	No	NA	0.8	0.8	0.8	Yes	0	Yes	NA	Olfactometer2	Olfactometer2	4.856839418	0	1	0	0	0	0	0	3002	0	0	0	0	Olfactometer2	12_01_22_12_34_13	Distrractor box	Human Scent	Vasaline	NA	NA	NA	['Olfactometer2']	[3002.0]	[4.856839418411255]	1	0	2	0.1	0.1	0.5
Bello	Edgar	10	3000	45	5	1	AFC	Yes	No	NA	0.8	0.8	0.8	Yes	0	Yes	NA	Olfactometer1	Olfactometer1	5.164337873	1	0	2	0	0	0	3001	0	298	0	0	0	Olfactometer1	12_01_22_12_35_25	Human Scent	Soap	Shampoo	NA	NA	NA	['Olfactometer3', 'Olfactometer3', 'Olfactometer1']	[251.0, 47.0, 3001.0]	[1.3278212547302246, 0.026582956314086914, 3.809933662414551]	1	0	4	0.1	0.1	0.5
Bello	Edgar	10	3000	45	5	1	AFC	Yes	No	NA	0.8	0.8	0.8	Yes	0	Yes	NA	Olfactometer3	Olfactometer3	5.255428076	0	1	1	0	0	0	0	273	3002	0	0	0	Olfactometer3	12_01_22_12_35_59	ScentlessSoap	Soap	Human Scent	NA	NA	NA	['Olfactometer2', 'Olfactometer3']	[273.0, 3002.0]	[1.929584264755249, 3.3258438110351562]	1	0	5	0.1	0.1	0.5
Bello	Edgar	10	3000	45	5	1	AFC	Yes	No	NA	0.8	0.8	0.8	Yes	0	Yes	NA	Olfactometer3	Olfactometer3	11.15933847	0	0	2	0	0	0	0	0	4520	0	0	0	Olfactometer3	12_01_22_12_36_39	Soap	Shampoo	Human Scent	NA	NA	NA	['Olfactometer3', 'Olfactometer3']	[1516.0, 3004.0]	[0.4911465644836426, 10.668191909790039]	1	0	6	0.1	0.1	0.5
Bello	Edgar	10	3000	45	5	1	AFC	Yes	No	NA	0.8	0.8	0.8	Yes	0	Yes	NA	Olfactometer3	Olfactometer3	6.096190929	0	0	1	0	0	0	0	0	3001	0	0	0	Olfactometer3	12_01_22_12_37_13	Soap	Soap	Human Scent	NA	NA	NA	['Olfactometer3']	[3001.0]	[6.096190929412842]	0	0	7	0.1	0.1	0.5
Bello	Edgar	10	3000	45	5	1	AFC	Yes	No	NA	0.8	0.8	0.8	Yes	0	Yes	NA	Olfactometer2	Olfactometer2	5.727576256	0	2	2	0	0	0	0	3133	227	0	0	0	Olfactometer2	12_01_22_12_37_46	Soap	Human Scent	Shampoo	NA	NA	NA	['Olfactometer3', 'Olfactometer3', 'Olfactometer2', 'Olfactometer2']	[215.0, 12.0, 131.0, 3002.0]	[1.622351884841919, 0.20729422569274902, 0.2142319679260254, 3.6836981773376465]	0	0	8	0.1	0.1	0.5
Bello	Edgar	10	3000	45	5	1	AFC	Yes	No	NA	0.8	0.8	0.8	Yes	0	Yes	NA	Olfactometer2	Olfactometer2	12.37736797	0	1	0	0	0	0	0	3001	0	0	0	0	Olfactometer2	12_01_22_12_39_14	Distrractor box	Human Scent	ScentlessSoap	NA	NA	NA	['Olfactometer2']	[3001.0]	[12.377367973327637]	1	0	10	0.1	0.1	0.5
Bello	Edgar	10	3000	45	6	2	AFC	Yes	No	NA	1	0	0	Yes	0	Yes	NA	Olfactometer1	Olfactometer1	6.414596558	1	0	1	0	0	0	3001	0	328	0	0	0	Olfactometer1	12_01_22_13_52_41	Positive Control	Vasaline	Distrractor box	NA	NA	NA	['Olfactometer3', 'Olfactometer1']	[328.0, 3001.0]	[2.63124418258667, 3.7833523750305176]	0	0	1	0.1	0.1	0.5
Bello	Edgar	10	3000	45	6	2	AFC	Yes	No	NA	1	0	0	Yes	0	Yes	NA	Olfactometer3	Olfactometer3	7.726277351	1	0	2	0	0	0	414	0	3476	0	0	0	Olfactometer3	12_01_22_13_53_17	Distrractor box	Vasaline	Positive Control	NA	NA	NA	['Olfactometer3', 'Olfactometer1', 'Olfactometer3']	[471.0, 414.0, 3005.0]	[2.687100887298584, 1.29323148727417, 3.7459449768066406]	0	0	2	0.1	0.1	0.5
Bello	Edgar	10	3000	45	6	2	AFC	Yes	No	NA	1	0	0	Yes	0	Yes	NA	Olfactometer3	Olfactometer3	5.385911942	0	0	2	0	0	0	0	0	3307	0	0	0	Olfactometer3	12_01_22_13_53_50	Distrractor box	Shampoo	Positive Control	NA	NA	NA	['Olfactometer3', 'Olfactometer3']	[306.0, 3001.0]	[2.2057290077209473, 3.180182933807373]	0	0	3	0.1	0.1	0.5
Bello	Edgar	10	3000	45	6	2	AFC	Yes	No	NA	1	0	0	Yes	0	Yes	NA	Olfactometer2	Olfactometer2	3.440961361	0	1	0	0	0	0	0	3005	0	0	0	0	Olfactometer2	12_01_22_13_54_21	ScentlessSoap	Positive Control	ScentlessSoap	NA	NA	NA	['Olfactometer2']	[3005.0]	[3.4409613609313965]	0	0	4	0.1	0.1	0.5
Bello	Edgar	10	3000	45	6	2	AFC	Yes	No	NA	1	0	0	Yes	0	Yes	NA	Olfactometer3	Olfactometer3	10.31627727	0	0	1	0	0	0	0	0	3002	0	0	0	Olfactometer3	12_01_22_13_54_59	Celery	ScentlessSoap	Positive Control	NA	NA	NA	['Olfactometer3']	[3002.0]	[10.316277265548706]	0	0	5	0.1	0.1	0.5
Bello	Edgar	10	3000	45	7	1	AFC	Yes	No	NA	0.8	0.6	0.6	Yes	0	Yes	NA	Olfactometer3	Olfactometer3	7.950270653	0	0	2	0	0	0	0	0	3296	0	0	0	Olfactometer3	12_02_22_08_19_10	Vasaline	Soap	Human Scent	NA	NA	NA	['Olfactometer3', 'Olfactometer3']	[295.0, 3001.0]	[4.52083158493042, 3.429439067840576]	1	0	1	0.1	0.1	0.5
Bello	Edgar	10	3000	45	7	1	AFC	Yes	No	NA	0.8	0.6	0.6	Yes	0	Yes	NA	Olfactometer3	Olfactometer3	6.104937553	0	0	1	0	0	0	0	0	3001	0	0	0	Olfactometer3	12_02_22_08_19_44	Distrractor box	Shampoo	Human Scent	NA	NA	NA	['Olfactometer3']	[3001.0]	[6.104937553405762]	0	0	2	0.1	0.1	0.5
Bello	Edgar	10	3000	45	7	1	AFC	Yes	No	NA	0.8	0.6	0.6	Yes	0	Yes	NA	Olfactometer2	Olfactometer2	9.761357307	0	2	1	0	0	0	0	3096	311	0	0	0	Olfactometer2	12_02_22_08_20_22	Celery	Human Scent	ScentlessSoap	NA	NA	NA	['Olfactometer3', 'Olfactometer2', 'Olfactometer2']	[311.0, 95.0, 3001.0]	[5.930142641067505, 0.38614583015441895, 3.445068836212158]	0	0	3	0.1	0.1	0.5
Bello	Edgar	10	3000	45	7	1	AFC	Yes	No	NA	0.8	0.6	0.6	Yes	0	Yes	NA	Olfactometer3	Olfactometer3	5.691665173	0	0	2	0	0	0	0	0	3617	0	0	0	Olfactometer3	12_02_22_08_20_57	Soap	Shampoo	Human Scent	NA	NA	NA	['Olfactometer3', 'Olfactometer3']	[615.0, 3002.0]	[2.6290719509124756, 3.0620529651641846]	1	0	4	0.1	0.1	0.5
Bello	Edgar	10	3000	45	7	1	AFC	Yes	No	NA	0.8	0.6	0.6	Yes	0	Yes	NA	Olfactometer1	Olfactometer1	6.563177824	2	1	1	0	0	0	3593	91	193	0	0	0	Olfactometer1	12_02_22_08_21_31	Human Scent	Shampoo	Celery	NA	NA	NA	['Olfactometer3', 'Olfactometer2', 'Olfactometer1', 'Olfactometer1']	[193.0, 91.0, 592.0, 3001.0]	[1.9992084503173828, 0.38592052459716797, 0.9559822082519531, 3.222066640853882]	0	0	5	0.1	0.1	0.5
Bello	Edgar	10	3000	45	7	1	AFC	Yes	No	NA	0.8	0.6	0.6	Yes	0	Yes	NA	Olfactometer2	Olfactometer2	13.38881063	0	2	1	0	0	0	0	3065	179	0	0	0	Olfactometer2	12_02_22_08_22_48	Soap	Human Scent	Shampoo	NA	NA	NA	['Olfactometer3', 'Olfactometer2', 'Olfactometer2']	[179.0, 64.0, 3001.0]	[9.26198124885559, 0.32256293296813965, 3.8042664527893066]	0	0	7	0.1	0.1	0.5
Bello	Edgar	10	3000	45	7	1	AFC	Yes	No	NA	0.8	0.6	0.6	Yes	0	Yes	NA	Olfactometer1	Olfactometer1	6.002206087	1	1	1	0	0	0	3001	20	192	0	0	0	Olfactometer1	12_02_22_08_23_24	Human Scent	Shampoo	Soap	NA	NA	NA	['Olfactometer3', 'Olfactometer2', 'Olfactometer1']	[192.0, 20.0, 3001.0]	[2.278608798980713, 0.21786975860595703, 3.505727529525757]	1	0	8	0.1	0.1	0.5
Bello	Edgar	10	3000	45	7	1	AFC	Yes	No	NA	0.8	0.6	0.6	Yes	0	Yes	NA	Olfactometer2	Olfactometer2	6.324343204	0	2	0	0	0	0	0	3126	0	0	0	0	Olfactometer2	12_02_22_08_24_36	Distrractor box	Human Scent	Soap	NA	NA	NA	['Olfactometer2', 'Olfactometer2']	[125.0, 3001.0]	[2.834930896759033, 3.4871304035186768]	1	0	10	0.1	0.1	0.5
Bello	Edgar	10	3000	45	8	1	AFC	Yes	No	NA	1	0	0	Yes	0	Yes	NA	Olfactometer3	All Clear	0	1	1	1	0	0	0	537	14	602	0	0	0	0	12_02_22_10_17_57	Distrractor box	Soap	Human No-Breath	NA	NA	NA	['Olfactometer3', 'Olfactometer2', 'Olfactometer1']	[602.0, 14.0, 537.0]	[17.641725778579712, 0.5416920185089111, 0.7747209072113037]	0	0	1	0.1	0.1	0.5
Bello	Edgar	10	3000	45	8	1	AFC	Yes	No	NA	1	0	0	Yes	0	Yes	NA	Olfactometer2	All Clear	0	1	3	2	0	0	0	419	3431	309	0	0	0	0	12_02_22_10_18_40	ScentlessSoap	Human No-Breath	Celery	NA	NA	NA	['Olfactometer3', 'Olfactometer3', 'Olfactometer2', 'Olfactometer2', 'Olfactometer1', 'Olfactometer2']	[300.0, 9.0, 276.0, 299.0, 419.0, 2856.0]	[2.509730815887451, 0.1564011573791504, 0.3570516109466553, 0.36364197731018066, 0.8341505527496338, 4.409546613693237]	0	0	2	0.1	0.1	0.5
Bello	Edgar	10	3000	45	8	1	AFC	Yes	No	NA	1	0	0	Yes	0	Yes	NA	Olfactometer2	Olfactometer2	24.40293217	1	4	2	0	0	0	240	3637	547	0	0	0	Olfactometer2	12_02_22_10_19_32	ScentlessSoap	Human No-Breath	Distrractor box	NA	NA	NA	['Olfactometer2', 'Olfactometer2', 'Olfactometer3', 'Olfactometer2', 'Olfactometer3', 'Olfactometer1', 'Olfactometer2']	[448.0, 18.0, 326.0, 170.0, 221.0, 240.0, 3001.0]	[2.4463930130004883, 0.6839480400085449, 0.8559746742248535, 15.20672607421875, 0.573538064956665, 0.9409422874450684, 3.6954100131988525]	0	0	3	0.1	0.1	0.5
Bello	Edgar	10	3000	45	8	1	AFC	Yes	No	NA	1	0	0	Yes	0	Yes	NA	Olfactometer2	All Clear	0	1	2	1	0	0	0	494	492	79	0	0	0	0	12_02_22_10_20_17	Shampoo	Human No-Breath	Soap	NA	NA	NA	['Olfactometer2', 'Olfactometer2', 'Olfactometer1', 'Olfactometer3']	[195.0, 297.0, 494.0, 79.0]	[2.3219425678253174, 1.1652936935424805, 0.8369057178497314, 6.517126083374023]	0	0	4	0.1	0.1	0.5
Bello	Edgar	10	3000	45	8	1	AFC	Yes	No	NA	1	0	0	Yes	0	Yes	NA	Olfactometer3	Olfactometer3	11.54325652	0	0	1	0	0	0	0	0	3001	0	0	0	Olfactometer3	12_02_22_10_20_57	Shampoo	Soap	Human No-Breath	NA	NA	NA	['Olfactometer3']	[3001.0]	[11.543256521224976]	0	0	5	0.1	0.1	0.5
Bello	Edgar	10	3000	45	9	1	AFC	Yes	No	NA	0.8	0.7	0.7	Yes	0	Yes	NA	Olfactometer1	Olfactometer1	27.11241317	1	2	2	0	0	0	3001	121	662	0	0	0	Olfactometer1	12_02_22_11_19_23	Human Scent	Celery	ScentlessSoap	NA	NA	NA	['Olfactometer3', 'Olfactometer3', 'Olfactometer2', 'Olfactometer2', 'Olfactometer1']	[333.0, 329.0, 13.0, 108.0, 3001.0]	[22.96039342880249, 0.21901893615722656, 0.42675042152404785, 0.12140512466430664, 3.38484525680542]	1	0	1	0.1	0.1	0.5
Bello	Edgar	10	3000	45	9	1	AFC	Yes	No	NA	0.8	0.7	0.7	Yes	0	Yes	NA	Olfactometer2	Olfactometer2	5.214162827	0	1	0	0	0	0	0	3001	0	0	0	0	Olfactometer2	12_02_22_11_19_56	Celery	Human Scent	Distrractor box	NA	NA	NA	['Olfactometer2']	[3001.0]	[5.213169097900391]	0	0	2	0.1	0.1	0.5
Bello	Edgar	10	3000	45	9	1	AFC	Yes	No	NA	0.8	0.7	0.7	Yes	0	Yes	NA	Olfactometer3	Olfactometer3	5.606530428	0	1	1	0	0	0	0	139	3001	0	0	0	Olfactometer3	12_02_22_11_20_31	Vasaline	ScentlessSoap	Human Scent	NA	NA	NA	['Olfactometer2', 'Olfactometer3']	[139.0, 3001.0]	[2.2519521713256836, 3.3545782566070557]	1	0	3	0.1	0.1	0.5
Bello	Edgar	10	3000	45	9	1	AFC	Yes	No	NA	0.8	0.7	0.7	Yes	0	Yes	NA	Olfactometer1	Olfactometer1	6.445250273	1	0	1	0	0	0	3001	0	216	0	0	0	Olfactometer1	12_02_22_11_21_07	Human Scent	ScentlessSoap	Vasaline	NA	NA	NA	['Olfactometer3', 'Olfactometer1']	[216.0, 3001.0]	[2.7788171768188477, 3.665428400039673]	1	0	4	0.1	0.1	0.5
Bello	Edgar	10	3000	45	9	1	AFC	Yes	No	NA	0.8	0.7	0.7	Yes	0	Yes	NA	Olfactometer2	Olfactometer2	6.827548981	0	2	0	0	0	0	0	3078	0	0	0	0	Olfactometer2	12_02_22_11_21_43	Soap	Human Scent	Distrractor box	NA	NA	NA	['Olfactometer2', 'Olfactometer2']	[77.0, 3001.0]	[3.4650113582611084, 3.3625376224517822]	1	0	5	0.1	0.1	0.5
Bello	Edgar	10	3000	45	9	1	AFC	Yes	No	NA	0.8	0.7	0.7	Yes	0	Yes	NA	Olfactometer1	Olfactometer1	5.971185446	1	1	1	0	0	0	3001	235	194	0	0	0	Olfactometer1	12_02_22_11_22_17	Human Scent	ScentlessSoap	Soap	NA	NA	NA	['Olfactometer3', 'Olfactometer2', 'Olfactometer1']	[194.0, 235.0, 3001.0]	[2.0695273876190186, 0.5167341232299805, 3.383978843688965]	0	0	6	0.1	0.1	0.5
Bello	Edgar	10	3000	45	9	1	AFC	Yes	No	NA	0.8	0.7	0.7	Yes	0	Yes	NA	Olfactometer3	Olfactometer3	5.343899488	0	0	1	0	0	0	0	0	3005	0	0	0	Olfactometer3	12_02_22_11_24_07	Vasaline	ScentlessSoap	Human Scent	NA	NA	NA	['Olfactometer3']	[3005.0]	[5.343899488449097]	0	0	9	0.1	0.1	0.5
Bello	Edgar	10	3000	45	9	1	AFC	Yes	No	NA	0.8	0.7	0.7	Yes	0	Yes	NA	Olfactometer2	Olfactometer2	7.109802485	0	3	1	0	0	0	0	3028	251	0	0	0	Olfactometer2	12_02_22_11_24_43	ScentlessSoap	Human Scent	Distrractor box	NA	NA	NA	['Olfactometer3', 'Olfactometer2', 'Olfactometer2', 'Olfactometer2']	[251.0, 18.0, 9.0, 3001.0]	[2.7854151725769043, 0.2812461853027344, 0.0019960403442382812, 4.041145086288452]	1	0	10	0.1	0.1	0.5
Bello	Edgar	10	3000	45	10	1	AFC	Yes	No	NA	0.8	0.7	0.7	Yes	0	Yes	NA	Olfactometer1	Olfactometer1	7.456254721	1	2	1	0	0	0	3003	400	160	0	0	0	Olfactometer1	12_05_22_09_07_01	Human Scent	Soap	Shampoo	NA	NA	NA	['Olfactometer2', 'Olfactometer3', 'Olfactometer2', 'Olfactometer1']	[283.0, 160.0, 117.0, 3003.0]	[3.1402761936187744, 0.4523344039916992, 0.4839203357696533, 3.3797237873077393]	0	0	1	0.1	0.1	0.5
Bello	Edgar	10	3000	45	10	1	AFC	Yes	No	NA	0.8	0.7	0.7	Yes	0	Yes	NA	Olfactometer2	Olfactometer2	6.461046696	0	2	1	0	0	0	0	3020	271	0	0	0	Olfactometer2	12_05_22_09_07_37	Distrractor box	Human Scent	Vasaline	NA	NA	NA	['Olfactometer3', 'Olfactometer2', 'Olfactometer2']	[271.0, 19.0, 3001.0]	[2.2541065216064453, 0.33464670181274414, 3.872293472290039]	1	0	2	0.1	0.1	0.5
Bello	Edgar	10	3000	45	10	1	AFC	Yes	No	NA	0.8	0.7	0.7	Yes	0	Yes	NA	Olfactometer1	Olfactometer1	6.643063307	1	2	1	0	0	0	3003	119	239	0	0	0	Olfactometer1	12_05_22_09_08_13	Human Scent	Distrractor box	ScentlessSoap	NA	NA	NA	['Olfactometer2', 'Olfactometer3', 'Olfactometer2', 'Olfactometer1']	[106.0, 239.0, 13.0, 3003.0]	[2.136897087097168, 0.6313419342041016, 0.6039907932281494, 3.2708334922790527]	1	0	3	0.1	0.1	0.5
Bello	Edgar	10	3000	45	10	1	AFC	Yes	No	NA	0.8	0.7	0.7	Yes	0	Yes	NA	Olfactometer2	Olfactometer2	7.848436594	0	2	1	0	0	0	0	3171	256	0	0	0	Olfactometer2	12_05_22_09_08_50	Distrractor box	Human Scent	Vasaline	NA	NA	NA	['Olfactometer2', 'Olfactometer3', 'Olfactometer2']	[170.0, 256.0, 3001.0]	[2.52103328704834, 0.8075742721557617, 4.519829034805298]	1	0	4	0.1	0.1	0.5
Bello	Edgar	10	3000	45	10	1	AFC	Yes	No	NA	0.8	0.7	0.7	Yes	0	Yes	NA	Olfactometer3	Olfactometer3	16.46778822	1	1	1	0	0	0	396	343	3001	0	0	0	Olfactometer3	12_05_22_09_10_15	Distrractor box	Shampoo	Human Scent	NA	NA	NA	['Olfactometer2', 'Olfactometer1', 'Olfactometer3']	[343.0, 396.0, 3001.0]	[3.748878240585327, 0.7083292007446289, 12.010580778121948]	1	0	6	0.1	0.1	0.5
Bello	Edgar	10	3000	45	10	1	AFC	Yes	No	NA	0.8	0.7	0.7	Yes	0	Yes	NA	Olfactometer2	Olfactometer2	6.479632139	0	2	1	0	0	0	0	3086	233	0	0	0	Olfactometer2	12_05_22_09_11_29	Vasaline	Human Scent	Soap	NA	NA	NA	['Olfactometer3', 'Olfactometer2', 'Olfactometer2']	[233.0, 85.0, 3001.0]	[1.9839189052581787, 0.8163013458251953, 3.6774086952209473]	1	0	8	0.1	0.1	0.5
Bello	Edgar	10	3000	45	10	1	AFC	Yes	No	NA	0.8	0.7	0.7	Yes	0	Yes	NA	Olfactometer3	Olfactometer3	6.206509113	0	1	1	0	0	0	0	83	3001	0	0	0	Olfactometer3	12_05_22_09_12_03	Vasaline	ScentlessSoap	Human Scent	NA	NA	NA	['Olfactometer2', 'Olfactometer3']	[83.0, 3001.0]	[2.7256529331207275, 3.480449676513672]	0	0	9	0.1	0.1	0.5
Bello	Edgar	10	3000	45	10	1	AFC	Yes	No	NA	0.8	0.7	0.7	Yes	0	Yes	NA	Olfactometer1	Olfactometer1	6.794228554	1	1	1	0	0	0	3001	100	277	0	0	0	Olfactometer1	12_05_22_09_12_38	Human Scent	Celery	Vasaline	NA	NA	NA	['Olfactometer2', 'Olfactometer3', 'Olfactometer1']	[100.0, 277.0, 3001.0]	[2.3601691722869873, 0.5680294036865234, 3.866029977798462]	0	0	10	0.1	0.1	0.5
Bello	Edgar	10	3000	45	11	2	AFC	Yes	No	NA	1	0	0	Yes	0	Yes	NA	Olfactometer1	All Clear	0	1	1	3	0	0	0	533	176	742	0	0	0	0	12_05_22_09_49_01	Human No-Breath	Distrractor box	Vasaline	NA	NA	NA	['Olfactometer3', 'Olfactometer3', 'Olfactometer1', 'Olfactometer2', 'Olfactometer3']	[317.0, 155.0, 533.0, 176.0, 270.0]	[11.806575298309326, 0.28183484077453613, 1.2853007316589355, 6.0854668617248535, 0.6090641021728516]	0	0	1	0.1	0.1	0.5
Bello	Edgar	10	3000	45	11	2	AFC	Yes	No	NA	1	0	0	Yes	0	Yes	NA	Olfactometer3	All Clear	0	1	1	2	0	0	0	413	127	626	0	0	0	0	12_05_22_09_49_52	Distrractor box	Distrractor box	Human No-Breath	NA	NA	NA	['Olfactometer3', 'Olfactometer3', 'Olfactometer1', 'Olfactometer2']	[349.0, 277.0, 413.0, 127.0]	[3.110790252685547, 0.2777070999145508, 1.1046786308288574, 12.03010368347168]	0	0	2	0.1	0.1	0.5
Bello	Edgar	10	3000	45	11	2	AFC	Yes	No	NA	1	0	0	Yes	0	Yes	NA	Olfactometer1	All Clear	0	1	2	2	0	0	0	715	44	809	0	0	0	0	12_05_22_09_50_41	Human No-Breath	Distrractor box	Shampoo	NA	NA	NA	['Olfactometer3', 'Olfactometer2', 'Olfactometer2', 'Olfactometer1', 'Olfactometer3']	[477.0, 18.0, 26.0, 715.0, 332.0]	[11.769551038742065, 0.3658633232116699, 0.059128522872924805, 1.1361122131347656, 0.9956371784210205]	0	0	3	0.1	0.1	0.5
Bello	Edgar	10	3000	45	11	2	AFC	Yes	No	NA	1	0	0	Yes	0	Yes	NA	Olfactometer1	All Clear	0	1	1	1	0	0	0	545	166	426	0	0	0	0	12_05_22_09_51_19	Human No-Breath	Distrractor box	Soap	NA	NA	NA	['Olfactometer3', 'Olfactometer2', 'Olfactometer1']	[426.0, 166.0, 545.0]	[2.6266143321990967, 0.3592264652252197, 1.0156469345092773]	0	0	4	0.1	0.1	0.5
Bello	Edgar	10	3000	45	11	2	AFC	Yes	No	NA	1	0	0	Yes	0	Yes	NA	Olfactometer3	All Clear	0	1	1	1	0	0	0	457	37	630	0	0	0	0	12_05_22_09_52_07	Distrractor box	Celery	Human No-Breath	NA	NA	NA	['Olfactometer3', 'Olfactometer2', 'Olfactometer1']	[630.0, 37.0, 457.0]	[12.736012935638428, 0.7322845458984375, 0.5957400798797607]	0	0	5	0.1	0.1	0.5
Bello	Edgar	10	3000	45	12	3	AFC	Yes	No	NA	0.8	0.8	0.8	Yes	0	Yes	NA	Olfactometer3	Olfactometer3	11.98159766	3	2	1	0	0	0	63	51	3001	0	0	0	Olfactometer3	12_05_22_11_27_45	Distrractor box	ScentlessSoap	Human Scent	NA	NA	NA	['Olfactometer1', 'Olfactometer1', 'Olfactometer1', 'Olfactometer2', 'Olfactometer2', 'Olfactometer3']	[52.0, 5.0, 6.0, 46.0, 5.0, 3001.0]	[2.508302927017212, 0.15054059028625488, 0.060166120529174805, 0.17716407775878906, 0.18004298210144043, 8.905380964279175]	0	0	1	0.1	0.1	0.5
Bello	Edgar	10	3000	45	12	3	AFC	Yes	No	NA	0.8	0.8	0.8	Yes	0	Yes	NA	Olfactometer2	Olfactometer2	6.408438206	0	1	1	0	0	0	0	3003	214	0	0	0	Olfactometer2	12_05_22_11_28_20	Distrractor box	Human Scent	Shampoo	NA	NA	NA	['Olfactometer3', 'Olfactometer2']	[214.0, 3003.0]	[2.1624884605407715, 4.245949745178223]	1	0	2	0.1	0.1	0.5
Bello	Edgar	10	3000	45	12	3	AFC	Yes	No	NA	0.8	0.8	0.8	Yes	0	Yes	NA	Olfactometer1	Olfactometer1	6.852096081	1	1	1	0	0	0	3001	90	238	0	0	0	Olfactometer1	12_05_22_11_28_57	Human Scent	ScentlessSoap	Vasaline	NA	NA	NA	['Olfactometer3', 'Olfactometer2', 'Olfactometer1']	[238.0, 90.0, 3001.0]	[3.059091091156006, 0.33603477478027344, 3.455988883972168]	1	0	3	0.1	0.1	0.5
Bello	Edgar	10	3000	45	12	3	AFC	Yes	No	NA	0.8	0.8	0.8	Yes	0	Yes	NA	Olfactometer2	Olfactometer2	4.300304651	0	1	2	0	0	0	0	3001	307	0	0	0	Olfactometer2	12_05_22_11_30_08	Shampoo	Human Scent	Soap	NA	NA	NA	['Olfactometer3', 'Olfactometer3', 'Olfactometer2']	[201.0, 106.0, 3001.0]	[0.005907773971557617, 0.14126992225646973, 4.153126955032349]	1	0	5	0.1	0.1	0.5
Bello	Edgar	10	3000	45	12	3	AFC	Yes	No	NA	0.8	0.8	0.8	Yes	0	Yes	NA	Olfactometer1	Olfactometer1	7.234314442	1	1	1	0	0	0	3001	95	294	0	0	0	Olfactometer1	12_05_22_11_30_45	Human Scent	ScentlessSoap	Shampoo	NA	NA	NA	['Olfactometer3', 'Olfactometer2', 'Olfactometer1']	[294.0, 95.0, 3001.0]	[3.3474652767181396, 0.3274109363555908, 3.5594382286071777]	1	0	6	0.1	0.1	0.5
Bello	Edgar	10	3000	45	12	3	AFC	Yes	No	NA	0.8	0.8	0.8	Yes	0	Yes	NA	Olfactometer1	Olfactometer1	5.997966051	1	1	1	0	0	0	3003	81	193	0	0	0	Olfactometer1	12_05_22_11_31_19	Human Scent	Vasaline	Shampoo	NA	NA	NA	['Olfactometer3', 'Olfactometer2', 'Olfactometer1']	[193.0, 81.0, 3003.0]	[2.0373075008392334, 0.4552171230316162, 3.5050299167633057]	0	0	7	0.1	0.1	0.5
Bello	Edgar	10	3000	45	12	3	AFC	Yes	No	NA	0.8	0.8	0.8	Yes	0	Yes	NA	Olfactometer3	Olfactometer3	4.792286396	0	0	1	0	0	0	0	0	3001	0	0	0	Olfactometer3	12_05_22_11_32_32	ScentlessSoap	Shampoo	Human Scent	NA	NA	NA	['Olfactometer3']	[3001.0]	[4.792286396026611]	1	0	9	0.1	0.1	0.5
Bello	Edgar	10	3000	45	12	3	AFC	Yes	No	NA	0.8	0.8	0.8	Yes	0	Yes	NA	Olfactometer3	Olfactometer3	4.770824909	0	0	1	0	0	0	0	0	3001	0	0	0	Olfactometer3	12_05_22_11_33_06	Vasaline	Vasaline	Human Scent	NA	NA	NA	['Olfactometer3']	[3001.0]	[4.770824909210205]	1	0	10	0.1	0.1	0.5
Bello	Edgar	10	3000	45	13	4	AFC	Yes	No	NA	1	0	0	Yes	0	Yes	NA	Olfactometer1	All Clear	0	1	1	2	0	0	0	723	90	575	0	0	0	0	12_05_22_12_11_36	Breath	Soap	Shampoo	NA	NA	NA	['Olfactometer3', 'Olfactometer2', 'Olfactometer1', 'Olfactometer3']	[290.0, 90.0, 723.0, 285.0]	[2.383732557296753, 0.4921433925628662, 1.1370069980621338, 0.9346408843994141]	0	0	1	0.1	0.1	0.5
Bello	Edgar	10	3000	45	13	4	AFC	Yes	No	NA	1	0	0	Yes	0	Yes	NA	Olfactometer3	Olfactometer3	8.501199722	1	1	2	0	0	0	370	518	3407	0	0	0	Olfactometer3	12_05_22_12_12_12	Distrractor box	ScentlessSoap	Breath	NA	NA	NA	['Olfactometer3', 'Olfactometer1', 'Olfactometer2', 'Olfactometer3']	[405.0, 370.0, 518.0, 3002.0]	[2.266894817352295, 1.0795235633850098, 1.7433645725250244, 3.4102706909179688]	0	0	2	0.1	0.1	0.5
Bello	Edgar	10	3000	45	13	4	AFC	Yes	No	NA	1	0	0	Yes	0	Yes	NA	Olfactometer2	Olfactometer2	7.106156111	1	2	1	0	0	0	307	3074	359	0	0	0	Olfactometer2	12_05_22_12_12_47	Distrractor box	Breath	ScentlessSoap	NA	NA	NA	['Olfactometer3', 'Olfactometer2', 'Olfactometer1', 'Olfactometer2']	[359.0, 73.0, 307.0, 3001.0]	[2.7043368816375732, 0.3032803535461426, 0.656287431716919, 3.441256046295166]	0	0	3	0.1	0.1	0.5
Bello	Edgar	10	3000	45	13	4	AFC	Yes	No	NA	1	0	0	Yes	0	Yes	NA	Olfactometer2	Olfactometer2	19.13683534	1	2	2	0	0	0	215	3100	1032	0	0	0	Olfactometer2	12_05_22_12_13_35	Celery	Breath	Shampoo	NA	NA	NA	['Olfactometer3', 'Olfactometer2', 'Olfactometer3', 'Olfactometer1', 'Olfactometer2']	[273.0, 99.0, 759.0, 215.0, 3001.0]	[2.1920061111450195, 0.4778785705566406, 11.98982548713684, 0.9071907997131348, 3.569934368133545]	0	0	4	0.1	0.1	0.5
Bello	Edgar	10	3000	45	13	4	AFC	Yes	No	NA	1	0	0	Yes	0	Yes	NA	Olfactometer2	Olfactometer2	8.975993156	0	1	1	0	0	0	0	3001	184	0	0	0	Olfactometer2	12_05_22_12_14_11	Vasaline	Breath	Celery	NA	NA	NA	['Olfactometer3', 'Olfactometer2']	[184.0, 3001.0]	[4.573452711105347, 4.401546239852905]	0	0	5	0.1	0.1	0.5
Bello	Edgar	10	3000	45	14	5	AFC	Yes	No	NA	0.8	0.6	0.6	Yes	0	Yes	NA	Olfactometer2	Olfactometer2	6.656767368	0	1	1	0	0	0	0	3001	237	0	0	0	Olfactometer2	12_05_22_14_05_35	Soap	Human Scent	Celery	NA	NA	NA	['Olfactometer3', 'Olfactometer2']	[237.0, 3001.0]	[2.2881698608398438, 4.367584466934204]	0	0	1	0.1	0.1	0.5
Bello	Edgar	10	3000	45	14	5	AFC	Yes	No	NA	0.8	0.6	0.6	Yes	0	Yes	NA	Olfactometer1	Olfactometer1	5.973008871	1	1	1	0	0	0	3001	181	166	0	0	0	Olfactometer1	12_05_22_14_06_09	Human Scent	Shampoo	Distrractor box	NA	NA	NA	['Olfactometer3', 'Olfactometer2', 'Olfactometer1']	[166.0, 181.0, 3001.0]	[2.1335577964782715, 0.3902456760406494, 3.4492053985595703]	0	0	2	0.1	0.1	0.5
Bello	Edgar	10	3000	45	14	5	AFC	Yes	No	NA	0.8	0.6	0.6	Yes	0	Yes	NA	Olfactometer1	Olfactometer1	6.442828417	1	1	1	0	0	0	3001	116	203	0	0	0	Olfactometer1	12_05_22_14_07_25	Human Scent	Vasaline	Soap	NA	NA	NA	['Olfactometer3', 'Olfactometer2', 'Olfactometer1']	[203.0, 116.0, 3001.0]	[2.537468433380127, 0.5180213451385498, 3.387338638305664]	1	0	4	0.1	0.1	0.5
Bello	Edgar	10	3000	45	14	5	AFC	Yes	No	NA	0.8	0.6	0.6	Yes	0	Yes	NA	Olfactometer3	Olfactometer3	5.461625338	0	0	1	0	0	0	0	0	3001	0	0	0	Olfactometer3	12_05_22_14_08_37	Shampoo	Celery	Human Scent	NA	NA	NA	['Olfactometer3']	[3001.0]	[5.460629940032959]	1	0	6	0.1	0.1	0.5
Bello	Edgar	10	3000	45	14	5	AFC	Yes	No	NA	0.8	0.6	0.6	Yes	0	Yes	NA	Olfactometer3	Olfactometer3	6.033882618	0	0	2	0	0	0	0	0	3428	0	0	0	Olfactometer3	12_05_22_14_09_13	Shampoo	Shampoo	Human Scent	NA	NA	NA	['Olfactometer3', 'Olfactometer3']	[426.0, 3002.0]	[2.669506072998047, 3.3633768558502197]	1	0	7	0.1	0.1	0.5
Bello	Edgar	10	3000	45	14	5	AFC	Yes	No	NA	0.8	0.6	0.6	Yes	0	Yes	NA	Olfactometer2	Olfactometer2	5.712614775	0	1	1	0	0	0	0	3001	206	0	0	0	Olfactometer2	12_05_22_14_09_48	Shampoo	Human Scent	Shampoo	NA	NA	NA	['Olfactometer3', 'Olfactometer2']	[206.0, 3001.0]	[2.349236488342285, 3.3633782863616943]	1	0	8	0.1	0.1	0.5
Bello	Edgar	10	3000	45	14	5	AFC	Yes	No	NA	0.8	0.6	0.6	Yes	0	Yes	NA	Olfactometer2	Olfactometer2	6.566159487	0	2	1	0	0	0	0	3205	286	0	0	0	Olfactometer2	12_05_22_14_10_22	Distrractor box	Human Scent	Distrractor box	NA	NA	NA	['Olfactometer3', 'Olfactometer2', 'Olfactometer2']	[286.0, 204.0, 3001.0]	[2.539163589477539, 0.515815019607544, 3.511180877685547]	0	0	9	0.1	0.1	0.5
Bello	Edgar	10	3000	45	14	5	AFC	Yes	No	NA	0.8	0.6	0.6	Yes	0	Yes	NA	Olfactometer1	Olfactometer1	5.922666073	1	0	1	0	0	0	3001	0	231	0	0	0	Olfactometer1	12_05_22_14_10_56	Human Scent	Shampoo	Soap	NA	NA	NA	['Olfactometer3', 'Olfactometer1']	[231.0, 3001.0]	[2.258211851119995, 3.6637327671051025]	0	0	10	0.1	0.1	0.5
Bello	Edgar	10	3000	45	15	1	AFC	Yes	No	NA	1	0	0	Yes	0	Yes	NA	Olfactometer3	Olfactometer3	9.577796221	0	0	3	0	0	0	0	0	3601	0	0	0	Olfactometer3	12_06_22_08_47_29	Soap	Shampoo	Positive Control 2	NA	NA	NA	['Olfactometer3', 'Olfactometer3', 'Olfactometer3']	[330.0, 269.0, 3002.0]	[0.3361241817474365, 5.817158460617065, 3.424513578414917]	0	0	1	0.1	0.1	0.5
Bello	Edgar	10	3000	45	15	1	AFC	Yes	No	NA	1	0	0	Yes	0	Yes	NA	Olfactometer3	Olfactometer3	7.172725201	1	1	2	0	0	0	262	6	3217	0	0	0	Olfactometer3	12_06_22_08_48_04	Celery	Distrractor box	Positive Control 2	NA	NA	NA	['Olfactometer3', 'Olfactometer1', 'Olfactometer2', 'Olfactometer3']	[215.0, 262.0, 6.0, 3002.0]	[2.305269479751587, 1.2930986881256104, 0.30207061767578125, 3.2722864151000977]	0	0	2	0.1	0.1	0.5
Bello	Edgar	10	3000	45	15	1	AFC	Yes	No	NA	1	0	0	Yes	0	Yes	NA	Olfactometer1	Olfactometer1	25.22246647	3	2	3	0	0	0	4499	652	779	0	0	0	Olfactometer1	12_06_22_08_48_57	Positive Control 2	Soap	Distrractor box	NA	NA	NA	['Olfactometer3', 'Olfactometer1', 'Olfactometer3', 'Olfactometer1', 'Olfactometer2', 'Olfactometer3', 'Olfactometer2', 'Olfactometer1']	[254.0, 1264.0, 294.0, 233.0, 147.0, 231.0, 505.0, 3002.0]	[2.493319034576416, 1.8833928108215332, 4.6466944217681885, 0.752953290939331, 10.648506164550781, 0.5202667713165283, 0.8950483798980713, 3.381240129470825]	0	0	3	0.1	0.1	0.5
Bello	Edgar	10	3000	45	15	1	AFC	Yes	No	NA	1	0	0	Yes	0	Yes	NA	Olfactometer2	Olfactometer2	6.30602026	0	2	1	0	0	0	0	3069	233	0	0	0	Olfactometer2	12_06_22_08_49_32	ScentlessSoap	Positive Control 2	ScentlessSoap	NA	NA	NA	['Olfactometer3', 'Olfactometer2', 'Olfactometer2']	[233.0, 68.0, 3001.0]	[2.169259786605835, 0.3249049186706543, 3.8118555545806885]	0	0	4	0.1	0.1	0.5
Bello	Edgar	10	3000	45	15	1	AFC	Yes	No	NA	1	0	0	Yes	0	Yes	NA	Olfactometer3	Olfactometer3	5.207335472	0	0	1	0	0	0	0	0	3001	0	0	0	Olfactometer3	12_06_22_08_50_05	Shampoo	ScentlessSoap	Positive Control 2	NA	NA	NA	['Olfactometer3']	[3001.0]	[5.206999778747559]	0	0	5	0.1	0.1	0.5
Bello	Edgar	10	3000	45	16	1	AFC	Yes	No	NA	1	0	0	Yes	0	Yes	NA	Olfactometer2	All Clear	0	1	2	3	0	0	0	530	292	488	0	0	0	0	12_06_22_11_00_09	Distrractor box	Isobutyl propionate	Vasaline	NA	NA	NA	['Olfactometer3', 'Olfactometer2', 'Olfactometer3', 'Olfactometer3', 'Olfactometer2', 'Olfactometer1']	[331.0, 271.0, 2.0, 155.0, 21.0, 530.0]	[10.984078168869019, 16.73224639892578, 0.340350866317749, 0.1798865795135498, 0.474468469619751, 0.6633915901184082]	0	0	1	0.1	0.1	0.5
Bello	Edgar	10	3000	45	16	1	AFC	Yes	No	NA	1	0	0	Yes	0	Yes	NA	Olfactometer2	All Clear	0	1	1	1	0	0	0	329	19	128	0	0	0	0	12_06_22_11_00_46	Soap	Isobutyl propionate	Vasaline	NA	NA	NA	['Olfactometer3', 'Olfactometer2', 'Olfactometer1']	[128.0, 19.0, 329.0]	[2.341177225112915, 0.266049861907959, 0.7234251499176025]	0	0	2	0.1	0.1	0.5
Bello	Edgar	10	3000	45	16	1	AFC	Yes	No	NA	1	0	0	Yes	0	Yes	NA	Olfactometer3	All Clear	0	1	1	1	0	0	0	360	24	260	0	0	0	0	12_06_22_11_01_23	Celery	Shampoo	Isobutyl propionate	NA	NA	NA	['Olfactometer3', 'Olfactometer2', 'Olfactometer1']	[260.0, 24.0, 360.0]	[2.485755681991577, 0.26201677322387695, 0.6628601551055908]	0	0	3	0.1	0.1	0.5
Bello	Edgar	10	3000	45	16	1	AFC	Yes	No	NA	1	0	0	Yes	0	Yes	NA	Olfactometer3	All Clear	0	1	1	1	0	0	0	96	71	188	0	0	0	0	12_06_22_11_02_00	Shampoo	ScentlessSoap	Isobutyl propionate	NA	NA	NA	['Olfactometer3', 'Olfactometer2', 'Olfactometer1']	[188.0, 71.0, 96.0]	[2.3536293506622314, 0.3964707851409912, 0.4231712818145752]	0	0	4	0.1	0.1	0.5
Bello	Edgar	10	3000	45	16	1	AFC	Yes	No	NA	1	0	0	Yes	0	Yes	NA	Olfactometer3	All Clear	0	1	2	1	0	0	0	422	57	714	0	0	0	0	12_06_22_11_02_38	Soap	Distrractor box	Isobutyl propionate	NA	NA	NA	['Olfactometer3', 'Olfactometer2', 'Olfactometer2', 'Olfactometer1']	[714.0, 44.0, 13.0, 422.0]	[3.0078020095825195, 0.21127009391784668, 0.12002348899841309, 0.6619009971618652]	0	0	5	0.1	0.1	0.5
Bello	Edgar	10	3000	45	17	1	AFC	Yes	No	NA	0.8	1	1	Yes	0	Yes	NA	Olfactometer2	Olfactometer2	8.088745117	1	4	1	0	0	0	267	3560	60	0	0	0	Olfactometer2	12_07_22_10_59_04	Distrractor box	Human Scent	Distrractor box	NA	NA	NA	['Olfactometer2', 'Olfactometer2', 'Olfactometer3', 'Olfactometer2', 'Olfactometer1', 'Olfactometer2']	[92.0, 66.0, 60.0, 401.0, 267.0, 3001.0]	[1.7333686351776123, 0.8696856498718262, 0.4849734306335449, 0.7756783962249756, 0.5965991020202637, 3.6284399032592773]	1	0	1	0.1	0.1	0.5
Bello	Edgar	10	3000	45	17	1	AFC	Yes	No	NA	0.8	1	1	Yes	0	Yes	NA	Olfactometer3	Olfactometer3	5.725663185	0	0	2	0	0	0	0	0	3322	0	0	0	Olfactometer3	12_07_22_10_59_39	Celery	Soap	Human Scent	NA	NA	NA	['Olfactometer3', 'Olfactometer3']	[317.0, 3005.0]	[2.4908971786499023, 3.2347660064697266]	1	0	2	0.1	0.1	0.5
Bello	Edgar	10	3000	45	17	1	AFC	Yes	No	NA	0.8	1	1	Yes	0	Yes	NA	Olfactometer3	Olfactometer3	5.66987896	0	1	2	0	0	0	0	72	3541	0	0	0	Olfactometer3	12_07_22_11_00_14	Vasaline	Distrractor box	Human Scent	NA	NA	NA	['Olfactometer2', 'Olfactometer3', 'Olfactometer3']	[72.0, 539.0, 3002.0]	[1.7656874656677246, 0.7613074779510498, 3.1418886184692383]	1	0	3	0.1	0.1	0.5
Bello	Edgar	10	3000	45	17	1	AFC	Yes	No	NA	0.8	1	1	Yes	0	Yes	NA	Olfactometer2	Olfactometer2	8.049925089	0	1	1	0	0	0	0	3003	207	0	0	0	Olfactometer2	12_07_22_11_00_52	Vasaline	Human Scent	Vasaline	NA	NA	NA	['Olfactometer3', 'Olfactometer2']	[207.0, 3003.0]	[3.7965173721313477, 4.252411365509033]	1	0	4	0.1	0.1	0.5
Bello	Edgar	10	3000	45	17	1	AFC	Yes	No	NA	0.8	1	1	Yes	0	Yes	NA	Olfactometer1	Olfactometer1	6.090120554	1	1	1	0	0	0	3005	153	156	0	0	0	Olfactometer1	12_07_22_11_01_27	Human Scent	Distrractor box	Soap	NA	NA	NA	['Olfactometer2', 'Olfactometer3', 'Olfactometer1']	[153.0, 156.0, 3005.0]	[1.7772576808929443, 0.5716474056243896, 3.741215467453003]	1	0	5	0.1	0.1	0.5
Bello	Edgar	10	3000	45	17	1	AFC	Yes	No	NA	0.8	1	1	Yes	0	Yes	NA	Olfactometer2	Olfactometer2	3.001090527	0	1	0	0	0	0	0	3001	0	0	0	0	Olfactometer2	12_07_22_11_01_59	ScentlessSoap	Human Scent	Soap	NA	NA	NA	['Olfactometer2']	[3001.0]	[3.0010905265808105]	1	0	6	0.1	0.1	0.5
Bello	Edgar	10	3000	45	17	1	AFC	Yes	No	NA	0.8	1	1	Yes	0	Yes	NA	Olfactometer1	Olfactometer1	6.183766842	1	1	1	0	0	0	3001	253	239	0	0	0	Olfactometer1	12_07_22_11_02_35	Human Scent	ScentlessSoap	ScentlessSoap	NA	NA	NA	['Olfactometer2', 'Olfactometer3', 'Olfactometer1']	[253.0, 239.0, 3001.0]	[1.997032642364502, 0.4533672332763672, 3.7323644161224365]	1	0	7	0.1	0.1	0.5
Bello	Edgar	10	3000	45	17	1	AFC	Yes	No	NA	0.8	1	1	Yes	0	Yes	NA	Olfactometer1	Olfactometer1	6.144924402	1	1	1	0	0	0	3001	43	132	0	0	0	Olfactometer1	12_07_22_11_04_27	Human Scent	Distrractor box	Celery	NA	NA	NA	['Olfactometer2', 'Olfactometer3', 'Olfactometer1']	[43.0, 132.0, 3001.0]	[1.7791013717651367, 0.5731399059295654, 3.7926831245422363]	1	0	10	0.1	0.1	0.5
Bello	Edgar	10	3000	45	18	2	AFC	Yes	No	NA	1	0	0	Yes	0	Yes	NA	Olfactometer2	All Clear	0	1	6	3	0	0	0	92	2271	462	0	0	0	0	12_07_22_11_06_29	ScentlessSoap	Aid	Distrractor box	NA	NA	NA	['Olfactometer2', 'Olfactometer2', 'Olfactometer3', 'Olfactometer2', 'Olfactometer2', 'Olfactometer3', 'Olfactometer3', 'Olfactometer2', 'Olfactometer2', 'Olfactometer1']	[56.0, 1051.0, 231.0, 571.0, 11.0, 69.0, 162.0, 390.0, 192.0, 92.0]	[1.8338327407836914, 1.3530797958374023, 0.9041416645050049, 7.997183561325073, 0.0010106563568115234, 0.46027398109436035, 0.24073505401611328, 5.953039169311523, 0.16355156898498535, 0.6077933311462402]	0	0	1	0.1	0.1	0.5
Bello	Edgar	10	3000	45	18	2	AFC	Yes	No	NA	1	0	0	Yes	0	Yes	NA	Olfactometer1	All Clear	0	1	2	1	0	0	0	582	215	250	0	0	0	0	12_07_22_11_07_06	Aid	Soap	ScentlessSoap	NA	NA	NA	['Olfactometer2', 'Olfactometer3', 'Olfactometer1', 'Olfactometer2']	[205.0, 250.0, 582.0, 10.0]	[1.922034502029419, 0.524932861328125, 1.2041289806365967, 0.29207301139831543]	0	0	2	0.1	0.1	0.5
Bello	Edgar	10	3000	45	18	2	AFC	Yes	No	NA	1	0	0	Yes	0	Yes	NA	Olfactometer3	All Clear	0	1	1	1	0	0	0	585	265	176	0	0	0	0	12_07_22_11_07_44	Vasaline	Celery	Aid	NA	NA	NA	['Olfactometer2', 'Olfactometer3', 'Olfactometer1']	[265.0, 176.0, 585.0]	[1.7626285552978516, 0.525019645690918, 1.2640175819396973]	0	0	3	0.1	0.1	0.5
Bello	Edgar	10	3000	45	18	2	AFC	Yes	No	NA	1	0	0	Yes	0	Yes	NA	Olfactometer2	All Clear	0	1	1	1	0	0	0	331	180	277	0	0	0	0	12_07_22_11_08_33	Celery	Aid	Vasaline	NA	NA	NA	['Olfactometer2', 'Olfactometer1', 'Olfactometer3']	[180.0, 331.0, 277.0]	[2.6775548458099365, 1.7271335124969482, 10.579272747039795]	0	0	4	0.1	0.1	0.5
Bello	Edgar	10	3000	45	18	2	AFC	Yes	No	NA	1	0	0	Yes	0	Yes	NA	Olfactometer3	All Clear	0	1	2	1	0	0	0	205	339	398	0	0	0	0	12_07_22_11_09_09	Vasaline	Vasaline	Aid	NA	NA	NA	['Olfactometer2', 'Olfactometer2', 'Olfactometer1', 'Olfactometer3']	[319.0, 20.0, 205.0, 398.0]	[0.041274070739746094, 0.15555548667907715, 0.30716776847839355, 1.1959137916564941]	0	0	5	0.1	0.1	0.5
Bello	Edgar	10	3000	45	19	3	AFC	Yes	No	NA	0.8	0.7	0.7	Yes	0	Yes	NA	Olfactometer2	Olfactometer3	37.79570055	0	0	1	0	0	0	0	0	3001	0	0	0	Olfactometer3	12_07_22_14_51_18	Celery	Human Scent	Celery	NA	NA	NA	['Olfactometer3']	[3001.0]	[37.795700550079346]	0	0	1	0.1	0.1	0.5
Bello	Edgar	10	3000	45	19	3	AFC	Yes	No	NA	0.8	0.7	0.7	Yes	0	Yes	NA	Olfactometer2	Olfactometer2	8.264000893	0	1	1	0	0	0	0	3003	509	0	0	0	Olfactometer2	12_07_22_14_52_49	Vasaline	Human Scent	ScentlessSoap	NA	NA	NA	['Olfactometer3', 'Olfactometer2']	[509.0, 3003.0]	[3.7661755084991455, 4.496829032897949]	1	0	3	0.1	0.1	0.5
Bello	Edgar	10	3000	45	19	3	AFC	Yes	No	NA	0.8	0.7	0.7	Yes	0	Yes	NA	Olfactometer1	Olfactometer1	6.011815786	1	0	1	0	0	0	3003	0	211	0	0	0	Olfactometer1	12_07_22_14_53_24	Human Scent	Vasaline	Celery	NA	NA	NA	['Olfactometer3', 'Olfactometer1']	[211.0, 3003.0]	[2.24127459526062, 3.770326614379883]	1	0	4	0.1	0.1	0.5
Bello	Edgar	10	3000	45	19	3	AFC	Yes	No	NA	0.8	0.7	0.7	Yes	0	Yes	NA	Olfactometer1	Olfactometer1	5.956664085	1	1	1	0	0	0	3001	8	257	0	0	0	Olfactometer1	12_07_22_14_54_55	Human Scent	Vasaline	Vasaline	NA	NA	NA	['Olfactometer3', 'Olfactometer2', 'Olfactometer1']	[257.0, 8.0, 3001.0]	[2.2419915199279785, 0.4412224292755127, 3.2734501361846924]	0	0	6	0.1	0.1	0.5
Bello	Edgar	10	3000	45	19	3	AFC	Yes	No	NA	0.8	0.7	0.7	Yes	0	Yes	NA	Olfactometer2	Olfactometer2	7.092404366	0	2	1	0	0	0	0	3117	78	0	0	0	Olfactometer2	12_07_22_14_55_31	Soap	Human Scent	ScentlessSoap	NA	NA	NA	['Olfactometer2', 'Olfactometer3', 'Olfactometer2']	[116.0, 78.0, 3001.0]	[2.2192139625549316, 0.5279922485351562, 4.345198154449463]	1	0	7	0.1	0.1	0.5
Bello	Edgar	10	3000	45	19	3	AFC	Yes	No	NA	0.8	0.7	0.7	Yes	0	Yes	NA	Olfactometer1	Olfactometer1	3.420380116	1	1	1	0	0	0	3003	128	202	0	0	0	Olfactometer1	12_07_22_14_56_02	Human Scent	Vasaline	Celery	NA	NA	NA	['Olfactometer2', 'Olfactometer3', 'Olfactometer1']	[128.0, 202.0, 3003.0]	[0.007230043411254883, 0.0009980201721191406, 3.4111528396606445]	0	0	8	0.1	0.1	0.5
Bello	Edgar	10	3000	45	19	3	AFC	Yes	No	NA	0.8	0.7	0.7	Yes	0	Yes	NA	Olfactometer3	Olfactometer3	5.433899879	0	1	1	0	0	0	0	239	3001	0	0	0	Olfactometer3	12_07_22_14_56_37	Soap	Celery	Human Scent	NA	NA	NA	['Olfactometer2', 'Olfactometer3']	[239.0, 3001.0]	[1.9358317852020264, 3.49806809425354]	1	0	9	0.1	0.1	0.5
Bello	Edgar	10	3000	45	19	3	AFC	Yes	No	NA	0.8	0.7	0.7	Yes	0	Yes	NA	Olfactometer3	Olfactometer3	4.835725307	0	0	1	0	0	0	0	0	3001	0	0	0	Olfactometer3	12_07_22_14_57_11	Vasaline	Vasaline	Human Scent	NA	NA	NA	['Olfactometer3']	[3001.0]	[4.834725618362427]	1	0	10	0.1	0.1	0.5
Bello	Edgar	10	3000	45	20	4	AFC	Yes	No	NA	1	0	0	Yes	0	Yes	NA	Olfactometer1	All Clear	0	1	1	2	0	0	0	407	110	488	0	0	0	0	12_07_22_14_59_01	Aid	Celery	Celery	NA	NA	NA	['Olfactometer2', 'Olfactometer3', 'Olfactometer1', 'Olfactometer3']	[110.0, 260.0, 407.0, 228.0]	[2.4574873447418213, 0.7077054977416992, 1.077333688735962, 1.0230872631072998]	0	0	1	0.1	0.1	0.5
Bello	Edgar	10	3000	45	20	4	AFC	Yes	No	NA	1	0	0	Yes	0	Yes	NA	Olfactometer3	All Clear	0	1	1	1	0	0	0	320	252	295	0	0	0	0	12_07_22_14_59_39	Distrractor box	Celery	Aid	NA	NA	NA	['Olfactometer3', 'Olfactometer1', 'Olfactometer2']	[295.0, 320.0, 252.0]	[2.137580394744873, 1.0451829433441162, 0.5964486598968506]	0	0	2	0.1	0.1	0.5
Bello	Edgar	10	3000	45	20	4	AFC	Yes	No	NA	1	0	0	Yes	0	Yes	NA	Olfactometer2	All Clear	0	3	2	1	0	0	0	589	366	235	0	0	0	0	12_07_22_15_00_16	Soap	Aid	Vasaline	NA	NA	NA	['Olfactometer3', 'Olfactometer2', 'Olfactometer1', 'Olfactometer2', 'Olfactometer1', 'Olfactometer1']	[235.0, 29.0, 348.0, 337.0, 238.0, 3.0]	[0.8280730247497559, 0.387819766998291, 0.7238306999206543, 0.7157566547393799, 0.6641640663146973, 0.18030762672424316]	0	0	3	0.1	0.1	0.5
Bello	Edgar	10	3000	45	20	4	AFC	Yes	No	NA	1	0	0	Yes	0	Yes	NA	Olfactometer3	All Clear	0	1	1	1	0	0	0	451	72	293	0	0	0	0	12_07_22_15_00_54	Distrractor box	ScentlessSoap	Aid	NA	NA	NA	['Olfactometer3', 'Olfactometer2', 'Olfactometer1']	[293.0, 72.0, 451.0]	[2.7515869140625, 0.33461499214172363, 0.7834627628326416]	0	0	4	0.1	0.1	0.5
Bello	Edgar	10	3000	45	20	4	AFC	Yes	No	NA	1	0	0	Yes	0	Yes	NA	Olfactometer3	Olfactometer3	25.21604371	0	0	2	0	0	0	0	0	3388	0	0	0	Olfactometer3	12_07_22_15_01_47	Distrractor box	ScentlessSoap	Aid	NA	NA	NA	['Olfactometer3', 'Olfactometer3']	[387.0, 3001.0]	[21.312622547149658, 3.90342116355896]	0	0	5	0.1	0.1	0.5
Dasty	Edgar	10	3000	45	1	1	AFC	Yes	No	NA	0.8	0.6	0.6	Yes	0	Yes	NA	Olfactometer3	Olfactometer3	7.2778339386	1	2	1	0	0	0	484	433	3004	0	0	0	Olfactometer3	11_30_22_09_25_07	Vasaline	Vasaline	Human scent	NA	NA	NA	['Olfactometer1', 'Olfactometer2', 'Olfactometer2', 'Olfactometer3']	[484.0, 86.0, 347.0, 3004.0]	[2.8282973766326904, 0.2734084129333496, 0.4173269271850586, 3.758801221847534]	1	0	1	0.1	0.1	0.5
Dasty	Edgar	10	3000	45	1	1	AFC	Yes	No	NA	0.8	0.6	0.6	Yes	0	Yes	NA	Olfactometer2	Olfactometer2	8.3609719276	1	1	0	0	0	0	517	3001	0	0	0	0	Olfactometer2	11_30_22_09_26_23	Soap	Human scent	Shampoo	NA	NA	NA	['Olfactometer1', 'Olfactometer2']	[517.0, 3001.0]	[4.703875780105591, 3.6570961475372314]	0	0	3	0.1	0.1	0.5
Dasty	Edgar	10	3000	45	1	1	AFC	Yes	No	NA	0.8	0.6	0.6	Yes	0	Yes	NA	Olfactometer2	Olfactometer2	6.4875161648	1	1	0	0	0	0	472	3001	0	0	0	0	Olfactometer2	11_30_22_09_27_37	Vasaline	Human scent	Celery	NA	NA	NA	['Olfactometer1', 'Olfactometer2']	[472.0, 3001.0]	[2.880556583404541, 3.606959581375122]	1	0	5	0.1	0.1	0.5
Dasty	Edgar	10	3000	45	1	1	AFC	Yes	No	NA	0.8	0.6	0.6	Yes	0	Yes	NA	Olfactometer1	Olfactometer1	4.9284899235	1	0	0	0	0	0	3005	0	0	0	0	0	Olfactometer1	11_30_22_09_28_10	Human scent	Soap	Vasaline	NA	NA	NA	['Olfactometer1']	[3005.0]	[4.928489923477173]	0	0	6	0.1	0.1	0.5
Dasty	Edgar	10	3000	45	1	1	AFC	Yes	No	NA	0.8	0.6	0.6	Yes	0	Yes	NA	Olfactometer1	Olfactometer1	5.163466692	1	0	0	0	0	0	3001	0	0	0	0	0	Olfactometer1	11_30_22_09_28_43	Human scent	Distrractor box	ScentlessSoap	NA	NA	NA	['Olfactometer1']	[3001.0]	[5.163466691970825]	0	0	7	0.1	0.1	0.5
Dasty	Edgar	10	3000	45	1	1	AFC	Yes	No	NA	0.8	0.6	0.6	Yes	0	Yes	NA	Olfactometer3	Olfactometer3	5.6081342697	1	3	1	0	0	0	435	234	3001	0	0	0	Olfactometer3	11_30_22_09_29_18	Distrractor box	Soap	Human scent	NA	NA	NA	['Olfactometer1', 'Olfactometer2', 'Olfactometer2', 'Olfactometer2', 'Olfactometer3']	[435.0, 13.0, 211.0, 10.0, 3001.0]	[1.22871994972229, 0.3352782726287842, 0.30099940299987793, 0.17847609519958496, 3.5646605491638184]	1	0	8	0.1	0.1	0.5
Dasty	Edgar	10	3000	45	1	1	AFC	Yes	No	NA	0.8	0.6	0.6	Yes	0	Yes	NA	Olfactometer2	Olfactometer2	6.2529981136	1	2	0	0	0	0	357	3081	0	0	0	0	Olfactometer2	11_30_22_09_29_53	ScentlessSoap	Human scent	Distrractor box	NA	NA	NA	['Olfactometer1', 'Olfactometer2', 'Olfactometer2']	[357.0, 80.0, 3001.0]	[2.771604061126709, 0.3915109634399414, 3.0898830890655518]	1	0	9	0.1	0.1	0.5
Dasty	Edgar	10	3000	45	1	1	AFC	Yes	No	NA	0.8	0.6	0.6	Yes	0	Yes	NA	Olfactometer1	Olfactometer1	5.0314693451	1	0	0	0	0	0	3001	0	0	0	0	0	Olfactometer1	11_30_22_09_30_26	Human scent	Celery	ScentlessSoap	NA	NA	NA	['Olfactometer1']	[3001.0]	[5.031469345092773]	0	0	10	0.1	0.1	0.5
Dasty	Edgar	10	3000	45	2	2	AFC	Yes	No	NA	1	0	0	Yes	0	Yes	NA	Olfactometer3	Olfactometer3	6.7171194553	1	1	1	0	0	0	482	422	3001	0	0	0	Olfactometer3	11_30_22_10_26_37	Shampoo	Shampoo	Postive Control	NA	NA	NA	['Olfactometer1', 'Olfactometer2', 'Olfactometer3']	[482.0, 422.0, 3001.0]	[2.397169589996338, 0.625648021697998, 3.6943018436431885]	0	0	1	0.1	0.1	0.5
Dasty	Edgar	10	3000	45	2	2	AFC	Yes	No	NA	1	0	0	Yes	0	Yes	NA	Olfactometer2	Olfactometer2	12.879449844	2	3	1	0	0	0	962	3881	261	0	0	0	Olfactometer2	11_30_22_10_27_18	ScentlessSoap	Postive Control	Shampoo	NA	NA	NA	['Olfactometer1', 'Olfactometer2', 'Olfactometer3', 'Olfactometer1', 'Olfactometer2', 'Olfactometer2']	[490.0, 763.0, 261.0, 472.0, 117.0, 3001.0]	[2.621797800064087, 1.2269060611724854, 0.9037632942199707, 4.579362869262695, 0.40306663513183594, 3.1445531845092773]	0	0	2	0.1	0.1	0.5
Dasty	Edgar	10	3000	45	2	2	AFC	Yes	No	NA	1	0	0	Yes	0	Yes	NA	Olfactometer3	Olfactometer3	8.65691185	1	2	1	0	0	0	473	384	3003	0	0	0	Olfactometer3	11_30_22_10_27_54	ScentlessSoap	Shampoo	Postive Control	NA	NA	NA	['Olfactometer1', 'Olfactometer2', 'Olfactometer2', 'Olfactometer3']	[473.0, 56.0, 328.0, 3003.0]	[4.027151823043823, 0.32750988006591797, 0.416989803314209, 3.8852603435516357]	0	0	3	0.1	0.1	0.5
Dasty	Edgar	10	3000	45	2	2	AFC	Yes	No	NA	1	0	0	Yes	0	Yes	NA	Olfactometer2	Olfactometer2	9.4070653915	1	2	0	0	0	0	486	3086	0	0	0	0	Olfactometer2	11_30_22_10_28_32	Distrractor box	Postive Control	Celery	NA	NA	NA	['Olfactometer1', 'Olfactometer2', 'Olfactometer2']	[486.0, 85.0, 3001.0]	[5.927919149398804, 0.33533573150634766, 3.1411690711975098]	0	0	4	0.1	0.1	0.5
Dasty	Edgar	10	3000	45	2	2	AFC	Yes	No	NA	1	0	0	Yes	0	Yes	NA	Olfactometer1	Olfactometer1	5.1795170307	1	0	0	0	0	0	3001	0	0	0	0	0	Olfactometer1	11_30_22_10_29_05	Postive Control	Vasaline	Vasaline	NA	NA	NA	['Olfactometer1']	[3001.0]	[5.179517030715942]	0	0	5	0.1	0.1	0.5
Dasty	Edgar	10	3000	45	3	3	AFC	Yes	No	NA	0.8	0.6	0.6	Yes	0	Yes	NA	Olfactometer3	Olfactometer3	7.251193285	1	1	1	0	0	0	473	344	3001	0	0	0	Olfactometer3	11_30_22_11_19_55	Soap	Distrractor box	Human Scent	NA	NA	NA	['Olfactometer1', 'Olfactometer2', 'Olfactometer3']	[473.0, 344.0, 3001.0]	[2.5712788105010986, 0.8069794178009033, 3.8729350566864014]	0	0	2	0.1	0.1	0.5
Dasty	Edgar	10	3000	45	3	3	AFC	Yes	No	NA	0.8	0.6	0.6	Yes	0	Yes	NA	Olfactometer1	Olfactometer1	4.8802130222	1	0	0	0	0	0	3001	0	0	0	0	0	Olfactometer1	11_30_22_11_20_28	Human Scent	Distrractor box	ScentlessSoap	NA	NA	NA	['Olfactometer1']	[3001.0]	[4.880213022232056]	0	0	3	0.1	0.1	0.5
Dasty	Edgar	10	3000	45	3	3	AFC	Yes	No	NA	0.8	0.6	0.6	Yes	0	Yes	NA	Olfactometer2	Olfactometer2	6.0255732536	1	1	0	0	0	0	397	3003	0	0	0	0	Olfactometer2	11_30_22_11_21_02	Shampoo	Human Scent	Distrractor box	NA	NA	NA	['Olfactometer1', 'Olfactometer2']	[397.0, 3003.0]	[2.3572306632995605, 3.6675562858581543]	0	0	4	0.1	0.1	0.5
Dasty	Edgar	10	3000	45	3	3	AFC	Yes	No	NA	0.8	0.6	0.6	Yes	0	Yes	NA	Olfactometer2	Olfactometer2	6.4401051998	1	2	0	0	0	0	408	3149	0	0	0	0	Olfactometer2	11_30_22_11_21_38	Soap	Human Scent	ScentlessSoap	NA	NA	NA	['Olfactometer1', 'Olfactometer2', 'Olfactometer2']	[408.0, 148.0, 3001.0]	[2.898336410522461, 0.393263578414917, 3.148505210876465]	1	0	5	0.1	0.1	0.5
Dasty	Edgar	10	3000	45	3	3	AFC	Yes	No	NA	0.8	0.6	0.6	Yes	0	Yes	NA	Olfactometer1	Olfactometer1	4.9474272728	1	0	0	0	0	0	3003	0	0	0	0	0	Olfactometer1	11_30_22_11_22_12	Human Scent	Soap	Distrractor box	NA	NA	NA	['Olfactometer1']	[3003.0]	[4.947427272796631]	1	0	6	0.1	0.1	0.5
Dasty	Edgar	10	3000	45	3	3	AFC	Yes	No	NA	0.8	0.6	0.6	Yes	0	Yes	NA	Olfactometer3	Olfactometer3	8.5939669609	1	3	1	0	0	0	385	325	3001	0	0	0	Olfactometer3	11_30_22_11_22_49	Shampoo	Soap	Human Scent	NA	NA	NA	['Olfactometer1', 'Olfactometer2', 'Olfactometer2', 'Olfactometer2', 'Olfactometer3']	[385.0, 4.0, 15.0, 306.0, 3001.0]	[3.9152112007141113, 0.3170483112335205, 0.01562356948852539, 0.40757083892822266, 3.9385130405426025]	1	0	7	0.1	0.1	0.5
Dasty	Edgar	10	3000	45	3	3	AFC	Yes	No	NA	0.8	0.6	0.6	Yes	0	Yes	NA	Olfactometer2	Olfactometer2	7.3132619858	1	2	0	0	0	0	442	3044	0	0	0	0	Olfactometer2	11_30_22_11_23_26	ScentlessSoap	Human Scent	Vasaline	NA	NA	NA	['Olfactometer1', 'Olfactometer2', 'Olfactometer2']	[442.0, 43.0, 3001.0]	[3.772616147994995, 0.33509325981140137, 3.205552577972412]	1	0	8	0.1	0.1	0.5
Dasty	Edgar	10	3000	45	3	3	AFC	Yes	No	NA	0.8	0.6	0.6	Yes	0	Yes	NA	Olfactometer3	Olfactometer3	14.694622278	2	4	2	0	0	0	918	579	4931	0	0	0	Olfactometer3	11_30_22_11_24_47	Celery	Soap	Human Scent	NA	NA	NA	['Olfactometer1', 'Olfactometer2', 'Olfactometer2', 'Olfactometer2', 'Olfactometer3', 'Olfactometer1', 'Olfactometer2', 'Olfactometer3']	[514.0, 35.0, 266.0, 5.0, 1930.0, 404.0, 273.0, 3001.0]	[2.331390142440796, 0.27486586570739746, 0.4170975685119629, 0.18511223793029785, 2.6169028282165527, 4.24616551399231, 0.7512805461883545, 3.87180757522583]	0	0	10	0.1	0.1	0.5
Dasty	Edgar	10	3000	45	4	4	AFC	Yes	No	NA	1	0	0	Yes	0	Yes	NA	Olfactometer1	Olfactometer1	9.8428816795	2	3	1	0	0	0	4125	375	292	0	0	0	Olfactometer1	11_30_22_13_40_53	Breath	Shampoo	ScentlessSoap	NA	NA	NA	['Olfactometer1', 'Olfactometer2', 'Olfactometer2', 'Olfactometer2', 'Olfactometer3', 'Olfactometer1']	[1124.0, 82.0, 281.0, 12.0, 292.0, 3001.0]	[2.962080478668213, 0.31945180892944336, 0.3009912967681885, 0.18512654304504395, 0.7175154685974121, 5.357716083526611]	0	0	1	0.1	0.1	0.5
Dasty	Edgar	10	3000	45	4	4	AFC	Yes	No	NA	1	0	0	Yes	0	Yes	NA	Olfactometer3	Olfactometer3	6.9241454601	1	1	1	0	0	0	349	252	3001	0	0	0	Olfactometer3	11_30_22_13_41_27	Soap	Distrractor box	Breath	NA	NA	NA	['Olfactometer1', 'Olfactometer2', 'Olfactometer3']	[349.0, 252.0, 3001.0]	[2.377272844314575, 0.739105224609375, 3.807767391204834]	0	0	2	0.1	0.1	0.5
Dasty	Edgar	10	3000	45	4	4	AFC	Yes	No	NA	1	0	0	Yes	0	Yes	NA	Olfactometer1	Olfactometer1	7.3244378567	2	2	0	0	0	0	3739	296	0	0	0	0	Olfactometer1	11_30_22_13_42_03	Breath	Shampoo	Soap	NA	NA	NA	['Olfactometer1', 'Olfactometer2', 'Olfactometer2', 'Olfactometer1']	[738.0, 70.0, 226.0, 3001.0]	[3.2998499870300293, 0.3196754455566406, 0.2384941577911377, 3.4664182662963867]	0	0	3	0.1	0.1	0.5
Dasty	Edgar	10	3000	45	4	4	AFC	Yes	No	NA	1	0	0	Yes	0	Yes	NA	Olfactometer1	Olfactometer1	4.870349884	1	0	0	0	0	0	3001	0	0	0	0	0	Olfactometer1	11_30_22_13_42_35	Breath	Shampoo	Distrractor box	NA	NA	NA	['Olfactometer1']	[3001.0]	[4.870349884033203]	0	0	4	0.1	0.1	0.5
Dasty	Edgar	10	3000	45	4	4	AFC	Yes	No	NA	1	0	0	Yes	0	Yes	NA	Olfactometer2	Olfactometer2	5.7130782604	1	2	0	0	0	0	477	3026	0	0	0	0	Olfactometer2	11_30_22_13_43_09	Distrractor box	Breath	Soap	NA	NA	NA	['Olfactometer1', 'Olfactometer2', 'Olfactometer2']	[477.0, 25.0, 3001.0]	[2.2425220012664795, 0.2679743766784668, 3.2025818824768066]	0	0	5	0.1	0.1	0.5
Dasty	Edgar	10	3000	45	5	1	AFC	Yes	No	NA	0.8	0.8	0.8	Yes	0	Yes	NA	Olfactometer3	All Clear	0	2	3	2	0	0	0	830	429	269	0	0	0	0	12_01_22_12_03_29	Shampoo	Celery	Human Scent	NA	NA	NA	['Olfactometer1', 'Olfactometer2', 'Olfactometer2', 'Olfactometer3', 'Olfactometer3', 'Olfactometer1', 'Olfactometer2']	[432.0, 242.0, 8.0, 18.0, 251.0, 398.0, 179.0]	[2.6385369300842285, 0.6218442916870117, 0.17290163040161133, 0.3705320358276367, 0.3574788570404053, 3.3899879455566406, 0.6263289451599121]	1	0	1	0.1	0.1	0.5
Dasty	Edgar	10	3000	45	5	1	AFC	Yes	No	NA	0.8	0.8	0.8	Yes	0	Yes	NA	Olfactometer3	Olfactometer3	7.770895004	1	1	1	0	0	0	561	375	3001	0	0	0	Olfactometer3	12_01_22_12_04_45	Celery	Shampoo	Human Scent	NA	NA	NA	['Olfactometer1', 'Olfactometer2', 'Olfactometer3']	[561.0, 375.0, 3001.0]	[3.1436190605163574, 0.6838529109954834, 3.94342303276062]	1	0	3	0.1	0.1	0.5
Dasty	Edgar	10	3000	45	5	1	AFC	Yes	No	NA	0.8	0.8	0.8	Yes	0	Yes	NA	Olfactometer2	Olfactometer2	6.698142529	1	2	0	0	0	0	445	3014	0	0	0	0	Olfactometer2	12_01_22_12_05_21	ScentlessSoap	Human Scent	Vasaline	NA	NA	NA	['Olfactometer1', 'Olfactometer2', 'Olfactometer2']	[445.0, 13.0, 3001.0]	[3.153211832046509, 0.32240867614746094, 3.2220253944396973]	1	0	4	0.1	0.1	0.5
Dasty	Edgar	10	3000	45	5	1	AFC	Yes	No	NA	0.8	0.8	0.8	Yes	0	Yes	NA	Olfactometer1	Olfactometer1	6.01708436	1	0	0	0	0	0	3001	0	0	0	0	0	Olfactometer1	12_01_22_12_06_33	Human Scent	Vasaline	Vasaline	NA	NA	NA	['Olfactometer1']	[3001.0]	[6.017084360122681]	1	0	6	0.1	0.1	0.5
Dasty	Edgar	10	3000	45	5	1	AFC	Yes	No	NA	0.8	0.8	0.8	Yes	0	Yes	NA	Olfactometer3	Olfactometer3	6.938984632	1	2	1	0	0	0	444	282	3001	0	0	0	Olfactometer3	12_01_22_12_07_08	Vasaline	Soap	Human Scent	NA	NA	NA	['Olfactometer1', 'Olfactometer2', 'Olfactometer2', 'Olfactometer3']	[444.0, 16.0, 266.0, 3001.0]	[2.3593909740448, 0.39208221435546875, 0.43167781829833984, 3.755833625793457]	0	0	7	0.1	0.1	0.5
Dasty	Edgar	10	3000	45	5	1	AFC	Yes	No	NA	0.8	0.8	0.8	Yes	0	Yes	NA	Olfactometer1	Olfactometer1	5.230490923	1	0	0	0	0	0	3001	0	0	0	0	0	Olfactometer1	12_01_22_12_07_42	Human Scent	Soap	Soap	NA	NA	NA	['Olfactometer1']	[3001.0]	[5.2304909229278564]	1	0	8	0.1	0.1	0.5
Dasty	Edgar	10	3000	45	5	1	AFC	Yes	No	NA	0.8	0.8	0.8	Yes	0	Yes	NA	Olfactometer2	Olfactometer2	2.121923208	0	1	0	0	0	0	0	3005	0	0	0	0	Olfactometer2	12_01_22_12_08_13	Soap	Human Scent	Celery	NA	NA	NA	['Olfactometer2']	[3005.0]	[2.1206512451171875]	1	0	9	0.1	0.1	0.5
Dasty	Edgar	10	3000	45	5	1	AFC	Yes	No	NA	0.8	0.8	0.8	Yes	0	Yes	NA	Olfactometer2	Olfactometer2	4.425497055	1	2	0	0	0	0	445	3014	0	0	0	0	Olfactometer2	12_01_22_12_08_46	Distrractor box	Human Scent	Distrractor box	NA	NA	NA	['Olfactometer1', 'Olfactometer2', 'Olfactometer2']	[445.0, 13.0, 3001.0]	[0.8916454315185547, 0.2573683261871338, 3.2752063274383545]	0	0	10	0.1	0.1	0.5
Dasty	Edgar	10	3000	45	6	1	AFC	Yes	No	NA	1	0	0	Yes	0	Yes	NA	Olfactometer3	Olfactometer3	7.199774981	1	2	1	0	0	0	402	370	3001	0	0	0	Olfactometer3	12_01_22_13_23_07	Vasaline	Soap	Positive Control	NA	NA	NA	['Olfactometer1', 'Olfactometer2', 'Olfactometer2', 'Olfactometer3']	[402.0, 95.0, 275.0, 3001.0]	[2.7736105918884277, 0.3227076530456543, 0.30031275749206543, 3.8030569553375244]	0	0	1	0.1	0.1	0.5
Dasty	Edgar	10	3000	45	6	1	AFC	Yes	No	NA	1	0	0	Yes	0	Yes	NA	Olfactometer3	Olfactometer3	6.6007936	1	2	1	0	0	0	367	270	3001	0	0	0	Olfactometer3	12_01_22_13_23_41	Soap	ScentlessSoap	Positive Control	NA	NA	NA	['Olfactometer1', 'Olfactometer2', 'Olfactometer2', 'Olfactometer3']	[367.0, 33.0, 237.0, 3001.0]	[2.037738084793091, 0.38857388496398926, 0.2945694923400879, 3.8799121379852295]	0	0	2	0.1	0.1	0.5
Dasty	Edgar	10	3000	45	6	1	AFC	Yes	No	NA	1	0	0	Yes	0	Yes	NA	Olfactometer3	Olfactometer3	7.25641489	1	2	1	0	0	0	416	225	3001	0	0	0	Olfactometer3	12_01_22_13_24_16	Distrractor box	Shampoo	Positive Control	NA	NA	NA	['Olfactometer1', 'Olfactometer2', 'Olfactometer2', 'Olfactometer3']	[416.0, 13.0, 212.0, 3001.0]	[2.7604246139526367, 0.31871891021728516, 0.23852252960205078, 3.938748836517334]	0	0	3	0.1	0.1	0.5
Dasty	Edgar	10	3000	45	6	1	AFC	Yes	No	NA	1	0	0	Yes	0	Yes	NA	Olfactometer1	Olfactometer1	10.41439652	2	3	1	0	0	0	5478	734	109	0	0	0	Olfactometer1	12_01_22_13_24_54	Positive Control	Distrractor box	Shampoo	NA	NA	NA	['Olfactometer1', 'Olfactometer2', 'Olfactometer2', 'Olfactometer3', 'Olfactometer2', 'Olfactometer1']	[2477.0, 61.0, 277.0, 109.0, 396.0, 3001.0]	[4.770017862319946, 0.33200550079345703, 0.3494558334350586, 0.7302122116088867, 0.771939754486084, 3.4607653617858887]	0	0	4	0.1	0.1	0.5
Dasty	Edgar	10	3000	45	6	1	AFC	Yes	No	NA	1	0	0	Yes	0	Yes	NA	Olfactometer3	Olfactometer3	6.733524799	1	1	1	0	0	0	405	236	3001	0	0	0	Olfactometer3	12_01_22_13_25_28	Soap	Soap	Positive Control	NA	NA	NA	['Olfactometer1', 'Olfactometer2', 'Olfactometer3']	[405.0, 236.0, 3001.0]	[2.231374502182007, 0.6854705810546875, 3.8166797161102295]	0	0	5	0.1	0.1	0.5
Dasty	Edgar	10	3000	45	7	1	AFC	Yes	No	NA	0.8	0.6	0.6	Yes	0	Yes	NA	Olfactometer1	Olfactometer1	4.7464637756	1	0	0	0	0	0	3001	0	0	0	0	0	Olfactometer1	12_02_22_12_23_06	Human Scent	ScentlessSoap	ScentlessSoap	NA	NA	NA	['Olfactometer1']	[3001.0]	[4.744739770889282]	1	0	1	0.1	0.1	0.5
Dasty	Edgar	10	3000	45	7	1	AFC	Yes	No	NA	0.8	0.6	0.6	Yes	0	Yes	NA	Olfactometer1	Olfactometer1	5.1896619797	1	0	0	0	0	0	3001	0	0	0	0	0	Olfactometer1	12_02_22_12_24_59	Human Scent	ScentlessSoap	Vasaline	NA	NA	NA	['Olfactometer1']	[3001.0]	[5.189661979675293]	0	0	4	0.1	0.1	0.5
Dasty	Edgar	10	3000	45	7	1	AFC	Yes	No	NA	0.8	0.6	0.6	Yes	0	Yes	NA	Olfactometer1	Olfactometer1	5.2733912468	1	0	0	0	0	0	3001	0	0	0	0	0	Olfactometer1	12_02_22_12_25_32	Human Scent	Celery	ScentlessSoap	NA	NA	NA	['Olfactometer1']	[3001.0]	[5.273391246795654]	0	0	5	0.1	0.1	0.5
Dasty	Edgar	10	3000	45	7	1	AFC	Yes	No	NA	0.8	0.6	0.6	Yes	0	Yes	NA	Olfactometer2	Olfactometer2	2.6851396561	0	1	0	0	0	0	0	3001	0	0	0	0	Olfactometer2	12_02_22_12_26_03	Soap	Human Scent	ScentlessSoap	NA	NA	NA	['Olfactometer2']	[3001.0]	[2.684143543243408]	1	0	6	0.1	0.1	0.5
Dasty	Edgar	10	3000	45	7	1	AFC	Yes	No	NA	0.8	0.6	0.6	Yes	0	Yes	NA	Olfactometer3	Olfactometer3	6.8884971142	1	1	1	0	0	0	401	266	3001	0	0	0	Olfactometer3	12_02_22_12_26_40	Soap	Vasaline	Human Scent	NA	NA	NA	['Olfactometer1', 'Olfactometer2', 'Olfactometer3']	[401.0, 266.0, 3001.0]	[2.3921844959259033, 0.7563762664794922, 3.739936351776123]	1	0	7	0.1	0.1	0.5
Dasty	Edgar	10	3000	45	7	1	AFC	Yes	No	NA	0.8	0.6	0.6	Yes	0	Yes	NA	Olfactometer3	Olfactometer3	4.9459247589	1	2	1	0	0	0	352	311	3001	0	0	0	Olfactometer3	12_02_22_12_27_12	Soap	Celery	Human Scent	NA	NA	NA	['Olfactometer1', 'Olfactometer2', 'Olfactometer2', 'Olfactometer3']	[352.0, 67.0, 244.0, 3001.0]	[0.3245706558227539, 0.3968822956085205, 0.36003661155700684, 3.8634610176086426]	0	0	8	0.1	0.1	0.5
Dasty	Edgar	10	3000	45	7	1	AFC	Yes	No	NA	0.8	0.6	0.6	Yes	0	Yes	NA	Olfactometer2	Olfactometer2	2.1261615753	0	1	0	0	0	0	0	3001	0	0	0	0	Olfactometer2	12_02_22_12_27_44	ScentlessSoap	Human Scent	Vasaline	NA	NA	NA	['Olfactometer2']	[3001.0]	[2.1251606941223145]	1	0	9	0.1	0.1	0.5
Dasty	Edgar	10	3000	45	7	1	AFC	Yes	No	NA	0.8	0.6	0.6	Yes	0	Yes	NA	Olfactometer2	Olfactometer2	4.2979688644	1	2	0	0	0	0	332	3018	0	0	0	0	Olfactometer2	12_02_22_12_28_16	Distrractor box	Human Scent	Distrractor box	NA	NA	NA	['Olfactometer1', 'Olfactometer2', 'Olfactometer2']	[332.0, 17.0, 3001.0]	[0.7655689716339111, 0.33227968215942383, 3.1991207599639893]	0	0	10	0.1	0.1	0.5
Dasty	Edgar	10	3000	45	8	1	AFC	Yes	No	NA	1	0	0	Yes	0	Yes	NA	Olfactometer3	All Clear	0	2	3	1	0	0	0	918	327	375	0	0	0	0	12_02_22_12_33_43	ScentlessSoap	Shampoo	Human No-Breath	NA	NA	NA	['Olfactometer1', 'Olfactometer2', 'Olfactometer2', 'Olfactometer2', 'Olfactometer3', 'Olfactometer1']	[489.0, 48.0, 264.0, 15.0, 375.0, 429.0]	[3.186898946762085, 0.3074147701263428, 0.29969048500061035, 0.1808335781097412, 0.928011417388916, 1.0766441822052002]	0	0	1	0.1	0.1	0.5
Dasty	Edgar	10	3000	45	8	1	AFC	Yes	No	NA	1	0	0	Yes	0	Yes	NA	Olfactometer3	All Clear	0	1	3	1	0	0	0	465	407	616	0	0	0	0	12_02_22_12_34_24	Soap	Celery	Human No-Breath	NA	NA	NA	['Olfactometer1', 'Olfactometer2', 'Olfactometer2', 'Olfactometer3', 'Olfactometer2']	[465.0, 59.0, 277.0, 616.0, 71.0]	[2.9319324493408203, 0.31255459785461426, 0.35965418815612793, 1.4100213050842285, 1.0501353740692139]	0	0	2	0.1	0.1	0.5
Dasty	Edgar	10	3000	45	8	1	AFC	Yes	No	NA	1	0	0	Yes	0	Yes	NA	Olfactometer3	All Clear	0	1	2	1	0	0	0	404	337	500	0	0	0	0	12_02_22_12_35_01	Soap	ScentlessSoap	Human No-Breath	NA	NA	NA	['Olfactometer1', 'Olfactometer2', 'Olfactometer2', 'Olfactometer3']	[404.0, 26.0, 311.0, 500.0]	[1.1871273517608643, 0.3128623962402344, 0.4808502197265625, 1.2282991409301758]	0	0	3	0.1	0.1	0.5
Dasty	Edgar	10	3000	45	8	1	AFC	Yes	No	NA	1	0	0	Yes	0	Yes	NA	Olfactometer2	Olfactometer2	6.019598484	1	1	0	0	0	0	402	3001	0	0	0	0	Olfactometer2	12_02_22_12_35_35	Celery	Human No-Breath	Distrractor box	NA	NA	NA	['Olfactometer1', 'Olfactometer2']	[402.0, 3001.0]	[2.433725118637085, 3.5858733654022217]	0	0	4	0.1	0.1	0.5
Dasty	Edgar	10	3000	45	8	1	AFC	Yes	No	NA	1	0	0	Yes	0	Yes	NA	Olfactometer3	All Clear	0	1	2	1	0	0	0	389	358	777	0	0	0	0	12_02_22_12_36_12	ScentlessSoap	Distrractor box	Human No-Breath	NA	NA	NA	['Olfactometer1', 'Olfactometer2', 'Olfactometer2', 'Olfactometer3']	[389.0, 44.0, 314.0, 777.0]	[1.4201138019561768, 0.3704831600189209, 0.4194755554199219, 1.3491647243499756]	0	0	5	0.1	0.1	0.5
Dasty	Edgar	10	3000	45	9	1	AFC	Yes	No	NA	0.8	0.7	0.7	Yes	0	Yes	NA	Olfactometer1	Olfactometer1	5.38738513	1	0	0	0	0	0	3001	0	0	0	0	0	Olfactometer1	12_02_22_12_41_46	Human Scent	Shampoo	Celery	NA	NA	NA	['Olfactometer1']	[3001.0]	[5.387385129928589]	1	0	1	0.1	0.1	0.5
Dasty	Edgar	10	3000	45	9	1	AFC	Yes	No	NA	0.8	0.7	0.7	Yes	0	Yes	NA	Olfactometer3	Olfactometer3	5.195173502	1	2	1	0	0	0	367	276	3001	0	0	0	Olfactometer3	12_02_22_12_42_21	ScentlessSoap	Shampoo	Human Scent	NA	NA	NA	['Olfactometer1', 'Olfactometer2', 'Olfactometer2', 'Olfactometer3']	[367.0, 44.0, 232.0, 3001.0]	[0.6341292858123779, 0.33631443977355957, 0.35974764823913574, 3.863981246948242]	1	0	2	0.1	0.1	0.5
Dasty	Edgar	10	3000	45	9	1	AFC	Yes	No	NA	0.8	0.7	0.7	Yes	0	Yes	NA	Olfactometer2	Olfactometer2	4.399721861	1	2	0	0	0	0	391	3036	0	0	0	0	Olfactometer2	12_02_22_12_42_54	Distrractor box	Human Scent	Distrractor box	NA	NA	NA	['Olfactometer1', 'Olfactometer2', 'Olfactometer2']	[391.0, 35.0, 3001.0]	[0.7947590351104736, 0.34020304679870605, 3.2637083530426025]	1	0	3	0.1	0.1	0.5
Dasty	Edgar	10	3000	45	9	1	AFC	Yes	No	NA	0.8	0.7	0.7	Yes	0	Yes	NA	Olfactometer1	Olfactometer1	3.091632128	1	0	0	0	0	0	3001	0	0	0	0	0	Olfactometer1	12_02_22_12_43_25	Human Scent	Vasaline	ScentlessSoap	NA	NA	NA	['Olfactometer1']	[3001.0]	[3.091632127761841]	0	0	4	0.1	0.1	0.5
Dasty	Edgar	10	3000	45	9	1	AFC	Yes	No	NA	0.8	0.7	0.7	Yes	0	Yes	NA	Olfactometer3	Olfactometer3	4.245324373	1	1	1	0	0	0	454	251	3001	0	0	0	Olfactometer3	12_02_22_12_43_57	ScentlessSoap	Soap	Human Scent	NA	NA	NA	['Olfactometer1', 'Olfactometer2', 'Olfactometer3']	[454.0, 251.0, 3001.0]	[0.0051157474517822266, 0.4401516914367676, 3.8000569343566895]	0	0	5	0.1	0.1	0.5
Dasty	Edgar	10	3000	45	9	1	AFC	Yes	No	NA	0.8	0.7	0.7	Yes	0	Yes	NA	Olfactometer3	Olfactometer3	6.798962116	1	2	1	0	0	0	398	306	3001	0	0	0	Olfactometer3	12_02_22_12_44_33	Vasaline	Vasaline	Human Scent	NA	NA	NA	['Olfactometer1', 'Olfactometer2', 'Olfactometer2', 'Olfactometer3']	[398.0, 1.0, 305.0, 3001.0]	[2.232222318649292, 0.2765848636627197, 0.41908884048461914, 3.8700644969940186]	1	0	6	0.1	0.1	0.5
Dasty	Edgar	10	3000	45	9	1	AFC	Yes	No	NA	0.8	0.7	0.7	Yes	0	Yes	NA	Olfactometer1	Olfactometer1	3.871909857	1	0	0	0	0	0	3001	0	0	0	0	0	Olfactometer1	12_02_22_12_45_43	Human Scent	ScentlessSoap	Distrractor box	NA	NA	NA	['Olfactometer1']	[3001.0]	[3.8719098567962646]	0	0	8	0.1	0.1	0.5
Dasty	Edgar	10	3000	45	9	1	AFC	Yes	No	NA	0.8	0.7	0.7	Yes	0	Yes	NA	Olfactometer2	Olfactometer2	3.183726311	1	2	0	0	0	0	474	3043	0	0	0	0	Olfactometer2	12_02_22_12_46_15	Celery	Human Scent	Celery	NA	NA	NA	['Olfactometer1', 'Olfactometer2', 'Olfactometer2']	[474.0, 42.0, 3001.0]	[0.0057582855224609375, 0.0009989738464355469, 3.176969051361084]	1	0	9	0.1	0.1	0.5
Dasty	Edgar	10	3000	45	10	1	AFC	Yes	No	NA	0.8	0.7	0.7	Yes	0	Yes	NA	Olfactometer3	Olfactometer3	6.685879946	1	2	1	0	0	0	449	418	3001	0	0	0	Olfactometer3	12_06_22_12_40_06	Celery	ScentlessSoap	Human Scent	NA	NA	NA	['Olfactometer1', 'Olfactometer2', 'Olfactometer2', 'Olfactometer3']	[449.0, 416.0, 2.0, 3001.0]	[2.2312865257263184, 0.7595341205596924, 0.18000149726867676, 3.5140626430511475]	0	0	1	0.1	0.1	0.5
Dasty	Edgar	10	3000	45	10	1	AFC	Yes	No	NA	0.8	0.7	0.7	Yes	0	Yes	NA	Olfactometer3	Olfactometer3	6.749681711	1	2	1	0	0	0	433	358	3001	0	0	0	Olfactometer3	12_06_22_12_41_22	Celery	Vasaline	Human Scent	NA	NA	NA	['Olfactometer1', 'Olfactometer2', 'Olfactometer2', 'Olfactometer3']	[433.0, 65.0, 293.0, 3001.0]	[2.431145429611206, 0.27318596839904785, 0.41979122161865234, 3.625559091567993]	1	0	3	0.1	0.1	0.5
Dasty	Edgar	10	3000	45	10	1	AFC	Yes	No	NA	0.8	0.7	0.7	Yes	0	Yes	NA	Olfactometer1	Olfactometer1	4.704852819	1	0	0	0	0	0	3002	0	0	0	0	0	Olfactometer1	12_06_22_12_41_56	Human Scent	Shampoo	Shampoo	NA	NA	NA	['Olfactometer1']	[3002.0]	[4.7039666175842285]	1	0	4	0.1	0.1	0.5
Dasty	Edgar	10	3000	45	10	1	AFC	Yes	No	NA	0.8	0.7	0.7	Yes	0	Yes	NA	Olfactometer2	Olfactometer2	6.211809874	1	2	0	0	0	0	428	3042	0	0	0	0	Olfactometer2	12_06_22_12_42_30	Vasaline	Human Scent	Vasaline	NA	NA	NA	['Olfactometer1', 'Olfactometer2', 'Olfactometer2']	[428.0, 41.0, 3001.0]	[2.670043468475342, 0.3302760124206543, 3.21101713180542]	0	0	5	0.1	0.1	0.5
Dasty	Edgar	10	3000	45	10	1	AFC	Yes	No	NA	0.8	0.7	0.7	Yes	0	Yes	NA	Olfactometer2	Olfactometer2	5.915891886	1	2	0	0	0	0	449	3057	0	0	0	0	Olfactometer2	12_06_22_12_43_05	ScentlessSoap	Human Scent	Vasaline	NA	NA	NA	['Olfactometer1', 'Olfactometer2', 'Olfactometer2']	[449.0, 56.0, 3001.0]	[2.448932647705078, 0.3301544189453125, 3.135800361633301]	1	0	6	0.1	0.1	0.5
Dasty	Edgar	10	3000	45	10	1	AFC	Yes	No	NA	0.8	0.7	0.7	Yes	0	Yes	NA	Olfactometer3	Olfactometer3	6.598553419	1	2	2	0	0	0	441	351	3052	0	0	0	Olfactometer3	12_06_22_12_43_40	Vasaline	ScentlessSoap	Human Scent	NA	NA	NA	['Olfactometer1', 'Olfactometer2', 'Olfactometer2', 'Olfactometer3', 'Olfactometer3']	[441.0, 59.0, 292.0, 51.0, 3001.0]	[2.1462159156799316, 0.3939046859741211, 0.3589518070220947, 0.42816853523254395, 3.270313024520874]	0	0	7	0.1	0.1	0.5
Dasty	Edgar	10	3000	45	10	1	AFC	Yes	No	NA	0.8	0.7	0.7	Yes	0	Yes	NA	Olfactometer1	Olfactometer1	5.292381525	1	0	0	0	0	0	3001	0	0	0	0	0	Olfactometer1	12_06_22_12_44_14	Human Scent	Soap	Soap	NA	NA	NA	['Olfactometer1']	[3001.0]	[5.291645526885986]	1	0	8	0.1	0.1	0.5
Dasty	Edgar	10	3000	45	10	1	AFC	Yes	No	NA	0.8	0.7	0.7	Yes	0	Yes	NA	Olfactometer2	Olfactometer2	5.897172928	1	2	0	0	0	0	463	3013	0	0	0	0	Olfactometer2	12_06_22_12_45_31	Distrractor box	Human Scent	Celery	NA	NA	NA	['Olfactometer1', 'Olfactometer2', 'Olfactometer2']	[463.0, 12.0, 3001.0]	[2.415320873260498, 0.33078789710998535, 3.1501858234405518]	1	0	10	0.1	0.1	0.5
Dasty	Edgar	10	3000	45	11	2	AFC	Yes	No	NA	1	0	0	Yes	0	Yes	NA	Olfactometer3	All Clear	0	3	2	1	0	0	0	1272	845	435	0	0	0	0	12_06_22_12_52_45	Celery	Soap	Human No-Breath	NA	NA	NA	['Olfactometer1', 'Olfactometer2', 'Olfactometer1', 'Olfactometer2', 'Olfactometer3', 'Olfactometer1']	[474.0, 519.0, 413.0, 326.0, 435.0, 385.0]	[6.616749286651611, 0.758929967880249, 12.625900268554688, 0.7530765533447266, 1.0840818881988525, 1.0726680755615234]	0	0	1	0.1	0.1	0.5
Dasty	Edgar	10	3000	45	11	2	AFC	Yes	No	NA	1	0	0	Yes	0	Yes	NA	Olfactometer2	All Clear	0	1	3	1	0	0	0	481	2998	250	0	0	0	0	12_06_22_12_53_26	ScentlessSoap	Human No-Breath	Vasaline	NA	NA	NA	['Olfactometer1', 'Olfactometer2', 'Olfactometer2', 'Olfactometer3', 'Olfactometer2']	[481.0, 60.0, 583.0, 250.0, 2355.0]	[2.30587100982666, 0.3358128070831299, 0.6595621109008789, 0.844292402267456, 2.7850658893585205]	0	0	2	0.1	0.1	0.5
Dasty	Edgar	10	3000	45	11	2	AFC	Yes	No	NA	1	0	0	Yes	0	Yes	NA	Olfactometer3	Olfactometer3	7.187683821	1	2	1	0	0	0	648	371	3003	0	0	0	Olfactometer3	12_06_22_12_54_01	ScentlessSoap	Vasaline	Human No-Breath	NA	NA	NA	['Olfactometer1', 'Olfactometer2', 'Olfactometer2', 'Olfactometer3']	[648.0, 29.0, 342.0, 3003.0]	[2.6857452392578125, 0.27970433235168457, 0.4800448417663574, 3.742189407348633]	0	0	3	0.1	0.1	0.5
Dasty	Edgar	10	3000	45	11	2	AFC	Yes	No	NA	1	0	0	Yes	0	Yes	NA	Olfactometer1	Olfactometer1	4.757732391	1	0	0	0	0	0	3001	0	0	0	0	0	Olfactometer1	12_06_22_12_54_33	Human No-Breath	Distrractor box	Distrractor box	NA	NA	NA	['Olfactometer1']	[3001.0]	[4.757732391357422]	0	0	4	0.1	0.1	0.5
Dasty	Edgar	10	3000	45	11	2	AFC	Yes	No	NA	1	0	0	Yes	0	Yes	NA	Olfactometer1	All Clear	0	1	3	2	0	0	0	1021	315	269	0	0	0	0	12_06_22_12_55_12	Human No-Breath	Soap	Shampoo	NA	NA	NA	['Olfactometer1', 'Olfactometer2', 'Olfactometer2', 'Olfactometer2', 'Olfactometer3', 'Olfactometer3']	[1021.0, 27.0, 279.0, 9.0, 18.0, 251.0]	[2.8273861408233643, 0.34116196632385254, 0.35963916778564453, 0.17969369888305664, 0.3626081943511963, 0.3609194755554199]	0	0	5	0.1	0.1	0.5
Dasty	Edgar	10	3000	45	12	3	AFC	Yes	No	NA	0.8	0.8	0.8	Yes	0	Yes	NA	Olfactometer3	Olfactometer3	6.799393415	1	1	2	0	0	0	531	471	3057	0	0	0	Olfactometer3	12_06_22_13_08_07	Shampoo	Shampoo	Human Scent	NA	NA	NA	['Olfactometer1', 'Olfactometer2', 'Olfactometer3', 'Olfactometer3']	[531.0, 471.0, 56.0, 3001.0]	[2.2936935424804688, 0.7577955722808838, 0.42444443702697754, 3.3234598636627197]	1	0	1	0.1	0.1	0.5
Dasty	Edgar	10	3000	45	12	3	AFC	Yes	No	NA	0.8	0.8	0.8	Yes	0	Yes	NA	Olfactometer1	Olfactometer1	5.17092967	1	0	0	0	0	0	3001	0	0	0	0	0	Olfactometer1	12_06_22_13_09_20	Human Scent	Soap	Distrractor box	NA	NA	NA	['Olfactometer1']	[3001.0]	[5.16987156867981]	1	0	3	0.1	0.1	0.5
Dasty	Edgar	10	3000	45	12	3	AFC	Yes	No	NA	0.8	0.8	0.8	Yes	0	Yes	NA	Olfactometer1	Olfactometer1	5.234173775	1	0	0	0	0	0	3005	0	0	0	0	0	Olfactometer1	12_06_22_13_09_54	Human Scent	Shampoo	Celery	NA	NA	NA	['Olfactometer1']	[3005.0]	[5.234173774719238]	1	0	4	0.1	0.1	0.5
Dasty	Edgar	10	3000	45	12	3	AFC	Yes	No	NA	0.8	0.8	0.8	Yes	0	Yes	NA	Olfactometer2	Olfactometer2	6.023471594	1	2	0	0	0	0	486	3027	0	0	0	0	Olfactometer2	12_06_22_13_10_28	Distrractor box	Human Scent	Distrractor box	NA	NA	NA	['Olfactometer1', 'Olfactometer2', 'Olfactometer2']	[486.0, 26.0, 3001.0]	[2.5410258769989014, 0.3366696834564209, 3.1457760334014893]	0	0	5	0.1	0.1	0.5
Dasty	Edgar	10	3000	45	12	3	AFC	Yes	No	NA	0.8	0.8	0.8	Yes	0	Yes	NA	Olfactometer1	Olfactometer1	4.872705221	1	0	0	0	0	0	3001	0	0	0	0	0	Olfactometer1	12_06_22_13_11_02	Human Scent	Celery	ScentlessSoap	NA	NA	NA	['Olfactometer1']	[3001.0]	[4.8727052211761475]	1	0	6	0.1	0.1	0.5
Dasty	Edgar	10	3000	45	12	3	AFC	Yes	No	NA	0.8	0.8	0.8	Yes	0	Yes	NA	Olfactometer2	Olfactometer2	4.581564665	1	2	0	0	0	0	383	3089	0	0	0	0	Olfactometer2	12_06_22_13_11_34	Vasaline	Human Scent	Distrractor box	NA	NA	NA	['Olfactometer1', 'Olfactometer2', 'Olfactometer2']	[383.0, 88.0, 3001.0]	[1.1084568500518799, 0.39617466926574707, 3.0759315490722656]	0	0	7	0.1	0.1	0.5
Dasty	Edgar	10	3000	45	12	3	AFC	Yes	No	NA	0.8	0.8	0.8	Yes	0	Yes	NA	Olfactometer2	Olfactometer2	4.682883978	1	2	0	0	0	0	462	3012	0	0	0	0	Olfactometer2	12_06_22_13_12_08	ScentlessSoap	Human Scent	Soap	NA	NA	NA	['Olfactometer1', 'Olfactometer2', 'Olfactometer2']	[462.0, 11.0, 3001.0]	[1.0302808284759521, 0.3931233882904053, 3.258089065551758]	1	0	8	0.1	0.1	0.5
Dasty	Edgar	10	3000	45	12	3	AFC	Yes	No	NA	0.8	0.8	0.8	Yes	0	Yes	NA	Olfactometer3	Olfactometer3	7.124228477	1	2	1	0	0	0	422	319	3001	0	0	0	Olfactometer3	12_06_22_13_13_21	Shampoo	ScentlessSoap	Human Scent	NA	NA	NA	['Olfactometer1', 'Olfactometer2', 'Olfactometer2', 'Olfactometer3']	[422.0, 51.0, 268.0, 3001.0]	[2.560819149017334, 0.34101128578186035, 0.3600029945373535, 3.861941337585449]	1	0	10	0.1	0.1	0.5
Dasty	Edgar	10	3000	45	13	4	AFC	Yes	No	NA	1	0	0	Yes	0	Yes	NA	Olfactometer3	Olfactometer3	6.96226573	1	3	1	0	0	0	452	354	3001	0	0	0	Olfactometer3	12_06_22_13_21_50	Celery	ScentlessSoap	Breath	NA	NA	NA	['Olfactometer1', 'Olfactometer2', 'Olfactometer2', 'Olfactometer2', 'Olfactometer3']	[452.0, 67.0, 272.0, 15.0, 3001.0]	[2.4735796451568604, 0.3315317630767822, 0.3600912094116211, 0.17899465560913086, 3.6180684566497803]	0	0	1	0.1	0.1	0.5
Dasty	Edgar	10	3000	45	13	4	AFC	Yes	No	NA	1	0	0	Yes	0	Yes	NA	Olfactometer3	Olfactometer3	11.42322636	2	4	2	0	0	0	1103	737	3370	0	0	0	Olfactometer3	12_06_22_13_22_30	Celery	Celery	Breath	NA	NA	NA	['Olfactometer1', 'Olfactometer2', 'Olfactometer2', 'Olfactometer3', 'Olfactometer1', 'Olfactometer2', 'Olfactometer2', 'Olfactometer3']	[386.0, 94.0, 296.0, 368.0, 717.0, 32.0, 315.0, 3002.0]	[0.6810808181762695, 0.4585452079772949, 0.29945802688598633, 1.0162951946258545, 4.589919567108154, 0.3344857692718506, 0.3601207733154297, 3.683114528656006]	0	0	2	0.1	0.1	0.5
Dasty	Edgar	10	3000	45	13	4	AFC	Yes	No	NA	1	0	0	Yes	0	Yes	NA	Olfactometer3	All Clear	0	1	2	1	0	0	0	438	318	231	0	0	0	0	12_06_22_13_23_08	Celery	ScentlessSoap	Breath	NA	NA	NA	['Olfactometer1', 'Olfactometer2', 'Olfactometer2', 'Olfactometer3']	[438.0, 50.0, 268.0, 231.0]	[2.507885694503784, 0.386824369430542, 0.3601572513580322, 0.8961248397827148]	0	0	3	0.1	0.1	0.5
Dasty	Edgar	10	3000	45	13	4	AFC	Yes	No	NA	1	0	0	Yes	0	Yes	NA	Olfactometer3	Olfactometer3	7.994615078	1	2	1	0	0	0	714	323	3002	0	0	0	Olfactometer3	12_06_22_13_23_43	Shampoo	Soap	Breath	NA	NA	NA	['Olfactometer1', 'Olfactometer2', 'Olfactometer2', 'Olfactometer3']	[714.0, 23.0, 300.0, 3002.0]	[3.500554323196411, 0.3269965648651123, 0.3605515956878662, 3.8065125942230225]	0	0	4	0.1	0.1	0.5
Dasty	Edgar	10	3000	45	13	4	AFC	Yes	No	NA	1	0	0	Yes	0	Yes	NA	Olfactometer1	Olfactometer1	3.661442995	1	0	0	0	0	0	3001	0	0	0	0	0	Olfactometer1	12_06_22_13_24_15	Breath	Soap	Shampoo	NA	NA	NA	['Olfactometer1']	[3001.0]	[3.660447597503662]	0	0	5	0.1	0.1	0.5
Dasty	Edgar	10	3000	45	14	5	AFC	Yes	No	NA	0.8	0.6	0.6	Yes	0	Yes	NA	Olfactometer2	Olfactometer2	6.047229052	1	2	0	0	0	0	530	3033	0	0	0	0	Olfactometer2	12_06_22_14_02_33	Distrractor box	Human Scent	Vasaline	NA	NA	NA	['Olfactometer1', 'Olfactometer2', 'Olfactometer2']	[530.0, 32.0, 3001.0]	[2.500025749206543, 0.3455502986907959, 3.201653003692627]	1	0	1	0.1	0.1	0.5
Dasty	Edgar	10	3000	45	14	5	AFC	Yes	No	NA	0.8	0.6	0.6	Yes	0	Yes	NA	Olfactometer1	Olfactometer1	4.434357405	1	0	0	0	0	0	3001	0	0	0	0	0	Olfactometer1	12_06_22_14_03_45	Human Scent	ScentlessSoap	Shampoo	NA	NA	NA	['Olfactometer1']	[3001.0]	[4.433354377746582]	0	0	3	0.1	0.1	0.5
Dasty	Edgar	10	3000	45	14	5	AFC	Yes	No	NA	0.8	0.6	0.6	Yes	0	Yes	NA	Olfactometer1	Olfactometer1	5.171041727	1	0	0	0	0	0	3001	0	0	0	0	0	Olfactometer1	12_06_22_14_04_19	Human Scent	Celery	Celery	NA	NA	NA	['Olfactometer1']	[3001.0]	[5.17104172706604]	1	0	4	0.1	0.1	0.5
Dasty	Edgar	10	3000	45	14	5	AFC	Yes	No	NA	0.8	0.6	0.6	Yes	0	Yes	NA	Olfactometer3	Olfactometer3	8.427335262	1	2	1	0	0	0	410	329	3001	0	0	0	Olfactometer3	12_06_22_14_04_57	Vasaline	Distrractor box	Human Scent	NA	NA	NA	['Olfactometer1', 'Olfactometer2', 'Olfactometer2', 'Olfactometer3']	[410.0, 89.0, 240.0, 3001.0]	[3.9476077556610107, 0.4585857391357422, 0.299135684967041, 3.7210021018981934]	1	0	5	0.1	0.1	0.5
Dasty	Edgar	10	3000	45	14	5	AFC	Yes	No	NA	0.8	0.6	0.6	Yes	0	Yes	NA	Olfactometer1	Olfactometer1	3.631773949	1	0	0	0	0	0	3004	0	0	0	0	0	Olfactometer1	12_06_22_14_05_29	Human Scent	ScentlessSoap	Celery	NA	NA	NA	['Olfactometer1']	[3004.0]	[3.6317739486694336]	0	0	6	0.1	0.1	0.5
Dasty	Edgar	10	3000	45	14	5	AFC	Yes	No	NA	0.8	0.6	0.6	Yes	0	Yes	NA	Olfactometer2	Olfactometer2	6.054781199	2	2	0	0	0	0	536	3031	0	0	0	0	Olfactometer2	12_06_22_14_06_04	ScentlessSoap	Human Scent	ScentlessSoap	NA	NA	NA	['Olfactometer1', 'Olfactometer1', 'Olfactometer2', 'Olfactometer2']	[92.0, 444.0, 30.0, 3001.0]	[1.916412353515625, 0.39613795280456543, 0.4840517044067383, 3.256864070892334]	1	0	7	0.1	0.1	0.5
Dasty	Edgar	10	3000	45	14	5	AFC	Yes	No	NA	0.8	0.6	0.6	Yes	0	Yes	NA	Olfactometer2	Olfactometer2	8.236133099	1	2	0	0	0	0	361	3053	0	0	0	0	Olfactometer2	12_06_22_14_06_40	Celery	Human Scent	Distrractor box	NA	NA	NA	['Olfactometer1', 'Olfactometer2', 'Olfactometer2']	[361.0, 52.0, 3001.0]	[4.460192441940308, 0.5176050662994385, 3.258335590362549]	0	0	8	0.1	0.1	0.5
Dasty	Edgar	10	3000	45	14	5	AFC	Yes	No	NA	0.8	0.6	0.6	Yes	0	Yes	NA	Olfactometer3	Olfactometer3	7.733102322	1	2	1	0	0	0	441	296	3001	0	0	0	Olfactometer3	12_06_22_14_07_15	Shampoo	Vasaline	Human Scent	NA	NA	NA	['Olfactometer1', 'Olfactometer2', 'Olfactometer2', 'Olfactometer3']	[441.0, 27.0, 269.0, 3001.0]	[3.0019118785858154, 0.342653751373291, 0.4201498031616211, 3.962409734725952]	0	0	9	0.1	0.1	0.5
Dasty	Edgar	10	3000	45	15	6	AFC	Yes	No	NA	1	0	0	Yes	0	Yes	NA	Olfactometer1	Olfactometer1	6.9352355	1	0	0	0	0	0	3004	0	0	0	0	0	Olfactometer1	12_06_22_14_16_38	Positive Control 2	Shampoo	Distrractor box	NA	NA	NA	['Olfactometer1']	[3004.0]	[6.935235500335693]	0	0	1	1	0.1	0.909090909
Dasty	Edgar	10	3000	45	15	6	AFC	Yes	No	NA	1	0	0	Yes	0	Yes	NA	Olfactometer2	Olfactometer2	6.510742188	1	1	0	0	0	0	413	3001	0	0	0	0	Olfactometer2	12_06_22_14_17_12	Shampoo	Positive Control 2	Distrractor box	NA	NA	NA	['Olfactometer1', 'Olfactometer2']	[413.0, 3001.0]	[2.9651834964752197, 3.5453243255615234]	0	0	2	1	0.1	0.909090909
Dasty	Edgar	10	3000	45	15	6	AFC	Yes	No	NA	1	0	0	Yes	0	Yes	NA	Olfactometer2	Olfactometer2	4.452859163	1	2	0	0	0	0	454	3058	0	0	0	0	Olfactometer2	12_06_22_14_17_45	Celery	Positive Control 2	Distrractor box	NA	NA	NA	['Olfactometer1', 'Olfactometer2', 'Olfactometer2']	[454.0, 57.0, 3001.0]	[0.8031601905822754, 0.4478597640991211, 3.200843095779419]	0	0	3	1	0.1	0.909090909
Dasty	Edgar	10	3000	45	15	6	AFC	Yes	No	NA	1	0	0	Yes	0	Yes	NA	Olfactometer3	Olfactometer3	11.41431999	2	2	1	0	0	0	1335	723	3001	0	0	0	Olfactometer3	12_06_22_14_18_24	Soap	Distrractor box	Positive Control 2	NA	NA	NA	['Olfactometer1', 'Olfactometer2', 'Olfactometer1', 'Olfactometer2', 'Olfactometer3']	[543.0, 444.0, 792.0, 279.0, 3001.0]	[3.0885918140411377, 2.6346638202667236, 1.0582106113433838, 0.715644121170044, 3.9172096252441406]	0	0	4	1	0.1	0.909090909
Dasty	Edgar	10	3000	45	15	6	AFC	Yes	No	NA	1	0	0	Yes	0	Yes	NA	Olfactometer2	Olfactometer2	6.756435871	1	1	0	0	0	0	622	3001	0	0	0	0	Olfactometer2	12_06_22_14_18_59	ScentlessSoap	Positive Control 2	Celery	NA	NA	NA	['Olfactometer1', 'Olfactometer2']	[622.0, 3001.0]	[3.154531240463257, 3.6019046306610107]	0	0	5	1	0.1	0.909090909
Dasty	Lauren	10	3000	45	16	7	AFC	Yes	No	NA	1	0	0	Yes	0	Yes	NA	Olfactometer1	All Clear	0	1	2	1	0	0	0	515	325	244	0	0	0	0	12_06_22_14_37_09	Isobutyl propionate	Shampoo	Soap	NA	NA	NA	['Olfactometer1', 'Olfactometer2', 'Olfactometer2', 'Olfactometer3']	[515.0, 42.0, 283.0, 244.0]	[2.8339734077453613, 0.3971900939941406, 0.3594536781311035, 0.7821531295776367]	0	0	1	0.1	0.1	0.5
Dasty	Lauren	10	3000	45	16	7	AFC	Yes	No	NA	1	0	0	Yes	0	Yes	NA	Olfactometer2	All Clear	0	1	2	1	0	0	0	541	371	379	0	0	0	0	12_06_22_14_37_48	Distrractor box	Isobutyl propionate	Shampoo	NA	NA	NA	['Olfactometer1', 'Olfactometer2', 'Olfactometer2', 'Olfactometer3']	[541.0, 55.0, 316.0, 379.0]	[2.9277961254119873, 0.3898792266845703, 0.47950029373168945, 0.9025564193725586]	0	0	2	0.1	0.1	0.5
Dasty	Lauren	10	3000	45	16	7	AFC	Yes	No	NA	1	0	0	Yes	0	Yes	NA	Olfactometer2	All Clear	0	1	2	1	0	0	0	467	368	230	0	0	0	0	12_06_22_14_38_26	Shampoo	Isobutyl propionate	Shampoo	NA	NA	NA	['Olfactometer1', 'Olfactometer2', 'Olfactometer2', 'Olfactometer3']	[467.0, 70.0, 298.0, 230.0]	[2.5158002376556396, 0.3333473205566406, 0.4197087287902832, 0.7828428745269775]	0	0	3	0.1	0.1	0.5
Dasty	Lauren	10	3000	45	16	7	AFC	Yes	No	NA	1	0	0	Yes	0	Yes	NA	Olfactometer3	All Clear	0	1	2	1	0	0	0	494	352	203	0	0	0	0	12_06_22_14_39_05	Shampoo	Shampoo	Isobutyl propionate	NA	NA	NA	['Olfactometer1', 'Olfactometer2', 'Olfactometer2', 'Olfactometer3']	[494.0, 38.0, 314.0, 203.0]	[3.7445895671844482, 0.3239095211029053, 0.419384241104126, 0.8424694538116455]	0	0	4	0.1	0.1	0.5
Dasty	Lauren	10	3000	45	16	7	AFC	Yes	No	NA	1	0	0	Yes	0	Yes	NA	Olfactometer2	All Clear	0	1	1	1	0	0	0	604	381	236	0	0	0	0	12_06_22_14_39_44	ScentlessSoap	Isobutyl propionate	Shampoo	NA	NA	NA	['Olfactometer1', 'Olfactometer2', 'Olfactometer3']	[604.0, 381.0, 236.0]	[3.810098886489868, 0.9861969947814941, 0.7822525501251221]	0	0	5	0.1	0.1	0.5
Dasty	Edgar	10	3000	45	17	1	AFC	Yes	No	NA	0.8	1	1	Yes	0	Yes	NA	Olfactometer2	Olfactometer2	5.622297049	1	2	0	0	0	0	375	3002	0	0	0	0	Olfactometer2	12_08_22_10_45_59	Vasaline	Human Scent	Vasaline	NA	NA	NA	['Olfactometer1', 'Olfactometer2', 'Olfactometer2']	[375.0, 1.0, 3001.0]	[2.026528835296631, 0.32767701148986816, 3.2680912017822266]	1	0	1	0.1	0.1	0.5
Dasty	Edgar	10	3000	45	17	1	AFC	Yes	No	NA	0.8	1	1	Yes	0	Yes	NA	Olfactometer3	Olfactometer3	5.977019787	1	2	1	0	0	0	364	405	3001	0	0	0	Olfactometer3	12_08_22_10_46_34	Celery	ScentlessSoap	Human Scent	NA	NA	NA	['Olfactometer1', 'Olfactometer2', 'Olfactometer2', 'Olfactometer3']	[364.0, 91.0, 314.0, 3001.0]	[1.592844009399414, 0.32923316955566406, 0.4200890064239502, 3.63394832611084]	1	0	2	0.1	0.1	0.5
Dasty	Edgar	10	3000	45	17	1	AFC	Yes	No	NA	0.8	1	1	Yes	0	Yes	NA	Olfactometer1	Olfactometer1	4.781249523	1	0	0	0	0	0	3001	0	0	0	0	0	Olfactometer1	12_08_22_10_47_08	Human Scent	Celery	Distrractor box	NA	NA	NA	['Olfactometer1']	[3001.0]	[4.781020641326904]	1	0	3	0.1	0.1	0.5
Dasty	Edgar	10	3000	45	17	1	AFC	Yes	No	NA	0.8	1	1	Yes	0	Yes	NA	Olfactometer1	Olfactometer1	4.611635923	1	0	0	0	0	0	3001	0	0	0	0	0	Olfactometer1	12_08_22_10_48_58	Human Scent	Vasaline	Distrractor box	NA	NA	NA	['Olfactometer1']	[3001.0]	[4.610596418380737]	1	0	6	0.1	0.1	0.5
Dasty	Edgar	10	3000	45	17	1	AFC	Yes	No	NA	0.8	1	1	Yes	0	Yes	NA	Olfactometer3	Olfactometer3	4.604468346	1	2	1	0	0	0	382	358	3001	0	0	0	Olfactometer3	12_08_22_10_49_32	Celery	Distrractor box	Human Scent	NA	NA	NA	['Olfactometer1', 'Olfactometer2', 'Olfactometer2', 'Olfactometer3']	[382.0, 59.0, 299.0, 3001.0]	[0.030513286590576172, 0.39603328704833984, 0.3595397472381592, 3.8183820247650146]	1	0	7	0.1	0.1	0.5
Dasty	Edgar	10	3000	45	17	1	AFC	Yes	No	NA	0.8	1	1	Yes	0	Yes	NA	Olfactometer2	Olfactometer2	9.051057577	2	3	0	0	0	0	772	5963	0	0	0	0	Olfactometer2	12_08_22_10_50_10	Soap	Human Scent	Vasaline	NA	NA	NA	['Olfactometer1', 'Olfactometer2', 'Olfactometer1', 'Olfactometer2', 'Olfactometer2']	[346.0, 2870.0, 426.0, 92.0, 3001.0]	[0.007172822952270508, 2.7358343601226807, 2.7714991569519043, 0.384981632232666, 3.150364875793457]	1	0	8	0.1	0.1	0.5
Dasty	Edgar	10	3000	45	17	1	AFC	Yes	No	NA	0.8	1	1	Yes	0	Yes	NA	Olfactometer2	Olfactometer2	9.825888157	2	3	0	0	0	0	603	5685	0	0	0	0	Olfactometer2	12_08_22_10_50_49	Soap	Human Scent	Distrractor box	NA	NA	NA	['Olfactometer1', 'Olfactometer2', 'Olfactometer1', 'Olfactometer2', 'Olfactometer2']	[290.0, 2623.0, 313.0, 61.0, 3001.0]	[0.007042407989501953, 3.1615333557128906, 3.13096022605896, 0.3298656940460205, 3.196486473083496]	1	0	9	0.1	0.1	0.5
Dasty	Edgar	10	3000	45	17	1	AFC	Yes	No	NA	0.8	1	1	Yes	0	Yes	NA	Olfactometer1	Olfactometer1	2.45909667	1	0	0	0	0	0	3001	0	0	0	0	0	Olfactometer1	12_08_22_10_51_21	Human Scent	Soap	ScentlessSoap	NA	NA	NA	['Olfactometer1']	[3001.0]	[2.4580931663513184]	1	0	10	0.1	0.1	0.5
Dasty	Edgar	10	3000	45	17	1	AFC	Yes	No	NA	1	0	0	Yes	0	Yes	NA	Olfactometer2	All Clear	0	1	2	1	0	0	0	443	576	554	0	0	0	0	12_08_22_10_52_57	Soap	Aid	Soap	NA	NA	NA	['Olfactometer1', 'Olfactometer2', 'Olfactometer2', 'Olfactometer3']	[443.0, 52.0, 524.0, 554.0]	[2.368217706680298, 0.339641809463501, 0.6556746959686279, 1.3758301734924316]	0	0	1	0.1	0.1	0.5
Dasty	Edgar	10	3000	45	17	1	AFC	Yes	No	NA	1	0	0	Yes	0	Yes	NA	Olfactometer2	All Clear	0	1	4	1	0	0	0	451	330	445	0	0	0	0	12_08_22_10_53_36	Soap	Aid	Soap	NA	NA	NA	['Olfactometer1', 'Olfactometer2', 'Olfactometer2', 'Olfactometer2', 'Olfactometer3', 'Olfactometer2']	[451.0, 27.0, 20.0, 280.0, 445.0, 3.0]	[1.7035627365112305, 0.33808445930480957, 0.0010001659393310547, 0.41927027702331543, 1.1349456310272217, 1.2044124603271484]	0	0	2	0.1	0.1	0.5
Dasty	Edgar	10	3000	45	17	1	AFC	Yes	No	NA	1	0	0	Yes	0	Yes	NA	Olfactometer1	All Clear	0	1	1	1	0	0	0	418	388	594	0	0	0	0	12_08_22_10_54_12	Aid	Distrractor box	Celery	NA	NA	NA	['Olfactometer1', 'Olfactometer2', 'Olfactometer3']	[418.0, 388.0, 594.0]	[0.7577991485595703, 0.9275510311126709, 1.2574117183685303]	0	0	3	0.1	0.1	0.5
Dasty	Edgar	10	3000	45	17	1	AFC	Yes	No	NA	1	0	0	Yes	0	Yes	NA	Olfactometer3	All Clear	0	1	1	1	0	0	0	518	357	168	0	0	0	0	12_08_22_10_54_52	Soap	Soap	Aid	NA	NA	NA	['Olfactometer1', 'Olfactometer2', 'Olfactometer3']	[518.0, 357.0, 168.0]	[4.062381029129028, 0.869236946105957, 0.9553992748260498]	0	0	4	0.1	0.1	0.5
Dasty	Edgar	10	3000	45	17	1	AFC	Yes	No	NA	1	0	0	Yes	0	Yes	NA	Olfactometer1	All Clear	0	1	1	1	0	0	0	400	312	387	0	0	0	0	12_08_22_10_55_31	Aid	ScentlessSoap	ScentlessSoap	NA	NA	NA	['Olfactometer1', 'Olfactometer2', 'Olfactometer3']	[400.0, 312.0, 387.0]	[2.6771645545959473, 0.9384379386901855, 1.1354889869689941]	0	0	5	0.1	0.1	0.5
Dasty	Edgar	10	3000	45	18	3	AFC	Yes	No	NA	0.8	0.7	0.7	Yes	0	Yes	NA	Olfactometer3	Olfactometer3	6.248816967	1	2	1	0	0	0	418	434	3001	0	0	0	Olfactometer3	12_08_22_10_58_12	ScentlessSoap	Distrractor box	Human Scent	NA	NA	NA	['Olfactometer1', 'Olfactometer2', 'Olfactometer2', 'Olfactometer3']	[418.0, 105.0, 329.0, 3001.0]	[1.5607049465179443, 0.34038591384887695, 0.4206724166870117, 3.9265127182006836]	1	0	2	0.1	0.1	0.5
Dasty	Edgar	10	3000	45	18	3	AFC	Yes	No	NA	0.8	0.7	0.7	Yes	0	Yes	NA	Olfactometer3	Olfactometer3	5.7120804787	1	2	1	0	0	0	514	291	3001	0	0	0	Olfactometer3	12_08_22_10_58_47	Soap	Soap	Human Scent	NA	NA	NA	['Olfactometer1', 'Olfactometer2', 'Olfactometer2', 'Olfactometer3']	[514.0, 27.0, 264.0, 3001.0]	[1.0778687000274658, 0.3422520160675049, 0.3611330986022949, 3.9308266639709473]	1	0	3	0.1	0.1	0.5
Dasty	Edgar	10	3000	45	18	3	AFC	Yes	No	NA	0.8	0.7	0.7	Yes	0	Yes	NA	Olfactometer1	Olfactometer1	4.6801080704	1	0	0	0	0	0	3001	0	0	0	0	0	Olfactometer1	12_08_22_10_59_20	Human Scent	Vasaline	Distrractor box	NA	NA	NA	['Olfactometer1']	[3001.0]	[4.679023265838623]	0	0	4	0.1	0.1	0.5
Dasty	Edgar	10	3000	45	18	3	AFC	Yes	No	NA	0.8	0.7	0.7	Yes	0	Yes	NA	Olfactometer3	Olfactometer3	3.3121767044	0	2	1	0	0	0	0	265	3001	0	0	0	Olfactometer3	12_08_22_10_59_52	Vasaline	Soap	Human Scent	NA	NA	NA	['Olfactometer2', 'Olfactometer2', 'Olfactometer3']	[258.0, 7.0, 3001.0]	[0.007000446319580078, 0.0, 3.304178237915039]	1	0	5	0.1	0.1	0.5
Dasty	Edgar	10	3000	45	18	3	AFC	Yes	No	NA	0.8	0.7	0.7	Yes	0	Yes	NA	Olfactometer2	Olfactometer2	6.6305367947	1	1	0	0	0	0	462	3001	0	0	0	0	Olfactometer2	12_08_22_11_00_28	Celery	Human Scent	ScentlessSoap	NA	NA	NA	['Olfactometer1', 'Olfactometer2']	[462.0, 3001.0]	[2.9106802940368652, 3.719316005706787]	1	0	6	0.1	0.1	0.5
Dasty	Edgar	10	3000	45	18	3	AFC	Yes	No	NA	0.8	0.7	0.7	Yes	0	Yes	NA	Olfactometer1	Olfactometer1	1.9489777088	1	0	0	0	0	0	3001	0	0	0	0	0	Olfactometer1	12_08_22_11_01_37	Human Scent	Soap	Distrractor box	NA	NA	NA	['Olfactometer1']	[3001.0]	[1.9479820728302002]	0	0	8	0.1	0.1	0.5
Dasty	Edgar	10	3000	45	18	3	AFC	Yes	No	NA	0.8	0.7	0.7	Yes	0	Yes	NA	Olfactometer1	Olfactometer1	2.827631712	1	0	0	0	0	0	3001	0	0	0	0	0	Olfactometer1	12_08_22_11_02_08	Human Scent	Vasaline	Distrractor box	NA	NA	NA	['Olfactometer1']	[3001.0]	[2.827631711959839]	0	0	9	0.1	0.1	0.5
Dasty	Edgar	10	3000	45	18	3	AFC	Yes	No	NA	0.8	0.7	0.7	Yes	0	Yes	NA	Olfactometer2	Olfactometer2	1.8948895931	0	1	0	0	0	0	0	3001	0	0	0	0	Olfactometer2	12_08_22_11_02_39	Celery	Human Scent	Soap	NA	NA	NA	['Olfactometer2']	[3001.0]	[1.8939032554626465]	1	0	10	0.1	0.1	0.5
Dasty	Edgar	10	3000	45	19	4	AFC	Yes	No	NA	1	0	0	Yes	0	Yes	NA	Olfactometer2	All Clear	0	1	2	1	0	0	0	388	320	312	0	0	0	0	12_08_22_11_04_08	Celery	Aid	Celery	NA	NA	NA	['Olfactometer1', 'Olfactometer2', 'Olfactometer2', 'Olfactometer3']	[388.0, 40.0, 280.0, 312.0]	[1.2628135681152344, 0.3986318111419678, 0.29968810081481934, 1.0128636360168457]	0	0	1	0.1	0.1	0.5
Dasty	Edgar	10	3000	45	19	4	AFC	Yes	No	NA	1	0	0	Yes	0	Yes	NA	Olfactometer1	All Clear	0	1	2	1	0	0	0	295	944	478	0	0	0	0	12_08_22_11_04_45	Aid	Celery	Soap	NA	NA	NA	['Olfactometer1', 'Olfactometer2', 'Olfactometer2', 'Olfactometer3']	[295.0, 88.0, 856.0, 478.0]	[0.5584518909454346, 0.5760471820831299, 0.9004855155944824, 1.193150281906128]	0	0	2	0.1	0.1	0.5
Dasty	Edgar	10	3000	45	19	4	AFC	Yes	No	NA	1	0	0	Yes	0	Yes	NA	Olfactometer3	All Clear	0	1	1	2	0	0	0	151	265	281	0	0	0	0	12_08_22_11_05_22	ScentlessSoap	Vasaline	Aid	NA	NA	NA	['Olfactometer2', 'Olfactometer3', 'Olfactometer3', 'Olfactometer1']	[265.0, 96.0, 185.0, 151.0]	[0.0747532844543457, 0.7743024826049805, 0.2985351085662842, 2.6656599044799805]	0	0	3	0.1	0.1	0.5
Dasty	Edgar	10	3000	45	19	4	AFC	Yes	No	NA	1	0	0	Yes	0	Yes	NA	Olfactometer3	All Clear	0	1	2	1	0	0	0	389	403	559	0	0	0	0	12_08_22_11_05_59	Celery	ScentlessSoap	Aid	NA	NA	NA	['Olfactometer1', 'Olfactometer2', 'Olfactometer2', 'Olfactometer3']	[389.0, 6.0, 397.0, 559.0]	[0.007631063461303711, 0.36325860023498535, 0.540569543838501, 1.312950611114502]	0	0	4	0.1	0.1	0.5
Dasty	Edgar	10	3000	45	19	4	AFC	Yes	No	NA	1	0	0	Yes	0	Yes	NA	Olfactometer3	All Clear	0	1	2	1	0	0	0	555	497	291	0	0	0	0	12_08_22_11_06_35	Vasaline	Celery	Aid	NA	NA	NA	['Olfactometer1', 'Olfactometer2', 'Olfactometer2', 'Olfactometer3']	[555.0, 25.0, 472.0, 291.0]	[0.21496248245239258, 0.397564172744751, 0.5395548343658447, 1.0145456790924072]	0	0	5	0.1	0.1	0.5
Jack	Edgar	10	3000	45	1	1	AFC	Yes	No	NA	0.8	0.6	0.6	Yes	0	Yes	NA	Olfactometer3	Olfactometer3	6.3390862942	1	2	1	0	0	0	247	725	3001	0	0	0	Olfactometer3	11_30_22_09_36_24	Soap	ScentlessSoap	Human scent	NA	NA	NA	['Olfactometer1', 'Olfactometer2', 'Olfactometer2', 'Olfactometer3']	[247.0, 260.0, 465.0, 3001.0]	[1.781733751296997, 0.38762474060058594, 0.7863936424255371, 3.383334159851074]	1	0	1	0.1	0.1	0.5
Jack	Edgar	10	3000	45	1	1	AFC	Yes	No	NA	0.8	0.6	0.6	Yes	0	Yes	NA	Olfactometer2	Olfactometer2	12.62912035	2	2	1	0	0	0	599	3370	171	0	0	0	Olfactometer2	11_30_22_09_37_06	Distrractor box	Human scent	ScentlessSoap	NA	NA	NA	['Olfactometer1', 'Olfactometer1', 'Olfactometer2', 'Olfactometer3', 'Olfactometer2']	[249.0, 350.0, 368.0, 171.0, 3002.0]	[7.645767450332642, 0.5036983489990234, 0.5396692752838135, 0.47967529296875, 3.4603099822998047]	1	0	2	0.1	0.1	0.5
Jack	Edgar	10	3000	45	1	1	AFC	Yes	No	NA	0.8	0.6	0.6	Yes	0	Yes	NA	Olfactometer3	Olfactometer3	9.7829413414	1	1	1	0	0	0	257	675	3002	0	0	0	Olfactometer3	11_30_22_09_37_44	Distrractor box	Celery	Human scent	NA	NA	NA	['Olfactometer1', 'Olfactometer2', 'Olfactometer3']	[257.0, 675.0, 3002.0]	[5.626299619674683, 0.8192753791809082, 3.3373663425445557]	0	0	3	0.1	0.1	0.5
Jack	Edgar	10	3000	45	1	1	AFC	Yes	No	NA	0.8	0.6	0.6	Yes	0	Yes	NA	Olfactometer1	Olfactometer1	4.6785166264	2	0	0	0	0	0	3298	0	0	0	0	0	Olfactometer1	11_30_22_09_38_18	Human scent	Vasaline	Celery	NA	NA	NA	['Olfactometer1', 'Olfactometer1']	[297.0, 3001.0]	[1.621683120727539, 3.056330680847168]	1	0	4	0.1	0.1	0.5
Jack	Edgar	10	3000	45	1	1	AFC	Yes	No	NA	0.8	0.6	0.6	Yes	0	Yes	NA	Olfactometer2	Olfactometer2	5.1807358265	1	1	0	0	0	0	380	3001	0	0	0	0	Olfactometer2	11_30_22_09_38_53	Celery	Human scent	Distrractor box	NA	NA	NA	['Olfactometer1', 'Olfactometer2']	[380.0, 3001.0]	[1.814150333404541, 3.3665854930877686]	1	0	5	0.1	0.1	0.5
Jack	Edgar	10	3000	45	1	1	AFC	Yes	No	NA	0.8	0.6	0.6	Yes	0	Yes	NA	Olfactometer2	Olfactometer2	8.8780698776	1	1	0	0	0	0	123	3001	0	0	0	0	Olfactometer2	11_30_22_09_40_15	ScentlessSoap	Human scent	Celery	NA	NA	NA	['Olfactometer1', 'Olfactometer2']	[123.0, 3001.0]	[5.623518466949463, 3.2389156818389893]	0	0	7	0.1	0.1	0.5
Jack	Edgar	10	3000	45	1	1	AFC	Yes	No	NA	0.8	0.6	0.6	Yes	0	Yes	NA	Olfactometer3	Olfactometer3	5.3865892887	1	1	1	0	0	0	251	285	3001	0	0	0	Olfactometer3	11_30_22_09_41_24	Vasaline	ScentlessSoap	Human scent	NA	NA	NA	['Olfactometer1', 'Olfactometer2', 'Olfactometer3']	[251.0, 285.0, 3001.0]	[1.6059818267822266, 0.45871591567993164, 3.3218915462493896]	0	0	9	0.1	0.1	0.5
Jack	Edgar	10	3000	45	1	1	AFC	Yes	No	NA	0.8	0.6	0.6	Yes	0	Yes	NA	Olfactometer1	Olfactometer1	5.0184600353	1	0	0	0	0	0	3001	0	0	0	0	0	Olfactometer1	11_30_22_09_41_57	Human scent	Distrractor box	Vasaline	NA	NA	NA	['Olfactometer1']	[3001.0]	[5.018460035324097]	0	0	10	0.1	0.1	0.5
Jack	Edgar	10	3000	45	2	2	AFC	Yes	No	NA	1	0	0	Yes	0	Yes	NA	Olfactometer2	Olfactometer2	11.475103378	3	2	1	0	0	0	843	3622	379	0	0	0	Olfactometer2	11_30_22_10_40_26	Shampoo	Postive Control	Distrractor box	NA	NA	NA	['Olfactometer1', 'Olfactometer2', 'Olfactometer3', 'Olfactometer1', 'Olfactometer1', 'Olfactometer2']	[212.0, 621.0, 379.0, 343.0, 288.0, 3001.0]	[2.6217408180236816, 0.7726757526397705, 0.7175428867340088, 0.9382812976837158, 3.2171900272369385, 3.207672595977783]	0	0	1	0.1	0.1	0.5
Jack	Edgar	10	3000	45	2	2	AFC	Yes	No	NA	1	0	0	Yes	0	Yes	NA	Olfactometer1	Olfactometer1	4.4722011089	1	0	0	0	0	0	3001	0	0	0	0	0	Olfactometer1	11_30_22_10_40_58	Postive Control	ScentlessSoap	Soap	NA	NA	NA	['Olfactometer1']	[3001.0]	[4.4717442989349365]	0	0	2	0.1	0.1	0.5
Jack	Edgar	10	3000	45	2	2	AFC	Yes	No	NA	1	0	0	Yes	0	Yes	NA	Olfactometer3	Olfactometer3	5.6336319447	1	1	1	0	0	0	256	254	3001	0	0	0	Olfactometer3	11_30_22_10_41_31	Vasaline	ScentlessSoap	Postive Control	NA	NA	NA	['Olfactometer1', 'Olfactometer2', 'Olfactometer3']	[256.0, 254.0, 3001.0]	[1.878070592880249, 0.4185142517089844, 3.3370471000671387]	0	0	3	0.1	0.1	0.5
Jack	Edgar	10	3000	45	2	2	AFC	Yes	No	NA	1	0	0	Yes	0	Yes	NA	Olfactometer2	Olfactometer2	5.0173544884	1	1	0	0	0	0	370	3002	0	0	0	0	Olfactometer2	11_30_22_10_42_04	Celery	Postive Control	Shampoo	NA	NA	NA	['Olfactometer1', 'Olfactometer2']	[370.0, 3002.0]	[1.8734240531921387, 3.143930435180664]	0	0	4	0.1	0.1	0.5
Jack	Edgar	10	3000	45	2	2	AFC	Yes	No	NA	1	0	0	Yes	0	Yes	NA	Olfactometer3	Olfactometer3	5.4983978271	1	1	1	0	0	0	279	306	3005	0	0	0	Olfactometer3	11_30_22_10_42_38	Soap	ScentlessSoap	Postive Control	NA	NA	NA	['Olfactometer1', 'Olfactometer2', 'Olfactometer3']	[279.0, 306.0, 3005.0]	[1.6866769790649414, 0.4204139709472656, 3.3913068771362305]	0	0	5	0.1	0.1	0.5
Jack	Edgar	10	3000	45	3	3	AFC	Yes	No	NA	0.8	0.6	0.6	Yes	0	Yes	NA	Olfactometer1	Olfactometer1	7.3984444141	2	1	1	0	0	0	3199	282	404	0	0	0	Olfactometer1	11_30_22_11_31_15	Human Scent	Celery	Celery	NA	NA	NA	['Olfactometer1', 'Olfactometer2', 'Olfactometer3', 'Olfactometer1']	[198.0, 282.0, 404.0, 3001.0]	[2.5379445552825928, 0.4441509246826172, 0.6604182720184326, 3.7559306621551514]	0	0	1	0.1	0.1	0.5
Jack	Edgar	10	3000	45	3	3	AFC	Yes	No	NA	0.8	0.6	0.6	Yes	0	Yes	NA	Olfactometer3	Olfactometer3	6.0050492287	1	1	1	0	0	0	307	297	3001	0	0	0	Olfactometer3	11_30_22_11_31_49	ScentlessSoap	Vasaline	Human Scent	NA	NA	NA	['Olfactometer1', 'Olfactometer2', 'Olfactometer3']	[307.0, 297.0, 3001.0]	[2.1814534664154053, 0.4367043972015381, 3.3868913650512695]	0	0	2	0.1	0.1	0.5
Jack	Edgar	10	3000	45	3	3	AFC	Yes	No	NA	0.8	0.6	0.6	Yes	0	Yes	NA	Olfactometer2	Olfactometer2	5.0063502789	1	1	0	0	0	0	289	3001	0	0	0	0	Olfactometer2	11_30_22_11_33_01	Celery	Human Scent	Shampoo	NA	NA	NA	['Olfactometer1', 'Olfactometer2']	[289.0, 3001.0]	[1.8338351249694824, 3.1725151538848877]	1	0	4	0.1	0.1	0.5
Jack	Edgar	10	3000	45	3	3	AFC	Yes	No	NA	0.8	0.6	0.6	Yes	0	Yes	NA	Olfactometer3	Olfactometer3	7.5723850727	1	1	1	0	0	0	273	315	3001	0	0	0	Olfactometer3	11_30_22_11_33_37	Shampoo	ScentlessSoap	Human Scent	NA	NA	NA	['Olfactometer1', 'Olfactometer2', 'Olfactometer3']	[273.0, 315.0, 3001.0]	[3.7319893836975098, 0.44181036949157715, 3.398585319519043]	0	0	5	0.1	0.1	0.5
Jack	Edgar	10	3000	45	3	3	AFC	Yes	No	NA	0.8	0.6	0.6	Yes	0	Yes	NA	Olfactometer2	Olfactometer2	6.3098430634	1	1	0	0	0	0	276	3001	0	0	0	0	Olfactometer2	11_30_22_11_34_12	Vasaline	Human Scent	Celery	NA	NA	NA	['Olfactometer1', 'Olfactometer2']	[276.0, 3001.0]	[3.0015313625335693, 3.308311700820923]	1	0	6	0.1	0.1	0.5
Jack	Edgar	10	3000	45	3	3	AFC	Yes	No	NA	0.8	0.6	0.6	Yes	0	Yes	NA	Olfactometer2	Olfactometer2	6.0617849827	1	2	0	0	0	0	301	3287	0	0	0	0	Olfactometer2	11_30_22_11_34_46	Celery	Human Scent	Shampoo	NA	NA	NA	['Olfactometer1', 'Olfactometer2', 'Olfactometer2']	[301.0, 286.0, 3001.0]	[2.4128007888793945, 0.4425475597381592, 3.2064366340637207]	0	0	7	0.1	0.1	0.5
Jack	Edgar	10	3000	45	3	3	AFC	Yes	No	NA	0.8	0.6	0.6	Yes	0	Yes	NA	Olfactometer3	Olfactometer3	6.2193827629	1	1	1	0	0	0	326	326	3001	0	0	0	Olfactometer3	11_30_22_11_35_22	ScentlessSoap	Celery	Human Scent	NA	NA	NA	['Olfactometer1', 'Olfactometer2', 'Olfactometer3']	[326.0, 326.0, 3001.0]	[2.2603416442871094, 0.5058045387268066, 3.4532365798950195]	1	0	8	0.1	0.1	0.5
Jack	Edgar	10	3000	45	3	3	AFC	Yes	No	NA	0.8	0.6	0.6	Yes	0	Yes	NA	Olfactometer1	Olfactometer1	7.5087635517	1	0	0	0	0	0	3003	0	0	0	0	0	Olfactometer1	11_30_22_11_36_38	Human Scent	Distrractor box	Vasaline	NA	NA	NA	['Olfactometer1']	[3003.0]	[7.508545160293579]	1	0	10	0.1	0.1	0.5
Jack	Edgar	10	3000	45	4	4	AFC	Yes	No	NA	1	0	0	Yes	0	Yes	NA	Olfactometer3	Olfactometer3	12.30177784	2	2	2	0	0	0	481	542	5900	0	0	0	Olfactometer3	11_30_22_14_14_02	Soap	Vasaline	Breath	NA	NA	NA	['Olfactometer1', 'Olfactometer2', 'Olfactometer3', 'Olfactometer1', 'Olfactometer2', 'Olfactometer3']	[275.0, 299.0, 2898.0, 206.0, 243.0, 3002.0]	[1.7333309650421143, 0.4565258026123047, 3.2709786891937256, 3.0584046840667725, 0.390120267868042, 3.3924174308776855]	0	0	1	0.1	0.1	0.5
Jack	Edgar	10	3000	45	4	4	AFC	Yes	No	NA	1	0	0	Yes	0	Yes	NA	Olfactometer1	Olfactometer1	6.9769990444	2	1	1	0	0	0	3638	328	251	0	0	0	Olfactometer1	11_30_22_14_14_37	Breath	Distrractor box	Shampoo	NA	NA	NA	['Olfactometer1', 'Olfactometer2', 'Olfactometer3', 'Olfactometer1']	[637.0, 328.0, 251.0, 3001.0]	[2.177222490310669, 0.5764269828796387, 0.4858691692352295, 3.737480401992798]	0	0	2	0.1	0.1	0.5
Jack	Edgar	10	3000	45	4	4	AFC	Yes	No	NA	1	0	0	Yes	0	Yes	NA	Olfactometer2	Olfactometer2	5.1720032692	1	1	0	0	0	0	321	3005	0	0	0	0	Olfactometer2	11_30_22_14_15_10	Shampoo	Breath	Celery	NA	NA	NA	['Olfactometer1', 'Olfactometer2']	[321.0, 3005.0]	[1.929436206817627, 3.2425670623779297]	0	0	3	0.1	0.1	0.5
Jack	Edgar	10	3000	45	4	4	AFC	Yes	No	NA	1	0	0	Yes	0	Yes	NA	Olfactometer2	Olfactometer2	5.2558653355	1	1	0	0	0	0	287	3001	0	0	0	0	Olfactometer2	11_30_22_14_15_43	Soap	Breath	Shampoo	NA	NA	NA	['Olfactometer1', 'Olfactometer2']	[287.0, 3001.0]	[1.946948528289795, 3.3089168071746826]	0	0	4	0.1	0.1	0.5
Jack	Edgar	10	3000	45	4	4	AFC	Yes	No	NA	1	0	0	Yes	0	Yes	NA	Olfactometer1	Olfactometer1	7.3362216949	2	1	1	0	0	0	3982	262	292	0	0	0	Olfactometer1	11_30_22_14_16_18	Breath	ScentlessSoap	Distrractor box	NA	NA	NA	['Olfactometer1', 'Olfactometer2', 'Olfactometer3', 'Olfactometer1']	[977.0, 262.0, 292.0, 3005.0]	[2.5917932987213135, 0.5255436897277832, 0.5964744091033936, 3.622410297393799]	0	0	5	0.1	0.1	0.5
Jack	Edgar	10	3000	45	5	1	AFC	Yes	No	NA	0.8	0.8	0.8	Yes	0	Yes	NA	Olfactometer2	Olfactometer2	6.549506664	1	2	1	0	0	0	298	3443	359	0	0	0	Olfactometer2	12_01_22_12_44_48	ScentlessSoap	Human Scent	Celery	NA	NA	NA	['Olfactometer1', 'Olfactometer2', 'Olfactometer3', 'Olfactometer2']	[298.0, 441.0, 359.0, 3002.0]	[1.9875304698944092, 0.5716736316680908, 0.6018524169921875, 3.3884501457214355]	1	0	1	0.1	0.1	0.5
Jack	Edgar	10	3000	45	5	1	AFC	Yes	No	NA	0.8	0.8	0.8	Yes	0	Yes	NA	Olfactometer2	Olfactometer2	6.457430601	1	2	1	0	0	0	322	3368	285	0	0	0	Olfactometer2	12_01_22_12_45_23	Celery	Human Scent	Vasaline	NA	NA	NA	['Olfactometer1', 'Olfactometer2', 'Olfactometer3', 'Olfactometer2']	[322.0, 367.0, 285.0, 3001.0]	[1.943934440612793, 0.5220773220062256, 0.5330350399017334, 3.458383798599243]	1	0	2	0.1	0.1	0.5
Jack	Edgar	10	3000	45	5	1	AFC	Yes	No	NA	0.8	0.8	0.8	Yes	0	Yes	NA	Olfactometer1	Olfactometer1	4.575346231	1	0	0	0	0	0	3001	0	0	0	0	0	Olfactometer1	12_01_22_12_46_36	Human Scent	Vasaline	ScentlessSoap	NA	NA	NA	['Olfactometer1']	[3001.0]	[4.575346231460571]	1	0	4	0.1	0.1	0.5
Jack	Edgar	10	3000	45	5	1	AFC	Yes	No	NA	0.8	0.8	0.8	Yes	0	Yes	NA	Olfactometer2	Olfactometer2	12.26915383	1	1	0	0	0	0	217	3001	0	0	0	0	Olfactometer2	12_01_22_12_47_15	Shampoo	Human Scent	Distrractor box	NA	NA	NA	['Olfactometer1', 'Olfactometer2']	[217.0, 3001.0]	[9.087937831878662, 3.18121600151062]	0	0	5	0.1	0.1	0.5
Jack	Edgar	10	3000	45	5	1	AFC	Yes	No	NA	0.8	0.8	0.8	Yes	0	Yes	NA	Olfactometer1	Olfactometer1	4.817209721	2	0	0	0	0	0	3256	0	0	0	0	0	Olfactometer1	12_01_22_12_47_49	Human Scent	Vasaline	Soap	NA	NA	NA	['Olfactometer1', 'Olfactometer1']	[255.0, 3001.0]	[1.3310267925262451, 3.486182928085327]	1	0	6	0.1	0.1	0.5
Jack	Edgar	10	3000	45	5	1	AFC	Yes	No	NA	0.8	0.8	0.8	Yes	0	Yes	NA	Olfactometer3	Olfactometer3	12.16986752	2	2	2	0	0	0	552	475	5964	0	0	0	Olfactometer3	12_01_22_12_48_31	Distrractor box	Soap	Human Scent	NA	NA	NA	['Olfactometer1', 'Olfactometer2', 'Olfactometer3', 'Olfactometer1', 'Olfactometer2', 'Olfactometer3']	[206.0, 208.0, 2962.0, 346.0, 267.0, 3002.0]	[2.02498722076416, 0.5198802947998047, 3.323385238647461, 2.4617433547973633, 0.4460897445678711, 3.3927805423736572]	1	0	7	0.1	0.1	0.5
Jack	Edgar	10	3000	45	5	1	AFC	Yes	No	NA	0.8	0.8	0.8	Yes	0	Yes	NA	Olfactometer1	Olfactometer1	4.785270691	1	0	0	0	0	0	3003	0	0	0	0	0	Olfactometer1	12_01_22_12_49_03	Human Scent	Distrractor box	Vasaline	NA	NA	NA	['Olfactometer1']	[3003.0]	[4.785270690917969]	0	0	8	0.1	0.1	0.5
Jack	Edgar	10	3000	45	5	1	AFC	Yes	No	NA	0.8	0.8	0.8	Yes	0	Yes	NA	Olfactometer3	Olfactometer3	6.01356554	1	1	1	0	0	0	260	272	3001	0	0	0	Olfactometer3	12_01_22_12_49_38	Soap	Soap	Human Scent	NA	NA	NA	['Olfactometer1', 'Olfactometer2', 'Olfactometer3']	[260.0, 272.0, 3001.0]	[2.2822790145874023, 0.40400123596191406, 3.327230215072632]	1	0	9	0.1	0.1	0.5
Jack	Edgar	10	3000	45	6	2	AFC	Yes	No	NA	1	0	0	Yes	0	Yes	NA	Olfactometer2	Olfactometer2	5.186814785	1	1	0	0	0	0	279	3005	0	0	0	0	Olfactometer2	12_01_22_13_44_39	Soap	Positive Control	Soap	NA	NA	NA	['Olfactometer1', 'Olfactometer2']	[279.0, 3005.0]	[1.9951486587524414, 3.1916661262512207]	0	0	1	0.1	0.1	0.5
Jack	Edgar	10	3000	45	6	2	AFC	Yes	No	NA	1	0	0	Yes	0	Yes	NA	Olfactometer2	Olfactometer2	6.162734032	1	2	1	0	0	0	271	3319	292	0	0	0	Olfactometer2	12_01_22_13_45_13	Distrractor box	Positive Control	Celery	NA	NA	NA	['Olfactometer1', 'Olfactometer2', 'Olfactometer3', 'Olfactometer2']	[271.0, 318.0, 292.0, 3001.0]	[1.7180733680725098, 0.45514512062072754, 0.5859494209289551, 3.4035661220550537]	0	0	2	0.1	0.1	0.5
Jack	Edgar	10	3000	45	6	2	AFC	Yes	No	NA	1	0	0	Yes	0	Yes	NA	Olfactometer1	Olfactometer1	4.921094418	2	0	0	0	0	0	3352	0	0	0	0	0	Olfactometer1	12_01_22_13_45_46	Positive Control	ScentlessSoap	Vasaline	NA	NA	NA	['Olfactometer1', 'Olfactometer1']	[350.0, 3002.0]	[1.8658437728881836, 3.053110361099243]	0	0	3	0.1	0.1	0.5
Jack	Edgar	10	3000	45	6	2	AFC	Yes	No	NA	1	0	0	Yes	0	Yes	NA	Olfactometer3	Olfactometer3	6.183915615	1	1	1	0	0	0	267	244	3001	0	0	0	Olfactometer3	12_01_22_13_46_19	Shampoo	Shampoo	Positive Control	NA	NA	NA	['Olfactometer1', 'Olfactometer2', 'Olfactometer3']	[267.0, 244.0, 3001.0]	[2.4727981090545654, 0.33489418029785156, 3.37622332572937]	0	0	4	0.1	0.1	0.5
Jack	Edgar	10	3000	45	6	2	AFC	Yes	No	NA	1	0	0	Yes	0	Yes	NA	Olfactometer1	Olfactometer1	4.671993256	1	0	0	0	0	0	3001	0	0	0	0	0	Olfactometer1	12_01_22_13_46_52	Positive Control	Celery	Distrractor box	NA	NA	NA	['Olfactometer1']	[3001.0]	[4.671993255615234]	0	0	5	0.1	0.1	0.5
Jack	Lauren	10	3000	45	7	1	AFC	Yes	No	NA	0.8	0.6	0.6	Yes	0	Yes	NA	Olfactometer3	All Clear	0	1	1	2	0	0	0	273	257	1040	0	0	0	0	12_02_22_09_10_43	Celery	ScentlessSoap	Human Scent	NA	NA	NA	['Olfactometer1', 'Olfactometer2', 'Olfactometer3', 'Olfactometer3']	[273.0, 257.0, 359.0, 681.0]	[13.596516847610474, 0.3732140064239502, 0.6018168926239014, 0.9031143188476562]	0	0	1	0.1	0.1	0.5
Jack	Lauren	10	3000	45	7	1	AFC	Yes	No	NA	0.8	0.6	0.6	Yes	0	Yes	NA	Olfactometer1	Olfactometer1	4.565284491	1	0	0	0	0	0	3004	0	0	0	0	0	Olfactometer1	12_02_22_09_11_55	Human Scent	Vasaline	Vasaline	NA	NA	NA	['Olfactometer1']	[3004.0]	[4.565284490585327]	1	0	3	0.1	0.1	0.5
Jack	Lauren	10	3000	45	7	1	AFC	Yes	No	NA	0.8	0.6	0.6	Yes	0	Yes	NA	Olfactometer2	Olfactometer2	5.396406889	1	1	0	0	0	0	211	3001	0	0	0	0	Olfactometer2	12_02_22_09_12_30	Shampoo	Human Scent	Soap	NA	NA	NA	['Olfactometer1', 'Olfactometer2']	[211.0, 3001.0]	[2.2899460792541504, 3.1064608097076416]	1	0	4	0.1	0.1	0.5
Jack	Lauren	10	3000	45	7	1	AFC	Yes	No	NA	0.8	0.6	0.6	Yes	0	Yes	NA	Olfactometer2	Olfactometer2	5.795424223	1	1	0	0	0	0	315	3001	0	0	0	0	Olfactometer2	12_02_22_09_13_42	Vasaline	Human Scent	Soap	NA	NA	NA	['Olfactometer1', 'Olfactometer2']	[315.0, 3001.0]	[2.549956798553467, 3.2454674243927]	0	0	6	0.1	0.1	0.5
Jack	Lauren	10	3000	45	7	1	AFC	Yes	No	NA	0.8	0.6	0.6	Yes	0	Yes	NA	Olfactometer3	Olfactometer3	5.851936817	1	1	1	0	0	0	357	270	3001	0	0	0	Olfactometer3	12_02_22_09_14_17	Distrractor box	Soap	Human Scent	NA	NA	NA	['Olfactometer1', 'Olfactometer2', 'Olfactometer3']	[357.0, 270.0, 3001.0]	[2.07951283454895, 0.4361741542816162, 3.336249828338623]	1	0	7	0.1	0.1	0.5
Jack	Lauren	10	3000	45	7	1	AFC	Yes	No	NA	0.8	0.6	0.6	Yes	0	Yes	NA	Olfactometer2	Olfactometer2	5.195779324	1	1	0	0	0	0	343	3001	0	0	0	0	Olfactometer2	12_02_22_09_14_50	Vasaline	Human Scent	Celery	NA	NA	NA	['Olfactometer1', 'Olfactometer2']	[343.0, 3001.0]	[1.9604213237762451, 3.2353579998016357]	0	0	8	0.1	0.1	0.5
Jack	Lauren	10	3000	45	7	1	AFC	Yes	No	NA	0.8	0.6	0.6	Yes	0	Yes	NA	Olfactometer1	Olfactometer1	5.033098459	1	0	0	0	0	0	3004	0	0	0	0	0	Olfactometer1	12_02_22_09_15_23	Human Scent	Soap	Shampoo	NA	NA	NA	['Olfactometer1']	[3004.0]	[5.033098459243774]	0	0	9	0.1	0.1	0.5
Jack	Lauren	10	3000	45	7	1	AFC	Yes	No	NA	0.8	0.6	0.6	Yes	0	Yes	NA	Olfactometer1	Olfactometer1	5.355891466	1	0	0	0	0	0	3001	0	0	0	0	0	Olfactometer1	12_02_22_09_15_58	Human Scent	Celery	ScentlessSoap	NA	NA	NA	['Olfactometer1']	[3001.0]	[5.355891466140747]	1	0	10	0.1	0.1	0.5
Jack	Edgar	10	3000	45	8	2	AFC	Yes	No	NA	1	0	0	Yes	0	Yes	NA	Olfactometer1	All Clear	0	2	1	1	0	0	0	559	245	310	0	0	0	0	12_02_22_09_36_15	Human No-Breath	Celery	ScentlessSoap	NA	NA	NA	['Olfactometer1', 'Olfactometer2', 'Olfactometer3', 'Olfactometer1']	[325.0, 245.0, 310.0, 234.0]	[2.9040932655334473, 0.3918616771697998, 0.6022591590881348, 0.6491625308990479]	0	0	1	0.1	0.1	0.5
Jack	Edgar	10	3000	45	8	2	AFC	Yes	No	NA	1	0	0	Yes	0	Yes	NA	Olfactometer2	All Clear	0	1	1	1	0	0	0	262	265	379	0	0	0	0	12_02_22_09_36_52	Vasaline	Human No-Breath	ScentlessSoap	NA	NA	NA	['Olfactometer1', 'Olfactometer2', 'Olfactometer3']	[262.0, 265.0, 379.0]	[1.6735787391662598, 0.39102959632873535, 0.6646931171417236]	0	0	2	0.1	0.1	0.5
Jack	Edgar	10	3000	45	8	2	AFC	Yes	No	NA	1	0	0	Yes	0	Yes	NA	Olfactometer2	All Clear	0	1	1	1	0	0	0	281	327	318	0	0	0	0	12_02_22_09_37_30	Vasaline	Human No-Breath	Distrractor box	NA	NA	NA	['Olfactometer1', 'Olfactometer2', 'Olfactometer3']	[281.0, 327.0, 318.0]	[2.7637338638305664, 0.44971346855163574, 0.6125617027282715]	0	0	3	0.1	0.1	0.5
Jack	Edgar	10	3000	45	8	2	AFC	Yes	No	NA	1	0	0	Yes	0	Yes	NA	Olfactometer3	All Clear	0	1	1	1	0	0	0	294	278	459	0	0	0	0	12_02_22_09_38_06	ScentlessSoap	Celery	Human No-Breath	NA	NA	NA	['Olfactometer1', 'Olfactometer2', 'Olfactometer3']	[294.0, 278.0, 459.0]	[1.7001967430114746, 0.38803553581237793, 0.7365725040435791]	0	0	4	0.1	0.1	0.5
Jack	Edgar	10	3000	45	8	2	AFC	Yes	No	NA	1	0	0	Yes	0	Yes	NA	Olfactometer1	Olfactometer1	0	3	1	1	0	0	0	3327	322	298	0	0	0	0	12_02_22_09_38_47	Human No-Breath	Distrractor box	ScentlessSoap	NA	NA	NA	['Olfactometer1', 'Olfactometer2', 'Olfactometer3', 'Olfactometer1', 'Olfactometer1']	[290.0, 322.0, 298.0, 612.0, 2425.0]	[1.8399286270141602, 0.4584665298461914, 0.6021955013275146, 1.074375867843628, 2.792719602584839]	0	0	5	0.1	0.1	0.5
Jack	Edgar	10	3000	45	9	1	AFC	Yes	No	NA	0.8	0.7	0.7	Yes	0	Yes	NA	Olfactometer2	Olfactometer2	7.514075756	1	1	0	0	0	0	271	3001	0	0	0	0	Olfactometer2	12_02_22_11_05_00	Distrractor box	Human Scent	Vasaline	NA	NA	NA	['Olfactometer1', 'Olfactometer2']	[271.0, 3001.0]	[4.3586485385894775, 3.1554272174835205]	1	0	1	0.1	0.1	0.5
Jack	Edgar	10	3000	45	9	1	AFC	Yes	No	NA	0.8	0.7	0.7	Yes	0	Yes	NA	Olfactometer2	Olfactometer2	5.067631245	1	1	0	0	0	0	304	3001	0	0	0	0	Olfactometer2	12_02_22_11_06_13	Vasaline	Human Scent	Soap	NA	NA	NA	['Olfactometer1', 'Olfactometer2']	[304.0, 3001.0]	[1.915851354598999, 3.151282548904419]	1	0	3	0.1	0.1	0.5
Jack	Edgar	10	3000	45	9	1	AFC	Yes	No	NA	0.8	0.7	0.7	Yes	0	Yes	NA	Olfactometer1	Olfactometer1	4.663200855	1	0	0	0	0	0	3003	0	0	0	0	0	Olfactometer1	12_02_22_11_07_26	Human Scent	Soap	ScentlessSoap	NA	NA	NA	['Olfactometer1']	[3003.0]	[4.662164211273193]	1	0	5	0.1	0.1	0.5
Jack	Edgar	10	3000	45	9	1	AFC	Yes	No	NA	0.8	0.7	0.7	Yes	0	Yes	NA	Olfactometer1	Olfactometer1	14.58853579	1	0	0	0	0	0	3001	0	0	0	0	0	Olfactometer1	12_02_22_11_08_08	Human Scent	Celery	Distrractor box	NA	NA	NA	['Olfactometer1']	[3001.0]	[14.588535785675049]	0	0	6	0.1	0.1	0.5
Jack	Edgar	10	3000	45	9	1	AFC	Yes	No	NA	0.8	0.7	0.7	Yes	0	Yes	NA	Olfactometer3	Olfactometer3	6.824833393	1	1	1	0	0	0	293	290	3001	0	0	0	Olfactometer3	12_02_22_11_08_43	Soap	Celery	Human Scent	NA	NA	NA	['Olfactometer1', 'Olfactometer2', 'Olfactometer3']	[293.0, 290.0, 3001.0]	[3.0982956886291504, 0.38109302520751953, 3.3444862365722656]	0	0	7	0.1	0.1	0.5
Jack	Edgar	10	3000	45	9	1	AFC	Yes	No	NA	0.8	0.7	0.7	Yes	0	Yes	NA	Olfactometer3	Olfactometer3	6.662592411	1	1	1	0	0	0	259	292	3005	0	0	0	Olfactometer3	12_02_22_11_09_19	Soap	Shampoo	Human Scent	NA	NA	NA	['Olfactometer1', 'Olfactometer2', 'Olfactometer3']	[259.0, 292.0, 3005.0]	[2.9307262897491455, 0.37909603118896484, 3.3527700901031494]	1	0	8	0.1	0.1	0.5
Jack	Edgar	10	3000	45	9	1	AFC	Yes	No	NA	0.8	0.7	0.7	Yes	0	Yes	NA	Olfactometer1	Olfactometer1	18.80408096	2	0	0	0	0	0	3286	0	0	0	0	0	Olfactometer1	12_02_22_11_10_06	Human Scent	Shampoo	Shampoo	NA	NA	NA	['Olfactometer1', 'Olfactometer1']	[285.0, 3001.0]	[15.397403240203857, 3.405677318572998]	0	0	9	0.1	0.1	0.5
Jack	Edgar	10	3000	45	9	1	AFC	Yes	No	NA	0.8	0.7	0.7	Yes	0	Yes	NA	Olfactometer2	Olfactometer2	6.599081278	1	2	1	0	0	0	309	3298	231	0	0	0	Olfactometer2	12_02_22_11_10_42	Vasaline	Human Scent	Celery	NA	NA	NA	['Olfactometer1', 'Olfactometer2', 'Olfactometer3', 'Olfactometer2']	[309.0, 295.0, 231.0, 3003.0]	[2.0645034313201904, 0.49880337715148926, 0.5640292167663574, 3.471745252609253]	1	0	10	0.1	0.1	0.5
Jack	Edgar	10	3000	45	10	1	AFC	Yes	No	NA	0.8	0.7	0.7	Yes	0	Yes	NA	Olfactometer1	Olfactometer1	5.642015696	2	1	0	0	0	0	3308	252	0	0	0	0	Olfactometer1	12_05_22_09_31_20	Human Scent	ScentlessSoap	Vasaline	NA	NA	NA	['Olfactometer1', 'Olfactometer2', 'Olfactometer1']	[307.0, 252.0, 3001.0]	[1.8592970371246338, 0.45370030403137207, 3.32778000831604]	0	0	1	0.1	0.1	0.5
Jack	Edgar	10	3000	45	10	1	AFC	Yes	No	NA	0.8	0.7	0.7	Yes	0	Yes	NA	Olfactometer3	Olfactometer3	5.500385523	1	1	1	0	0	0	282	307	3001	0	0	0	Olfactometer3	12_05_22_09_31_55	Soap	Celery	Human Scent	NA	NA	NA	['Olfactometer1', 'Olfactometer2', 'Olfactometer3']	[282.0, 307.0, 3001.0]	[1.7138409614562988, 0.45736002922058105, 3.3291845321655273]	1	0	2	0.1	0.1	0.5
Jack	Edgar	10	3000	45	10	1	AFC	Yes	No	NA	0.8	0.7	0.7	Yes	0	Yes	NA	Olfactometer2	Olfactometer2	7.564242601	1	1	0	0	0	0	260	3004	0	0	0	0	Olfactometer2	12_05_22_09_33_11	Soap	Human Scent	ScentlessSoap	NA	NA	NA	['Olfactometer1', 'Olfactometer2']	[260.0, 3004.0]	[4.330726861953735, 3.233515739440918]	1	0	4	0.1	0.1	0.5
Jack	Edgar	10	3000	45	10	1	AFC	Yes	No	NA	0.8	0.7	0.7	Yes	0	Yes	NA	Olfactometer1	Olfactometer1	8.167218447	2	1	0	0	0	0	3207	76	0	0	0	0	Olfactometer1	12_05_22_09_33_47	Human Scent	Celery	Shampoo	NA	NA	NA	['Olfactometer1', 'Olfactometer2', 'Olfactometer1']	[205.0, 76.0, 3002.0]	[4.4501237869262695, 0.39966869354248047, 3.3174259662628174]	0	0	5	0.1	0.1	0.5
Jack	Edgar	10	3000	45	10	1	AFC	Yes	No	NA	0.8	0.7	0.7	Yes	0	Yes	NA	Olfactometer2	Olfactometer2	5.762163401	1	2	0	0	0	0	236	3236	0	0	0	0	Olfactometer2	12_05_22_09_34_22	Celery	Human Scent	ScentlessSoap	NA	NA	NA	['Olfactometer1', 'Olfactometer2', 'Olfactometer2']	[236.0, 235.0, 3001.0]	[1.7359321117401123, 0.34036898612976074, 3.6858623027801514]	1	0	6	0.1	0.1	0.5
Jack	Edgar	10	3000	45	10	1	AFC	Yes	No	NA	0.8	0.7	0.7	Yes	0	Yes	NA	Olfactometer3	Olfactometer3	5.921126842	1	1	1	0	0	0	286	206	3004	0	0	0	Olfactometer3	12_05_22_09_34_56	Vasaline	Shampoo	Human Scent	NA	NA	NA	['Olfactometer1', 'Olfactometer2', 'Olfactometer3']	[286.0, 206.0, 3004.0]	[2.1415834426879883, 0.3974614143371582, 3.382081985473633]	0	0	7	0.1	0.1	0.5
Jack	Edgar	10	3000	45	10	1	AFC	Yes	No	NA	0.8	0.7	0.7	Yes	0	Yes	NA	Olfactometer3	Olfactometer3	6.305647612	1	1	1	0	0	0	306	242	3001	0	0	0	Olfactometer3	12_05_22_09_35_31	Distrractor box	Celery	Human Scent	NA	NA	NA	['Olfactometer1', 'Olfactometer2', 'Olfactometer3']	[306.0, 242.0, 3001.0]	[2.4702529907226562, 0.4552774429321289, 3.379244089126587]	1	0	8	0.1	0.1	0.5
Jack	Edgar	10	3000	45	10	1	AFC	Yes	No	NA	0.8	0.7	0.7	Yes	0	Yes	NA	Olfactometer1	Olfactometer1	12.56393933	2	0	0	0	0	0	3258	0	0	0	0	0	Olfactometer1	12_05_22_09_36_13	Human Scent	Vasaline	Celery	NA	NA	NA	['Olfactometer1', 'Olfactometer1']	[257.0, 3001.0]	[9.260522365570068, 3.3034169673919678]	1	0	9	0.1	0.1	0.5
Jack	Edgar	10	3000	45	11	2	AFC	Yes	No	NA	1	0	0	Yes	0	Yes	NA	Olfactometer2	All Clear	0	2	2	1	0	0	0	744	742	257	0	0	0	0	12_05_22_10_12_38	Distrractor box	Human No-Breath	Celery	NA	NA	NA	['Olfactometer1', 'Olfactometer2', 'Olfactometer3', 'Olfactometer2', 'Olfactometer1']	[331.0, 291.0, 257.0, 451.0, 413.0]	[2.3096837997436523, 0.40126776695251465, 0.542525053024292, 0.7174041271209717, 0.7176318168640137]	0	0	1	0.1	0.1	0.5
Jack	Edgar	10	3000	45	11	2	AFC	Yes	No	NA	1	0	0	Yes	0	Yes	NA	Olfactometer3	All Clear	0	1	1	1	0	0	0	277	276	736	0	0	0	0	12_05_22_10_13_15	Soap	Soap	Human No-Breath	NA	NA	NA	['Olfactometer1', 'Olfactometer2', 'Olfactometer3']	[277.0, 276.0, 736.0]	[2.5337564945220947, 0.4571380615234375, 0.9629042148590088]	0	0	2	0.1	0.1	0.5
Jack	Edgar	10	3000	45	11	2	AFC	Yes	No	NA	1	0	0	Yes	0	Yes	NA	Olfactometer1	Olfactometer1	5.855062962	2	1	0	0	0	0	3277	353	0	0	0	0	Olfactometer1	12_05_22_10_13_49	Human No-Breath	Soap	Distrractor box	NA	NA	NA	['Olfactometer1', 'Olfactometer2', 'Olfactometer1']	[276.0, 353.0, 3001.0]	[1.9014618396759033, 0.4605240821838379, 3.493077039718628]	0	0	3	0.1	0.1	0.5
Jack	Edgar	10	3000	45	11	2	AFC	Yes	No	NA	1	0	0	Yes	0	Yes	NA	Olfactometer3	Olfactometer3	5.920488596	1	1	1	0	0	0	245	275	3001	0	0	0	Olfactometer3	12_05_22_10_14_23	Shampoo	Celery	Human No-Breath	NA	NA	NA	['Olfactometer1', 'Olfactometer2', 'Olfactometer3']	[245.0, 275.0, 3001.0]	[2.1355631351470947, 0.4565136432647705, 3.328411817550659]	0	0	4	0.1	0.1	0.5
Jack	Edgar	10	3000	45	11	2	AFC	Yes	No	NA	1	0	0	Yes	0	Yes	NA	Olfactometer1	Olfactometer1	7.621879339	2	2	1	0	0	0	4017	340	244	0	0	0	Olfactometer1	12_05_22_10_14_58	Human No-Breath	Distrractor box	Soap	NA	NA	NA	['Olfactometer1', 'Olfactometer2', 'Olfactometer3', 'Olfactometer2', 'Olfactometer1']	[1015.0, 265.0, 244.0, 75.0, 3002.0]	[2.6959195137023926, 0.5774707794189453, 0.5426714420318604, 0.41692376136779785, 3.3888938426971436]	0	0	5	0.1	0.1	0.5
Jack	Avery	10	3000	45	12	3	AFC	Yes	No	NA	0.8	0.8	0.8	Yes	0	Yes	NA	Olfactometer2	Olfactometer2	3.542395115	1	1	0	0	0	0	270	3001	0	0	0	0	Olfactometer2	12_05_22_11_14_58	ScentlessSoap	Human Scent	Celery	NA	NA	NA	['Olfactometer1', 'Olfactometer2']	[270.0, 3001.0]	[0.3679969310760498, 3.174398183822632]	1	0	1	0.1	0.1	0.5
Jack	Avery	10	3000	45	12	3	AFC	Yes	No	NA	0.8	0.8	0.8	Yes	0	Yes	NA	Olfactometer3	Olfactometer3	5.636305571	1	1	1	0	0	0	359	252	3001	0	0	0	Olfactometer3	12_05_22_11_15_33	Distrractor box	Soap	Human Scent	NA	NA	NA	['Olfactometer1', 'Olfactometer2', 'Olfactometer3']	[359.0, 252.0, 3001.0]	[1.7954473495483398, 0.4007689952850342, 3.4390811920166016]	1	0	2	0.1	0.1	0.5
Jack	Avery	10	3000	45	12	3	AFC	Yes	No	NA	0.8	0.8	0.8	Yes	0	Yes	NA	Olfactometer1	Olfactometer1	4.024218321	1	0	0	0	0	0	3005	0	0	0	0	0	Olfactometer1	12_05_22_11_16_06	Human Scent	Shampoo	Celery	NA	NA	NA	['Olfactometer1']	[3005.0]	[4.024218320846558]	1	0	3	0.1	0.1	0.5
Jack	Avery	10	3000	45	12	3	AFC	Yes	No	NA	0.8	0.8	0.8	Yes	0	Yes	NA	Olfactometer2	Olfactometer2	5.452199697	1	2	0	0	0	0	279	3286	0	0	0	0	Olfactometer2	12_05_22_11_16_41	Distrractor box	Human Scent	Vasaline	NA	NA	NA	['Olfactometer1', 'Olfactometer2', 'Olfactometer2']	[279.0, 285.0, 3001.0]	[1.853285551071167, 0.4587831497192383, 3.139629364013672]	1	0	4	0.1	0.1	0.5
Jack	Avery	10	3000	45	12	3	AFC	Yes	No	NA	0.8	0.8	0.8	Yes	0	Yes	NA	Olfactometer1	Olfactometer1	4.488949299	1	0	0	0	0	0	3002	0	0	0	0	0	Olfactometer1	12_05_22_11_17_51	Human Scent	ScentlessSoap	Soap	NA	NA	NA	['Olfactometer1']	[3002.0]	[4.488949298858643]	0	0	6	0.1	0.1	0.5
Jack	Avery	10	3000	45	12	3	AFC	Yes	No	NA	0.8	0.8	0.8	Yes	0	Yes	NA	Olfactometer1	Olfactometer1	3.373886824	1	0	0	0	0	0	3002	0	0	0	0	0	Olfactometer1	12_05_22_11_18_24	Human Scent	Distrractor box	Shampoo	NA	NA	NA	['Olfactometer1']	[3002.0]	[3.3728110790252686]	1	0	7	0.1	0.1	0.5
Jack	Avery	10	3000	45	12	3	AFC	Yes	No	NA	0.8	0.8	0.8	Yes	0	Yes	NA	Olfactometer3	Olfactometer3	3.809840202	1	1	1	0	0	0	324	255	3003	0	0	0	Olfactometer3	12_05_22_11_19_33	Vasaline	Soap	Human Scent	NA	NA	NA	['Olfactometer1', 'Olfactometer2', 'Olfactometer3']	[324.0, 255.0, 3003.0]	[0.0060994625091552734, 0.3585350513458252, 3.4452056884765625]	0	0	9	0.1	0.1	0.5
Jack	Avery	10	3000	45	12	3	AFC	Yes	No	NA	0.8	0.8	0.8	Yes	0	Yes	NA	Olfactometer3	Olfactometer3	1.687481165	0	0	1	0	0	0	0	0	3001	0	0	0	Olfactometer3	12_05_22_11_20_04	Distrractor box	Soap	Human Scent	NA	NA	NA	['Olfactometer3']	[3001.0]	[1.687481164932251]	1	0	10	0.1	0.1	0.5
Jack	Avery	10	3000	45	13	4	AFC	Yes	No	NA	1	0	0	Yes	0	Yes	NA	Olfactometer1	Olfactometer1	4.878042221	2	1	1	0	0	0	3276	163	366	0	0	0	Olfactometer1	12_05_22_12_01_05	Breath	Distrractor box	Distrractor box	NA	NA	NA	['Olfactometer1', 'Olfactometer2', 'Olfactometer3', 'Olfactometer1']	[275.0, 163.0, 366.0, 3001.0]	[0.08895540237426758, 0.3339245319366455, 0.7217106819152832, 3.7334516048431396]	0	0	1	0.1	0.1	0.5
Jack	Avery	10	3000	45	13	4	AFC	Yes	No	NA	1	0	0	Yes	0	Yes	NA	Olfactometer1	Olfactometer1	3.892373562	1	0	0	0	0	0	3001	0	0	0	0	0	Olfactometer1	12_05_22_12_01_37	Breath	Distrractor box	Vasaline	NA	NA	NA	['Olfactometer1']	[3001.0]	[3.892373561859131]	0	0	2	0.1	0.1	0.5
Jack	Avery	10	3000	45	13	4	AFC	Yes	No	NA	1	0	0	Yes	0	Yes	NA	Olfactometer2	Olfactometer2	1.503503561	0	1	0	0	0	0	0	3001	0	0	0	0	Olfactometer2	12_05_22_12_02_06	Vasaline	Breath	Vasaline	NA	NA	NA	['Olfactometer2']	[3001.0]	[1.5024855136871338]	0	0	3	0.1	0.1	0.5
Jack	Avery	10	3000	45	13	4	AFC	Yes	No	NA	1	0	0	Yes	0	Yes	NA	Olfactometer3	Olfactometer3	6.281710625	2	1	1	0	0	0	603	238	3001	0	0	0	Olfactometer3	12_05_22_12_02_41	Celery	Soap	Breath	NA	NA	NA	['Olfactometer1', 'Olfactometer1', 'Olfactometer2', 'Olfactometer3']	[397.0, 206.0, 238.0, 3001.0]	[2.028357982635498, 0.3281881809234619, 0.543328046798706, 3.381836414337158]	0	0	4	0.1	0.1	0.5
Jack	Avery	10	3000	45	13	4	AFC	Yes	No	NA	1	0	0	Yes	0	Yes	NA	Olfactometer1	Olfactometer1	6.649636269	2	2	1	0	0	0	3333	662	174	0	0	0	Olfactometer1	12_05_22_12_03_15	Breath	Vasaline	Soap	NA	NA	NA	['Olfactometer1', 'Olfactometer2', 'Olfactometer3', 'Olfactometer2', 'Olfactometer1']	[329.0, 207.0, 174.0, 455.0, 3004.0]	[1.5518667697906494, 0.3968799114227295, 0.4843287467956543, 0.835585355758667, 3.3809754848480225]	0	0	5	0.1	0.1	0.5
Jack	Lauren	10	3000	45	14	5	AFC	Yes	No	NA	0.8	0.6	0.6	Yes	0	Yes	NA	Olfactometer1	Olfactometer1	3.967229843	1	0	0	0	0	0	3001	0	0	0	0	0	Olfactometer1	12_05_22_13_50_46	Human Scent	Vasaline	ScentlessSoap	NA	NA	NA	['Olfactometer1']	[3001.0]	[3.9672298431396484]	1	0	2	0.1	0.1	0.5
Jack	Lauren	10	3000	45	14	5	AFC	Yes	No	NA	0.8	0.6	0.6	Yes	0	Yes	NA	Olfactometer1	Olfactometer1	6.443606138	2	1	1	0	0	0	3260	270	297	0	0	0	Olfactometer1	12_05_22_13_51_22	Human Scent	Celery	Shampoo	NA	NA	NA	['Olfactometer1', 'Olfactometer2', 'Olfactometer3', 'Olfactometer1']	[259.0, 270.0, 297.0, 3001.0]	[1.7084882259368896, 0.46153855323791504, 0.6563124656677246, 3.617266893386841]	1	0	3	0.1	0.1	0.5
Jack	Lauren	10	3000	45	14	5	AFC	Yes	No	NA	0.8	0.6	0.6	Yes	0	Yes	NA	Olfactometer3	Olfactometer3	5.731585264	1	1	1	0	0	0	270	240	3001	0	0	0	Olfactometer3	12_05_22_13_51_55	Vasaline	Celery	Human Scent	NA	NA	NA	['Olfactometer1', 'Olfactometer2', 'Olfactometer3']	[270.0, 240.0, 3001.0]	[1.9503588676452637, 0.3948521614074707, 3.3863742351531982]	0	0	4	0.1	0.1	0.5
Jack	Lauren	10	3000	45	14	5	AFC	Yes	No	NA	0.8	0.6	0.6	Yes	0	Yes	NA	Olfactometer1	Olfactometer1	4.927631855	1	0	0	0	0	0	3001	0	0	0	0	0	Olfactometer1	12_05_22_13_52_28	Human Scent	Soap	Shampoo	NA	NA	NA	['Olfactometer1']	[3001.0]	[4.92661452293396]	0	0	5	0.1	0.1	0.5
Jack	Lauren	10	3000	45	14	5	AFC	Yes	No	NA	0.8	0.6	0.6	Yes	0	Yes	NA	Olfactometer3	Olfactometer3	6.745765924	1	1	1	0	0	0	311	274	3002	0	0	0	Olfactometer3	12_05_22_13_53_43	Vasaline	Distrractor box	Human Scent	NA	NA	NA	['Olfactometer1', 'Olfactometer2', 'Olfactometer3']	[311.0, 274.0, 3002.0]	[2.7871499061584473, 0.4660782814025879, 3.4925377368927]	1	0	7	0.1	0.1	0.5
Jack	Lauren	10	3000	45	14	5	AFC	Yes	No	NA	0.8	0.6	0.6	Yes	0	Yes	NA	Olfactometer2	Olfactometer2	5.930043697	1	1	0	0	0	0	299	3001	0	0	0	0	Olfactometer2	12_05_22_13_54_17	Celery	Human Scent	Soap	NA	NA	NA	['Olfactometer1', 'Olfactometer2']	[299.0, 3001.0]	[2.684075117111206, 3.245518684387207]	0	0	8	0.1	0.1	0.5
Jack	Lauren	10	3000	45	14	5	AFC	Yes	No	NA	0.8	0.6	0.6	Yes	0	Yes	NA	Olfactometer3	Olfactometer3	6.142649651	1	1	1	0	0	0	314	317	3001	0	0	0	Olfactometer3	12_05_22_13_54_52	Soap	ScentlessSoap	Human Scent	NA	NA	NA	['Olfactometer1', 'Olfactometer2', 'Olfactometer3']	[314.0, 317.0, 3001.0]	[2.1733291149139404, 0.5263524055480957, 3.4429681301116943]	1	0	9	0.1	0.1	0.5
Jack	Lauren	10	3000	45	14	5	AFC	Yes	No	NA	0.8	0.6	0.6	Yes	0	Yes	NA	Olfactometer2	Olfactometer2	4.689867258	1	1	0	0	0	0	286	3003	0	0	0	0	Olfactometer2	12_05_22_13_55_25	Distrractor box	Human Scent	Soap	NA	NA	NA	['Olfactometer1', 'Olfactometer2']	[286.0, 3003.0]	[1.395287275314331, 3.2945799827575684]	0	0	10	0.1	0.1	0.5
Jack	Edgar	10	3000	45	15	1	AFC	Yes	No	NA	1	0	0	Yes	0	Yes	NA	Olfactometer2	Olfactometer2	5.003646612	1	1	0	0	0	0	243	3001	0	0	0	0	Olfactometer2	12_06_22_09_01_39	Soap	Positive Control 2	Soap	NA	NA	NA	['Olfactometer1', 'Olfactometer2']	[243.0, 3001.0]	[1.7790770530700684, 3.22456955909729]	0	0	1	0.1	0.1	0.5
Jack	Edgar	10	3000	45	15	1	AFC	Yes	No	NA	1	0	0	Yes	0	Yes	NA	Olfactometer2	Olfactometer2	6.310732126	1	2	1	0	0	0	283	3399	298	0	0	0	Olfactometer2	12_06_22_09_02_13	Soap	Positive Control 2	Soap	NA	NA	NA	['Olfactometer1', 'Olfactometer2', 'Olfactometer3', 'Olfactometer2']	[283.0, 398.0, 298.0, 3001.0]	[1.8066937923431396, 0.5194785594940186, 0.5964782238006592, 3.3880815505981445]	0	0	2	0.1	0.1	0.5
Jack	Edgar	10	3000	45	15	1	AFC	Yes	No	NA	1	0	0	Yes	0	Yes	NA	Olfactometer3	Olfactometer3	6.098700285	1	1	1	0	0	0	289	219	3001	0	0	0	Olfactometer3	12_06_22_09_02_47	Soap	ScentlessSoap	Positive Control 2	NA	NA	NA	['Olfactometer1', 'Olfactometer2', 'Olfactometer3']	[289.0, 219.0, 3001.0]	[2.319638252258301, 0.3308601379394531, 3.447202682495117]	0	0	3	0.1	0.1	0.5
Jack	Edgar	10	3000	45	15	1	AFC	Yes	No	NA	1	0	0	Yes	0	Yes	NA	Olfactometer3	Olfactometer3	5.779058695	1	1	1	0	0	0	261	322	3001	0	0	0	Olfactometer3	12_06_22_09_03_20	Shampoo	Celery	Positive Control 2	NA	NA	NA	['Olfactometer1', 'Olfactometer2', 'Olfactometer3']	[261.0, 322.0, 3001.0]	[1.9983623027801514, 0.46132564544677734, 3.3183705806732178]	0	0	4	0.1	0.1	0.5
Jack	Edgar	10	3000	45	15	1	AFC	Yes	No	NA	1	0	0	Yes	0	Yes	NA	Olfactometer2	Olfactometer2	3.010524273	1	1	0	0	0	0	314	3001	0	0	0	0	Olfactometer2	12_06_22_09_03_51	ScentlessSoap	Positive Control 2	Shampoo	NA	NA	NA	['Olfactometer1', 'Olfactometer2']	[314.0, 3001.0]	[0.0059967041015625, 3.0035274028778076]	0	0	5	0.1	0.1	0.5
Jack	Edgar	10	3000	45	16	2	AFC	Yes	No	NA	1	0	0	Yes	0	Yes	NA	Olfactometer1	All Clear	0	2	1	1	0	0	0	717	315	322	0	0	0	0	12_06_22_11_28_39	Isobutyl propionate	Distrractor box	Celery	NA	NA	NA	['Olfactometer1', 'Olfactometer2', 'Olfactometer3', 'Olfactometer1']	[328.0, 315.0, 322.0, 389.0]	[2.2115485668182373, 0.5195815563201904, 0.5449910163879395, 1.0166950225830078]	0	0	1	0.1	0.1	0.5
Jack	Edgar	10	3000	45	16	2	AFC	Yes	No	NA	1	0	0	Yes	0	Yes	NA	Olfactometer3	All Clear	0	1	1	1	0	0	0	307	306	387	0	0	0	0	12_06_22_11_29_16	Vasaline	Vasaline	Isobutyl propionate	NA	NA	NA	['Olfactometer1', 'Olfactometer2', 'Olfactometer3']	[307.0, 306.0, 387.0]	[1.8817617893218994, 0.45015740394592285, 0.6047649383544922]	0	0	2	0.1	0.1	0.5
Jack	Edgar	10	3000	45	16	2	AFC	Yes	No	NA	1	0	0	Yes	0	Yes	NA	Olfactometer3	All Clear	0	1	1	1	0	0	0	291	288	349	0	0	0	0	12_06_22_11_29_53	Shampoo	Soap	Isobutyl propionate	NA	NA	NA	['Olfactometer1', 'Olfactometer2', 'Olfactometer3']	[291.0, 288.0, 349.0]	[1.9881298542022705, 0.3912045955657959, 0.6049611568450928]	0	0	3	0.1	0.1	0.5
Jack	Edgar	10	3000	45	16	2	AFC	Yes	No	NA	1	0	0	Yes	0	Yes	NA	Olfactometer2	All Clear	0	2	2	1	0	0	0	697	726	377	0	0	0	0	12_06_22_11_30_31	Shampoo	Isobutyl propionate	Celery	NA	NA	NA	['Olfactometer1', 'Olfactometer2', 'Olfactometer3', 'Olfactometer2', 'Olfactometer1']	[273.0, 302.0, 377.0, 424.0, 424.0]	[1.9959309101104736, 0.44811081886291504, 0.6646022796630859, 0.7162647247314453, 0.7219138145446777]	0	0	4	0.1	0.1	0.5
Jack	Edgar	10	3000	45	16	2	AFC	Yes	No	NA	1	0	0	Yes	0	Yes	NA	Olfactometer1	All Clear	0	2	1	1	0	0	0	790	335	315	0	0	0	0	12_06_22_11_31_09	Isobutyl propionate	Vasaline	Soap	NA	NA	NA	['Olfactometer1', 'Olfactometer2', 'Olfactometer3', 'Olfactometer1']	[288.0, 335.0, 315.0, 502.0]	[1.9683654308319092, 0.5779993534088135, 0.48471689224243164, 1.1382379531860352]	0	0	5	0.1	0.1	0.5
Jack	Avery	10	3000	45	17	1	AFC	Yes	No	NA	0.8	1	1	Yes	0	Yes	NA	Olfactometer1	Olfactometer1	2.065091848	1	0	0	0	0	0	3002	0	0	0	0	0	Olfactometer1	12_07_22_08_58_28	Human Scent	Vasaline	Shampoo	NA	NA	NA	['Olfactometer1']	[3002.0]	[2.064091205596924]	1	0	2	0.1	0.1	0.5
Jack	Avery	10	3000	45	17	1	AFC	Yes	No	NA	0.8	1	1	Yes	0	Yes	NA	Olfactometer1	Olfactometer1	1.944995165	1	0	0	0	0	0	3002	0	0	0	0	0	Olfactometer1	12_07_22_08_58_59	Human Scent	Vasaline	ScentlessSoap	NA	NA	NA	['Olfactometer1']	[3002.0]	[1.9436092376708984]	1	0	3	0.1	0.1	0.5
Jack	Avery	10	3000	45	17	1	AFC	Yes	No	NA	0.8	1	1	Yes	0	Yes	NA	Olfactometer3	Olfactometer3	6.908105373	1	1	1	0	0	0	233	279	3001	0	0	0	Olfactometer3	12_07_22_08_59_35	Celery	Shampoo	Human Scent	NA	NA	NA	['Olfactometer1', 'Olfactometer2', 'Olfactometer3']	[233.0, 279.0, 3001.0]	[3.189244270324707, 0.3972501754760742, 3.321610927581787]	1	0	4	0.1	0.1	0.5
Jack	Avery	10	3000	45	17	1	AFC	Yes	No	NA	0.8	1	1	Yes	0	Yes	NA	Olfactometer2	Olfactometer2	5.203614235	1	1	0	0	0	0	315	3001	0	0	0	0	Olfactometer2	12_07_22_09_00_10	Soap	Human Scent	Celery	NA	NA	NA	['Olfactometer1', 'Olfactometer2']	[315.0, 3001.0]	[1.9600214958190918, 3.242593765258789]	1	0	5	0.1	0.1	0.5
Jack	Avery	10	3000	45	17	1	AFC	Yes	No	NA	0.8	1	1	Yes	0	Yes	NA	Olfactometer3	Olfactometer3	5.23607564	1	1	1	0	0	0	348	241	3003	0	0	0	Olfactometer3	12_07_22_09_00_44	Distrractor box	Isobutyl propionate	Human Scent	NA	NA	NA	['Olfactometer1', 'Olfactometer2', 'Olfactometer3']	[348.0, 241.0, 3003.0]	[1.5027084350585938, 0.404339075088501, 3.328984498977661]	1	0	6	0.1	0.1	0.5
Jack	Avery	10	3000	45	17	1	AFC	Yes	No	NA	0.8	1	1	Yes	0	Yes	NA	Olfactometer1	Olfactometer1	3.974002361	1	0	0	0	0	0	3001	0	0	0	0	0	Olfactometer1	12_07_22_09_01_54	Human Scent	Isobutyl propionate	ScentlessSoap	NA	NA	NA	['Olfactometer1']	[3001.0]	[3.9730122089385986]	1	0	8	0.1	0.1	0.5
Jack	Avery	10	3000	45	17	1	AFC	Yes	No	NA	0.8	1	1	Yes	0	Yes	NA	Olfactometer2	Olfactometer2	3.886796713	0	1	1	0	0	0	0	3003	213	0	0	0	Olfactometer2	12_07_22_09_02_27	Distrractor box	Human Scent	Soap	NA	NA	NA	['Olfactometer3', 'Olfactometer2']	[213.0, 3003.0]	[0.5182640552520752, 3.368319034576416]	1	0	9	0.1	0.1	0.5
Jack	Avery	10	3000	45	17	1	AFC	Yes	No	NA	0.8	1	1	Yes	0	Yes	NA	Olfactometer2	Olfactometer2	5.37877655	1	1	0	0	0	0	297	3002	0	0	0	0	Olfactometer2	12_07_22_09_03_01	Soap	Human Scent	Shampoo	NA	NA	NA	['Olfactometer1', 'Olfactometer2']	[297.0, 3002.0]	[2.1266448497772217, 3.252131700515747]	1	0	10	0.1	0.1	0.5
Jack	Avery	10	3000	45	17	2	AFC	Yes	No	NA	1	0	0	Yes	0	Yes	NA	Olfactometer1	All Clear	0	3	1	1	0	0	0	1201	308	344	0	0	0	0	12_07_22_09_50_31	Aid	ScentlessSoap	ScentlessSoap	NA	NA	NA	['Olfactometer1', 'Olfactometer2', 'Olfactometer3', 'Olfactometer1', 'Olfactometer1']	[470.0, 308.0, 344.0, 221.0, 510.0]	[1.9761912822723389, 0.4644486904144287, 0.6044168472290039, 0.7131626605987549, 0.8400819301605225]	0	0	1	0.1	0.1	0.5
Jack	Avery	10	3000	45	17	2	AFC	Yes	No	NA	1	0	0	Yes	0	Yes	NA	Olfactometer3	All Clear	0	3	2	2	0	0	0	1222	593	3714	0	0	0	0	12_07_22_09_51_17	Distrractor box	ScentlessSoap	Aid	NA	NA	NA	['Olfactometer1', 'Olfactometer2', 'Olfactometer3', 'Olfactometer1', 'Olfactometer1', 'Olfactometer2', 'Olfactometer3']	[433.0, 329.0, 2684.0, 498.0, 291.0, 264.0, 1030.0]	[1.8312489986419678, 0.39719295501708984, 3.023991346359253, 2.6940221786499023, 2.7046897411346436, 0.39732909202575684, 1.2629799842834473]	0	0	2	0.1	0.1	0.5
Jack	Avery	10	3000	45	17	2	AFC	Yes	No	NA	1	0	0	Yes	0	Yes	NA	Olfactometer2	Olfactometer2	4.592038393	1	1	0	0	0	0	367	3001	0	0	0	0	Olfactometer2	12_07_22_09_51_50	Distrractor box	Aid	Vasaline	NA	NA	NA	['Olfactometer1', 'Olfactometer2']	[367.0, 3001.0]	[1.2936756610870361, 3.2983627319335938]	0	0	3	0.1	0.1	0.5
Jack	Avery	10	3000	45	17	2	AFC	Yes	No	NA	1	0	0	Yes	0	Yes	NA	Olfactometer1	Olfactometer1	4.6321558952	1	0	0	0	0	0	3001	0	0	0	0	0	Olfactometer1	12_07_22_09_52_22	Aid	Vasaline	Vasaline	NA	NA	NA	['Olfactometer1']	[3001.0]	[4.631667375564575]	0	0	4	0.1	0.1	0.5
Jack	Avery	10	3000	45	17	2	AFC	Yes	No	NA	1	0	0	Yes	0	Yes	NA	Olfactometer2	Olfactometer2	8.8637452126	2	3	1	0	0	0	1009	3946	292	0	0	0	Olfactometer2	12_07_22_09_52_59	Vasaline	Aid	Celery	NA	NA	NA	['Olfactometer2', 'Olfactometer3', 'Olfactometer2', 'Olfactometer1', 'Olfactometer1', 'Olfactometer2']	[274.0, 292.0, 671.0, 531.0, 478.0, 3001.0]	[0.5245959758758545, 0.577023983001709, 1.0165143013000488, 0.896949052810669, 2.6701605319976807, 3.1785013675689697]	0	0	5	0.1	0.1	0.5
Jack	Lauren	10	3000	45	18	3	AFC	Yes	No	NA	0.8	0.7	0.7	Yes	0	Yes	NA	Olfactometer3	Olfactometer3	5.3217084408	1	1	1	0	0	0	203	241	3001	0	0	0	Olfactometer3	12_07_22_14_25_47	Soap	ScentlessSoap	Human Scent	NA	NA	NA	['Olfactometer1', 'Olfactometer2', 'Olfactometer3']	[203.0, 241.0, 3001.0]	[1.6567413806915283, 0.3445241451263428, 3.3194377422332764]	1	0	1	0.1	0.1	0.5
Jack	Lauren	10	3000	45	18	3	AFC	Yes	No	NA	0.8	0.7	0.7	Yes	0	Yes	NA	Olfactometer2	Olfactometer2	5.1986351013	1	1	0	0	0	0	335	3001	0	0	0	0	Olfactometer2	12_07_22_14_26_22	Celery	Human Scent	Vasaline	NA	NA	NA	['Olfactometer1', 'Olfactometer2']	[335.0, 3001.0]	[1.8900575637817383, 3.308577537536621]	1	0	2	0.1	0.1	0.5
Jack	Lauren	10	3000	45	18	3	AFC	Yes	No	NA	0.8	0.7	0.7	Yes	0	Yes	NA	Olfactometer1	Olfactometer1	5.4543230534	2	0	0	0	0	0	3268	0	0	0	0	0	Olfactometer1	12_07_22_14_27_34	Human Scent	Vasaline	Soap	NA	NA	NA	['Olfactometer1', 'Olfactometer1']	[267.0, 3001.0]	[2.2727785110473633, 3.181544542312622]	1	0	4	0.1	0.1	0.5
Jack	Lauren	10	3000	45	18	3	AFC	Yes	No	NA	0.8	0.7	0.7	Yes	0	Yes	NA	Olfactometer2	Olfactometer2	13.333074093	1	2	0	0	0	0	193	3215	0	0	0	0	Olfactometer2	12_07_22_14_28_17	ScentlessSoap	Human Scent	Soap	NA	NA	NA	['Olfactometer1', 'Olfactometer2', 'Olfactometer2']	[193.0, 212.0, 3003.0]	[9.36680793762207, 0.3346590995788574, 3.6316070556640625]	1	0	5	0.1	0.1	0.5
Jack	Lauren	10	3000	45	18	3	AFC	Yes	No	NA	0.8	0.7	0.7	Yes	0	Yes	NA	Olfactometer1	Olfactometer1	4.4823217392	1	0	0	0	0	0	3001	0	0	0	0	0	Olfactometer1	12_07_22_14_29_28	Human Scent	ScentlessSoap	Distrractor box	NA	NA	NA	['Olfactometer1']	[3001.0]	[4.48181414604187]	0	0	7	0.1	0.1	0.5
Jack	Lauren	10	3000	45	18	3	AFC	Yes	No	NA	0.8	0.7	0.7	Yes	0	Yes	NA	Olfactometer3	Olfactometer3	5.9530804157	1	1	1	0	0	0	210	276	3001	0	0	0	Olfactometer3	12_07_22_14_30_03	Soap	Distrractor box	Human Scent	NA	NA	NA	['Olfactometer1', 'Olfactometer2', 'Olfactometer3']	[210.0, 276.0, 3001.0]	[2.1141066551208496, 0.45465993881225586, 3.3843138217926025]	1	0	8	0.1	0.1	0.5
Jack	Lauren	10	3000	45	18	3	AFC	Yes	No	NA	0.8	0.7	0.7	Yes	0	Yes	NA	Olfactometer1	Olfactometer1	5.1010110378	1	0	0	0	0	0	3001	0	0	0	0	0	Olfactometer1	12_07_22_14_30_36	Human Scent	Vasaline	Vasaline	NA	NA	NA	['Olfactometer1']	[3001.0]	[5.1003782749176025]	0	0	9	0.1	0.1	0.5
Jack	Lauren	10	3000	45	18	3	AFC	Yes	No	NA	0.8	0.7	0.7	Yes	0	Yes	NA	Olfactometer3	Olfactometer3	5.7368981838	0	1	1	0	0	0	0	369	3005	0	0	0	Olfactometer3	12_07_22_14_31_10	Celery	Vasaline	Human Scent	NA	NA	NA	['Olfactometer2', 'Olfactometer3']	[369.0, 3005.0]	[2.3258936405181885, 3.410001039505005]	0	0	10	0.1	0.1	0.5
Jack	Lauren	10	3000	45	19	4	AFC	Yes	No	NA	1	0	0	Yes	0	Yes	NA	Olfactometer3	All Clear	0	1	1	1	0	0	0	441	322	398	0	0	0	0	12_07_22_14_33_10	Distrractor box	Vasaline	Aid	NA	NA	NA	['Olfactometer2', 'Olfactometer3', 'Olfactometer1']	[322.0, 398.0, 441.0]	[2.064631700515747, 0.5798051357269287, 1.0124092102050781]	0	0	1	0.1	0.1	0.5
Jack	Lauren	10	3000	45	19	4	AFC	Yes	No	NA	1	0	0	Yes	0	Yes	NA	Olfactometer3	All Clear	0	1	1	1	0	0	0	298	268	532	0	0	0	0	12_07_22_14_33_49	ScentlessSoap	Distrractor box	Aid	NA	NA	NA	['Olfactometer1', 'Olfactometer2', 'Olfactometer3']	[298.0, 268.0, 532.0]	[3.1839213371276855, 0.5264172554016113, 0.723698616027832]	0	0	2	0.1	0.1	0.5
Jack	Lauren	10	3000	45	19	4	AFC	Yes	No	NA	1	0	0	Yes	0	Yes	NA	Olfactometer3	All Clear	0	1	1	1	0	0	0	478	510	379	0	0	0	0	12_07_22_14_34_26	Soap	Soap	Aid	NA	NA	NA	['Olfactometer2', 'Olfactometer3', 'Olfactometer1']	[510.0, 379.0, 478.0]	[2.1342546939849854, 0.5807769298553467, 1.0721781253814697]	0	0	3	0.1	0.1	0.5
Jack	Lauren	10	3000	45	19	4	AFC	Yes	No	NA	1	0	0	Yes	0	Yes	NA	Olfactometer3	All Clear	0	1	1	1	0	0	0	395	284	959	0	0	0	0	12_07_22_14_35_04	Vasaline	Vasaline	Aid	NA	NA	NA	['Olfactometer1', 'Olfactometer2', 'Olfactometer3']	[395.0, 284.0, 959.0]	[2.319305181503296, 0.45873022079467773, 1.2641937732696533]	0	0	4	0.1	0.1	0.5
Jack	Lauren	10	3000	45	19	4	AFC	Yes	No	NA	1	0	0	Yes	0	Yes	NA	Olfactometer2	All Clear	0	1	2	1	0	0	0	559	1058	416	0	0	0	0	12_07_22_14_35_45	ScentlessSoap	Aid	ScentlessSoap	NA	NA	NA	['Olfactometer2', 'Olfactometer3', 'Olfactometer2', 'Olfactometer1']	[345.0, 416.0, 713.0, 559.0]	[4.096414566040039, 0.6421995162963867, 1.075491189956665, 0.8966553211212158]	0	0	5	0.1	0.1	0.5
Moni	Edgar	10	3000	45	1	1	AFC	Yes	No	NA	0.8	0.6	0.6	Yes	0	Yes	NA	Olfactometer3	Olfactometer3	6.5583660603	1	1	1	0	0	0	158	107	3002	0	0	0	Olfactometer3	11_30_22_09_46_41	Celery	ScentlessSoap	Human scent	NA	NA	NA	['Olfactometer1', 'Olfactometer2', 'Olfactometer3']	[158.0, 107.0, 3002.0]	[2.7766849994659424, 0.32213735580444336, 3.4595437049865723]	1	0	1	0.1	0.1	0.5
Moni	Edgar	10	3000	45	1	1	AFC	Yes	No	NA	0.8	0.6	0.6	Yes	0	Yes	NA	Olfactometer2	Olfactometer2	5.5095934868	2	2	0	0	0	0	40	3159	0	0	0	0	Olfactometer2	11_30_22_09_47_15	Shampoo	Human scent	Shampoo	NA	NA	NA	['Olfactometer1', 'Olfactometer1', 'Olfactometer2', 'Olfactometer2']	[35.0, 5.0, 158.0, 3001.0]	[1.732593059539795, 0.0, 0.14241957664489746, 3.6345808506011963]	1	0	2	0.1	0.1	0.5
Moni	Edgar	10	3000	45	1	1	AFC	Yes	No	NA	0.8	0.6	0.6	Yes	0	Yes	NA	Olfactometer1	Olfactometer1	13.414027214	3	1	1	0	0	0	3538	156	325	0	0	0	Olfactometer1	11_30_22_09_47_58	Human scent	Soap	ScentlessSoap	NA	NA	NA	['Olfactometer1', 'Olfactometer1', 'Olfactometer2', 'Olfactometer3', 'Olfactometer1']	[496.0, 41.0, 156.0, 325.0, 3001.0]	[2.248721122741699, 6.545135498046875, 0.3276827335357666, 0.7176291942596436, 3.5748586654663086]	1	0	3	0.1	0.1	0.5
Moni	Edgar	10	3000	45	1	1	AFC	Yes	No	NA	0.8	0.6	0.6	Yes	0	Yes	NA	Olfactometer2	Olfactometer2	5.4257435799	1	2	0	0	0	0	11	3143	0	0	0	0	Olfactometer2	11_30_22_09_48_32	Shampoo	Human scent	Soap	NA	NA	NA	['Olfactometer1', 'Olfactometer2', 'Olfactometer2']	[11.0, 142.0, 3001.0]	[1.6977193355560303, 0.1575474739074707, 3.570476770401001]	0	0	4	0.1	0.1	0.5
Moni	Edgar	10	3000	45	1	1	AFC	Yes	No	NA	0.8	0.6	0.6	Yes	0	Yes	NA	Olfactometer1	Olfactometer1	7.9021821022	2	2	1	0	0	0	3060	148	233	0	0	0	Olfactometer1	11_30_22_09_49_48	Human scent	Soap	ScentlessSoap	NA	NA	NA	['Olfactometer1', 'Olfactometer2', 'Olfactometer2', 'Olfactometer3', 'Olfactometer1']	[58.0, 125.0, 23.0, 233.0, 3002.0]	[3.5803513526916504, 0.09154725074768066, 0.2298111915588379, 0.36298227310180664, 3.6374900341033936]	0	0	6	0.1	0.1	0.5
Moni	Edgar	10	3000	45	1	1	AFC	Yes	No	NA	0.8	0.6	0.6	Yes	0	Yes	NA	Olfactometer1	timeout	0	2	0	0	0	0	0	40	0	0	0	0	0	0	11_30_22_09_51_38	Human scent	Shampoo	Vasaline	NA	NA	NA	['Olfactometer1', 'Olfactometer1']	[22.0, 18.0]	[22.290085554122925, 0.15714335441589355]	0	0	8	0.1	0.1	0.5
Moni	Edgar	10	3000	45	1	1	AFC	Yes	No	NA	0.8	0.6	0.6	Yes	0	Yes	NA	Olfactometer3	Olfactometer3	5.7018718719	1	1	1	0	0	0	94	102	3001	0	0	0	Olfactometer3	11_30_22_09_52_13	Shampoo	ScentlessSoap	Human scent	NA	NA	NA	['Olfactometer1', 'Olfactometer2', 'Olfactometer3']	[94.0, 102.0, 3001.0]	[1.8687562942504883, 0.32738637924194336, 3.5057291984558105]	1	0	9	0.1	0.1	0.5
Moni	Edgar	10	3000	45	1	1	AFC	Yes	No	NA	0.8	0.6	0.6	Yes	0	Yes	NA	Olfactometer2	Olfactometer2	6.5435152054	0	3	0	0	0	0	0	3153	0	0	0	0	Olfactometer2	11_30_22_09_52_47	Vasaline	Human scent	Soap	NA	NA	NA	['Olfactometer2', 'Olfactometer2', 'Olfactometer2']	[138.0, 14.0, 3001.0]	[2.703749179840088, 0.0879518985748291, 3.751814126968384]	0	0	10	0.1	0.1	0.5
Moni	Edgar	10	3000	45	2	2	AFC	Yes	No	NA	1	0	0	Yes	0	Yes	NA	Olfactometer1	Olfactometer1	11.026039839	3	1	2	0	0	0	4037	226	630	0	0	0	Olfactometer1	11_30_22_10_54_06	Postive Control	Soap	Distrractor box	NA	NA	NA	['Olfactometer2', 'Olfactometer3', 'Olfactometer1', 'Olfactometer3', 'Olfactometer1', 'Olfactometer1']	[226.0, 292.0, 866.0, 338.0, 170.0, 3001.0]	[1.7248671054840088, 0.5122058391571045, 1.4361274242401123, 0.9714298248291016, 2.9022374153137207, 3.4791722297668457]	0	0	1	0.1	0.1	0.5
Moni	Edgar	10	3000	45	2	2	AFC	Yes	No	NA	1	0	0	Yes	0	Yes	NA	Olfactometer3	All Clear	0	2	2	2	0	0	0	409	88	1722	0	0	0	0	11_30_22_10_54_46	Celery	Soap	Postive Control	NA	NA	NA	['Olfactometer1', 'Olfactometer2', 'Olfactometer2', 'Olfactometer3', 'Olfactometer3', 'Olfactometer1']	[12.0, 70.0, 18.0, 269.0, 1453.0, 397.0]	[1.9896736145019531, 0.09347152709960938, 0.18066072463989258, 0.4166741371154785, 1.5050227642059326, 1.1882522106170654]	0	0	2	0.1	0.1	0.5
Moni	Edgar	10	3000	45	2	2	AFC	Yes	No	NA	1	0	0	Yes	0	Yes	NA	Olfactometer2	Olfactometer2	6.6519162655	1	2	0	0	0	0	93	3139	0	0	0	0	Olfactometer2	11_30_22_10_55_20	Shampoo	Postive Control	ScentlessSoap	NA	NA	NA	['Olfactometer1', 'Olfactometer2', 'Olfactometer2']	[93.0, 138.0, 3001.0]	[2.808800220489502, 0.32172226905822754, 3.5213937759399414]	0	0	3	0.1	0.1	0.5
Moni	Edgar	10	3000	45	2	2	AFC	Yes	No	NA	1	0	0	Yes	0	Yes	NA	Olfactometer2	Olfactometer2	6.0511875153	1	2	0	0	0	0	181	3083	0	0	0	0	Olfactometer2	11_30_22_10_55_54	Distrractor box	Postive Control	Distrractor box	NA	NA	NA	['Olfactometer1', 'Olfactometer2', 'Olfactometer2']	[181.0, 81.0, 3002.0]	[2.387843132019043, 0.2670419216156006, 3.3963024616241455]	0	0	4	0.1	0.1	0.5
Moni	Edgar	10	3000	45	2	2	AFC	Yes	No	NA	1	0	0	Yes	0	Yes	NA	Olfactometer1	Olfactometer1	5.9831812382	2	0	0	0	0	0	3054	0	0	0	0	0	Olfactometer1	11_30_22_10_56_28	Postive Control	ScentlessSoap	Celery	NA	NA	NA	['Olfactometer1', 'Olfactometer1']	[53.0, 3001.0]	[2.203514575958252, 3.7796666622161865]	0	0	5	0.1	0.1	0.5
Moni	Edgar	10	3000	45	3	3	AFC	Yes	No	NA	0.8	0.6	0.6	Yes	0	Yes	NA	Olfactometer1	Olfactometer1	5.3815970421	2	0	0	0	0	0	3123	0	0	0	0	0	Olfactometer1	11_30_22_12_16_45	Human Scent	Vasaline	Celery	NA	NA	NA	['Olfactometer1', 'Olfactometer1']	[122.0, 3001.0]	[1.9064176082611084, 3.475179433822632]	0	0	2	0.1	0.1	0.5
Moni	Edgar	10	3000	45	3	3	AFC	Yes	No	NA	0.8	0.6	0.6	Yes	0	Yes	NA	Olfactometer1	Olfactometer1	6.789665699	1	2	1	0	0	0	3001	564	237	0	0	0	Olfactometer1	11_30_22_12_17_20	Human Scent	Soap	Shampoo	NA	NA	NA	['Olfactometer2', 'Olfactometer3', 'Olfactometer2', 'Olfactometer1']	[200.0, 237.0, 364.0, 3001.0]	[2.2068934440612793, 0.5361530780792236, 0.6873400211334229, 3.359279155731201]	0	0	3	0.1	0.1	0.5
Moni	Edgar	10	3000	45	3	3	AFC	Yes	No	NA	0.8	0.6	0.6	Yes	0	Yes	NA	Olfactometer3	Olfactometer3	5.4207296371	1	1	1	0	0	0	29	100	3001	0	0	0	Olfactometer3	11_30_22_12_17_53	Soap	Soap	Human Scent	NA	NA	NA	['Olfactometer1', 'Olfactometer2', 'Olfactometer3']	[29.0, 100.0, 3001.0]	[1.5230317115783691, 0.37099170684814453, 3.5267062187194824]	0	0	4	0.1	0.1	0.5
Moni	Edgar	10	3000	45	3	3	AFC	Yes	No	NA	0.8	0.6	0.6	Yes	0	Yes	NA	Olfactometer2	Olfactometer2	5.4975726604	1	2	0	0	0	0	85	3106	0	0	0	0	Olfactometer2	11_30_22_12_18_28	Distrractor box	Human Scent	Distrractor box	NA	NA	NA	['Olfactometer1', 'Olfactometer2', 'Olfactometer2']	[85.0, 105.0, 3001.0]	[1.739856481552124, 0.30469512939453125, 3.4530210494995117]	1	0	5	0.1	0.1	0.5
Moni	Edgar	10	3000	45	3	3	AFC	Yes	No	NA	0.8	0.6	0.6	Yes	0	Yes	NA	Olfactometer1	Olfactometer1	11.081376314	2	2	1	0	0	0	3815	314	197	0	0	0	Olfactometer1	11_30_22_12_19_08	Human Scent	Soap	Celery	NA	NA	NA	['Olfactometer1', 'Olfactometer2', 'Olfactometer3', 'Olfactometer2', 'Olfactometer1']	[814.0, 104.0, 197.0, 210.0, 3001.0]	[6.096192359924316, 0.37239861488342285, 0.5641534328460693, 0.6869282722473145, 3.361703634262085]	1	0	6	0.1	0.1	0.5
Moni	Edgar	10	3000	45	3	3	AFC	Yes	No	NA	0.8	0.6	0.6	Yes	0	Yes	NA	Olfactometer3	Olfactometer3	6.3059396744	1	1	2	0	0	0	269	68	3291	0	0	0	Olfactometer3	11_30_22_12_19_43	Distrractor box	Vasaline	Human Scent	NA	NA	NA	['Olfactometer1', 'Olfactometer2', 'Olfactometer3', 'Olfactometer3']	[269.0, 68.0, 290.0, 3001.0]	[2.170269727706909, 0.3051121234893799, 0.7395780086517334, 3.090979814529419]	1	0	7	0.1	0.1	0.5
Moni	Edgar	10	3000	45	3	3	AFC	Yes	No	NA	0.8	0.6	0.6	Yes	0	Yes	NA	Olfactometer3	Olfactometer3	5.7163841724	1	1	1	0	0	0	139	185	3001	0	0	0	Olfactometer3	11_30_22_12_20_18	Celery	Vasaline	Human Scent	NA	NA	NA	['Olfactometer1', 'Olfactometer2', 'Olfactometer3']	[139.0, 185.0, 3001.0]	[1.938906192779541, 0.3057842254638672, 3.471693754196167]	1	0	8	0.1	0.1	0.5
Moni	Edgar	10	3000	45	3	3	AFC	Yes	No	NA	0.8	0.6	0.6	Yes	0	Yes	NA	Olfactometer2	Olfactometer2	5.25360322	2	1	0	0	0	0	171	3001	0	0	0	0	Olfactometer2	11_30_22_12_21_29	Vasaline	Human Scent	Vasaline	NA	NA	NA	['Olfactometer1', 'Olfactometer1', 'Olfactometer2']	[166.0, 5.0, 3001.0]	[1.8573203086853027, 0.0932469367980957, 3.3030359745025635]	0	0	10	0.1	0.1	0.5
Moni	Edgar	10	3000	45	4	4	AFC	Yes	No	NA	1	0	0	Yes	0	Yes	NA	Olfactometer2	All Clear	0	3	4	1	0	0	0	260	1497	335	0	0	0	0	11_30_22_14_01_09	Celery	Breath	ScentlessSoap	NA	NA	NA	['Olfactometer1', 'Olfactometer1', 'Olfactometer2', 'Olfactometer2', 'Olfactometer1', 'Olfactometer2', 'Olfactometer3', 'Olfactometer2']	[123.0, 7.0, 107.0, 635.0, 130.0, 464.0, 335.0, 291.0]	[2.56256365776062, 0.15914440155029297, 0.22701621055603027, 0.9051578044891357, 8.789533376693726, 0.6888039112091064, 5.3159613609313965, 0.6282002925872803]	0	0	1	0.1	0.1	0.5
Moni	Edgar	10	3000	45	4	4	AFC	Yes	No	NA	1	0	0	Yes	0	Yes	NA	Olfactometer3	All Clear	0	1	1	1	0	0	0	144	99	604	0	0	0	0	11_30_22_14_01_47	Shampoo	Celery	Breath	NA	NA	NA	['Olfactometer1', 'Olfactometer2', 'Olfactometer3']	[144.0, 99.0, 604.0]	[2.2016124725341797, 0.3894214630126953, 1.0724356174468994]	0	0	2	0.1	0.1	0.5
Moni	Edgar	10	3000	45	4	4	AFC	Yes	No	NA	1	0	0	Yes	0	Yes	NA	Olfactometer3	All Clear	0	2	1	1	0	0	0	595	95	386	0	0	0	0	11_30_22_14_02_28	Distrractor box	Distrractor box	Breath	NA	NA	NA	['Olfactometer1', 'Olfactometer2', 'Olfactometer3', 'Olfactometer1']	[249.0, 95.0, 386.0, 346.0]	[5.015064239501953, 0.4569206237792969, 0.8340895175933838, 0.8496851921081543]	0	0	3	0.1	0.1	0.5
Moni	Edgar	10	3000	45	4	4	AFC	Yes	No	NA	1	0	0	Yes	0	Yes	NA	Olfactometer2	All Clear	0	2	1	1	0	0	0	215	490	207	0	0	0	0	11_30_22_14_03_07	ScentlessSoap	Breath	Distrractor box	NA	NA	NA	['Olfactometer1', 'Olfactometer1', 'Olfactometer2', 'Olfactometer3']	[197.0, 18.0, 490.0, 207.0]	[3.086191177368164, 0.20650148391723633, 0.6015541553497314, 0.6494033336639404]	0	0	4	0.1	0.1	0.5
Moni	Edgar	10	3000	45	4	4	AFC	Yes	No	NA	1	0	0	Yes	0	Yes	NA	Olfactometer1	All Clear	0	1	1	1	0	0	0	451	223	254	0	0	0	0	11_30_22_14_03_44	Breath	Vasaline	Vasaline	NA	NA	NA	['Olfactometer1', 'Olfactometer2', 'Olfactometer3']	[451.0, 223.0, 254.0]	[2.2586145401000977, 0.5549530982971191, 0.7162942886352539]	0	0	5	0.1	0.1	0.5
Moni	Edgar	10	3000	45	5	1	AFC	Yes	No	NA	0.8	0.8	0.8	Yes	0	Yes	NA	Olfactometer3	All Clear	0	1	1	1	0	0	0	157	155	918	0	0	0	0	12_01_22_12_20_28	Vasaline	Celery	Human Scent	NA	NA	NA	['Olfactometer1', 'Olfactometer2', 'Olfactometer3']	[157.0, 155.0, 918.0]	[2.0505170822143555, 0.40078115463256836, 1.2887344360351562]	1	0	1	0.1	0.1	0.5
Moni	Edgar	10	3000	45	5	1	AFC	Yes	No	NA	0.8	0.8	0.8	Yes	0	Yes	NA	Olfactometer2	timeout	0	2	2	0	0	0	0	124	1649	0	0	0	0	0	12_01_22_12_21_43	Soap	Human Scent	Soap	NA	NA	NA	['Olfactometer1', 'Olfactometer1', 'Olfactometer2', 'Olfactometer2']	[116.0, 8.0, 150.0, 1499.0]	[1.8691956996917725, 0.1002037525177002, 0.30023717880249023, 1.7956695556640625]	1	0	2	0.1	0.1	0.5
Moni	Edgar	10	3000	45	5	1	AFC	Yes	No	NA	0.8	0.8	0.8	Yes	0	Yes	NA	Olfactometer2	All Clear	0	1	1	1	0	0	0	200	815	453	0	0	0	0	12_01_22_12_22_25	Celery	Human Scent	Distrractor box	NA	NA	NA	['Olfactometer1', 'Olfactometer2', 'Olfactometer3']	[200.0, 815.0, 453.0]	[2.7140159606933594, 0.9837298393249512, 0.8867964744567871]	1	0	3	0.1	0.1	0.5
Moni	Edgar	10	3000	45	5	1	AFC	Yes	No	NA	0.8	0.8	0.8	Yes	0	Yes	NA	Olfactometer2	Olfactometer2	19.6661799	1	1	0	0	0	0	230	3001	0	0	0	0	Olfactometer2	12_01_22_12_23_13	Vasaline	Human Scent	Soap	NA	NA	NA	['Olfactometer1', 'Olfactometer2']	[230.0, 3001.0]	[16.30177640914917, 3.364403486251831]	1	0	4	0.1	0.1	0.5
Moni	Edgar	10	3000	45	5	1	AFC	Yes	No	NA	0.8	0.8	0.8	Yes	0	Yes	NA	Olfactometer3	Olfactometer3	5.616262197	1	1	1	0	0	0	132	157	3001	0	0	0	Olfactometer3	12_01_22_12_25_04	ScentlessSoap	ScentlessSoap	Human Scent	NA	NA	NA	['Olfactometer1', 'Olfactometer2', 'Olfactometer3']	[132.0, 157.0, 3001.0]	[1.7253875732421875, 0.39766454696655273, 3.4932100772857666]	0	0	7	0.1	0.1	0.5
Moni	Edgar	10	3000	45	5	1	AFC	Yes	No	NA	0.8	0.8	0.8	Yes	0	Yes	NA	Olfactometer1	All Clear	0	10	1	1	0	0	0	6737	169	220	0	0	0	0	12_01_22_12_25_58	Human Scent	ScentlessSoap	Shampoo	NA	NA	NA	['Olfactometer1', 'Olfactometer1', 'Olfactometer2', 'Olfactometer3', 'Olfactometer1', 'Olfactometer1', 'Olfactometer1', 'Olfactometer1', 'Olfactometer1', 'Olfactometer1', 'Olfactometer1', 'Olfactometer1']	[1929.0, 156.0, 169.0, 220.0, 881.0, 295.0, 420.0, 51.0, 339.0, 1771.0, 158.0, 737.0]	[3.8653464317321777, 0.3836057186126709, 0.2484145164489746, 0.6927719116210938, 1.6405107975006104, 0.30092406272888184, 0.5374605655670166, 3.3953287601470947, 0.3842508792877197, 3.637768268585205, 2.9935779571533203, 1.7133338451385498]	0	0	8	0.1	0.1	0.5
Moni	Edgar	10	3000	45	5	1	AFC	Yes	No	NA	0.8	0.8	0.8	Yes	0	Yes	NA	Olfactometer1	Olfactometer1	24.59751534	11	3	1	0	0	0	5824	166	223	0	0	0	Olfactometer1	12_01_22_12_26_52	Human Scent	Shampoo	ScentlessSoap	NA	NA	NA	['Olfactometer1', 'Olfactometer1', 'Olfactometer2', 'Olfactometer3', 'Olfactometer1', 'Olfactometer1', 'Olfactometer2', 'Olfactometer1', 'Olfactometer1', 'Olfactometer1', 'Olfactometer1', 'Olfactometer1', 'Olfactometer1', 'Olfactometer2', 'Olfactometer1']	[120.0, 644.0, 18.0, 223.0, 337.0, 376.0, 106.0, 17.0, 9.0, 852.0, 4.0, 462.0, 2.0, 42.0, 3001.0]	[2.032449960708618, 0.9998190402984619, 0.30150651931762695, 0.6301486492156982, 2.933149576187134, 2.7528717517852783, 1.4835124015808105, 0.29388427734375, 0.0621638298034668, 2.3124840259552, 4.800177097320557, 0.3849906921386719, 0.2395932674407959, 2.1086339950561523, 3.2621302604675293]	1	0	9	0.1	0.1	0.5
Moni	Edgar	10	3000	45	5	1	AFC	Yes	No	NA	0.8	0.8	0.8	Yes	0	Yes	NA	Olfactometer3	Olfactometer3	6.75368619	1	1	1	0	0	0	200	163	3001	0	0	0	Olfactometer3	12_01_22_12_27_28	Celery	Soap	Human Scent	NA	NA	NA	['Olfactometer1', 'Olfactometer2', 'Olfactometer3']	[200.0, 163.0, 3001.0]	[2.8706836700439453, 0.395963191986084, 3.483950614929199]	1	0	10	0.1	0.1	0.5
Moni	Edgar	10	2000	45	5.5	2	AFC	Yes	Yes	NA	1	0	0.7	Yes	0	Yes	NA	Olfactometer2	Olfactometer2	5.381379128	1	1	0	0	0	0	136	2003	0	0	0	0	Olfactometer2	12_01_22_13_02_39	Distrractor box	Human Scent	Shampoo	NA	NA	NA	['Olfactometer1', 'Olfactometer2']	[136.0, 2003.0]	[2.903134822845459, 2.4782443046569824]	1	0	1	0.1	0.1	0.5
Moni	Edgar	10	2000	45	5.5	2	AFC	Yes	Yes	NA	1	0	0.7	Yes	0	Yes	NA	Olfactometer1	Olfactometer1	5.381431341	1	1	1	0	0	0	2003	207	216	0	0	0	Olfactometer1	12_01_22_13_03_12	Human Scent	Shampoo	Celery	NA	NA	NA	['Olfactometer2', 'Olfactometer3', 'Olfactometer1']	[207.0, 216.0, 2003.0]	[2.2388033866882324, 0.4764442443847656, 2.6661837100982666]	0	0	2	0.1	0.1	0.5
Moni	Edgar	10	2000	45	5.5	2	AFC	Yes	Yes	NA	1	0	0.7	Yes	0	Yes	NA	Olfactometer2	Olfactometer2	5.530006409	1	2	0	0	0	0	28	2154	0	0	0	0	Olfactometer2	12_01_22_13_03_46	Shampoo	Human Scent	Soap	NA	NA	NA	['Olfactometer1', 'Olfactometer2', 'Olfactometer2']	[28.0, 153.0, 2001.0]	[2.791872501373291, 0.2490689754486084, 2.489064931869507]	1	0	3	0.1	0.1	0.5
Moni	Edgar	10	2000	45	5.5	2	AFC	Yes	Yes	NA	1	0	0.7	Yes	0	Yes	NA	Olfactometer3	Olfactometer3	5.407091379	1	1	1	0	0	0	164	158	2001	0	0	0	Olfactometer3	12_01_22_13_04_21	Vasaline	Distrractor box	Human Scent	NA	NA	NA	['Olfactometer1', 'Olfactometer2', 'Olfactometer3']	[164.0, 158.0, 2001.0]	[2.4621145725250244, 0.43476057052612305, 2.510216236114502]	1	0	4	0.1	0.1	0.5
Moni	Edgar	10	2000	45	5.5	2	AFC	Yes	Yes	NA	1	0	0.7	Yes	0	Yes	NA	Olfactometer1	Olfactometer1	4.450549126	3	0	0	0	0	0	2352	0	0	0	0	0	Olfactometer1	12_01_22_13_04_54	Human Scent	ScentlessSoap	Soap	NA	NA	NA	['Olfactometer1', 'Olfactometer1', 'Olfactometer1']	[198.0, 153.0, 2001.0]	[1.9254186153411865, 0.16196608543395996, 2.3631644248962402]	1	0	5	0.1	0.1	0.5
Moni	Edgar	10	2000	45	5.5	2	AFC	Yes	Yes	NA	1	0	0.7	Yes	0	Yes	NA	Olfactometer3	Olfactometer3	4.313101053	1	1	1	0	0	0	62	206	2001	0	0	0	Olfactometer3	12_01_22_13_05_26	Shampoo	Celery	Human Scent	NA	NA	NA	['Olfactometer1', 'Olfactometer2', 'Olfactometer3']	[62.0, 206.0, 2001.0]	[1.6708359718322754, 0.187608003616333, 2.4546570777893066]	0	0	6	0.1	0.1	0.5
Moni	Edgar	10	2000	45	5.5	2	AFC	Yes	Yes	NA	1	0	0.7	Yes	0	Yes	NA	Olfactometer2	Olfactometer2	4.757218122	1	1	0	0	0	0	203	2001	0	0	0	0	Olfactometer2	12_01_22_13_05_58	Distrractor box	Human Scent	Distrractor box	NA	NA	NA	['Olfactometer1', 'Olfactometer2']	[203.0, 2001.0]	[2.2427573204040527, 2.514460802078247]	0	0	7	0.1	0.1	0.5
Moni	Edgar	10	2000	45	5.5	2	AFC	Yes	Yes	NA	1	0	0.7	Yes	0	Yes	NA	Olfactometer2	Olfactometer2	4.528462887	2	1	0	0	0	0	224	2001	0	0	0	0	Olfactometer2	12_01_22_13_06_32	ScentlessSoap	Human Scent	Celery	NA	NA	NA	['Olfactometer1', 'Olfactometer1', 'Olfactometer2']	[219.0, 5.0, 2001.0]	[1.909782886505127, 0.15670061111450195, 2.461979389190674]	1	0	8	0.1	0.1	0.5
Moni	Edgar	10	2000	45	5.5	2	AFC	Yes	Yes	NA	1	0	0.7	Yes	0	Yes	NA	Olfactometer1	Olfactometer1	3.589030743	1	0	0	0	0	0	2004	0	0	0	0	0	Olfactometer1	12_01_22_13_07_04	Human Scent	Celery	Soap	NA	NA	NA	['Olfactometer1']	[2004.0]	[3.5890307426452637]	1	0	9	0.1	0.1	0.5
Moni	Edgar	10	2000	45	5.5	2	AFC	Yes	Yes	NA	1	0	0.7	Yes	0	Yes	NA	Olfactometer3	Olfactometer3	3.19860363	1	2	1	0	0	0	245	186	2001	0	0	0	Olfactometer3	12_01_22_13_07_36	Vasaline	Soap	Human Scent	NA	NA	NA	['Olfactometer1', 'Olfactometer2', 'Olfactometer2', 'Olfactometer3']	[245.0, 169.0, 17.0, 2001.0]	[0.030848264694213867, 0.42086338996887207, 0.24462604522705078, 2.5022659301757812]	1	0	10	0.1	0.1	0.5
Moni	Edgar	10	3000	45	6	3	AFC	Yes	No	NA	1	0	0	Yes	0	Yes	NA	Olfactometer1	Olfactometer1	6.0835950375	2	1	0	0	0	0	3081	220	0	0	0	0	Olfactometer1	12_01_22_13_39_29	Positive Control	ScentlessSoap	Soap	NA	NA	NA	['Olfactometer1', 'Olfactometer2', 'Olfactometer1']	[80.0, 220.0, 3001.0]	[2.0684449672698975, 0.4755558967590332, 3.537147045135498]	0	0	1	0.1	0.1	0.5
Moni	Edgar	10	3000	45	6	3	AFC	Yes	No	NA	1	0	0	Yes	0	Yes	NA	Olfactometer2	Olfactometer2	13.32958889	3	3	3	0	0	0	739	3934	326	0	0	0	Olfactometer2	12_01_22_13_40_10	Distrractor box	Positive Control	Vasaline	NA	NA	NA	['Olfactometer1', 'Olfactometer2', 'Olfactometer3', 'Olfactometer3', 'Olfactometer3', 'Olfactometer2', 'Olfactometer1', 'Olfactometer1', 'Olfactometer2']	[28.0, 667.0, 19.0, 2.0, 305.0, 266.0, 402.0, 309.0, 3001.0]	[1.3525538444519043, 0.9038581848144531, 0.3231770992279053, 0.0, 0.3634498119354248, 0.5704152584075928, 0.8022861480712891, 5.556199312210083, 3.4576492309570312]	0	0	2	0.1	0.1	0.5
Moni	Edgar	10	3000	45	6	3	AFC	Yes	No	NA	1	0	0	Yes	0	Yes	NA	Olfactometer3	Olfactometer3	5.6865575314	1	1	1	0	0	0	219	211	3001	0	0	0	Olfactometer3	12_01_22_13_40_44	Celery	Vasaline	Positive Control	NA	NA	NA	['Olfactometer1', 'Olfactometer2', 'Olfactometer3']	[219.0, 211.0, 3001.0]	[1.7802059650421143, 0.4828205108642578, 3.4235310554504395]	0	0	3	0.1	0.1	0.5
Moni	Edgar	10	3000	45	6	3	AFC	Yes	No	NA	1	0	0	Yes	0	Yes	NA	Olfactometer3	Olfactometer3	6.9730930328	1	1	3	0	0	0	184	162	3605	0	0	0	Olfactometer3	12_01_22_13_41_18	Soap	ScentlessSoap	Positive Control	NA	NA	NA	['Olfactometer1', 'Olfactometer2', 'Olfactometer3', 'Olfactometer3', 'Olfactometer3']	[184.0, 162.0, 392.0, 212.0, 3001.0]	[2.427380323410034, 0.4213831424713135, 0.7403364181518555, 0.36330533027648926, 3.0206878185272217]	0	0	4	0.1	0.1	0.5
Moni	Edgar	10	3000	45	6	3	AFC	Yes	No	NA	1	0	0	Yes	0	Yes	NA	Olfactometer1	Olfactometer1	6.9163072109	2	0	0	0	0	0	3188	0	0	0	0	0	Olfactometer1	12_01_22_13_41_53	Positive Control	Soap	Celery	NA	NA	NA	['Olfactometer1', 'Olfactometer1']	[187.0, 3001.0]	[3.802729368209839, 3.1135778427124023]	0	0	5	0.1	0.1	0.5
Moni	Edgar	10	2000	45	7	1	AFC	Yes	No	NA	0.8	0.6	0.6	Yes	0	Yes	NA	Olfactometer2	Olfactometer2	3.790097237	0	1	0	0	0	0	0	2001	0	0	0	0	Olfactometer2	12_02_22_08_29_46	Shampoo	Human Scent	Distrractor box	NA	NA	NA	['Olfactometer2']	[2001.0]	[3.790097236633301]	1	0	2	0.1	0.1	0.5
Moni	Edgar	10	2000	45	7	1	AFC	Yes	No	NA	0.8	0.6	0.6	Yes	0	Yes	NA	Olfactometer2	Olfactometer2	4.70176363	1	2	0	0	0	0	178	2137	0	0	0	0	Olfactometer2	12_02_22_08_30_20	Shampoo	Human Scent	Soap	NA	NA	NA	['Olfactometer1', 'Olfactometer2', 'Olfactometer2']	[178.0, 136.0, 2001.0]	[1.7096552848815918, 0.32202887535095215, 2.670079469680786]	1	0	3	0.1	0.1	0.5
Moni	Edgar	10	2000	45	7	1	AFC	Yes	No	NA	0.8	0.6	0.6	Yes	0	Yes	NA	Olfactometer3	Olfactometer3	4.662817478	1	1	1	0	0	0	130	143	2001	0	0	0	Olfactometer3	12_02_22_08_30_54	Distrractor box	ScentlessSoap	Human Scent	NA	NA	NA	['Olfactometer1', 'Olfactometer2', 'Olfactometer3']	[130.0, 143.0, 2001.0]	[1.7453622817993164, 0.4876129627227783, 2.429842233657837]	1	0	4	0.1	0.1	0.5
Moni	Edgar	10	2000	45	7	1	AFC	Yes	No	NA	0.8	0.6	0.6	Yes	0	Yes	NA	Olfactometer2	Olfactometer2	3.811831236	0	1	0	0	0	0	0	2004	0	0	0	0	Olfactometer2	12_02_22_08_31_26	ScentlessSoap	Human Scent	Soap	NA	NA	NA	['Olfactometer2']	[2004.0]	[3.81183123588562]	0	0	5	0.1	0.1	0.5
Moni	Edgar	10	2000	45	7	1	AFC	Yes	No	NA	0.8	0.6	0.6	Yes	0	Yes	NA	Olfactometer3	Olfactometer3	4.299049377	1	1	1	0	0	0	21	148	2003	0	0	0	Olfactometer3	12_02_22_08_31_58	ScentlessSoap	Soap	Human Scent	NA	NA	NA	['Olfactometer1', 'Olfactometer2', 'Olfactometer3']	[21.0, 148.0, 2003.0]	[1.4650683403015137, 0.33172178268432617, 2.5022592544555664]	0	0	6	0.1	0.1	0.5
Moni	Edgar	10	2000	45	7	1	AFC	Yes	No	NA	0.8	0.6	0.6	Yes	0	Yes	NA	Olfactometer1	Olfactometer1	0	1	1	1	0	0	0	2345	214	171	0	0	0	0	12_02_22_08_32_34	Human Scent	Celery	Soap	NA	NA	NA	['Olfactometer1', 'Olfactometer2', 'Olfactometer3']	[935.0, 214.0, 171.0]	[2.232151985168457, 0.5078539848327637, 0.5394906997680664]	0	0	7	0.1	0.1	0.5
Moni	Edgar	10	2000	45	7	1	AFC	Yes	No	NA	0.8	0.6	0.6	Yes	0	Yes	NA	Olfactometer1	Olfactometer1	4.52684021	2	0	0	0	0	0	2145	0	0	0	0	0	Olfactometer1	12_02_22_08_33_08	Human Scent	Vasaline	Distrractor box	NA	NA	NA	['Olfactometer1', 'Olfactometer1']	[143.0, 2002.0]	[2.0564141273498535, 2.470426082611084]	1	0	8	0.1	0.1	0.5
Moni	Edgar	10	2000	45	7	1	AFC	Yes	No	NA	0.8	0.6	0.6	Yes	0	Yes	NA	Olfactometer1	Olfactometer1	4.700296879	2	0	0	0	0	0	2328	0	0	0	0	0	Olfactometer1	12_02_22_08_33_41	Human Scent	Vasaline	Shampoo	NA	NA	NA	['Olfactometer1', 'Olfactometer1']	[327.0, 2001.0]	[2.2328577041625977, 2.4674391746520996]	0	0	9	0.1	0.1	0.5
Moni	Edgar	10	3000	45	8	1	AFC	Yes	No	NA	1	0	0	Yes	0	Yes	NA	Olfactometer2	All Clear	0	2	2	1	0	0	0	391	563	202	0	0	0	0	12_02_22_10_02_10	Celery	Human No-Breath	Soap	NA	NA	NA	['Olfactometer1', 'Olfactometer2', 'Olfactometer3', 'Olfactometer2', 'Olfactometer1']	[163.0, 105.0, 202.0, 458.0, 228.0]	[0.00513148307800293, 0.20424318313598633, 0.717766284942627, 0.7211446762084961, 0.5393397808074951]	0	0	1	0.1	0.1	0.5
Moni	Edgar	10	3000	45	8	1	AFC	Yes	No	NA	1	0	0	Yes	0	Yes	NA	Olfactometer1	All Clear	0	3	3	1	0	0	0	735	276	240	0	0	0	0	12_02_22_10_02_53	Human No-Breath	Celery	Shampoo	NA	NA	NA	['Olfactometer1', 'Olfactometer2', 'Olfactometer2', 'Olfactometer3', 'Olfactometer1', 'Olfactometer1', 'Olfactometer2']	[19.0, 192.0, 6.0, 240.0, 125.0, 591.0, 78.0]	[2.0246946811676025, 0.2704348564147949, 0.18508124351501465, 0.416964054107666, 0.7176988124847412, 5.129348993301392, 0.2713496685028076]	0	0	2	0.1	0.1	0.5
Moni	Edgar	10	3000	45	8	1	AFC	Yes	No	NA	1	0	0	Yes	0	Yes	NA	Olfactometer2	All Clear	0	2	4	1	0	0	0	351	1332	324	0	0	0	0	12_02_22_10_03_36	Vasaline	Human No-Breath	ScentlessSoap	NA	NA	NA	['Olfactometer1', 'Olfactometer2', 'Olfactometer2', 'Olfactometer3', 'Olfactometer1', 'Olfactometer2', 'Olfactometer2']	[143.0, 100.0, 432.0, 324.0, 208.0, 288.0, 512.0]	[0.2715029716491699, 0.2623283863067627, 0.7915551662445068, 0.6534485816955566, 5.7930848598480225, 0.5109426975250244, 0.7262601852416992]	0	0	3	0.1	0.1	0.5
Moni	Edgar	10	3000	45	8	1	AFC	Yes	No	NA	1	0	0	Yes	0	Yes	NA	Olfactometer3	All Clear	0	2	4	2	0	0	0	311	226	357	0	0	0	0	12_02_22_10_04_14	Shampoo	Shampoo	Human No-Breath	NA	NA	NA	['Olfactometer1', 'Olfactometer2', 'Olfactometer2', 'Olfactometer3', 'Olfactometer3', 'Olfactometer2', 'Olfactometer2', 'Olfactometer1']	[31.0, 171.0, 14.0, 321.0, 36.0, 26.0, 15.0, 280.0]	[1.715635061264038, 0.15540623664855957, 0.2313830852508545, 0.4698066711425781, 0.07253456115722656, 0.3004024028778076, 0.0, 0.5853447914123535]	0	0	4	0.1	0.1	0.5
Moni	Edgar	10	3000	45	8	1	AFC	Yes	No	NA	1	0	0	Yes	0	Yes	NA	Olfactometer3	All Clear	0	2	1	1	0	0	0	599	121	512	0	0	0	0	12_02_22_10_04_51	Distrractor box	Shampoo	Human No-Breath	NA	NA	NA	['Olfactometer1', 'Olfactometer2', 'Olfactometer3', 'Olfactometer1']	[121.0, 121.0, 512.0, 478.0]	[0.9198434352874756, 0.5725500583648682, 0.9000754356384277, 1.1277918815612793]	0	0	5	0.1	0.1	0.5
Moni	Edgar	10	3000	45	9	1	AFC	Yes	No	NA	0.8	0.7	0.7	Yes	0	Yes	NA	Olfactometer3	Olfactometer3	6.650490999	0	2	2	0	0	0	0	202	3496	0	0	0	Olfactometer3	12_02_22_11_30_54	Vasaline	Soap	Human Scent	NA	NA	NA	['Olfactometer2', 'Olfactometer2', 'Olfactometer3', 'Olfactometer3']	[180.0, 22.0, 495.0, 3001.0]	[2.6217215061187744, 0.15948009490966797, 0.6635828018188477, 3.2054972648620605]	1	0	1	0.1	0.1	0.5
Moni	Edgar	10	3000	45	9	1	AFC	Yes	No	NA	0.8	0.7	0.7	Yes	0	Yes	NA	Olfactometer1	Olfactometer1	4.390611887	1	0	0	0	0	0	3003	0	0	0	0	0	Olfactometer1	12_02_22_11_31_27	Human Scent	ScentlessSoap	ScentlessSoap	NA	NA	NA	['Olfactometer1']	[3003.0]	[4.390240430831909]	0	0	2	0.1	0.1	0.5
Moni	Edgar	10	3000	45	9	1	AFC	Yes	No	NA	0.8	0.7	0.7	Yes	0	Yes	NA	Olfactometer2	Olfactometer2	5.128948212	0	2	0	0	0	0	0	3136	0	0	0	0	Olfactometer2	12_02_22_11_32_01	Vasaline	Human Scent	Soap	NA	NA	NA	['Olfactometer2', 'Olfactometer2']	[134.0, 3002.0]	[1.8996121883392334, 3.2293360233306885]	1	0	3	0.1	0.1	0.5
Moni	Edgar	10	3000	45	9	1	AFC	Yes	No	NA	0.8	0.7	0.7	Yes	0	Yes	NA	Olfactometer1	Olfactometer1	5.451573372	2	0	0	0	0	0	3157	0	0	0	0	0	Olfactometer1	12_02_22_11_32_34	Human Scent	Soap	Celery	NA	NA	NA	['Olfactometer1', 'Olfactometer1']	[156.0, 3001.0]	[2.091780185699463, 3.3588287830352783]	0	0	4	0.1	0.1	0.5
Moni	Edgar	10	3000	45	9	1	AFC	Yes	No	NA	0.8	0.7	0.7	Yes	0	Yes	NA	Olfactometer3	Olfactometer3	5.468811989	0	1	1	0	0	0	0	156	3001	0	0	0	Olfactometer3	12_02_22_11_33_48	Vasaline	Distrractor box	Human Scent	NA	NA	NA	['Olfactometer2', 'Olfactometer3']	[156.0, 3001.0]	[2.0530362129211426, 3.415775775909424]	1	0	6	0.1	0.1	0.5
Moni	Edgar	10	3000	45	9	1	AFC	Yes	No	NA	0.8	0.7	0.7	Yes	0	Yes	NA	Olfactometer2	Olfactometer2	5.047182083	1	1	0	0	0	0	97	3003	0	0	0	0	Olfactometer2	12_02_22_11_35_01	Celery	Human Scent	Celery	NA	NA	NA	['Olfactometer1', 'Olfactometer2']	[97.0, 3003.0]	[1.627561330795288, 3.41912841796875]	1	0	8	0.1	0.1	0.5
Moni	Edgar	10	3000	45	9	1	AFC	Yes	No	NA	0.8	0.7	0.7	Yes	0	Yes	NA	Olfactometer3	Olfactometer3	5.951810837	0	2	1	0	0	0	0	158	3005	0	0	0	Olfactometer3	12_02_22_11_35_34	Distrractor box	Vasaline	Human Scent	NA	NA	NA	['Olfactometer2', 'Olfactometer2', 'Olfactometer3']	[145.0, 13.0, 3005.0]	[2.472442150115967, 0.15365147590637207, 3.3247177600860596]	0	0	9	0.1	0.1	0.5
Moni	Edgar	10	3000	45	9	1	AFC	Yes	No	NA	0.8	0.7	0.7	Yes	0	Yes	NA	Olfactometer1	Olfactometer1	4.453801155	1	0	0	0	0	0	3002	0	0	0	0	0	Olfactometer1	12_02_22_11_36_08	Human Scent	Vasaline	ScentlessSoap	NA	NA	NA	['Olfactometer1']	[3002.0]	[4.453801155090332]	1	0	10	0.1	0.1	0.5
Moni	Edgar	10	3000	45	10	1	AFC	Yes	No	NA	0.8	0.7	0.7	Yes	0	Yes	NA	Olfactometer3	Olfactometer3	7.43126893	1	1	1	0	0	0	391	160	3001	0	0	0	Olfactometer3	12_05_22_08_46_26	Distrractor box	Distrractor box	Human Scent	NA	NA	NA	['Olfactometer1', 'Olfactometer2', 'Olfactometer3']	[391.0, 160.0, 3001.0]	[3.659144163131714, 0.3306238651275635, 3.4404993057250977]	0	0	2	0.1	0.1	0.5
Moni	Edgar	10	3000	45	10	1	AFC	Yes	No	NA	0.8	0.7	0.7	Yes	0	Yes	NA	Olfactometer1	Olfactometer1	5.927074909	2	1	0	0	0	0	3037	143	0	0	0	0	Olfactometer1	12_05_22_08_47_01	Human Scent	Celery	Soap	NA	NA	NA	['Olfactometer1', 'Olfactometer2', 'Olfactometer1']	[36.0, 143.0, 3001.0]	[2.088099956512451, 0.45598769187927246, 3.381991147994995]	1	0	3	0.1	0.1	0.5
Moni	Edgar	10	3000	45	10	1	AFC	Yes	No	NA	0.8	0.7	0.7	Yes	0	Yes	NA	Olfactometer1	All Clear	0	1	1	1	0	0	0	431	327	166	0	0	0	0	12_05_22_08_47_41	Human Scent	Distrractor box	Shampoo	NA	NA	NA	['Olfactometer2', 'Olfactometer3', 'Olfactometer1']	[327.0, 166.0, 431.0]	[2.42691707611084, 0.458172082901001, 1.0216920375823975]	1	0	4	0.1	0.1	0.5
Moni	Edgar	10	3000	45	10	1	AFC	Yes	No	NA	0.8	0.7	0.7	Yes	0	Yes	NA	Olfactometer3	Olfactometer3	5.742180586	1	1	1	0	0	0	132	149	3001	0	0	0	Olfactometer3	12_05_22_08_48_15	ScentlessSoap	ScentlessSoap	Human Scent	NA	NA	NA	['Olfactometer1', 'Olfactometer2', 'Olfactometer3']	[132.0, 149.0, 3001.0]	[1.9538071155548096, 0.3465118408203125, 3.441861629486084]	0	0	5	0.1	0.1	0.5
Moni	Edgar	10	3000	45	10	1	AFC	Yes	No	NA	0.8	0.7	0.7	Yes	0	Yes	NA	Olfactometer2	Olfactometer2	5.308232546	1	1	0	0	0	0	130	3001	0	0	0	0	Olfactometer2	12_05_22_08_48_49	Celery	Human Scent	Distrractor box	NA	NA	NA	['Olfactometer1', 'Olfactometer2']	[130.0, 3001.0]	[2.010178804397583, 3.298053741455078]	1	0	6	0.1	0.1	0.5
Moni	Edgar	10	3000	45	10	1	AFC	Yes	No	NA	0.8	0.7	0.7	Yes	0	Yes	NA	Olfactometer1	Olfactometer1	5.123702526	2	0	0	0	0	0	3099	0	0	0	0	0	Olfactometer1	12_05_22_08_50_02	Human Scent	Soap	Distrractor box	NA	NA	NA	['Olfactometer1', 'Olfactometer1']	[98.0, 3001.0]	[1.7001111507415771, 3.423591375350952]	1	0	8	0.1	0.1	0.5
Moni	Edgar	10	3000	45	10	1	AFC	Yes	No	NA	0.8	0.7	0.7	Yes	0	Yes	NA	Olfactometer2	Olfactometer2	2.160950422	0	1	0	0	0	0	0	3001	0	0	0	0	Olfactometer2	12_05_22_08_50_34	ScentlessSoap	Human Scent	Vasaline	NA	NA	NA	['Olfactometer2']	[3001.0]	[2.160475492477417]	1	0	9	0.1	0.1	0.5
Moni	Edgar	10	3000	45	10	1	AFC	Yes	No	NA	0.8	0.7	0.7	Yes	0	Yes	NA	Olfactometer3	Olfactometer3	5.578398705	0	1	1	0	0	0	0	163	3001	0	0	0	Olfactometer3	12_05_22_08_51_07	Distrractor box	Soap	Human Scent	NA	NA	NA	['Olfactometer2', 'Olfactometer3']	[163.0, 3001.0]	[2.160539150238037, 3.4168591499328613]	0	0	10	0.1	0.1	0.5
Moni	Edgar	10	3000	45	11	2	AFC	Yes	No	NA	1	0	0	Yes	0	Yes	NA	Olfactometer1	All Clear	0	1	1	1	0	0	0	500	160	310	0	0	0	0	12_05_22_10_00_37	Human No-Breath	Celery	Shampoo	NA	NA	NA	['Olfactometer2', 'Olfactometer3', 'Olfactometer1']	[160.0, 310.0, 500.0]	[2.095949172973633, 0.625586748123169, 1.0777263641357422]	0	0	1	0.1	0.1	0.5
Moni	Edgar	10	3000	45	11	2	AFC	Yes	No	NA	1	0	0	Yes	0	Yes	NA	Olfactometer1	All Clear	0	1	1	1	0	0	0	11	111	363	0	0	0	0	12_05_22_10_01_14	Human No-Breath	Vasaline	Celery	NA	NA	NA	['Olfactometer1', 'Olfactometer2', 'Olfactometer3']	[11.0, 111.0, 363.0]	[2.1654367446899414, 0.08950376510620117, 0.8366706371307373]	0	0	2	0.1	0.1	0.5
Moni	Edgar	10	3000	45	11	2	AFC	Yes	No	NA	1	0	0	Yes	0	Yes	NA	Olfactometer3	All Clear	0	1	3	2	0	0	0	434	610	821	0	0	0	0	12_05_22_10_02_00	Soap	Celery	Human No-Breath	NA	NA	NA	['Olfactometer2', 'Olfactometer2', 'Olfactometer3', 'Olfactometer1', 'Olfactometer2', 'Olfactometer3']	[222.0, 76.0, 443.0, 434.0, 312.0, 378.0]	[6.6231772899627686, 0.1551203727722168, 0.6559412479400635, 2.9058961868286133, 0.5786278247833252, 0.8361554145812988]	0	0	3	0.1	0.1	0.5
Moni	Edgar	10	3000	45	11	2	AFC	Yes	No	NA	1	0	0	Yes	0	Yes	NA	Olfactometer2	All Clear	0	2	2	1	0	0	0	493	478	210	0	0	0	0	12_05_22_10_02_38	ScentlessSoap	Human No-Breath	Shampoo	NA	NA	NA	['Olfactometer1', 'Olfactometer2', 'Olfactometer3', 'Olfactometer2', 'Olfactometer1']	[184.0, 131.0, 210.0, 347.0, 309.0]	[1.8019468784332275, 0.33660197257995605, 0.7759251594543457, 0.664337158203125, 0.5939884185791016]	0	0	4	0.1	0.1	0.5
Moni	Edgar	10	3000	45	11	2	AFC	Yes	No	NA	1	0	0	Yes	0	Yes	NA	Olfactometer3	All Clear	0	1	1	1	0	0	0	206	154	592	0	0	0	0	12_05_22_10_03_15	Soap	Soap	Human No-Breath	NA	NA	NA	['Olfactometer1', 'Olfactometer2', 'Olfactometer3']	[206.0, 154.0, 592.0]	[1.7673861980438232, 0.40462732315063477, 1.0155484676361084]	0	0	5	0.1	0.1	0.5
Moni	Avery	10	3000	45	12	3	AFC	Yes	Yes	NA	0.8	0.8	0.8	Yes	0	Yes	NA	Olfactometer1	Olfactometer1	5.347639799	2	0	0	0	0	0	3195	0	0	0	0	0	Olfactometer1	12_05_22_10_52_56	Human Scent	ScentlessSoap	Shampoo	NA	NA	NA	['Olfactometer1', 'Olfactometer1']	[193.0, 3002.0]	[1.8039813041687012, 3.5426278114318848]	1	0	2	0.1	0.1	0.5
Moni	Avery	10	3000	45	12	3	AFC	Yes	Yes	NA	0.8	0.8	0.8	Yes	0	Yes	NA	Olfactometer1	Olfactometer1	6.265455961	1	2	1	0	0	0	3001	195	366	0	0	0	Olfactometer1	12_05_22_10_53_31	Human Scent	Soap	Distrractor box	NA	NA	NA	['Olfactometer2', 'Olfactometer3', 'Olfactometer2', 'Olfactometer1']	[132.0, 366.0, 63.0, 3001.0]	[1.7610456943511963, 0.7126703262329102, 0.3521871566772461, 3.4395527839660645]	1	0	3	0.1	0.1	0.5
Moni	Avery	10	3000	45	12	3	AFC	Yes	Yes	NA	0.8	0.8	0.8	Yes	0	Yes	NA	Olfactometer2	Olfactometer2	5.489753485	1	1	0	0	0	0	16	3005	0	0	0	0	Olfactometer2	12_05_22_10_54_06	ScentlessSoap	Human Scent	Distrractor box	NA	NA	NA	['Olfactometer1', 'Olfactometer2']	[16.0, 3005.0]	[2.3655858039855957, 3.1231672763824463]	1	0	4	0.1	0.1	0.5
Moni	Avery	10	3000	45	12	3	AFC	Yes	Yes	NA	0.8	0.8	0.8	Yes	0	Yes	NA	Olfactometer1	Olfactometer1	4.476259708	1	0	0	0	0	0	3001	0	0	0	0	0	Olfactometer1	12_05_22_10_55_19	Human Scent	Soap	ScentlessSoap	NA	NA	NA	['Olfactometer1']	[3001.0]	[4.476259708404541]	1	0	6	0.1	0.1	0.5
Moni	Avery	10	3000	45	12	3	AFC	Yes	Yes	NA	0.8	0.8	0.8	Yes	0	Yes	NA	Olfactometer3	Olfactometer3	5.508388996	1	1	1	0	0	0	102	146	3005	0	0	0	Olfactometer3	12_05_22_10_55_52	Celery	Shampoo	Human Scent	NA	NA	NA	['Olfactometer1', 'Olfactometer2', 'Olfactometer3']	[102.0, 146.0, 3005.0]	[1.6603155136108398, 0.33477258682250977, 3.513300895690918]	0	0	7	0.1	0.1	0.5
Moni	Avery	10	3000	45	12	3	AFC	Yes	Yes	NA	0.8	0.8	0.8	Yes	0	Yes	NA	Olfactometer3	Olfactometer3	18.43193293	3	3	4	0	0	0	1089	607	4873	0	0	0	Olfactometer3	12_05_22_10_56_40	Distrractor box	Soap	Human Scent	NA	NA	NA	['Olfactometer1', 'Olfactometer2', 'Olfactometer3', 'Olfactometer1', 'Olfactometer2', 'Olfactometer3', 'Olfactometer1', 'Olfactometer3', 'Olfactometer2', 'Olfactometer3']	[210.0, 183.0, 341.0, 467.0, 215.0, 309.0, 412.0, 1220.0, 209.0, 3003.0]	[1.4535856246948242, 0.4452965259552002, 0.7265424728393555, 1.19697904586792, 5.171323537826538, 0.5922017097473145, 0.9562149047851562, 3.7392578125, 0.6967625617980957, 3.453768730163574]	1	0	8	0.1	0.1	0.5
Moni	Avery	10	3000	45	12	3	AFC	Yes	Yes	NA	0.8	0.8	0.8	Yes	0	Yes	NA	Olfactometer2	Olfactometer2	4.159298658	0	1	0	0	0	0	0	3001	0	0	0	0	Olfactometer2	12_05_22_10_57_12	Shampoo	Human Scent	ScentlessSoap	NA	NA	NA	['Olfactometer2']	[3001.0]	[4.159298658370972]	0	0	9	0.1	0.1	0.5
Moni	Avery	10	3000	45	12	3	AFC	Yes	Yes	NA	0.8	0.8	0.8	Yes	0	Yes	NA	Olfactometer2	Olfactometer2	4.848790884	1	1	0	0	0	0	221	3001	0	0	0	0	Olfactometer2	12_05_22_10_57_46	Celery	Human Scent	Soap	NA	NA	NA	['Olfactometer1', 'Olfactometer2']	[221.0, 3001.0]	[1.5053396224975586, 3.3434512615203857]	1	0	10	0.1	0.1	0.5
Moni	Avery	10	3000	45	13	4	AFC	Yes	No	NA	1	0	0	Yes	0	Yes	NA	Olfactometer3	Olfactometer3	5.286110163	0	1	3	0	0	0	0	323	3374	0	0	0	Olfactometer3	12_05_22_11_51_26	Shampoo	Shampoo	Breath	NA	NA	NA	['Olfactometer3', 'Olfactometer3', 'Olfactometer2', 'Olfactometer3']	[354.0, 19.0, 323.0, 3001.0]	[1.1504366397857666, 0.0008902549743652344, 0.6947646141052246, 3.440018653869629]	0	0	1	0.1	0.1	0.5
Moni	Avery	10	3000	45	13	4	AFC	Yes	No	NA	1	0	0	Yes	0	Yes	NA	Olfactometer1	Olfactometer1	11.9392426	3	2	1	0	0	0	4818	517	266	0	0	0	Olfactometer1	12_05_22_11_52_07	Breath	Shampoo	Vasaline	NA	NA	NA	['Olfactometer2', 'Olfactometer3', 'Olfactometer2', 'Olfactometer1', 'Olfactometer1', 'Olfactometer1']	[247.0, 266.0, 270.0, 1813.0, 4.0, 3001.0]	[1.9814929962158203, 0.7582366466522217, 0.5443644523620605, 2.4825327396392822, 3.175548791885376, 2.996065616607666]	0	0	2	0.1	0.1	0.5
Moni	Avery	10	3000	45	13	4	AFC	Yes	No	NA	1	0	0	Yes	0	Yes	NA	Olfactometer1	Olfactometer1	5.057153463	2	0	0	0	0	0	3197	0	0	0	0	0	Olfactometer1	12_05_22_11_52_39	Breath	Distrractor box	ScentlessSoap	NA	NA	NA	['Olfactometer1', 'Olfactometer1']	[196.0, 3001.0]	[2.0007083415985107, 3.0553951263427734]	0	0	3	0.1	0.1	0.5
Moni	Avery	10	3000	45	13	4	AFC	Yes	No	NA	1	0	0	Yes	0	Yes	NA	Olfactometer2	Olfactometer2	5.63377285	1	2	0	0	0	0	140	3080	0	0	0	0	Olfactometer2	12_05_22_11_53_13	Shampoo	Breath	Vasaline	NA	NA	NA	['Olfactometer1', 'Olfactometer2', 'Olfactometer2']	[140.0, 78.0, 3002.0]	[1.7862370014190674, 0.2839481830596924, 3.5635876655578613]	0	0	4	0.1	0.1	0.5
Moni	Avery	10	3000	45	13	4	AFC	Yes	No	NA	1	0	0	Yes	0	Yes	NA	Olfactometer3	Olfactometer3	5.478869915	1	1	1	0	0	0	17	195	3001	0	0	0	Olfactometer3	12_05_22_11_53_46	Distrractor box	Distrractor box	Breath	NA	NA	NA	['Olfactometer1', 'Olfactometer2', 'Olfactometer3']	[17.0, 195.0, 3001.0]	[1.8088617324829102, 0.22854924201965332, 3.4414589405059814]	0	0	5	0.1	0.1	0.5
Moni	Lauren	10	3000	45	14	5	AFC	Yes	No	NA	0.8	0.6	0.6	Yes	0	Yes	NA	Olfactometer2	Olfactometer2	8.484575987	1	2	0	0	0	0	194	3141	0	0	0	0	Olfactometer2	12_05_22_13_27_39	Vasaline	Human Scent	Celery	NA	NA	NA	['Olfactometer1', 'Olfactometer2', 'Olfactometer2']	[194.0, 140.0, 3001.0]	[4.232506275177002, 0.33257508277893066, 3.9184987545013428]	0	0	1	0.1	0.1	0.5
Moni	Lauren	10	3000	45	14	5	AFC	Yes	No	NA	0.8	0.6	0.6	Yes	0	Yes	NA	Olfactometer1	All Clear	0	2	2	1	0	0	0	1349	355	318	0	0	0	0	12_05_22_13_28_20	Human Scent	Soap	Celery	NA	NA	NA	['Olfactometer1', 'Olfactometer2', 'Olfactometer3', 'Olfactometer2', 'Olfactometer1']	[612.0, 136.0, 318.0, 219.0, 737.0]	[2.2276811599731445, 0.3915867805480957, 0.6637406349182129, 0.5959804058074951, 1.0287160873413086]	1	0	2	0.1	0.1	0.5
Moni	Lauren	10	3000	45	14	5	AFC	Yes	No	NA	0.8	0.6	0.6	Yes	0	Yes	NA	Olfactometer3	Olfactometer3	15.1017797	2	3	4	0	0	0	397	428	6397	0	0	0	Olfactometer3	12_05_22_13_29_42	Distrractor box	Soap	Human Scent	NA	NA	NA	['Olfactometer2', 'Olfactometer3', 'Olfactometer1', 'Olfactometer2', 'Olfactometer3', 'Olfactometer3', 'Olfactometer1', 'Olfactometer2', 'Olfactometer3']	[156.0, 2591.0, 10.0, 115.0, 53.0, 749.0, 387.0, 157.0, 3004.0]	[2.1991233825683594, 2.947848081588745, 3.597882032394409, 0.20629668235778809, 0.42433786392211914, 0.7800331115722656, 1.143660306930542, 0.4124438762664795, 3.389880657196045]	0	0	4	0.1	0.1	0.5
Moni	Lauren	10	3000	45	14	5	AFC	Yes	No	NA	0.8	0.6	0.6	Yes	0	Yes	NA	Olfactometer1	Olfactometer1	5.247092485	1	0	0	0	0	0	3001	0	0	0	0	0	Olfactometer1	12_05_22_13_30_15	Human Scent	Soap	Soap	NA	NA	NA	['Olfactometer1']	[3001.0]	[5.246899843215942]	0	0	5	0.1	0.1	0.5
Moni	Lauren	10	3000	45	14	5	AFC	Yes	No	NA	0.8	0.6	0.6	Yes	0	Yes	NA	Olfactometer3	Olfactometer3	5.460821867	1	1	1	0	0	0	13	256	3001	0	0	0	Olfactometer3	12_05_22_13_30_50	Distrractor box	Shampoo	Human Scent	NA	NA	NA	['Olfactometer1', 'Olfactometer2', 'Olfactometer3']	[13.0, 256.0, 3001.0]	[1.681474208831787, 0.27509474754333496, 3.503251791000366]	1	0	6	0.1	0.1	0.5
Moni	Lauren	10	3000	45	14	5	AFC	Yes	No	NA	0.8	0.6	0.6	Yes	0	Yes	NA	Olfactometer3	Olfactometer3	6.429103851	0	1	2	0	0	0	0	146	3298	0	0	0	Olfactometer3	12_05_22_13_31_25	Celery	Shampoo	Human Scent	NA	NA	NA	['Olfactometer2', 'Olfactometer3', 'Olfactometer3']	[146.0, 297.0, 3001.0]	[2.2234930992126465, 0.6475427150726318, 3.5578792095184326]	1	0	7	0.1	0.1	0.5
Moni	Lauren	10	3000	45	14	5	AFC	Yes	No	NA	0.8	0.6	0.6	Yes	0	Yes	NA	Olfactometer1	Olfactometer1	5.308147907	1	0	0	0	0	0	3001	0	0	0	0	0	Olfactometer1	12_05_22_13_32_00	Human Scent	ScentlessSoap	ScentlessSoap	NA	NA	NA	['Olfactometer1']	[3001.0]	[5.30814790725708]	1	0	8	0.1	0.1	0.5
Moni	Lauren	10	3000	45	14	5	AFC	Yes	No	NA	0.8	0.6	0.6	Yes	0	Yes	NA	Olfactometer2	Olfactometer2	6.393778324	1	2	0	0	0	0	176	3129	0	0	0	0	Olfactometer2	12_05_22_13_32_34	Soap	Human Scent	Soap	NA	NA	NA	['Olfactometer1', 'Olfactometer2', 'Olfactometer2']	[176.0, 128.0, 3001.0]	[2.8109898567199707, 0.32688450813293457, 3.255903959274292]	0	0	9	0.1	0.1	0.5
Moni	Edgar	10	3000	45	15	1	AFC	Yes	No	NA	1	0	0	Yes	0	Yes	NA	Olfactometer2	timeout	0	1	6	0	0	0	0	193	3686	0	0	0	0	0	12_06_22_09_08_46	Celery	Positive Control 2	Soap	NA	NA	NA	['Olfactometer1', 'Olfactometer2', 'Olfactometer2', 'Olfactometer2', 'Olfactometer2', 'Olfactometer2', 'Olfactometer2']	[193.0, 634.0, 73.0, 378.0, 38.0, 1605.0, 958.0]	[7.956888437271118, 0.8806581497192383, 2.664255142211914, 0.45409274101257324, 1.0804290771484375, 1.620027780532837, 2.4818191528320312]	0	0	1	0.1	0.1	0.5
Moni	Edgar	10	3000	45	15	1	AFC	Yes	No	NA	1	0	0	Yes	0	Yes	NA	Olfactometer2	timeout	0	1	6	1	0	0	0	381	3211	261	0	0	0	0	12_06_22_09_10_00	Shampoo	Positive Control 2	ScentlessSoap	NA	NA	NA	['Olfactometer1', 'Olfactometer2', 'Olfactometer3', 'Olfactometer2', 'Olfactometer2', 'Olfactometer2', 'Olfactometer2', 'Olfactometer2']	[381.0, 352.0, 261.0, 1763.0, 13.0, 82.0, 312.0, 689.0]	[33.668904066085815, 1.005753755569458, 2.7234065532684326, 2.4073235988616943, 0.0014798641204833984, 0.808281660079956, 0.4200930595397949, 1.919123888015747]	0	0	2	0.1	0.1	0.5
Moni	Edgar	10	3000	45	15	1	AFC	Yes	No	NA	1	0	0	Yes	0	Yes	NA	Olfactometer2	timeout	0	2	1	0	0	0	0	388	300	0	0	0	0	0	12_06_22_09_11_13	ScentlessSoap	Positive Control 2	Shampoo	NA	NA	NA	['Olfactometer1', 'Olfactometer2', 'Olfactometer1']	[316.0, 300.0, 72.0]	[14.322458744049072, 0.754497766494751, 26.294185876846313]	0	0	3	0.1	0.1	0.5
Moni	Edgar	10	3000	45	15	1	AFC	Yes	No	NA	1	0	0	Yes	0	Yes	NA	Olfactometer2	timeout	0	2	2	0	0	0	0	601	1654	0	0	0	0	0	12_06_22_08_39_09	Shampoo	Positive Control 2	Celery	NA	NA	NA	['Olfactometer1', 'Olfactometer2', 'Olfactometer1', 'Olfactometer2']	[329.0, 676.0, 272.0, 978.0]	[36.75668525695801, 1.8356022834777832, 1.5632686614990234, 2.9049408435821533]	0	0	4	0.1	0.1	0.5
Moni	Edgar	10	3000	45	15	1	AFC	Yes	No	NA	1	0	0	Yes	0	Yes	NA	Olfactometer3	All Clear	0	3	3	2	0	0	0	688	476	709	0	0	0	0	12_06_22_08_40_15	Distrractor box	Soap	Positive Control 2	NA	NA	NA	['Olfactometer1', 'Olfactometer1', 'Olfactometer1', 'Olfactometer2', 'Olfactometer2', 'Olfactometer3', 'Olfactometer3', 'Olfactometer2']	[90.0, 100.0, 498.0, 75.0, 324.0, 560.0, 149.0, 77.0]	[26.83583378791809, 0.09318208694458008, 0.5401136875152588, 0.6567516326904297, 0.48006176948547363, 0.9062256813049316, 1.3207218647003174, 1.49247145652771]	0	0	5	0.1	0.1	0.5
Rocket	Edgar	10	3000	45	1	1	AFC	Yes	No	NA	0.8	0.6	0.6	Yes	0	Yes	NA	Olfactometer3	All Clear	0	4	1	2	0	0	0	2767	192	1072	0	0	0	0	11_30_22_09_02_41	Celery	Soap	Human scent	NA	NA	NA	['Olfactometer1', 'Olfactometer2', 'Olfactometer3', 'Olfactometer1', 'Olfactometer1', 'Olfactometer3', 'Olfactometer1']	[563.0, 192.0, 490.0, 10.0, 2193.0, 582.0, 1.0]	[2.60931396484375, 0.6705811023712158, 1.0344469547271729, 1.0721936225891113, 3.881575584411621, 2.6858327388763428, 0.8764214515686035]	1	0	1	0.1	0.1	0.5
Rocket	Edgar	10	3000	45	1	1	AFC	Yes	No	NA	0.8	0.6	0.6	Yes	0	Yes	NA	Olfactometer2	Olfactometer2	12.393656969	2	3	1	0	0	0	540	3403	275	0	0	0	Olfactometer2	11_30_22_09_03_22	Distrractor box	Human scent	ScentlessSoap	NA	NA	NA	['Olfactometer1', 'Olfactometer2', 'Olfactometer3', 'Olfactometer2', 'Olfactometer1', 'Olfactometer2']	[289.0, 385.0, 275.0, 17.0, 251.0, 3001.0]	[2.266956090927124, 0.7396595478057861, 0.6022226810455322, 1.203897476196289, 3.029853105545044, 4.551068067550659]	0	0	2	0.1	0.1	0.5
Rocket	Edgar	10	3000	45	1	1	AFC	Yes	No	NA	0.8	0.6	0.6	Yes	0	Yes	NA	Olfactometer1	Olfactometer1	12.035129309	4	3	1	0	0	0	3482	266	206	0	0	0	Olfactometer1	11_30_22_09_04_04	Human scent	Vasaline	Vasaline	NA	NA	NA	['Olfactometer1', 'Olfactometer2', 'Olfactometer3', 'Olfactometer1', 'Olfactometer2', 'Olfactometer2', 'Olfactometer1', 'Olfactometer1']	[280.0, 226.0, 206.0, 23.0, 8.0, 32.0, 176.0, 3003.0]	[2.5541231632232666, 1.9416370391845703, 1.150738000869751, 0.6589531898498535, 0.35082364082336426, 0.0, 1.63633394241333, 3.742520332336426]	1	0	3	0.1	0.1	0.5
Rocket	Edgar	10	3000	45	1	1	AFC	Yes	No	NA	0.8	0.6	0.6	Yes	0	Yes	NA	Olfactometer2	Olfactometer3	8.5091826916	1	2	1	0	0	0	258	995	3001	0	0	0	Olfactometer3	11_30_22_09_04_40	Soap	Human scent	Celery	NA	NA	NA	['Olfactometer1', 'Olfactometer2', 'Olfactometer2', 'Olfactometer3']	[258.0, 104.0, 891.0, 3001.0]	[3.5263326168060303, 0.4398810863494873, 1.0869948863983154, 3.4559741020202637]	0	0	4	0.1	0.1	0.5
Rocket	Edgar	10	3000	45	1	1	AFC	Yes	No	NA	0.8	0.6	0.6	Yes	0	Yes	NA	Olfactometer3	Olfactometer3	8.611181736	1	1	2	0	0	0	205	84	3290	0	0	0	Olfactometer3	11_30_22_09_05_18	ScentlessSoap	Vasaline	Human scent	NA	NA	NA	['Olfactometer1', 'Olfactometer2', 'Olfactometer3', 'Olfactometer3']	[205.0, 84.0, 289.0, 3001.0]	[3.160785675048828, 1.092637300491333, 0.664344310760498, 3.6934144496917725]	1	0	5	0.1	0.1	0.5
Rocket	Edgar	10	3000	45	1	1	AFC	Yes	No	NA	0.8	0.6	0.6	Yes	0	Yes	NA	Olfactometer1	Olfactometer1	10.182877779	4	1	3	0	0	0	3396	189	842	0	0	0	Olfactometer1	11_30_22_09_05_56	Human scent	Vasaline	Celery	NA	NA	NA	['Olfactometer1', 'Olfactometer2', 'Olfactometer3', 'Olfactometer3', 'Olfactometer3', 'Olfactometer1', 'Olfactometer1', 'Olfactometer1']	[350.0, 189.0, 253.0, 82.0, 507.0, 34.0, 10.0, 3002.0]	[2.032176971435547, 0.557241678237915, 0.7873928546905518, 0.3479609489440918, 0.6014246940612793, 0.5550429821014404, 0.0, 5.301637649536133]	0	0	6	0.1	0.1	0.5
Rocket	Edgar	10	3000	45	1	1	AFC	Yes	No	NA	0.8	0.6	0.6	Yes	0	Yes	NA	Olfactometer1	Olfactometer1	4.5252952576	1	0	0	0	0	0	3001	0	0	0	0	0	Olfactometer1	11_30_22_09_07_58	Human scent	Vasaline	Shampoo	NA	NA	NA	['Olfactometer1']	[3001.0]	[4.525295257568359]	1	0	9	0.1	0.1	0.5
Rocket	Edgar	10	3000	45	1	1	AFC	Yes	No	NA	0.8	0.6	0.6	Yes	0	Yes	NA	Olfactometer2	Olfactometer2	11.2805655	3	1	1	0	0	0	438	3003	479	0	0	0	Olfactometer2	11_30_22_09_08_37	Distrractor box	Human scent	Soap	NA	NA	NA	['Olfactometer1', 'Olfactometer3', 'Olfactometer1', 'Olfactometer1', 'Olfactometer2']	[223.0, 479.0, 7.0, 208.0, 3003.0]	[2.222531795501709, 1.352128267288208, 2.853893756866455, 1.3437786102294922, 3.508233070373535]	0	0	10	0.1	0.1	0.5
Rocket	Edgar	10	3000	45	2	2	AFC	Yes	No	NA	1	0	0	Yes	0	Yes	NA	Olfactometer3	Olfactometer3	6.3796184063	1	1	1	0	0	0	295	286	3001	0	0	0	Olfactometer3	11_30_22_10_48_01	Soap	Distrractor box	Postive Control	NA	NA	NA	['Olfactometer1', 'Olfactometer2', 'Olfactometer3']	[295.0, 286.0, 3001.0]	[1.8910887241363525, 0.8101906776428223, 3.6783390045166016]	0	0	1	0.1	0.1	0.5
Rocket	Edgar	10	3000	45	2	2	AFC	Yes	No	NA	1	0	0	Yes	0	Yes	NA	Olfactometer2	Olfactometer2	5.4705967903	1	2	0	0	0	0	292	3051	0	0	0	0	Olfactometer2	11_30_22_10_48_35	Vasaline	Postive Control	Vasaline	NA	NA	NA	['Olfactometer1', 'Olfactometer2', 'Olfactometer2']	[292.0, 50.0, 3001.0]	[2.0639615058898926, 0.25764012336730957, 3.1489951610565186]	0	0	2	0.1	0.1	0.5
Rocket	Edgar	10	3000	45	2	2	AFC	Yes	No	NA	1	0	0	Yes	0	Yes	NA	Olfactometer2	Olfactometer2	12.291851759	3	2	1	0	0	0	706	3360	253	0	0	0	Olfactometer2	11_30_22_10_49_15	Celery	Postive Control	Shampoo	NA	NA	NA	['Olfactometer1', 'Olfactometer2', 'Olfactometer3', 'Olfactometer1', 'Olfactometer1', 'Olfactometer2']	[360.0, 359.0, 253.0, 6.0, 340.0, 3001.0]	[3.365152359008789, 0.7358531951904297, 0.7870006561279297, 2.106994152069092, 1.6207365989685059, 3.676114797592163]	0	0	3	0.1	0.1	0.5
Rocket	Edgar	10	3000	45	2	2	AFC	Yes	No	NA	1	0	0	Yes	0	Yes	NA	Olfactometer1	Olfactometer1	5.3612077236	2	0	0	0	0	0	3396	0	0	0	0	0	Olfactometer1	11_30_22_10_49_48	Postive Control	Celery	ScentlessSoap	NA	NA	NA	['Olfactometer1', 'Olfactometer1']	[395.0, 3001.0]	[2.1184146404266357, 3.242793083190918]	0	0	4	0.1	0.1	0.5
Rocket	Edgar	10	3000	45	2	2	AFC	Yes	No	NA	1	0	0	Yes	0	Yes	NA	Olfactometer3	All Clear	0	3	6	5	0	0	0	767	822	3916	0	0	0	0	11_30_22_10_50_47	Distrractor box	Shampoo	Postive Control	NA	NA	NA	['Olfactometer1', 'Olfactometer2', 'Olfactometer1', 'Olfactometer2', 'Olfactometer3', 'Olfactometer2', 'Olfactometer3', 'Olfactometer3', 'Olfactometer3', 'Olfactometer2', 'Olfactometer2', 'Olfactometer3', 'Olfactometer1', 'Olfactometer2']	[130.0, 59.0, 340.0, 119.0, 2174.0, 145.0, 732.0, 223.0, 384.0, 10.0, 262.0, 403.0, 297.0, 227.0]	[2.733790397644043, 0.808903694152832, 1.9843337535858154, 0.655419111251831, 2.7915446758270264, 2.937800168991089, 1.0592100620269775, 1.8528461456298828, 1.6736595630645752, 1.1553301811218262, 0.29665207862854004, 0.7716104984283447, 2.7425684928894043, 2.5071213245391846]	0	0	5	0.1	0.1	0.5
Rocket	Edgar	10	3000	45	3	3	AFC	Yes	No	NA	0.8	0.6	0.6	Yes	0	Yes	NA	Olfactometer3	Olfactometer3	7.1744408607	1	1	1	0	0	0	304	315	3001	0	0	0	Olfactometer3	11_30_22_12_06_47	Shampoo	ScentlessSoap	Human Scent	NA	NA	NA	['Olfactometer1', 'Olfactometer2', 'Olfactometer3']	[304.0, 315.0, 3001.0]	[2.5039048194885254, 0.9740960597991943, 3.6964399814605713]	0	0	1	0.1	0.1	0.5
Rocket	Edgar	10	3000	45	3	3	AFC	Yes	No	NA	0.8	0.6	0.6	Yes	0	Yes	NA	Olfactometer3	Olfactometer3	13.104709387	2	2	2	0	0	0	446	320	3342	0	0	0	Olfactometer3	11_30_22_12_07_28	Soap	Distrractor box	Human Scent	NA	NA	NA	['Olfactometer1', 'Olfactometer2', 'Olfactometer3', 'Olfactometer1', 'Olfactometer2', 'Olfactometer3']	[202.0, 277.0, 338.0, 244.0, 43.0, 3004.0]	[2.2477762699127197, 0.8588380813598633, 1.1446754932403564, 4.237163782119751, 0.560662031173706, 4.055397272109985]	0	0	2	0.1	0.1	0.5
Rocket	Edgar	10	3000	45	3	3	AFC	Yes	No	NA	0.8	0.6	0.6	Yes	0	Yes	NA	Olfactometer1	Olfactometer1	12.956906796	4	2	1	0	0	0	3914	278	91	0	0	0	Olfactometer1	11_30_22_12_08_11	Human Scent	Shampoo	Soap	NA	NA	NA	['Olfactometer1', 'Olfactometer2', 'Olfactometer2', 'Olfactometer3', 'Olfactometer1', 'Olfactometer1', 'Olfactometer1']	[700.0, 124.0, 154.0, 91.0, 84.0, 129.0, 3001.0]	[2.697705030441284, 0.48923468589782715, 0.3010537624359131, 0.6645421981811523, 4.419902086257935, 0.6875154972076416, 3.696953535079956]	1	0	3	0.1	0.1	0.5
Rocket	Edgar	10	3000	45	3	3	AFC	Yes	No	NA	0.8	0.6	0.6	Yes	0	Yes	NA	Olfactometer1	Olfactometer1	20.617973089	4	5	1	0	0	0	3315	266	192	0	0	0	Olfactometer1	11_30_22_12_09_01	Human Scent	Celery	Celery	NA	NA	NA	['Olfactometer1', 'Olfactometer2', 'Olfactometer3', 'Olfactometer1', 'Olfactometer1', 'Olfactometer2', 'Olfactometer2', 'Olfactometer2', 'Olfactometer2', 'Olfactometer1']	[290.0, 210.0, 192.0, 14.0, 10.0, 12.0, 1.0, 3.0, 40.0, 3001.0]	[10.604082822799683, 1.4538803100585938, 1.270303726196289, 2.305725574493408, 0.0025281906127929688, 0.03109455108642578, 0.0, 0.0, 0.06256580352783203, 4.887792110443115]	1	0	4	0.1	0.1	0.5
Rocket	Edgar	10	3000	45	3	3	AFC	Yes	No	NA	0.8	0.6	0.6	Yes	0	Yes	NA	Olfactometer2	Olfactometer2	6.9741961956	1	1	0	0	0	0	239	3001	0	0	0	0	Olfactometer2	11_30_22_12_09_37	Shampoo	Human Scent	Celery	NA	NA	NA	['Olfactometer1', 'Olfactometer2']	[239.0, 3001.0]	[3.326462507247925, 3.647733688354492]	1	0	5	0.1	0.1	0.5
Rocket	Edgar	10	3000	45	3	3	AFC	Yes	No	NA	0.8	0.6	0.6	Yes	0	Yes	NA	Olfactometer2	Olfactometer2	6.7407441139	1	1	0	0	0	0	416	3001	0	0	0	0	Olfactometer2	11_30_22_12_10_13	Distrractor box	Human Scent	Shampoo	NA	NA	NA	['Olfactometer1', 'Olfactometer2']	[416.0, 3001.0]	[2.6643917560577393, 4.07635235786438]	1	0	6	0.1	0.1	0.5
Rocket	Edgar	10	3000	45	3	3	AFC	Yes	No	NA	0.8	0.6	0.6	Yes	0	Yes	NA	Olfactometer2	Olfactometer2	6.0390696526	1	1	0	0	0	0	218	3001	0	0	0	0	Olfactometer2	11_30_22_12_11_33	Shampoo	Human Scent	Celery	NA	NA	NA	['Olfactometer1', 'Olfactometer2']	[218.0, 3001.0]	[2.213671922683716, 3.8253977298736572]	0	0	8	0.1	0.1	0.5
Rocket	Edgar	10	3000	45	3	3	AFC	Yes	No	NA	0.8	0.6	0.6	Yes	0	Yes	NA	Olfactometer3	Olfactometer3	11.887201071	1	1	1	0	0	0	315	416	3001	0	0	0	Olfactometer3	11_30_22_12_12_53	Celery	Vasaline	Human Scent	NA	NA	NA	['Olfactometer1', 'Olfactometer2', 'Olfactometer3']	[315.0, 416.0, 3001.0]	[5.952616930007935, 2.471039056777954, 3.463545083999634]	0	0	10	0.1	0.1	0.5
Rocket	Edgar	10	3000	45	4	4	AFC	Yes	No	NA	1	0	0	Yes	0	Yes	NA	Olfactometer1	Olfactometer1	10.274171114	2	1	1	0	0	0	3413	165	294	0	0	0	Olfactometer1	11_30_22_14_08_03	Breath	Celery	Vasaline	NA	NA	NA	['Olfactometer1', 'Olfactometer2', 'Olfactometer3', 'Olfactometer1']	[412.0, 165.0, 294.0, 3001.0]	[2.834139108657837, 0.6857380867004395, 0.9186463356018066, 5.8356475830078125]	0	0	1	0.1	0.1	0.5
Rocket	Edgar	10	3000	45	4	4	AFC	Yes	No	NA	1	0	0	Yes	0	Yes	NA	Olfactometer2	Olfactometer2	9.5432362556	4	4	2	0	0	0	709	3476	311	0	0	0	Olfactometer2	11_30_22_14_08_40	Soap	Breath	ScentlessSoap	NA	NA	NA	['Olfactometer1', 'Olfactometer1', 'Olfactometer1', 'Olfactometer2', 'Olfactometer3', 'Olfactometer3', 'Olfactometer2', 'Olfactometer1', 'Olfactometer2', 'Olfactometer2']	[19.0, 73.0, 335.0, 291.0, 302.0, 9.0, 28.0, 282.0, 156.0, 3001.0]	[0.015630483627319336, 0.0, 0.8671824932098389, 1.0032789707183838, 0.9186251163482666, 0.5329427719116211, 0.8401365280151367, 1.5509517192840576, 0.607619047164917, 3.206869125366211]	0	0	2	0.1	0.1	0.5
Rocket	Edgar	10	3000	45	4	4	AFC	Yes	No	NA	1	0	0	Yes	0	Yes	NA	Olfactometer1	All Clear	0	1	1	2	0	0	0	666	128	317	0	0	0	0	11_30_22_14_09_18	Breath	Celery	ScentlessSoap	NA	NA	NA	['Olfactometer1', 'Olfactometer2', 'Olfactometer3', 'Olfactometer3']	[666.0, 128.0, 101.0, 216.0]	[2.6900413036346436, 0.5059084892272949, 1.0335440635681152, 0.2385251522064209]	0	0	3	0.1	0.1	0.5
Rocket	Edgar	10	3000	45	4	4	AFC	Yes	No	NA	1	0	0	Yes	0	Yes	NA	Olfactometer3	Olfactometer3	8.2464280128	1	1	1	0	0	0	131	7	3001	0	0	0	Olfactometer3	11_30_22_14_09_54	Vasaline	Soap	Breath	NA	NA	NA	['Olfactometer1', 'Olfactometer2', 'Olfactometer3']	[131.0, 7.0, 3001.0]	[2.4814720153808594, 1.8114690780639648, 3.953486919403076]	0	0	4	0.1	0.1	0.5
Rocket	Edgar	10	3000	45	4	4	AFC	Yes	No	NA	1	0	0	Yes	0	Yes	NA	Olfactometer3	Olfactometer3	5.1287186146	1	1	1	0	0	0	267	185	3001	0	0	0	Olfactometer3	11_30_22_14_10_27	Shampoo	Soap	Breath	NA	NA	NA	['Olfactometer1', 'Olfactometer2', 'Olfactometer3']	[267.0, 185.0, 3001.0]	[0.02605152130126953, 1.3364779949188232, 3.7661890983581543]	0	0	5	0.1	0.1	0.5
Rocket	Edgar	10	3000	45	5	1	AFC	Yes	No	NA	0.8	0.8	0.8	Yes	0	Yes	NA	Olfactometer1	Olfactometer1	3.752881289	1	0	0	0	0	0	3001	0	0	0	0	0	Olfactometer1	12_01_22_12_54_55	Human Scent	Distrractor box	Soap	NA	NA	NA	['Olfactometer1']	[3001.0]	[3.7528812885284424]	1	0	3	0.1	0.1	0.5
Rocket	Edgar	10	3000	45	5	1	AFC	Yes	No	NA	0.8	0.8	0.8	Yes	0	Yes	NA	Olfactometer1	Olfactometer1	5.574828386	1	0	0	0	0	0	3001	0	0	0	0	0	Olfactometer1	12_01_22_12_55_30	Human Scent	Shampoo	Distrractor box	NA	NA	NA	['Olfactometer1']	[3001.0]	[5.574828386306763]	1	0	4	0.1	0.1	0.5
Rocket	Edgar	10	3000	45	5	1	AFC	Yes	No	NA	0.8	0.8	0.8	Yes	0	Yes	NA	Olfactometer3	Olfactometer3	7.08063817	1	1	1	0	0	0	211	279	3001	0	0	0	Olfactometer3	12_01_22_12_56_04	Celery	ScentlessSoap	Human Scent	NA	NA	NA	['Olfactometer1', 'Olfactometer2', 'Olfactometer3']	[211.0, 279.0, 3001.0]	[2.223785400390625, 1.1098651885986328, 3.7469875812530518]	0	0	5	0.1	0.1	0.5
Rocket	Edgar	10	3000	45	5	1	AFC	Yes	No	NA	0.8	0.8	0.8	Yes	0	Yes	NA	Olfactometer3	Olfactometer3	8.586779356	1	0	1	0	0	0	178	0	3001	0	0	0	Olfactometer3	12_01_22_12_56_42	Distrractor box	Soap	Human Scent	NA	NA	NA	['Olfactometer1', 'Olfactometer3']	[178.0, 3001.0]	[2.885279417037964, 5.701499938964844]	1	0	6	0.1	0.1	0.5
Rocket	Edgar	10	3000	45	5	1	AFC	Yes	No	NA	0.8	0.8	0.8	Yes	0	Yes	NA	Olfactometer2	Olfactometer2	6.77459383	1	1	0	0	0	0	130	3002	0	0	0	0	Olfactometer2	12_01_22_12_57_16	ScentlessSoap	Human Scent	Celery	NA	NA	NA	['Olfactometer1', 'Olfactometer2']	[130.0, 3002.0]	[2.585688829421997, 4.187895059585571]	0	0	7	0.1	0.1	0.5
Rocket	Edgar	10	3000	45	5	1	AFC	Yes	No	NA	0.8	0.8	0.8	Yes	0	Yes	NA	Olfactometer3	Olfactometer3	22.06402588	3	5	4	0	0	0	676	773	6673	0	0	0	Olfactometer3	12_01_22_12_58_07	Distrractor box	Soap	Human Scent	NA	NA	NA	['Olfactometer1', 'Olfactometer1', 'Olfactometer2', 'Olfactometer2', 'Olfactometer2', 'Olfactometer3', 'Olfactometer3', 'Olfactometer1', 'Olfactometer2', 'Olfactometer2', 'Olfactometer3', 'Olfactometer3']	[93.0, 295.0, 19.0, 213.0, 306.0, 2808.0, 735.0, 288.0, 77.0, 158.0, 126.0, 3004.0]	[2.927922487258911, 0.27466416358947754, 2.3013415336608887, 0.211348295211792, 0.36072874069213867, 3.5692896842956543, 2.998229742050171, 3.005131483078003, 0.4400761127471924, 0.18543505668640137, 1.018329381942749, 4.771529197692871]	1	0	8	0.1	0.1	0.5
Rocket	Edgar	10	3000	45	5	1	AFC	Yes	No	NA	0.8	0.8	0.8	Yes	0	Yes	NA	Olfactometer2	Olfactometer2	6.804611683	1	2	0	0	0	0	209	3118	0	0	0	0	Olfactometer2	12_01_22_12_58_43	Vasaline	Human Scent	Soap	NA	NA	NA	['Olfactometer1', 'Olfactometer2', 'Olfactometer2']	[209.0, 116.0, 3002.0]	[2.087320566177368, 1.5343658924102783, 3.182925224304199]	1	0	9	0.1	0.1	0.5
Rocket	Edgar	10	3000	45	5	1	AFC	Yes	No	NA	0.8	0.8	0.8	Yes	0	Yes	NA	Olfactometer2	Olfactometer2	7.347989082	0	1	0	0	0	0	0	3001	0	0	0	0	Olfactometer2	12_01_22_12_59_19	Shampoo	Human Scent	ScentlessSoap	NA	NA	NA	['Olfactometer2']	[3001.0]	[7.347989082336426]	1	0	10	0.1	0.1	0.5
Rocket	Edgar	10	3000	45	6	2	AFC	Yes	No	NA	1	0	0	Yes	0	Yes	NA	Olfactometer1	Olfactometer1	11.33522344	3	1	1	0	0	0	3419	158	138	0	0	0	Olfactometer1	12_01_22_13_34_22	Positive Control	ScentlessSoap	Shampoo	NA	NA	NA	['Olfactometer1', 'Olfactometer2', 'Olfactometer3', 'Olfactometer1', 'Olfactometer1']	[396.0, 158.0, 138.0, 21.0, 3002.0]	[3.4705257415771484, 0.6367242336273193, 1.2573764324188232, 2.9062249660491943, 3.0643720626831055]	0	0	1	0.1	0.1	0.5
Rocket	Edgar	10	3000	45	6	2	AFC	Yes	No	NA	1	0	0	Yes	0	Yes	NA	Olfactometer2	Olfactometer2	13.50327778	3	3	1	0	0	0	358	3657	257	0	0	0	Olfactometer2	12_01_22_13_35_03	ScentlessSoap	Positive Control	ScentlessSoap	NA	NA	NA	['Olfactometer1', 'Olfactometer2', 'Olfactometer3', 'Olfactometer1', 'Olfactometer1', 'Olfactometer2', 'Olfactometer2']	[191.0, 533.0, 257.0, 96.0, 71.0, 120.0, 3004.0]	[2.162628650665283, 1.1114776134490967, 0.7158012390136719, 3.214282989501953, 1.6427466869354248, 1.4506583213806152, 3.203543186187744]	0	0	2	0.1	0.1	0.5
Rocket	Edgar	10	3000	45	6	2	AFC	Yes	No	NA	1	0	0	Yes	0	Yes	NA	Olfactometer1	Olfactometer1	5.38119626	1	0	0	0	0	0	3001	0	0	0	0	0	Olfactometer1	12_01_22_13_35_36	Positive Control	Distrractor box	Vasaline	NA	NA	NA	['Olfactometer1']	[3001.0]	[5.3811962604522705]	0	0	3	0.1	0.1	0.5
Rocket	Edgar	10	3000	45	6	2	AFC	Yes	No	NA	1	0	0	Yes	0	Yes	NA	Olfactometer2	Olfactometer2	4.134073973	1	1	0	0	0	0	348	3001	0	0	0	0	Olfactometer2	12_01_22_13_36_08	ScentlessSoap	Positive Control	ScentlessSoap	NA	NA	NA	['Olfactometer1', 'Olfactometer2']	[348.0, 3001.0]	[0.31987929344177246, 3.814194679260254]	0	0	4	0.1	0.1	0.5
Rocket	Edgar	10	3000	45	6	2	AFC	Yes	No	NA	1	0	0	Yes	0	Yes	NA	Olfactometer3	Olfactometer3	8.785081863	1	1	1	0	0	0	189	168	3001	0	0	0	Olfactometer3	12_01_22_13_36_45	Distrractor box	ScentlessSoap	Positive Control	NA	NA	NA	['Olfactometer1', 'Olfactometer2', 'Olfactometer3']	[189.0, 168.0, 3001.0]	[2.596623182296753, 2.473597526550293, 3.7126336097717285]	0	0	5	0.1	0.1	0.5
Rocket	Lauren	10	3000	45	7	1	AFC	Yes	No	NA	0.8	0.6	0.6	Yes	0	Yes	NA	Olfactometer2	Olfactometer2	9.446214437	1	1	0	0	0	0	270	3001	0	0	0	0	Olfactometer2	12_02_22_08_55_10	Celery	Human Scent	Vasaline	NA	NA	NA	['Olfactometer1', 'Olfactometer2']	[270.0, 3001.0]	[6.255851984024048, 3.1903624534606934]	0	0	1	0.1	0.1	0.5
Rocket	Lauren	10	3000	45	7	1	AFC	Yes	No	NA	0.8	0.6	0.6	Yes	0	Yes	NA	Olfactometer3	Olfactometer3	10.17852163	1	1	1	0	0	0	193	201	3001	0	0	0	Olfactometer3	12_02_22_08_55_48	Celery	Celery	Human Scent	NA	NA	NA	['Olfactometer1', 'Olfactometer2', 'Olfactometer3']	[193.0, 201.0, 3001.0]	[6.331856966018677, 0.38675880432128906, 3.4599058628082275]	0	0	2	0.1	0.1	0.5
Rocket	Lauren	10	3000	45	7	1	AFC	Yes	No	NA	0.8	0.6	0.6	Yes	0	Yes	NA	Olfactometer2	Olfactometer2	7.30663538	1	2	0	0	0	0	166	3046	0	0	0	0	Olfactometer2	12_02_22_08_56_23	Distrractor box	Human Scent	Celery	NA	NA	NA	['Olfactometer1', 'Olfactometer2', 'Olfactometer2']	[166.0, 45.0, 3001.0]	[2.9816527366638184, 0.28016042709350586, 4.0448222160339355]	0	0	3	0.1	0.1	0.5
Rocket	Lauren	10	3000	45	7	1	AFC	Yes	No	NA	0.8	0.6	0.6	Yes	0	Yes	NA	Olfactometer3	Olfactometer3	6.429856062	1	1	1	0	0	0	214	83	3001	0	0	0	Olfactometer3	12_02_22_08_56_58	Soap	ScentlessSoap	Human Scent	NA	NA	NA	['Olfactometer1', 'Olfactometer2', 'Olfactometer3']	[214.0, 83.0, 3001.0]	[2.589259147644043, 0.39131808280944824, 3.446211099624634]	0	0	4	0.1	0.1	0.5
Rocket	Lauren	10	3000	45	7	1	AFC	Yes	No	NA	0.8	0.6	0.6	Yes	0	Yes	NA	Olfactometer2	Olfactometer2	6.510778904	1	1	0	0	0	0	236	3004	0	0	0	0	Olfactometer2	12_02_22_08_57_33	Celery	Human Scent	Distrractor box	NA	NA	NA	['Olfactometer1', 'Olfactometer2']	[236.0, 3004.0]	[3.151381492614746, 3.3593974113464355]	1	0	5	0.1	0.1	0.5
Rocket	Lauren	10	3000	45	7	1	AFC	Yes	No	NA	0.8	0.6	0.6	Yes	0	Yes	NA	Olfactometer1	Olfactometer1	6.567329884	2	1	0	0	0	0	3095	270	0	0	0	0	Olfactometer1	12_02_22_08_58_48	Human Scent	Shampoo	Distrractor box	NA	NA	NA	['Olfactometer1', 'Olfactometer2', 'Olfactometer1']	[93.0, 270.0, 3002.0]	[2.5357155799865723, 0.5754976272583008, 3.4561166763305664]	1	0	7	0.1	0.1	0.5
Rocket	Lauren	10	3000	45	7	1	AFC	Yes	No	NA	0.8	0.6	0.6	Yes	0	Yes	NA	Olfactometer3	Olfactometer3	6.806143761	1	2	1	0	0	0	242	149	3001	0	0	0	Olfactometer3	12_02_22_08_59_24	Vasaline	Vasaline	Human Scent	NA	NA	NA	['Olfactometer1', 'Olfactometer2', 'Olfactometer2', 'Olfactometer3']	[242.0, 140.0, 9.0, 3001.0]	[3.024343490600586, 0.44298672676086426, 0.0, 3.338813543319702]	1	0	8	0.1	0.1	0.5
Rocket	Lauren	10	3000	45	7	1	AFC	Yes	No	NA	0.8	0.6	0.6	Yes	0	Yes	NA	Olfactometer1	Olfactometer1	6.058817148	2	0	0	0	0	0	3304	0	0	0	0	0	Olfactometer1	12_02_22_09_00_38	Human Scent	Soap	Distrractor box	NA	NA	NA	['Olfactometer1', 'Olfactometer1']	[303.0, 3001.0]	[3.00009822845459, 3.0587189197540283]	1	0	10	0.1	0.1	0.5
Rocket	Edgar	10	3000	45	8	2	AFC	Yes	No	NA	1	0	0	Yes	0	Yes	NA	Olfactometer2	All Clear	0	1	1	1	0	0	0	175	643	155	0	0	0	0	12_02_22_09_50_04	Celery	Human No-Breath	Vasaline	NA	NA	NA	['Olfactometer1', 'Olfactometer2', 'Olfactometer3']	[175.0, 643.0, 155.0]	[3.1231212615966797, 1.2937252521514893, 2.104708433151245]	0	0	1	0.1	0.1	0.5
Rocket	Edgar	10	3000	45	8	2	AFC	Yes	No	NA	1	0	0	Yes	0	Yes	NA	Olfactometer3	Olfactometer3	6.358796358	1	1	1	0	0	0	190	166	3001	0	0	0	Olfactometer3	12_02_22_09_50_38	Vasaline	Vasaline	Human No-Breath	NA	NA	NA	['Olfactometer1', 'Olfactometer2', 'Olfactometer3']	[190.0, 166.0, 3001.0]	[1.4361562728881836, 1.0591449737548828, 3.863495111465454]	0	0	2	0.1	0.1	0.5
Rocket	Edgar	10	3000	45	8	2	AFC	Yes	No	NA	1	0	0	Yes	0	Yes	NA	Olfactometer2	Olfactometer2	5.935811758	1	1	0	0	0	0	224	3001	0	0	0	0	Olfactometer2	12_02_22_09_51_12	Vasaline	Human No-Breath	Vasaline	NA	NA	NA	['Olfactometer1', 'Olfactometer2']	[224.0, 3001.0]	[2.2137107849121094, 3.7221009731292725]	0	0	3	0.1	0.1	0.5
Rocket	Edgar	10	3000	45	8	2	AFC	Yes	No	NA	1	0	0	Yes	0	Yes	NA	Olfactometer1	Olfactometer1	3.835675001	1	0	0	0	0	0	3001	0	0	0	0	0	Olfactometer1	12_02_22_09_51_44	Human No-Breath	Soap	Soap	NA	NA	NA	['Olfactometer1']	[3001.0]	[3.835675001144409]	0	0	4	0.1	0.1	0.5
Rocket	Edgar	10	3000	45	8	2	AFC	Yes	No	NA	1	0	0	Yes	0	Yes	NA	Olfactometer3	Olfactometer3	6.082296133	1	5	1	0	0	0	213	582	3002	0	0	0	Olfactometer3	12_02_22_09_52_18	ScentlessSoap	ScentlessSoap	Human No-Breath	NA	NA	NA	['Olfactometer1', 'Olfactometer2', 'Olfactometer2', 'Olfactometer2', 'Olfactometer2', 'Olfactometer2', 'Olfactometer3']	[213.0, 110.0, 89.0, 85.0, 37.0, 261.0, 3002.0]	[1.157487392425537, 0.7027454376220703, 0.04687094688415527, 0.19290471076965332, 0.12287664413452148, 0.2851581573486328, 3.5733184814453125]	0	0	5	0.1	0.1	0.5
Rocket	Edgar	10	3000	45	9	1	AFC	Yes	No	NA	0.8	0.7	0.7	Yes	0	Yes	NA	Olfactometer1	Olfactometer1	4.87348032	1	0	0	0	0	0	3002	0	0	0	0	0	Olfactometer1	12_02_22_11_41_51	Human Scent	Distrractor box	Vasaline	NA	NA	NA	['Olfactometer1']	[3002.0]	[4.873480319976807]	1	0	2	0.1	0.1	0.5
Rocket	Edgar	10	3000	45	9	1	AFC	Yes	No	NA	0.8	0.7	0.7	Yes	0	Yes	NA	Olfactometer1	Olfactometer1	5.280421257	1	0	0	0	0	0	3001	0	0	0	0	0	Olfactometer1	12_02_22_11_42_24	Human Scent	Shampoo	Celery	NA	NA	NA	['Olfactometer1']	[3001.0]	[5.2794201374053955]	0	0	3	0.1	0.1	0.5
Rocket	Edgar	10	3000	45	9	1	AFC	Yes	No	NA	0.8	0.7	0.7	Yes	0	Yes	NA	Olfactometer3	Olfactometer3	10.27410126	1	1	3	0	0	0	285	411	3186	0	0	0	Olfactometer3	12_02_22_11_43_04	Celery	Shampoo	Human Scent	NA	NA	NA	['Olfactometer1', 'Olfactometer2', 'Olfactometer3', 'Olfactometer3', 'Olfactometer3']	[285.0, 411.0, 182.0, 2.0, 3002.0]	[4.567692041397095, 1.4273591041564941, 1.1946043968200684, 0.0010061264038085938, 3.083439588546753]	1	0	4	0.1	0.1	0.5
Rocket	Edgar	10	3000	45	9	1	AFC	Yes	No	NA	0.8	0.7	0.7	Yes	0	Yes	NA	Olfactometer3	Olfactometer3	4.202690363	0	1	1	0	0	0	0	70	3001	0	0	0	Olfactometer3	12_02_22_11_43_37	Shampoo	Vasaline	Human Scent	NA	NA	NA	['Olfactometer2', 'Olfactometer3']	[70.0, 3001.0]	[0.039281606674194336, 4.1634087562561035]	1	0	5	0.1	0.1	0.5
Rocket	Edgar	10	3000	45	9	1	AFC	Yes	No	NA	0.8	0.7	0.7	Yes	0	Yes	NA	Olfactometer2	Olfactometer2	5.869271994	1	1	0	0	0	0	454	3001	0	0	0	0	Olfactometer2	12_02_22_11_44_12	Shampoo	Human Scent	ScentlessSoap	NA	NA	NA	['Olfactometer1', 'Olfactometer2']	[454.0, 3001.0]	[2.3256278038024902, 3.5436441898345947]	1	0	6	0.1	0.1	0.5
Rocket	Edgar	10	3000	45	9	1	AFC	Yes	No	NA	0.8	0.7	0.7	Yes	0	Yes	NA	Olfactometer2	Olfactometer2	5.516145229	1	1	0	0	0	0	264	3001	0	0	0	0	Olfactometer2	12_02_22_11_44_47	Shampoo	Human Scent	ScentlessSoap	NA	NA	NA	['Olfactometer1', 'Olfactometer2']	[264.0, 3001.0]	[1.7877328395843506, 3.7273967266082764]	1	0	7	0.1	0.1	0.5
Rocket	Edgar	10	3000	45	9	1	AFC	Yes	No	NA	0.8	0.7	0.7	Yes	0	Yes	NA	Olfactometer3	Olfactometer3	6.066586494	1	1	1	0	0	0	400	122	3001	0	0	0	Olfactometer3	12_02_22_11_45_21	Distrractor box	Vasaline	Human Scent	NA	NA	NA	['Olfactometer1', 'Olfactometer2', 'Olfactometer3']	[400.0, 122.0, 3001.0]	[1.9312269687652588, 0.4655473232269287, 3.6698122024536133]	0	0	8	0.1	0.1	0.5
Rocket	Edgar	10	3000	45	9	1	AFC	Yes	No	NA	0.8	0.7	0.7	Yes	0	Yes	NA	Olfactometer1	Olfactometer1	3.950978756	1	0	0	0	0	0	3001	0	0	0	0	0	Olfactometer1	12_02_22_11_45_52	Human Scent	Celery	Soap	NA	NA	NA	['Olfactometer1']	[3001.0]	[3.9509787559509277]	0	0	9	0.1	0.1	0.5
Rocket	Edgar	10	3000	45	10	1	AFC	Yes	No	NA	0.8	0.7	0.7	Yes	0	Yes	NA	Olfactometer1	Olfactometer1	5.213630915	1	0	0	0	0	0	3001	0	0	0	0	0	Olfactometer1	12_05_22_08_54_51	Human Scent	Soap	Shampoo	NA	NA	NA	['Olfactometer1']	[3001.0]	[5.212630987167358]	1	0	1	0.1	0.1	0.5
Rocket	Edgar	10	3000	45	10	1	AFC	Yes	No	NA	0.8	0.7	0.7	Yes	0	Yes	NA	Olfactometer2	Olfactometer2	5.636508226	1	1	0	0	0	0	289	3001	0	0	0	0	Olfactometer2	12_05_22_08_55_24	Vasaline	Human Scent	Distrractor box	NA	NA	NA	['Olfactometer1', 'Olfactometer2']	[289.0, 3001.0]	[2.2819252014160156, 3.3545830249786377]	0	0	2	0.1	0.1	0.5
Rocket	Edgar	10	3000	45	10	1	AFC	Yes	No	NA	0.8	0.7	0.7	Yes	0	Yes	NA	Olfactometer2	Olfactometer2	5.697197914	1	1	0	0	0	0	232	3001	0	0	0	0	Olfactometer2	12_05_22_08_55_58	ScentlessSoap	Human Scent	ScentlessSoap	NA	NA	NA	['Olfactometer1', 'Olfactometer2']	[232.0, 3001.0]	[2.208608865737915, 3.48858904838562]	0	0	3	0.1	0.1	0.5
Rocket	Edgar	10	3000	45	10	1	AFC	Yes	No	NA	0.8	0.7	0.7	Yes	0	Yes	NA	Olfactometer3	Olfactometer3	21.37255049	5	4	5	0	0	0	403	465	6734	0	0	0	Olfactometer3	12_05_22_08_56_48	Vasaline	ScentlessSoap	Human Scent	NA	NA	NA	['Olfactometer1', 'Olfactometer2', 'Olfactometer3', 'Olfactometer3', 'Olfactometer2', 'Olfactometer1', 'Olfactometer2', 'Olfactometer3', 'Olfactometer3', 'Olfactometer1', 'Olfactometer1', 'Olfactometer1', 'Olfactometer2', 'Olfactometer3']	[32.0, 156.0, 156.0, 2915.0, 6.0, 269.0, 224.0, 32.0, 630.0, 21.0, 74.0, 7.0, 79.0, 3001.0]	[2.1132044792175293, 0.16281676292419434, 0.8932559490203857, 3.079300880432129, 0.947981595993042, 2.3509557247161865, 0.5287528038024902, 1.5524590015411377, 0.6600387096405029, 1.0862691402435303, 3.384833335876465, 0.0011305809020996094, 0.21480631828308105, 4.3965065479278564]	1	0	4	0.1	0.1	0.5
Rocket	Edgar	10	3000	45	10	1	AFC	Yes	No	NA	0.8	0.7	0.7	Yes	0	Yes	NA	Olfactometer3	Olfactometer3	6.16531086	1	1	1	0	0	0	405	199	3001	0	0	0	Olfactometer3	12_05_22_08_57_24	Distrractor box	Distrractor box	Human Scent	NA	NA	NA	['Olfactometer1', 'Olfactometer2', 'Olfactometer3']	[405.0, 199.0, 3001.0]	[2.1973206996917725, 0.4670891761779785, 3.499896764755249]	1	0	5	0.1	0.1	0.5
Rocket	Edgar	10	3000	45	10	1	AFC	Yes	No	NA	0.8	0.7	0.7	Yes	0	Yes	NA	Olfactometer1	Olfactometer1	5.524421215	1	0	0	0	0	0	3001	0	0	0	0	0	Olfactometer1	12_05_22_08_57_59	Human Scent	Vasaline	Shampoo	NA	NA	NA	['Olfactometer1']	[3001.0]	[5.523427963256836]	1	0	6	0.1	0.1	0.5
Rocket	Edgar	10	3000	45	10	1	AFC	Yes	No	NA	0.8	0.7	0.7	Yes	0	Yes	NA	Olfactometer3	Olfactometer3	7.707262754	2	1	2	0	0	0	244	147	3057	0	0	0	Olfactometer3	12_05_22_09_00_03	Soap	Soap	Human Scent	NA	NA	NA	['Olfactometer1', 'Olfactometer1', 'Olfactometer2', 'Olfactometer3', 'Olfactometer3']	[226.0, 18.0, 147.0, 53.0, 3004.0]	[2.3171944618225098, 0.3959686756134033, 0.6019496917724609, 1.1928694248199463, 3.199005365371704]	1	0	9	0.1	0.1	0.5
Rocket	Edgar	10	3000	45	10	1	AFC	Yes	No	NA	0.8	0.7	0.7	Yes	0	Yes	NA	Olfactometer2	Olfactometer2	6.076024055	1	1	0	0	0	0	187	3005	0	0	0	0	Olfactometer2	12_05_22_09_00_37	ScentlessSoap	Human Scent	Celery	NA	NA	NA	['Olfactometer1', 'Olfactometer2']	[187.0, 3005.0]	[2.658844232559204, 3.4161744117736816]	0	0	10	0.1	0.1	0.5
Rocket	Avery	10	3000	45	11	2	AFC	Yes	No	NA	1	0	0	Yes	0	Yes	NA	Olfactometer1	All Clear	0	1	2	1	0	0	0	215	238	193	0	0	0	0	12_05_22_10_06_49	Human No-Breath	Celery	Celery	NA	NA	NA	['Olfactometer1', 'Olfactometer2', 'Olfactometer2', 'Olfactometer3']	[215.0, 226.0, 12.0, 193.0]	[5.230700731277466, 0.4363694190979004, 0.17962861061096191, 0.38896870613098145]	0	0	1	0.1	0.1	0.5
Rocket	Avery	10	3000	45	11	2	AFC	Yes	No	NA	1	0	0	Yes	0	Yes	NA	Olfactometer3	Olfactometer3	22.27675724	1	1	1	0	0	0	141	183	3001	0	0	0	Olfactometer3	12_05_22_10_07_39	ScentlessSoap	Vasaline	Human No-Breath	NA	NA	NA	['Olfactometer1', 'Olfactometer2', 'Olfactometer3']	[141.0, 183.0, 3001.0]	[18.430293321609497, 0.4372525215148926, 3.408214807510376]	0	0	2	0.1	0.1	0.5
Rocket	Avery	10	3000	45	11	2	AFC	Yes	No	NA	1	0	0	Yes	0	Yes	NA	Olfactometer3	Olfactometer3	5.325240612	1	2	1	0	0	0	243	145	3004	0	0	0	Olfactometer3	12_05_22_10_08_13	ScentlessSoap	Celery	Human No-Breath	NA	NA	NA	['Olfactometer1', 'Olfactometer2', 'Olfactometer2', 'Olfactometer3']	[243.0, 44.0, 101.0, 3004.0]	[1.4229776859283447, 0.30816030502319336, 0.18039464950561523, 3.413707971572876]	0	0	3	0.1	0.1	0.5
Rocket	Avery	10	3000	45	11	2	AFC	Yes	No	NA	1	0	0	Yes	0	Yes	NA	Olfactometer2	Olfactometer2	6.328809977	1	2	0	0	0	0	534	3218	0	0	0	0	Olfactometer2	12_05_22_10_08_47	Distrractor box	Human No-Breath	Vasaline	NA	NA	NA	['Olfactometer1', 'Olfactometer2', 'Olfactometer2']	[534.0, 217.0, 3001.0]	[2.0850303173065186, 0.5537257194519043, 3.6898670196533203]	0	0	4	0.1	0.1	0.5
Rocket	Avery	10	3000	45	11	2	AFC	Yes	No	NA	1	0	0	Yes	0	Yes	NA	Olfactometer2	Olfactometer2	5.579242229	1	2	0	0	0	0	252	3227	0	0	0	0	Olfactometer2	12_05_22_10_09_20	Distrractor box	Human No-Breath	ScentlessSoap	NA	NA	NA	['Olfactometer1', 'Olfactometer2', 'Olfactometer2']	[252.0, 226.0, 3001.0]	[1.574394702911377, 0.4937622547149658, 3.511085271835327]	0	0	5	0.1	0.1	0.5
Rocket	Avery	10	3000	45	12	3	AFC	Yes	No	NA	0.8	0.8	0.8	Yes	0	Yes	NA	Olfactometer3	Olfactometer3	8.902959824	1	3	2	0	0	0	212	1468	3068	0	0	0	Olfactometer3	12_05_22_11_02_03	Distrractor box	Soap	Human Scent	NA	NA	NA	['Olfactometer1', 'Olfactometer2', 'Olfactometer2', 'Olfactometer2', 'Olfactometer3', 'Olfactometer3']	[212.0, 191.0, 45.0, 1232.0, 67.0, 3001.0]	[3.0843312740325928, 0.5154988765716553, 0.24106097221374512, 1.2599303722381592, 0.7235517501831055, 3.0782618522644043]	1	0	1	0.1	0.1	0.5
Rocket	Avery	10	3000	45	12	3	AFC	Yes	No	NA	0.8	0.8	0.8	Yes	0	Yes	NA	Olfactometer3	Olfactometer3	7.947611809	1	1	1	0	0	0	280	472	3001	0	0	0	Olfactometer3	12_05_22_11_02_40	Shampoo	Distrractor box	Human Scent	NA	NA	NA	['Olfactometer1', 'Olfactometer2', 'Olfactometer3']	[280.0, 472.0, 3001.0]	[3.7966601848602295, 0.7037458419799805, 3.4472057819366455]	1	0	2	0.1	0.1	0.5
Rocket	Avery	10	3000	45	12	3	AFC	Yes	No	NA	0.8	0.8	0.8	Yes	0	Yes	NA	Olfactometer1	Olfactometer1	8.725640297	1	0	0	0	0	0	3001	0	0	0	0	0	Olfactometer1	12_05_22_11_03_17	Human Scent	Distrractor box	Celery	NA	NA	NA	['Olfactometer1']	[3001.0]	[8.725640296936035]	0	0	3	0.1	0.1	0.5
Rocket	Avery	10	3000	45	12	3	AFC	Yes	No	NA	0.8	0.8	0.8	Yes	0	Yes	NA	Olfactometer1	Olfactometer1	5.340301991	1	0	0	0	0	0	3001	0	0	0	0	0	Olfactometer1	12_05_22_11_03_52	Human Scent	Soap	Distrractor box	NA	NA	NA	['Olfactometer1']	[3001.0]	[5.339480400085449]	1	0	4	0.1	0.1	0.5
Rocket	Avery	10	3000	45	12	3	AFC	Yes	No	NA	0.8	0.8	0.8	Yes	0	Yes	NA	Olfactometer2	Olfactometer2	6.186519861	1	1	0	0	0	0	305	3001	0	0	0	0	Olfactometer2	12_05_22_11_04_27	Distrractor box	Human Scent	Celery	NA	NA	NA	['Olfactometer1', 'Olfactometer2']	[305.0, 3001.0]	[2.8867478370666504, 3.2993035316467285]	1	0	5	0.1	0.1	0.5
Rocket	Avery	10	3000	45	12	3	AFC	Yes	No	NA	0.8	0.8	0.8	Yes	0	Yes	NA	Olfactometer1	Olfactometer1	6.350460768	1	0	0	0	0	0	3001	0	0	0	0	0	Olfactometer1	12_05_22_11_05_43	Human Scent	Vasaline	Shampoo	NA	NA	NA	['Olfactometer1']	[3001.0]	[6.350460767745972]	1	0	7	0.1	0.1	0.5
Rocket	Avery	10	3000	45	12	3	AFC	Yes	No	NA	0.8	0.8	0.8	Yes	0	Yes	NA	Olfactometer2	Olfactometer2	6.485052109	1	1	0	0	0	0	260	3001	0	0	0	0	Olfactometer2	12_05_22_11_06_56	ScentlessSoap	Human Scent	Shampoo	NA	NA	NA	['Olfactometer1', 'Olfactometer2']	[260.0, 3001.0]	[3.1216633319854736, 3.362388849258423]	1	0	9	0.1	0.1	0.5
Rocket	Avery	10	3000	45	12	3	AFC	Yes	No	NA	0.8	0.8	0.8	Yes	0	Yes	NA	Olfactometer3	Olfactometer3	7.183819532	1	1	1	0	0	0	354	185	3001	0	0	0	Olfactometer3	12_05_22_11_07_31	Distrractor box	Celery	Human Scent	NA	NA	NA	['Olfactometer1', 'Olfactometer2', 'Olfactometer3']	[354.0, 185.0, 3001.0]	[3.2266342639923096, 0.3961358070373535, 3.561049461364746]	0	0	10	0.1	0.1	0.5
Rocket	Avery	10	3000	45	13	4	AFC	Yes	No	NA	1	0	0	Yes	0	Yes	NA	Olfactometer1	Olfactometer1	4.843044758	1	0	0	0	0	0	3001	0	0	0	0	0	Olfactometer1	12_05_22_11_55_56	Breath	ScentlessSoap	Distrractor box	NA	NA	NA	['Olfactometer1']	[3001.0]	[4.843044757843018]	0	0	1	0.1	0.1	0.5
Rocket	Avery	10	3000	45	13	4	AFC	Yes	No	NA	1	0	0	Yes	0	Yes	NA	Olfactometer1	All Clear	0	1	1	1	0	0	0	332	269	321	0	0	0	0	12_05_22_11_56_35	Breath	Soap	Shampoo	NA	NA	NA	['Olfactometer1', 'Olfactometer2', 'Olfactometer3']	[332.0, 269.0, 321.0]	[3.8337509632110596, 0.5803678035736084, 0.784977912902832]	0	0	2	0.1	0.1	0.5
Rocket	Avery	10	3000	45	13	4	AFC	Yes	No	NA	1	0	0	Yes	0	Yes	NA	Olfactometer2	All Clear	0	3	2	3	0	0	0	975	875	727	0	0	0	0	12_05_22_11_57_24	ScentlessSoap	Breath	Distrractor box	NA	NA	NA	['Olfactometer1', 'Olfactometer2', 'Olfactometer1', 'Olfactometer3', 'Olfactometer2', 'Olfactometer1', 'Olfactometer3', 'Olfactometer3']	[255.0, 775.0, 314.0, 436.0, 100.0, 406.0, 97.0, 194.0]	[2.3868260383605957, 1.059744119644165, 0.8419556617736816, 4.111363410949707, 4.544754505157471, 0.8236579895019531, 0.782623291015625, 0.2404193878173828]	0	0	3	0.1	0.1	0.5
Rocket	Avery	10	3000	45	13	4	AFC	Yes	No	NA	1	0	0	Yes	0	Yes	NA	Olfactometer3	Olfactometer3	6.296763182	1	1	1	0	0	0	292	183	3001	0	0	0	Olfactometer3	12_05_22_11_57_59	Celery	Shampoo	Breath	NA	NA	NA	['Olfactometer1', 'Olfactometer2', 'Olfactometer3']	[292.0, 183.0, 3001.0]	[2.2072629928588867, 0.4608919620513916, 3.628608226776123]	0	0	4	0.1	0.1	0.5
Rocket	Avery	10	3000	45	13	4	AFC	Yes	No	NA	1	0	0	Yes	0	Yes	NA	Olfactometer2	All Clear	0	1	2	1	0	0	0	456	1075	266	0	0	0	0	12_05_22_11_58_40	Distrractor box	Breath	Celery	NA	NA	NA	['Olfactometer1', 'Olfactometer2', 'Olfactometer3', 'Olfactometer2']	[456.0, 368.0, 266.0, 707.0]	[2.795936346054077, 2.4748148918151855, 0.6913144588470459, 1.1344125270843506]	0	0	5	0.1	0.1	0.5
Rocket	Lauren	10	3000	45	14	5	AFC	Yes	No	NA	0.8	0.6	0.6	Yes	0	Yes	NA	Olfactometer1	Olfactometer1	7.038509369	2	1	0	0	0	0	3292	174	0	0	0	0	Olfactometer1	12_05_22_13_40_04	Human Scent	ScentlessSoap	Celery	NA	NA	NA	['Olfactometer1', 'Olfactometer2', 'Olfactometer1']	[291.0, 174.0, 3001.0]	[2.960313081741333, 0.5141870975494385, 3.5638411045074463]	1	0	1	0.1	0.1	0.5
Rocket	Lauren	10	3000	45	14	5	AFC	Yes	No	NA	0.8	0.6	0.6	Yes	0	Yes	NA	Olfactometer2	Olfactometer2	5.795396805	1	1	0	0	0	0	304	3003	0	0	0	0	Olfactometer2	12_05_22_13_40_39	ScentlessSoap	Human Scent	Celery	NA	NA	NA	['Olfactometer1', 'Olfactometer2']	[304.0, 3003.0]	[2.5509307384490967, 3.2444660663604736]	1	0	2	0.1	0.1	0.5
Rocket	Lauren	10	3000	45	14	5	AFC	Yes	No	NA	0.8	0.6	0.6	Yes	0	Yes	NA	Olfactometer3	Olfactometer3	6.52255249	1	1	1	0	0	0	250	177	3003	0	0	0	Olfactometer3	12_05_22_13_41_13	Celery	Celery	Human Scent	NA	NA	NA	['Olfactometer1', 'Olfactometer2', 'Olfactometer3']	[250.0, 177.0, 3003.0]	[2.676170825958252, 0.39524102210998535, 3.450141429901123]	0	0	3	0.1	0.1	0.5
Rocket	Lauren	10	3000	45	14	5	AFC	Yes	No	NA	0.8	0.6	0.6	Yes	0	Yes	NA	Olfactometer1	Olfactometer1	6.347196341	2	0	0	0	0	0	3227	0	0	0	0	0	Olfactometer1	12_05_22_13_41_47	Human Scent	Celery	ScentlessSoap	NA	NA	NA	['Olfactometer1', 'Olfactometer1']	[226.0, 3001.0]	[2.740795850753784, 3.6062493324279785]	0	0	4	0.1	0.1	0.5
Rocket	Lauren	10	3000	45	14	5	AFC	Yes	No	NA	0.8	0.6	0.6	Yes	0	Yes	NA	Olfactometer3	Olfactometer3	6.700056314	1	1	1	0	0	0	231	301	3001	0	0	0	Olfactometer3	12_05_22_13_42_22	ScentlessSoap	Celery	Human Scent	NA	NA	NA	['Olfactometer1', 'Olfactometer2', 'Olfactometer3']	[231.0, 301.0, 3001.0]	[2.6684937477111816, 0.5180590152740479, 3.5125081539154053]	0	0	5	0.1	0.1	0.5
Rocket	Lauren	10	3000	45	14	5	AFC	Yes	No	NA	0.8	0.6	0.6	Yes	0	Yes	NA	Olfactometer3	Olfactometer3	6.584940434	1	1	1	0	0	0	387	276	3003	0	0	0	Olfactometer3	12_05_22_13_42_58	Distrractor box	ScentlessSoap	Human Scent	NA	NA	NA	['Olfactometer1', 'Olfactometer2', 'Olfactometer3']	[387.0, 276.0, 3003.0]	[2.5724761486053467, 0.5123748779296875, 3.500089406967163]	1	0	6	0.1	0.1	0.5
Rocket	Lauren	10	3000	45	14	5	AFC	Yes	No	NA	0.8	0.6	0.6	Yes	0	Yes	NA	Olfactometer2	Olfactometer2	6.720218897	2	1	0	0	0	0	314	3002	0	0	0	0	Olfactometer2	12_05_22_13_44_12	Distrractor box	Human Scent	Vasaline	NA	NA	NA	['Olfactometer1', 'Olfactometer1', 'Olfactometer2']	[304.0, 10.0, 3002.0]	[3.3004536628723145, 0.09813499450683594, 3.3205933570861816]	0	0	8	0.1	0.1	0.5
Rocket	Lauren	10	3000	45	14	5	AFC	Yes	No	NA	0.8	0.6	0.6	Yes	0	Yes	NA	Olfactometer2	Olfactometer2	6.857368231	1	2	0	0	0	0	295	3134	0	0	0	0	Olfactometer2	12_05_22_13_44_48	Distrractor box	Human Scent	Celery	NA	NA	NA	['Olfactometer1', 'Olfactometer2', 'Olfactometer2']	[295.0, 132.0, 3002.0]	[3.314643144607544, 0.39505457878112793, 3.1476705074310303]	1	0	9	0.1	0.1	0.5
Rocket	Edgar	10	3000	45	15	1	AFC	Yes	No	NA	1	0	0	Yes	0	Yes	NA	Olfactometer2	Olfactometer2	10.9548614	2	2	1	0	0	0	548	3422	329	0	0	0	Olfactometer2	12_06_22_08_31_03	Shampoo	Positive Control 2	Distrractor box	NA	NA	NA	['Olfactometer1', 'Olfactometer2', 'Olfactometer3', 'Olfactometer1', 'Olfactometer2']	[267.0, 421.0, 329.0, 281.0, 3001.0]	[2.6695163249969482, 0.8170862197875977, 0.8379414081573486, 2.9532577991485596, 3.6770596504211426]	0	0	1	0.1	0.1	0.5
Rocket	Edgar	10	3000	45	15	1	AFC	Yes	No	NA	1	0	0	Yes	0	Yes	NA	Olfactometer2	Olfactometer2	9.233754635	2	1	0	0	0	0	605	3001	0	0	0	0	Olfactometer2	12_06_22_08_31_40	Vasaline	Positive Control 2	Celery	NA	NA	NA	['Olfactometer1', 'Olfactometer1', 'Olfactometer2']	[237.0, 368.0, 3001.0]	[1.978999376296997, 3.8878941535949707, 3.36686110496521]	0	0	2	0.1	0.1	0.5
Rocket	Edgar	10	3000	45	15	1	AFC	Yes	No	NA	1	0	0	Yes	0	Yes	NA	Olfactometer3	Olfactometer3	10.84812021	1	1	1	0	0	0	181	327	3001	0	0	0	Olfactometer3	12_06_22_08_32_19	Vasaline	Soap	Positive Control 2	NA	NA	NA	['Olfactometer1', 'Olfactometer2', 'Olfactometer3']	[181.0, 327.0, 3001.0]	[6.537786245346069, 0.6357510089874268, 3.6745829582214355]	0	0	3	0.1	0.1	0.5
Rocket	Edgar	10	3000	45	15	1	AFC	Yes	No	NA	1	0	0	Yes	0	Yes	NA	Olfactometer2	Olfactometer2	6.65050292	1	1	0	0	0	0	439	3001	0	0	0	0	Olfactometer2	12_06_22_08_32_53	Shampoo	Positive Control 2	ScentlessSoap	NA	NA	NA	['Olfactometer1', 'Olfactometer2']	[439.0, 3001.0]	[2.989469528198242, 3.6610333919525146]	0	0	4	0.1	0.1	0.5
Rocket	Edgar	10	3000	45	15	1	AFC	Yes	No	NA	1	0	0	Yes	0	Yes	NA	Olfactometer3	Olfactometer3	6.755466938	2	1	1	0	0	0	266	154	3003	0	0	0	Olfactometer3	12_06_22_08_33_28	Vasaline	Shampoo	Positive Control 2	NA	NA	NA	['Olfactometer1', 'Olfactometer1', 'Olfactometer2', 'Olfactometer3']	[96.0, 170.0, 154.0, 3003.0]	[1.94120454788208, 0.0010063648223876953, 0.7050845623016357, 4.108171463012695]	0	0	5	0.1	0.1	0.5
Rocket	Edgar	10	3000	45	16	1	AFC	Yes	No	NA	1	0	0	Yes	0	Yes	NA	Olfactometer1	All Clear	0	3	1	1	0	0	0	295	307	301	0	0	0	0	12_06_22_11_16_35	Isobutyl propionate	Vasaline	Celery	NA	NA	NA	['Olfactometer1', 'Olfactometer2', 'Olfactometer3', 'Olfactometer1', 'Olfactometer1']	[272.0, 307.0, 301.0, 22.0, 1.0]	[3.654555082321167, 0.8679327964782715, 0.783191442489624, 1.383167028427124, 0.06055593490600586]	0	0	1	0.1	0.1	0.5
Rocket	Edgar	10	3000	45	16	1	AFC	Yes	No	NA	1	0	0	Yes	0	Yes	NA	Olfactometer2	All Clear	0	5	1	1	0	0	0	952	302	295	0	0	0	0	12_06_22_11_17_14	Celery	Isobutyl propionate	ScentlessSoap	NA	NA	NA	['Olfactometer1', 'Olfactometer1', 'Olfactometer1', 'Olfactometer2', 'Olfactometer3', 'Olfactometer1', 'Olfactometer1']	[169.0, 49.0, 686.0, 302.0, 295.0, 32.0, 16.0]	[2.355484962463379, 0.09880805015563965, 0.7201266288757324, 0.6534140110015869, 0.7231979370117188, 1.0233814716339111, 0.0009963512420654297]	0	0	2	0.1	0.1	0.5
Rocket	Edgar	10	3000	45	16	1	AFC	Yes	No	NA	1	0	0	Yes	0	Yes	NA	Olfactometer2	All Clear	0	4	2	2	0	0	0	632	340	273	0	0	0	0	12_06_22_11_17_56	ScentlessSoap	Isobutyl propionate	Vasaline	NA	NA	NA	['Olfactometer1', 'Olfactometer1', 'Olfactometer2', 'Olfactometer1', 'Olfactometer2', 'Olfactometer3', 'Olfactometer3', 'Olfactometer1']	[88.0, 164.0, 325.0, 359.0, 15.0, 177.0, 96.0, 21.0]	[4.173564672470093, 0.09640097618103027, 0.711885929107666, 0.7285833358764648, 0.29210448265075684, 0.5437016487121582, 0.18031787872314453, 0.784066915512085]	0	0	3	0.1	0.1	0.5
Rocket	Edgar	10	3000	45	16	1	AFC	Yes	No	NA	1	0	0	Yes	0	Yes	NA	Olfactometer3	All Clear	0	1	1	1	0	0	0	146	234	127	0	0	0	0	12_06_22_11_18_34	Soap	Distrractor box	Isobutyl propionate	NA	NA	NA	['Olfactometer1', 'Olfactometer2', 'Olfactometer3']	[146.0, 234.0, 127.0]	[2.164562940597534, 1.3487372398376465, 0.6624975204467773]	0	0	4	0.1	0.1	0.5
Rocket	Edgar	10	3000	45	16	1	AFC	Yes	No	NA	1	0	0	Yes	0	Yes	NA	Olfactometer1	All Clear	0	4	2	1	0	0	0	463	171	72	0	0	0	0	12_06_22_11_19_12	Isobutyl propionate	Soap	Shampoo	NA	NA	NA	['Olfactometer1', 'Olfactometer2', 'Olfactometer1', 'Olfactometer2', 'Olfactometer3', 'Olfactometer1', 'Olfactometer1']	[90.0, 79.0, 349.0, 92.0, 72.0, 3.0, 21.0]	[0.6166315078735352, 0.7464358806610107, 0.8475420475006104, 0.5325126647949219, 0.544405460357666, 1.1428709030151367, 0.0010042190551757812]	0	0	5	0.1	0.1	0.5
Rocket	Avery	10	3000	45	17	1	AFC	Yes	No	NA	0.8	1	1	Yes	0	Yes	NA	Olfactometer2	Olfactometer2	7.099707603	1	1	0	0	0	0	315	3003	0	0	0	0	Olfactometer2	12_07_22_08_46_42	Distrractor box	Human Scent	Isobutyl propionate	NA	NA	NA	['Olfactometer1', 'Olfactometer2']	[315.0, 3003.0]	[3.791377067565918, 3.3073878288269043]	1	0	2	0.1	0.1	0.5
Rocket	Avery	10	3000	45	17	1	AFC	Yes	No	NA	0.8	1	1	Yes	0	Yes	NA	Olfactometer1	Olfactometer1	10.0924294	1	0	1	0	0	0	3003	0	438	0	0	0	Olfactometer1	12_07_22_08_47_21	Human Scent	Vasaline	Celery	NA	NA	NA	['Olfactometer3', 'Olfactometer1']	[438.0, 3003.0]	[3.6244263648986816, 6.46699857711792]	1	0	3	0.1	0.1	0.5
Rocket	Avery	10	3000	45	17	1	AFC	Yes	No	NA	0.8	1	1	Yes	0	Yes	NA	Olfactometer2	Olfactometer2	6.764900208	0	1	0	0	0	0	0	3001	0	0	0	0	Olfactometer2	12_07_22_08_47_57	Vasaline	Human Scent	Soap	NA	NA	NA	['Olfactometer2']	[3001.0]	[6.762896537780762]	1	0	4	0.1	0.1	0.5
Rocket	Avery	10	3000	45	17	1	AFC	Yes	No	NA	0.8	1	1	Yes	0	Yes	NA	Olfactometer3	Olfactometer3	9.102361441	1	1	1	0	0	0	284	208	3001	0	0	0	Olfactometer3	12_07_22_08_48_36	Distrractor box	Shampoo	Human Scent	NA	NA	NA	['Olfactometer1', 'Olfactometer2', 'Olfactometer3']	[284.0, 208.0, 3001.0]	[5.373597860336304, 0.34841442108154297, 3.3803491592407227]	1	0	5	0.1	0.1	0.5
Rocket	Avery	10	3000	45	17	1	AFC	Yes	No	NA	0.8	1	1	Yes	0	Yes	NA	Olfactometer2	Olfactometer2	13.14313078	1	2	1	0	0	0	385	3146	385	0	0	0	Olfactometer2	12_07_22_08_49_18	Distrractor box	Human Scent	ScentlessSoap	NA	NA	NA	['Olfactometer3', 'Olfactometer1', 'Olfactometer2', 'Olfactometer2']	[385.0, 385.0, 145.0, 3001.0]	[3.428466320037842, 4.003473997116089, 2.658518075942993, 3.0526723861694336]	1	0	6	0.1	0.1	0.5
Rocket	Avery	10	3000	45	17	1	AFC	Yes	No	NA	0.8	1	1	Yes	0	Yes	NA	Olfactometer1	Olfactometer1	6.047139168	1	0	0	0	0	0	3001	0	0	0	0	0	Olfactometer1	12_07_22_08_50_33	Human Scent	Isobutyl propionate	Celery	NA	NA	NA	['Olfactometer1']	[3001.0]	[6.0471391677856445]	1	0	8	0.1	0.1	0.5
Rocket	Avery	10	3000	45	17	1	AFC	Yes	No	NA	0.8	1	1	Yes	0	Yes	NA	Olfactometer3	Olfactometer3	7.164825916	0	2	2	0	0	0	0	268	3055	0	0	0	Olfactometer3	12_07_22_08_51_09	Distrractor box	Shampoo	Human Scent	NA	NA	NA	['Olfactometer2', 'Olfactometer2', 'Olfactometer3', 'Olfactometer3']	[255.0, 13.0, 54.0, 3001.0]	[3.6955645084381104, 0.0941777229309082, 0.29793334007263184, 3.0761120319366455]	1	0	9	0.1	0.1	0.5
Rocket	Avery	10	3000	45	17	1	AFC	Yes	No	NA	0.8	1	1	Yes	0	Yes	NA	Olfactometer3	Olfactometer3	6.502172232	1	1	1	0	0	0	313	216	3002	0	0	0	Olfactometer3	12_07_22_08_51_45	Isobutyl propionate	Celery	Human Scent	NA	NA	NA	['Olfactometer1', 'Olfactometer2', 'Olfactometer3']	[313.0, 216.0, 3002.0]	[2.5387613773345947, 0.5240612030029297, 3.4383533000946045]	1	0	10	0.1	0.1	0.5
Rocket	Avery	10	3000	45	17	2	AFC	Yes	No	NA	1	0	0	Yes	0	Yes	NA	Olfactometer2	All Clear	0	1	1	1	0	0	0	320	439	458	0	0	0	0	12_07_22_09_38_59	Distrractor box	Aid	Soap	NA	NA	NA	['Olfactometer1', 'Olfactometer2', 'Olfactometer3']	[320.0, 439.0, 458.0]	[3.085693836212158, 0.6913967132568359, 0.842310905456543]	0	0	1	0.1	0.1	0.5
Rocket	Avery	10	3000	45	17	2	AFC	Yes	No	NA	1	0	0	Yes	0	Yes	NA	Olfactometer2	All Clear	0	1	1	1	0	0	0	487	314	391	0	0	0	0	12_07_22_09_39_45	Distrractor box	Aid	Vasaline	NA	NA	NA	['Olfactometer3', 'Olfactometer1', 'Olfactometer2']	[391.0, 487.0, 314.0]	[7.4606032371521, 3.49049973487854, 0.6881179809570312]	0	0	2	0.1	0.1	0.5
Rocket	Avery	10	3000	45	17	2	AFC	Yes	No	NA	1	0	0	Yes	0	Yes	NA	Olfactometer3	All Clear	0	1	1	1	0	0	0	251	161	525	0	0	0	0	12_07_22_09_40_24	ScentlessSoap	Vasaline	Aid	NA	NA	NA	['Olfactometer1', 'Olfactometer2', 'Olfactometer3']	[251.0, 161.0, 525.0]	[3.8386569023132324, 0.3234121799468994, 0.8418929576873779]	0	0	3	0.1	0.1	0.5
Rocket	Avery	10	3000	45	17	2	AFC	Yes	No	NA	1	0	0	Yes	0	Yes	NA	Olfactometer3	All Clear	0	1	1	1	0	0	0	295	170	345	0	0	0	0	12_07_22_09_41_02	Distrractor box	ScentlessSoap	Aid	NA	NA	NA	['Olfactometer1', 'Olfactometer2', 'Olfactometer3']	[295.0, 170.0, 345.0]	[2.8534603118896484, 0.45494937896728516, 0.7828543186187744]	0	0	4	0.1	0.1	0.5
Rocket	Avery	10	3000	45	17	2	AFC	Yes	No	NA	1	0	0	Yes	0	Yes	NA	Olfactometer1	All Clear	0	1	3	1	0	0	0	247	1283	248	0	0	0	0	12_07_22_09_41_44	Aid	Distrractor box	Vasaline	NA	NA	NA	['Olfactometer1', 'Olfactometer2', 'Olfactometer2', 'Olfactometer2', 'Olfactometer3']	[247.0, 236.0, 58.0, 989.0, 248.0]	[3.130993366241455, 0.5636670589447021, 0.6033997535705566, 1.015509843826294, 3.1442320346832275]	0	0	5	0.1	0.1	0.5
Rocket	Lauren	10	3000	45	18	3	AFC	Yes	No	NA	0.8	0.7	0.7	Yes	0	Yes	NA	Olfactometer2	Olfactometer2	5.9962038994	1	1	0	0	0	0	235	3001	0	0	0	0	Olfactometer2	12_07_22_13_58_55	Celery	Human Scent	Soap	NA	NA	NA	['Olfactometer1', 'Olfactometer2']	[235.0, 3001.0]	[2.5806379318237305, 3.4155659675598145]	1	0	2	0.1	0.1	0.5
Rocket	Lauren	10	3000	45	18	3	AFC	Yes	No	NA	0.8	0.7	0.7	Yes	0	Yes	NA	Olfactometer1	Olfactometer1	5.3712108135	1	0	0	0	0	0	3001	0	0	0	0	0	Olfactometer1	12_07_22_13_59_29	Human Scent	ScentlessSoap	Celery	NA	NA	NA	['Olfactometer1']	[3001.0]	[5.370216608047485]	0	0	3	0.1	0.1	0.5
Rocket	Lauren	10	3000	45	18	3	AFC	Yes	No	NA	0.8	0.7	0.7	Yes	0	Yes	NA	Olfactometer2	Olfactometer2	8.3075554371	1	2	0	0	0	0	201	3010	0	0	0	0	Olfactometer2	12_07_22_14_00_45	Distrractor box	Human Scent	Vasaline	NA	NA	NA	['Olfactometer1', 'Olfactometer2', 'Olfactometer2']	[201.0, 5.0, 3005.0]	[4.290673732757568, 0.27690863609313965, 3.7399730682373047]	1	0	5	0.1	0.1	0.5
Rocket	Lauren	10	3000	45	18	3	AFC	Yes	No	NA	0.8	0.7	0.7	Yes	0	Yes	NA	Olfactometer1	Olfactometer1	6.9611291885	2	0	0	0	0	0	3183	0	0	0	0	0	Olfactometer1	12_07_22_14_01_20	Human Scent	Vasaline	Distrractor box	NA	NA	NA	['Olfactometer1', 'Olfactometer1']	[179.0, 3004.0]	[3.609549045562744, 3.350576162338257]	0	0	6	0.1	0.1	0.5
Rocket	Lauren	10	3000	45	18	3	AFC	Yes	No	NA	0.8	0.7	0.7	Yes	0	Yes	NA	Olfactometer2	Olfactometer2	6.4150807858	1	1	0	0	0	0	210	3001	0	0	0	0	Olfactometer2	12_07_22_14_01_56	Soap	Human Scent	Vasaline	NA	NA	NA	['Olfactometer1', 'Olfactometer2']	[210.0, 3001.0]	[3.114149808883667, 3.300396203994751]	1	0	7	0.1	0.1	0.5
Rocket	Lauren	10	3000	45	18	3	AFC	Yes	No	NA	0.8	0.7	0.7	Yes	0	Yes	NA	Olfactometer3	Olfactometer3	7.9909267426	1	1	1	0	0	0	205	197	3002	0	0	0	Olfactometer3	12_07_22_14_02_32	Vasaline	Celery	Human Scent	NA	NA	NA	['Olfactometer1', 'Olfactometer2', 'Olfactometer3']	[205.0, 197.0, 3002.0]	[4.0372889041900635, 0.4573974609375, 3.4962403774261475]	0	0	8	0.1	0.1	0.5
Rocket	Lauren	10	3000	45	18	3	AFC	Yes	No	NA	0.8	0.7	0.7	Yes	0	Yes	NA	Olfactometer3	Olfactometer3	8.622189045	1	1	1	0	0	0	281	173	3001	0	0	0	Olfactometer3	12_07_22_14_03_09	Distrractor box	Distrractor box	Human Scent	NA	NA	NA	['Olfactometer1', 'Olfactometer2', 'Olfactometer3']	[281.0, 173.0, 3001.0]	[4.4741880893707275, 0.4021906852722168, 3.7458102703094482]	1	0	9	0.1	0.1	0.5
Rocket	Lauren	10	3000	45	18	3	AFC	Yes	No	NA	0.8	0.7	0.7	Yes	0	Yes	NA	Olfactometer3	Olfactometer3	7.0543956757	1	2	2	0	0	0	225	390	3126	0	0	0	Olfactometer3	12_07_22_14_03_46	Celery	Vasaline	Human Scent	NA	NA	NA	['Olfactometer1', 'Olfactometer2', 'Olfactometer2', 'Olfactometer3', 'Olfactometer3']	[225.0, 39.0, 351.0, 125.0, 3001.0]	[2.679335832595825, 0.340770959854126, 0.3611786365509033, 0.5363149642944336, 3.1367952823638916]	1	0	10	0.1	0.1	0.5
Rocket	Lauren	10	3000	45	19	4	AFC	Yes	No	NA	1	0	0	Yes	0	Yes	NA	Olfactometer3	All Clear	0	1	1	1	0	0	0	213	326	153	0	0	0	0	12_07_22_14_05_30	ScentlessSoap	Distrractor box	Aid	NA	NA	NA	['Olfactometer1', 'Olfactometer2', 'Olfactometer3']	[213.0, 326.0, 153.0]	[4.543471574783325, 0.7491514682769775, 0.7223951816558838]	0	0	1	0.1	0.1	0.5
Rocket	Lauren	10	3000	45	19	4	AFC	Yes	No	NA	1	0	0	Yes	0	Yes	NA	Olfactometer2	All Clear	0	2	2	1	0	0	0	449	229	208	0	0	0	0	12_07_22_14_06_33	Celery	Aid	Distrractor box	NA	NA	NA	['Olfactometer1', 'Olfactometer2', 'Olfactometer1', 'Olfactometer2', 'Olfactometer3']	[272.0, 129.0, 177.0, 100.0, 208.0]	[3.6628236770629883, 0.5783848762512207, 9.57016658782959, 13.492410898208618, 1.4203617572784424]	0	0	2	0.1	0.1	0.5
Rocket	Lauren	10	3000	45	19	4	AFC	Yes	No	NA	1	0	0	Yes	0	Yes	NA	Olfactometer3	All Clear	0	1	1	1	0	0	0	346	197	144	0	0	0	0	12_07_22_14_07_12	Vasaline	Distrractor box	Aid	NA	NA	NA	['Olfactometer1', 'Olfactometer2', 'Olfactometer3']	[346.0, 197.0, 144.0]	[3.91131329536438, 0.5038974285125732, 0.721888542175293]	0	0	3	0.1	0.1	0.5
Rocket	Lauren	10	3000	45	19	4	AFC	Yes	No	NA	1	0	0	Yes	0	Yes	NA	Olfactometer3	All Clear	0	1	1	1	0	0	0	136	315	139	0	0	0	0	12_07_22_14_07_50	Celery	ScentlessSoap	Aid	NA	NA	NA	['Olfactometer1', 'Olfactometer2', 'Olfactometer3']	[136.0, 315.0, 139.0]	[3.0109622478485107, 0.6949422359466553, 0.602867603302002]	0	0	4	0.1	0.1	0.5
Rocket	Lauren	10	3000	45	19	4	AFC	Yes	No	NA	1	0	0	Yes	0	Yes	NA	Olfactometer3	All Clear	0	1	1	2	0	0	0	230	50	314	0	0	0	0	12_07_22_14_08_33	ScentlessSoap	Soap	Aid	NA	NA	NA	['Olfactometer1', 'Olfactometer2', 'Olfactometer3', 'Olfactometer3']	[230.0, 50.0, 79.0, 235.0]	[5.860855340957642, 0.5081179141998291, 1.6826505661010742, 0.2999536991119385]	0	0	5	0.1	0.1	0.5
Zulu	Edgar	10	3000	45	1	1	AFC	Yes	No	NA	0.8	0.6	0.6	Yes	0	Yes	NA	Olfactometer1	Olfactometer1	6.9120459557	1	1	1	0	0	0	3001	363	816	0	0	0	Olfactometer1	11_30_22_09_14_15	Human scent	Distrractor box	Celery	NA	NA	NA	['Olfactometer3', 'Olfactometer2', 'Olfactometer1']	[816.0, 363.0, 3001.0]	[3.0016510486602783, 0.45151686668395996, 3.4588780403137207]	1	0	1	0.1	0.1	0.5
Zulu	Edgar	10	3000	45	1	1	AFC	Yes	No	NA	0.8	0.6	0.6	Yes	0	Yes	NA	Olfactometer1	Olfactometer1	5.0634250641	2	0	0	0	0	0	3281	0	0	0	0	0	Olfactometer1	11_30_22_09_14_48	Human scent	Shampoo	Distrractor box	NA	NA	NA	['Olfactometer1', 'Olfactometer1']	[280.0, 3001.0]	[1.9535396099090576, 3.1098854541778564]	0	0	2	0.1	0.1	0.5
Zulu	Edgar	10	3000	45	1	1	AFC	Yes	No	NA	0.8	0.6	0.6	Yes	0	Yes	NA	Olfactometer2	Olfactometer2	6.3554456234	2	3	1	0	0	0	418	3050	543	0	0	0	Olfactometer2	11_30_22_09_15_22	Vasaline	Human scent	Shampoo	NA	NA	NA	['Olfactometer1', 'Olfactometer3', 'Olfactometer2', 'Olfactometer2', 'Olfactometer1', 'Olfactometer2']	[252.0, 543.0, 39.0, 10.0, 166.0, 3001.0]	[1.546102523803711, 0.7536029815673828, 0.30111193656921387, 0.11998987197875977, 0.3502688407897949, 3.284369468688965]	0	0	3	0.1	0.1	0.5
Zulu	Edgar	10	3000	45	1	1	AFC	Yes	No	NA	0.8	0.6	0.6	Yes	0	Yes	NA	Olfactometer1	Olfactometer1	2.0099277496	1	0	0	0	0	0	3001	0	0	0	0	0	Olfactometer1	11_30_22_09_15_52	Human scent	ScentlessSoap	Soap	NA	NA	NA	['Olfactometer1']	[3001.0]	[2.009927749633789]	0	0	4	0.1	0.1	0.5
Zulu	Edgar	10	3000	45	1	1	AFC	Yes	No	NA	0.8	0.6	0.6	Yes	0	Yes	NA	Olfactometer3	Olfactometer3	4.9140481949	0	1	2	0	0	0	0	27	3033	0	0	0	Olfactometer3	11_30_22_09_16_26	Shampoo	Distrractor box	Human scent	NA	NA	NA	['Olfactometer2', 'Olfactometer3', 'Olfactometer3']	[27.0, 32.0, 3001.0]	[1.7362616062164307, 0.03210592269897461, 3.1456806659698486]	1	0	5	0.1	0.1	0.5
Zulu	Edgar	10	3000	45	1	1	AFC	Yes	No	NA	0.8	0.6	0.6	Yes	0	Yes	NA	Olfactometer3	Olfactometer3	4.8783164024	1	0	1	0	0	0	260	0	3001	0	0	0	Olfactometer3	11_30_22_09_17_38	Shampoo	Shampoo	Human scent	NA	NA	NA	['Olfactometer1', 'Olfactometer3']	[260.0, 3001.0]	[1.468036413192749, 3.4102799892425537]	0	0	7	0.1	0.1	0.5
Zulu	Edgar	10	3000	45	1	1	AFC	Yes	No	NA	0.8	0.6	0.6	Yes	0	Yes	NA	Olfactometer3	Olfactometer3	4.9365775585	1	0	2	0	0	0	257	0	3111	0	0	0	Olfactometer3	11_30_22_09_18_12	Soap	Soap	Human scent	NA	NA	NA	['Olfactometer1', 'Olfactometer3', 'Olfactometer3']	[257.0, 110.0, 3001.0]	[1.395371913909912, 0.45110106468200684, 3.090104579925537]	1	0	8	0.1	0.1	0.5
Zulu	Edgar	10	3000	45	1	1	AFC	Yes	No	NA	0.8	0.6	0.6	Yes	0	Yes	NA	Olfactometer2	Olfactometer2	6.1852202415	1	2	1	0	0	0	483	3053	182	0	0	0	Olfactometer2	11_30_22_09_18_47	Celery	Human scent	ScentlessSoap	NA	NA	NA	['Olfactometer1', 'Olfactometer2', 'Olfactometer3', 'Olfactometer2']	[483.0, 52.0, 182.0, 3001.0]	[2.228034257888794, 0.2660655975341797, 0.3546457290649414, 3.336474657058716]	1	0	9	0.1	0.1	0.5
Zulu	Edgar	10	3000	45	2	2	AFC	Yes	No	NA	1	0	0	Yes	0	Yes	NA	Olfactometer2	Olfactometer2	7.6227133274	1	3	3	0	0	0	391	3671	546	0	0	0	Olfactometer2	11_30_22_10_33_48	Soap	Postive Control	Shampoo	NA	NA	NA	['Olfactometer2', 'Olfactometer3', 'Olfactometer3', 'Olfactometer1', 'Olfactometer2', 'Olfactometer3', 'Olfactometer2']	[18.0, 74.0, 180.0, 391.0, 652.0, 292.0, 3001.0]	[1.617112398147583, 0.16260600090026855, 0.1821272373199463, 0.9027302265167236, 0.8338160514831543, 0.6550583839416504, 3.2692630290985107]	0	0	1	0.1	0.1	0.5
Zulu	Edgar	10	3000	45	2	2	AFC	Yes	No	NA	1	0	0	Yes	0	Yes	NA	Olfactometer3	Olfactometer3	6.6527016163	1	2	3	0	0	0	380	361	3320	0	0	0	Olfactometer3	11_30_22_10_34_23	ScentlessSoap	Soap	Postive Control	NA	NA	NA	['Olfactometer3', 'Olfactometer3', 'Olfactometer2', 'Olfactometer1', 'Olfactometer2', 'Olfactometer3']	[205.0, 114.0, 13.0, 380.0, 348.0, 3001.0]	[1.793473720550537, 0.15130162239074707, 0.3527390956878662, 0.48624253273010254, 0.5324428081512451, 3.3365018367767334]	0	0	2	0.1	0.1	0.5
Zulu	Edgar	10	3000	45	2	2	AFC	Yes	No	NA	1	0	0	Yes	0	Yes	NA	Olfactometer3	Olfactometer2	7.0197844505	1	1	1	0	0	0	1345	3001	384	0	0	0	Olfactometer2	11_30_22_10_34_57	Celery	Distrractor box	Postive Control	NA	NA	NA	['Olfactometer3', 'Olfactometer1', 'Olfactometer2']	[384.0, 1345.0, 3001.0]	[1.9774229526519775, 1.7742645740509033, 3.268096923828125]	0	0	3	0.1	0.1	0.5
Zulu	Edgar	10	3000	45	2	2	AFC	Yes	No	NA	1	0	0	Yes	0	Yes	NA	Olfactometer1	Olfactometer1	5.0885095596	1	0	0	0	0	0	3003	0	0	0	0	0	Olfactometer1	11_30_22_10_35_30	Postive Control	ScentlessSoap	Distrractor box	NA	NA	NA	['Olfactometer1']	[3003.0]	[5.088509559631348]	0	0	4	0.1	0.1	0.5
Zulu	Edgar	10	3000	45	2	2	AFC	Yes	No	NA	1	0	0	Yes	0	Yes	NA	Olfactometer1	Olfactometer1	4.3961257935	1	0	0	0	0	0	3001	0	0	0	0	0	Olfactometer1	11_30_22_10_36_03	Postive Control	Soap	Soap	NA	NA	NA	['Olfactometer1']	[3001.0]	[4.396125793457031]	0	0	5	0.1	0.1	0.5
Zulu	Edgar	10	3000	45	3	3	AFC	Yes	No	NA	0.8	0.6	0.6	Yes	0	Yes	NA	Olfactometer3	Olfactometer3	5.5536026955	1	1	2	0	0	0	380	8	3053	0	0	0	Olfactometer3	11_30_22_11_41_34	ScentlessSoap	Celery	Human Scent	NA	NA	NA	['Olfactometer1', 'Olfactometer2', 'Olfactometer3', 'Olfactometer3']	[380.0, 8.0, 52.0, 3001.0]	[2.076686143875122, 0.2197408676147461, 0.16947698593139648, 3.0876986980438232]	1	0	1	0.1	0.1	0.5
Zulu	Edgar	10	3000	45	3	3	AFC	Yes	No	NA	0.8	0.6	0.6	Yes	0	Yes	NA	Olfactometer3	Olfactometer3	5.9254086018	0	0	1	0	0	0	0	0	3001	0	0	0	Olfactometer3	11_30_22_11_43_09	Soap	ScentlessSoap	Human Scent	NA	NA	NA	['Olfactometer3']	[3001.0]	[5.925408601760864]	0	0	3	0.1	0.1	0.5
Zulu	Edgar	10	3000	45	3	3	AFC	Yes	No	NA	0.8	0.6	0.6	Yes	0	Yes	NA	Olfactometer1	Olfactometer1	7.0230629444	3	0	1	0	0	0	3929	0	444	0	0	0	Olfactometer1	11_30_22_11_43_44	Human Scent	Vasaline	Shampoo	NA	NA	NA	['Olfactometer1', 'Olfactometer1', 'Olfactometer3', 'Olfactometer1']	[213.0, 715.0, 444.0, 3001.0]	[1.6212763786315918, 0.8062448501586914, 0.9718561172485352, 3.623685598373413]	0	0	4	0.1	0.1	0.5
Zulu	Edgar	10	3000	45	3	3	AFC	Yes	No	NA	0.8	0.6	0.6	Yes	0	Yes	NA	Olfactometer1	Olfactometer1	6.0203306675	1	1	2	0	0	0	3001	6	185	0	0	0	Olfactometer1	11_30_22_11_44_19	Human Scent	Celery	ScentlessSoap	NA	NA	NA	['Olfactometer3', 'Olfactometer3', 'Olfactometer2', 'Olfactometer1']	[7.0, 178.0, 6.0, 3001.0]	[2.1883704662323, 0.15285778045654297, 0.35059666633605957, 3.328505754470825]	1	0	5	0.1	0.1	0.5
Zulu	Edgar	10	3000	45	3	3	AFC	Yes	No	NA	0.8	0.6	0.6	Yes	0	Yes	NA	Olfactometer3	Olfactometer3	8.3800828457	1	0	2	0	0	0	199	0	3083	0	0	0	Olfactometer3	11_30_22_11_45_34	ScentlessSoap	Soap	Human Scent	NA	NA	NA	['Olfactometer1', 'Olfactometer3', 'Olfactometer3']	[199.0, 82.0, 3001.0]	[4.891465425491333, 0.39924049377441406, 3.089376926422119]	0	0	7	0.1	0.1	0.5
Zulu	Edgar	10	3000	45	3	3	AFC	Yes	No	NA	0.8	0.6	0.6	Yes	0	Yes	NA	Olfactometer1	Olfactometer1	5.2126903534	1	1	1	0	0	0	3002	5	201	0	0	0	Olfactometer1	11_30_22_11_46_09	Human Scent	ScentlessSoap	ScentlessSoap	NA	NA	NA	['Olfactometer3', 'Olfactometer2', 'Olfactometer1']	[201.0, 5.0, 3002.0]	[1.800278663635254, 0.21158123016357422, 3.2008304595947266]	1	0	8	0.1	0.1	0.5
Zulu	Edgar	10	3000	45	3	3	AFC	Yes	No	NA	0.8	0.6	0.6	Yes	0	Yes	NA	Olfactometer2	Olfactometer2	15.605742455	3	1	3	0	0	0	1066	3001	1535	0	0	0	Olfactometer2	11_30_22_11_46_54	ScentlessSoap	Human Scent	Celery	NA	NA	NA	['Olfactometer1', 'Olfactometer3', 'Olfactometer3', 'Olfactometer1', 'Olfactometer1', 'Olfactometer3', 'Olfactometer2']	[231.0, 20.0, 1109.0, 481.0, 354.0, 406.0, 3001.0]	[2.465925693511963, 0.3899953365325928, 1.13482666015625, 1.0727062225341797, 6.404386043548584, 0.7963347434997559, 3.3415677547454834]	1	0	9	0.1	0.1	0.5
Zulu	Edgar	10	3000	45	3	3	AFC	Yes	No	NA	0.8	0.6	0.6	Yes	0	Yes	NA	Olfactometer2	Olfactometer2	7.1628332138	2	3	1	0	0	0	681	3052	217	0	0	0	Olfactometer2	11_30_22_11_47_29	Celery	Human Scent	Soap	NA	NA	NA	['Olfactometer1', 'Olfactometer2', 'Olfactometer2', 'Olfactometer3', 'Olfactometer1', 'Olfactometer2']	[174.0, 37.0, 14.0, 217.0, 507.0, 3001.0]	[1.4580485820770264, 0.33667492866516113, 0.0, 0.3009963035583496, 1.1254377365112305, 3.9416756629943848]	0	0	10	0.1	0.1	0.5
Zulu	Edgar	10	3000	45	4	4	AFC	Yes	No	NA	1	0	0	Yes	0	Yes	NA	Olfactometer2	Olfactometer2	6.9751775265	1	1	2	0	0	0	568	3001	212	0	0	0	Olfactometer2	11_30_22_13_46_53	Distrractor box	Breath	Vasaline	NA	NA	NA	['Olfactometer3', 'Olfactometer3', 'Olfactometer1', 'Olfactometer2']	[124.0, 88.0, 568.0, 3001.0]	[2.482738494873047, 0.03082895278930664, 1.0090384483337402, 3.4525716304779053]	0	0	1	0.1	0.1	0.5
Zulu	Edgar	10	3000	45	4	4	AFC	Yes	No	NA	1	0	0	Yes	0	Yes	NA	Olfactometer1	Olfactometer1	5.7179746628	2	1	1	0	0	0	3144	49	79	0	0	0	Olfactometer1	11_30_22_13_47_27	Breath	Celery	Soap	NA	NA	NA	['Olfactometer1', 'Olfactometer2', 'Olfactometer3', 'Olfactometer1']	[143.0, 49.0, 79.0, 3001.0]	[1.4566550254821777, 0.20530247688293457, 0.24747586250305176, 3.805854082107544]	0	0	2	0.1	0.1	0.5
Zulu	Edgar	10	3000	45	4	4	AFC	Yes	No	NA	1	0	0	Yes	0	Yes	NA	Olfactometer2	Olfactometer2	6.2523725033	1	1	1	0	0	0	412	3001	130	0	0	0	Olfactometer2	11_30_22_13_48_01	Celery	Breath	Soap	NA	NA	NA	['Olfactometer3', 'Olfactometer1', 'Olfactometer2']	[130.0, 412.0, 3001.0]	[1.5794670581817627, 0.8047664165496826, 3.8681390285491943]	0	0	3	0.1	0.1	0.5
Zulu	Edgar	10	3000	45	4	4	AFC	Yes	No	NA	1	0	0	Yes	0	Yes	NA	Olfactometer1	Olfactometer1	5.1293222904	2	0	0	0	0	0	3088	0	0	0	0	0	Olfactometer1	11_30_22_13_48_34	Breath	ScentlessSoap	Shampoo	NA	NA	NA	['Olfactometer1', 'Olfactometer1']	[87.0, 3001.0]	[1.4154331684112549, 3.7138891220092773]	0	0	4	0.1	0.1	0.5
Zulu	Edgar	10	3000	45	4	4	AFC	Yes	No	NA	1	0	0	Yes	0	Yes	NA	Olfactometer3	Olfactometer3	6.1492540836	1	2	4	0	0	0	316	263	3019	0	0	0	Olfactometer3	11_30_22_13_49_08	Distrractor box	Distrractor box	Breath	NA	NA	NA	['Olfactometer2', 'Olfactometer1', 'Olfactometer2', 'Olfactometer3', 'Olfactometer3', 'Olfactometer3', 'Olfactometer3']	[256.0, 316.0, 7.0, 15.0, 1.0, 2.0, 3001.0]	[1.768993616104126, 0.7391326427459717, 0.3699202537536621, 0.18509602546691895, 0.0, 0.0, 3.086111545562744]	0	0	5	0.1	0.1	0.5
Zulu	Edgar	10	3000	45	5	1	AFC	Yes	No	NA	0.8	0.8	0.8	Yes	0	Yes	NA	Olfactometer1	Olfactometer1	5.07708621	1	0	1	0	0	0	3001	0	193	0	0	0	Olfactometer1	12_01_22_12_12_26	Human Scent	Soap	ScentlessSoap	NA	NA	NA	['Olfactometer3', 'Olfactometer1']	[193.0, 3001.0]	[1.5501728057861328, 3.5269134044647217]	1	0	1	0.1	0.1	0.5
Zulu	Edgar	10	3000	45	5	1	AFC	Yes	No	NA	0.8	0.8	0.8	Yes	0	Yes	NA	Olfactometer1	Olfactometer1	5.164115667	1	0	1	0	0	0	3001	0	124	0	0	0	Olfactometer1	12_01_22_12_13_00	Human Scent	Distrractor box	Shampoo	NA	NA	NA	['Olfactometer3', 'Olfactometer1']	[124.0, 3001.0]	[1.6864233016967773, 3.4776923656463623]	1	0	2	0.1	0.1	0.5
Zulu	Edgar	10	3000	45	5	1	AFC	Yes	No	NA	0.8	0.8	0.8	Yes	0	Yes	NA	Olfactometer2	Olfactometer2	4.598714828	0	1	0	0	0	0	0	3005	0	0	0	0	Olfactometer2	12_01_22_12_14_52	Soap	Human Scent	Vasaline	NA	NA	NA	['Olfactometer2']	[3005.0]	[4.598714828491211]	1	0	5	0.1	0.1	0.5
Zulu	Edgar	10	3000	45	5	1	AFC	Yes	No	NA	0.8	0.8	0.8	Yes	0	Yes	NA	Olfactometer3	Olfactometer3	5.163638353	1	1	2	0	0	0	240	20	3170	0	0	0	Olfactometer3	12_01_22_12_15_27	Shampoo	Soap	Human Scent	NA	NA	NA	['Olfactometer1', 'Olfactometer2', 'Olfactometer3', 'Olfactometer3']	[240.0, 20.0, 169.0, 3001.0]	[1.5557324886322021, 0.21782183647155762, 0.2320566177368164, 3.158027410507202]	1	0	6	0.1	0.1	0.5
Zulu	Edgar	10	3000	45	5	1	AFC	Yes	No	NA	0.8	0.8	0.8	Yes	0	Yes	NA	Olfactometer3	Olfactometer3	4.651964426	0	1	1	0	0	0	0	21	3001	0	0	0	Olfactometer3	12_01_22_12_15_59	Shampoo	Celery	Human Scent	NA	NA	NA	['Olfactometer2', 'Olfactometer3']	[21.0, 3001.0]	[1.5447938442230225, 3.107170581817627]	0	0	7	0.1	0.1	0.5
Zulu	Edgar	10	3000	45	5	1	AFC	Yes	No	NA	0.8	0.8	0.8	Yes	0	Yes	NA	Olfactometer2	Olfactometer2	13.98316765	2	1	4	0	0	0	642	3001	510	0	0	0	Olfactometer2	12_01_22_12_16_42	Shampoo	Human Scent	ScentlessSoap	NA	NA	NA	['Olfactometer3', 'Olfactometer3', 'Olfactometer1', 'Olfactometer3', 'Olfactometer3', 'Olfactometer1', 'Olfactometer2']	[46.0, 149.0, 349.0, 66.0, 249.0, 293.0, 3001.0]	[1.6124403476715088, 0.09230422973632812, 0.7732799053192139, 0.6076631546020508, 0.23725128173828125, 6.981641054153442, 3.6785876750946045]	1	0	8	0.1	0.1	0.5
Zulu	Edgar	10	3000	45	5	1	AFC	Yes	No	NA	0.8	0.8	0.8	Yes	0	Yes	NA	Olfactometer2	Olfactometer2	6.00731945	1	2	3	0	0	0	387	3025	196	0	0	0	Olfactometer2	12_01_22_12_17_17	Distrractor box	Human Scent	Soap	NA	NA	NA	['Olfactometer3', 'Olfactometer3', 'Olfactometer3', 'Olfactometer2', 'Olfactometer1', 'Olfactometer2']	[4.0, 13.0, 179.0, 24.0, 387.0, 3001.0]	[1.6677424907684326, 0.0, 0.10032081604003906, 0.41873860359191895, 0.47132062911987305, 3.347484588623047]	1	0	9	0.1	0.1	0.5
Zulu	Edgar	10	3000	45	5	1	AFC	Yes	No	NA	0.8	0.8	0.8	Yes	0	Yes	NA	Olfactometer3	Olfactometer3	5.018080235	1	1	3	0	0	0	298	23	3023	0	0	0	Olfactometer3	12_01_22_12_17_50	Vasaline	Vasaline	Human Scent	NA	NA	NA	['Olfactometer1', 'Olfactometer2', 'Olfactometer3', 'Olfactometer3', 'Olfactometer3']	[298.0, 23.0, 11.0, 11.0, 3001.0]	[1.5361685752868652, 0.16104340553283691, 0.1756591796875, 0.05985713005065918, 3.0853519439697266]	0	0	10	0.1	0.1	0.5
Zulu	Edgar	10	3000	45	6	1	AFC	Yes	No	NA	1	0	0	Yes	0	Yes	NA	Olfactometer3	Olfactometer3	6.462056398	1	1	2	0	0	0	324	330	3116	0	0	0	Olfactometer3	12_01_22_13_28_36	Soap	Distrractor box	Positive Control	NA	NA	NA	['Olfactometer3', 'Olfactometer1', 'Olfactometer2', 'Olfactometer3']	[115.0, 324.0, 330.0, 3001.0]	[1.780738353729248, 0.8051645755767822, 0.5325117111206055, 3.343641757965088]	0	0	1	0.1	0.1	0.5
Zulu	Edgar	10	3000	45	6	1	AFC	Yes	No	NA	1	0	0	Yes	0	Yes	NA	Olfactometer3	Olfactometer3	14.00489092	3	3	7	0	0	0	1093	168	5168	0	0	0	Olfactometer3	12_01_22_13_29_18	ScentlessSoap	Shampoo	Positive Control	NA	NA	NA	['Olfactometer1', 'Olfactometer2', 'Olfactometer3', 'Olfactometer2', 'Olfactometer1', 'Olfactometer2', 'Olfactometer3', 'Olfactometer3', 'Olfactometer3', 'Olfactometer3', 'Olfactometer1', 'Olfactometer3', 'Olfactometer3']	[311.0, 21.0, 665.0, 19.0, 391.0, 128.0, 51.0, 716.0, 429.0, 238.0, 391.0, 68.0, 3001.0]	[1.7084639072418213, 0.27153825759887695, 0.771254301071167, 0.4170711040496826, 0.43888354301452637, 0.40143775939941406, 0.36359715461730957, 0.7870545387268066, 0.4858531951904297, 3.8055262565612793, 0.805412769317627, 0.6546568870544434, 3.0941412448883057]	0	0	2	0.1	0.1	0.5
Zulu	Edgar	10	3000	45	6	1	AFC	Yes	No	NA	1	0	0	Yes	0	Yes	NA	Olfactometer2	Olfactometer2	5.481206417	1	2	1	0	0	0	470	3021	204	0	0	0	Olfactometer2	12_01_22_13_29_51	Distrractor box	Positive Control	Soap	NA	NA	NA	['Olfactometer3', 'Olfactometer2', 'Olfactometer1', 'Olfactometer2']	[204.0, 20.0, 470.0, 3001.0]	[1.3450589179992676, 0.2576889991760254, 0.6020684242248535, 3.2763900756835938]	0	0	3	0.1	0.1	0.5
Zulu	Edgar	10	3000	45	6	1	AFC	Yes	No	NA	1	0	0	Yes	0	Yes	NA	Olfactometer1	Olfactometer1	4.504680157	1	0	0	0	0	0	3001	0	0	0	0	0	Olfactometer1	12_01_22_13_30_23	Positive Control	Celery	ScentlessSoap	NA	NA	NA	['Olfactometer1']	[3001.0]	[4.504680156707764]	0	0	4	0.1	0.1	0.5
Zulu	Edgar	10	3000	45	6	1	AFC	Yes	No	NA	1	0	0	Yes	0	Yes	NA	Olfactometer3	Olfactometer3	6.856488943	1	1	1	0	0	0	460	311	3003	0	0	0	Olfactometer3	12_01_22_13_30_58	Celery	Celery	Positive Control	NA	NA	NA	['Olfactometer2', 'Olfactometer1', 'Olfactometer3']	[311.0, 460.0, 3003.0]	[2.6417369842529297, 0.6482627391815186, 3.5664892196655273]	0	0	5	0.1	0.1	0.5
Zulu	Edgar	10	3000	45	7	1	AFC	Yes	No	NA	0.8	0.6	0.6	Yes	0	Yes	NA	Olfactometer1	Olfactometer1	4.65590477	1	0	0	0	0	0	3001	0	0	0	0	0	Olfactometer1	12_02_22_08_40_13	Human Scent	Celery	Vasaline	NA	NA	NA	['Olfactometer1']	[3001.0]	[4.655904769897461]	1	0	1	0.1	0.1	0.5
Zulu	Edgar	10	3000	45	7	1	AFC	Yes	No	NA	0.8	0.6	0.6	Yes	0	Yes	NA	Olfactometer3	Olfactometer3	5.638014793	1	0	2	0	0	0	321	0	3090	0	0	0	Olfactometer3	12_02_22_08_40_46	Celery	Celery	Human Scent	NA	NA	NA	['Olfactometer1', 'Olfactometer3', 'Olfactometer3']	[321.0, 89.0, 3001.0]	[2.107985019683838, 0.3725135326385498, 3.1575162410736084]	0	0	2	0.1	0.1	0.5
Zulu	Edgar	10	3000	45	7	1	AFC	Yes	No	NA	0.8	0.6	0.6	Yes	0	Yes	NA	Olfactometer1	Olfactometer1	4.689247131	1	0	0	0	0	0	3001	0	0	0	0	0	Olfactometer1	12_02_22_08_41_20	Human Scent	Distrractor box	ScentlessSoap	NA	NA	NA	['Olfactometer1']	[3001.0]	[4.689247131347656]	1	0	3	0.1	0.1	0.5
Zulu	Edgar	10	3000	45	7	1	AFC	Yes	No	NA	0.8	0.6	0.6	Yes	0	Yes	NA	Olfactometer3	Olfactometer3	7.011270285	0	2	4	0	0	0	0	387	4016	0	0	0	Olfactometer3	12_02_22_08_43_12	Distrractor box	Shampoo	Human Scent	NA	NA	NA	['Olfactometer3', 'Olfactometer3', 'Olfactometer2', 'Olfactometer2', 'Olfactometer3', 'Olfactometer3']	[716.0, 209.0, 32.0, 355.0, 90.0, 3001.0]	[0.0, 2.8630459308624268, 0.20488858222961426, 0.4861912727355957, 0.3004879951477051, 3.1554982662200928]	1	0	6	0.1	0.1	0.5
Zulu	Edgar	10	3000	45	7	1	AFC	Yes	No	NA	0.8	0.6	0.6	Yes	0	Yes	NA	Olfactometer3	Olfactometer3	4.451524734	0	1	1	0	0	0	0	31	3001	0	0	0	Olfactometer3	12_02_22_08_43_45	Shampoo	Vasaline	Human Scent	NA	NA	NA	['Olfactometer2', 'Olfactometer3']	[31.0, 3001.0]	[1.3939359188079834, 3.057588815689087]	0	0	7	0.1	0.1	0.5
Zulu	Edgar	10	3000	45	7	1	AFC	Yes	No	NA	0.8	0.6	0.6	Yes	0	Yes	NA	Olfactometer2	Olfactometer2	6.512624025	2	1	2	0	0	0	552	3001	298	0	0	0	Olfactometer2	12_02_22_08_44_19	ScentlessSoap	Human Scent	ScentlessSoap	NA	NA	NA	['Olfactometer1', 'Olfactometer3', 'Olfactometer3', 'Olfactometer1', 'Olfactometer2']	[274.0, 95.0, 203.0, 278.0, 3001.0]	[1.7833421230316162, 0.3847012519836426, 0.17855143547058105, 0.7238707542419434, 3.4421584606170654]	0	0	8	0.1	0.1	0.5
Zulu	Edgar	10	3000	45	7	1	AFC	Yes	No	NA	0.8	0.6	0.6	Yes	0	Yes	NA	Olfactometer2	All Clear	0	1	3	1	0	0	0	268	2421	308	0	0	0	0	12_02_22_08_44_58	Vasaline	Human Scent	ScentlessSoap	NA	NA	NA	['Olfactometer1', 'Olfactometer3', 'Olfactometer2', 'Olfactometer2', 'Olfactometer2']	[268.0, 308.0, 29.0, 15.0, 2377.0]	[1.3035612106323242, 0.5540618896484375, 0.3009481430053711, 0.12232065200805664, 2.7961525917053223]	0	0	9	0.1	0.1	0.5
Zulu	Edgar	10	3000	45	7	1	AFC	Yes	No	NA	0.8	0.6	0.6	Yes	0	Yes	NA	Olfactometer2	Olfactometer2	6.134349108	2	2	2	0	0	0	648	3028	277	0	0	0	Olfactometer2	12_02_22_08_45_34	ScentlessSoap	Human Scent	Shampoo	NA	NA	NA	['Olfactometer1', 'Olfactometer2', 'Olfactometer3', 'Olfactometer3', 'Olfactometer1', 'Olfactometer2']	[318.0, 27.0, 56.0, 221.0, 330.0, 3001.0]	[1.339571475982666, 0.20544648170471191, 0.17836761474609375, 0.23789572715759277, 0.7855315208435059, 3.3875362873077393]	1	0	10	0.1	0.1	0.5
Zulu	Edgar	10	3000	45	8	2	AFC	Yes	No	NA	1	0	0	Yes	0	Yes	NA	Olfactometer1	Olfactometer1	6.292052031	2	0	2	0	0	0	3713	0	343	0	0	0	Olfactometer1	12_02_22_10_08_29	Human No-Breath	Soap	Celery	NA	NA	NA	['Olfactometer1', 'Olfactometer3', 'Olfactometer3', 'Olfactometer1']	[712.0, 63.0, 280.0, 3001.0]	[1.9061024188995361, 0.5039904117584229, 0.4854578971862793, 3.396501302719116]	0	0	1	0.1	0.1	0.5
Zulu	Edgar	10	3000	45	8	2	AFC	Yes	No	NA	1	0	0	Yes	0	Yes	NA	Olfactometer1	Olfactometer1	6.963982344	2	2	1	0	0	0	3677	320	274	0	0	0	Olfactometer1	12_02_22_10_09_04	Human No-Breath	Shampoo	Distrractor box	NA	NA	NA	['Olfactometer3', 'Olfactometer2', 'Olfactometer1', 'Olfactometer2', 'Olfactometer1']	[274.0, 10.0, 673.0, 310.0, 3004.0]	[1.9118773937225342, 0.2727546691894531, 0.787041425704956, 0.5863783359527588, 3.405930519104004]	0	0	2	0.1	0.1	0.5
Zulu	Edgar	10	3000	45	8	2	AFC	Yes	No	NA	1	0	0	Yes	0	Yes	NA	Olfactometer1	Olfactometer1	5.836231709	2	1	2	0	0	0	3307	6	163	0	0	0	Olfactometer1	12_02_22_10_09_38	Human No-Breath	Vasaline	ScentlessSoap	NA	NA	NA	['Olfactometer1', 'Olfactometer2', 'Olfactometer3', 'Olfactometer3', 'Olfactometer1']	[306.0, 6.0, 68.0, 95.0, 3001.0]	[1.6318717002868652, 0.2673377990722656, 0.23850321769714355, 0.11603212356567383, 3.582486867904663]	0	0	3	0.1	0.1	0.5
Zulu	Edgar	10	3000	45	8	2	AFC	Yes	No	NA	1	0	0	Yes	0	Yes	NA	Olfactometer2	Olfactometer2	6.253288269	1	2	1	0	0	0	313	3036	342	0	0	0	Olfactometer2	12_02_22_10_10_12	Celery	Human No-Breath	Celery	NA	NA	NA	['Olfactometer3', 'Olfactometer2', 'Olfactometer1', 'Olfactometer2']	[342.0, 35.0, 313.0, 3001.0]	[2.0560929775238037, 0.3889329433441162, 0.43227052688598633, 3.3759918212890625]	0	0	4	0.1	0.1	0.5
Zulu	Edgar	10	3000	45	8	2	AFC	Yes	No	NA	1	0	0	Yes	0	Yes	NA	Olfactometer2	All Clear	0	1	5	1	0	0	0	484	157	268	0	0	0	0	12_02_22_10_10_53	Celery	Human No-Breath	Vasaline	NA	NA	NA	['Olfactometer2', 'Olfactometer3', 'Olfactometer2', 'Olfactometer2', 'Olfactometer1', 'Olfactometer2', 'Olfactometer2']	[2.0, 268.0, 3.0, 42.0, 484.0, 86.0, 24.0]	[1.5267646312713623, 0.32309651374816895, 0.4191093444824219, 0.06255483627319336, 0.539405107498169, 3.8214595317840576, 0.00471949577331543]	0	0	5	0.1	0.1	0.5
Zulu	Edgar	10	3000	45	9	1	AFC	Yes	No	NA	0.8	0.7	0.7	Yes	0	Yes	NA	Olfactometer2	Olfactometer2	5.948601007	1	1	0	0	0	0	390	3002	0	0	0	0	Olfactometer2	12_02_22_10_56_32	Vasaline	Human Scent	Vasaline	NA	NA	NA	['Olfactometer1', 'Olfactometer2']	[390.0, 3002.0]	[2.703643560409546, 3.244957447052002]	1	0	1	0.1	0.1	0.5
Zulu	Edgar	10	3000	45	9	1	AFC	Yes	No	NA	0.8	0.7	0.7	Yes	0	Yes	NA	Olfactometer1	Olfactometer1	5.693990707	1	0	0	0	0	0	3001	0	0	0	0	0	Olfactometer1	12_02_22_10_57_05	Human Scent	Celery	Distrractor box	NA	NA	NA	['Olfactometer1']	[3001.0]	[5.69299054145813]	0	0	2	0.1	0.1	0.5
Zulu	Edgar	10	3000	45	9	1	AFC	Yes	No	NA	0.8	0.7	0.7	Yes	0	Yes	NA	Olfactometer2	Olfactometer2	3.378202677	1	2	0	0	0	0	432	3009	0	0	0	0	Olfactometer2	12_02_22_10_57_38	ScentlessSoap	Human Scent	Vasaline	NA	NA	NA	['Olfactometer2', 'Olfactometer1', 'Olfactometer2']	[8.0, 432.0, 3001.0]	[0.006840705871582031, 0.04968976974487305, 3.320667028427124]	1	0	3	0.1	0.1	0.5
Zulu	Edgar	10	3000	45	9	1	AFC	Yes	No	NA	0.8	0.7	0.7	Yes	0	Yes	NA	Olfactometer2	Olfactometer2	6.257521868	1	1	2	0	0	0	355	3001	380	0	0	0	Olfactometer2	12_02_22_10_58_13	ScentlessSoap	Human Scent	Soap	NA	NA	NA	['Olfactometer1', 'Olfactometer3', 'Olfactometer3', 'Olfactometer2']	[355.0, 11.0, 369.0, 3001.0]	[1.9980676174163818, 0.45955514907836914, 0.41956520080566406, 3.3793373107910156]	1	0	4	0.1	0.1	0.5
Zulu	Edgar	10	3000	45	9	1	AFC	Yes	No	NA	0.8	0.7	0.7	Yes	0	Yes	NA	Olfactometer3	Olfactometer3	5.244745493	0	0	3	0	0	0	0	0	3072	0	0	0	Olfactometer3	12_02_22_10_59_24	Shampoo	Distrractor box	Human Scent	NA	NA	NA	['Olfactometer3', 'Olfactometer3', 'Olfactometer3']	[47.0, 24.0, 3001.0]	[1.8250563144683838, 0.3403646945953369, 3.07932448387146]	1	0	6	0.1	0.1	0.5
Zulu	Edgar	10	3000	45	9	1	AFC	Yes	No	NA	0.8	0.7	0.7	Yes	0	Yes	NA	Olfactometer1	Olfactometer1	7.001994371	1	0	1	0	0	0	3001	0	216	0	0	0	Olfactometer1	12_02_22_10_59_59	Human Scent	Celery	Celery	NA	NA	NA	['Olfactometer3', 'Olfactometer1']	[216.0, 3001.0]	[3.463366746902466, 3.5386276245117188]	0	0	7	0.1	0.1	0.5
Zulu	Edgar	10	3000	45	9	1	AFC	Yes	No	NA	0.8	0.7	0.7	Yes	0	Yes	NA	Olfactometer1	Olfactometer1	8.662876844	1	0	0	0	0	0	3001	0	0	0	0	0	Olfactometer1	12_02_22_11_01_15	Human Scent	Shampoo	Celery	NA	NA	NA	['Olfactometer1']	[3001.0]	[8.66241455078125]	0	0	9	0.1	0.1	0.5
Zulu	Edgar	10	3000	45	9	1	AFC	Yes	No	NA	0.8	0.7	0.7	Yes	0	Yes	NA	Olfactometer3	Olfactometer3	4.960804224	0	1	1	0	0	0	0	7	3002	0	0	0	Olfactometer3	12_02_22_11_01_49	Shampoo	Soap	Human Scent	NA	NA	NA	['Olfactometer2', 'Olfactometer3']	[7.0, 3002.0]	[1.7092726230621338, 3.2515316009521484]	1	0	10	0.1	0.1	0.5
Zulu	Edgar	10	3000	45	10	1	AFC	Yes	No	NA	0.8	0.7	0.7	Yes	0	Yes	NA	Olfactometer3	Olfactometer3	4.730159998	0	1	1	0	0	0	0	32	3002	0	0	0	Olfactometer3	12_05_22_08_37_35	Distrractor box	Shampoo	Human Scent	NA	NA	NA	['Olfactometer2', 'Olfactometer3']	[32.0, 3002.0]	[1.661482572555542, 3.067676067352295]	0	0	1	0.1	0.1	0.5
Zulu	Edgar	10	3000	45	10	1	AFC	Yes	No	NA	0.8	0.7	0.7	Yes	0	Yes	NA	Olfactometer1	Olfactometer1	5.149323702	1	0	1	0	0	0	3001	0	270	0	0	0	Olfactometer1	12_05_22_08_38_09	Human Scent	Distrractor box	Celery	NA	NA	NA	['Olfactometer3', 'Olfactometer1']	[270.0, 3001.0]	[1.7513813972473145, 3.397080659866333]	1	0	2	0.1	0.1	0.5
Zulu	Edgar	10	3000	45	10	1	AFC	Yes	No	NA	0.8	0.7	0.7	Yes	0	Yes	NA	Olfactometer2	Olfactometer2	5.787952423	1	1	1	0	0	0	325	3001	247	0	0	0	Olfactometer2	12_05_22_08_38_44	Soap	Human Scent	Soap	NA	NA	NA	['Olfactometer3', 'Olfactometer1', 'Olfactometer2']	[247.0, 325.0, 3001.0]	[1.7661640644073486, 0.6767444610595703, 3.344114303588867]	1	0	3	0.1	0.1	0.5
Zulu	Edgar	10	3000	45	10	1	AFC	Yes	No	NA	0.8	0.7	0.7	Yes	0	Yes	NA	Olfactometer3	Olfactometer3	4.958622932	1	0	1	0	0	0	347	0	3001	0	0	0	Olfactometer3	12_05_22_08_39_18	Vasaline	Celery	Human Scent	NA	NA	NA	['Olfactometer1', 'Olfactometer3']	[347.0, 3001.0]	[1.5160102844238281, 3.442612648010254]	1	0	4	0.1	0.1	0.5
Zulu	Edgar	10	3000	45	10	1	AFC	Yes	No	NA	0.8	0.7	0.7	Yes	0	Yes	NA	Olfactometer2	Olfactometer2	5.673011065	1	2	1	0	0	0	312	3020	270	0	0	0	Olfactometer2	12_05_22_08_41_08	Soap	Human Scent	Vasaline	NA	NA	NA	['Olfactometer1', 'Olfactometer2', 'Olfactometer3', 'Olfactometer2']	[312.0, 19.0, 270.0, 3001.0]	[1.7564234733581543, 0.23613786697387695, 0.30384111404418945, 3.375978946685791]	0	0	7	0.1	0.1	0.5
Zulu	Edgar	10	3000	45	10	1	AFC	Yes	No	NA	0.8	0.7	0.7	Yes	0	Yes	NA	Olfactometer2	Olfactometer2	5.604318619	1	1	0	0	0	0	342	3005	0	0	0	0	Olfactometer2	12_05_22_08_41_43	Shampoo	Human Scent	Vasaline	NA	NA	NA	['Olfactometer1', 'Olfactometer2']	[342.0, 3005.0]	[1.740450143814087, 3.863868474960327]	1	0	8	0.1	0.1	0.5
Zulu	Edgar	10	3000	45	10	1	AFC	Yes	No	NA	0.8	0.7	0.7	Yes	0	Yes	NA	Olfactometer1	Olfactometer1	5.17127037	1	0	0	0	0	0	3005	0	0	0	0	0	Olfactometer1	12_05_22_08_42_16	Human Scent	Distrractor box	Soap	NA	NA	NA	['Olfactometer1']	[3005.0]	[5.171270370483398]	0	0	9	0.1	0.1	0.5
Zulu	Edgar	10	3000	45	10	1	AFC	Yes	No	NA	0.8	0.7	0.7	Yes	0	Yes	NA	Olfactometer3	Olfactometer3	6.20144558	1	1	2	0	0	0	337	8	3019	0	0	0	Olfactometer3	12_05_22_08_42_52	Celery	Shampoo	Human Scent	NA	NA	NA	['Olfactometer1', 'Olfactometer2', 'Olfactometer3', 'Olfactometer3']	[337.0, 8.0, 18.0, 3001.0]	[2.7497692108154297, 0.12114620208740234, 0.24318242073059082, 3.0873477458953857]	1	0	10	0.1	0.1	0.5
Zulu	Avery	10	3000	45	11	2	AFC	Yes	No	NA	1	0	0	Yes	0	Yes	NA	Olfactometer3	Olfactometer3	6.644077778	2	1	3	0	0	0	480	355	3338	0	0	0	Olfactometer3	12_05_22_09_55_28	Soap	Vasaline	Human No-Breath	NA	NA	NA	['Olfactometer1', 'Olfactometer3', 'Olfactometer3', 'Olfactometer1', 'Olfactometer2', 'Olfactometer3']	[216.0, 14.0, 323.0, 264.0, 355.0, 3001.0]	[1.24531888961792, 0.3394901752471924, 0.3604903221130371, 0.7838537693023682, 0.6022417545318604, 3.3121581077575684]	0	0	1	0.1	0.1	0.5
Zulu	Avery	10	3000	45	11	2	AFC	Yes	No	NA	1	0	0	Yes	0	Yes	NA	Olfactometer1	Olfactometer1	5.591381073	2	1	1	0	0	0	3220	1	397	0	0	0	Olfactometer1	12_05_22_09_56_02	Human No-Breath	Soap	Distrractor box	NA	NA	NA	['Olfactometer1', 'Olfactometer3', 'Olfactometer2', 'Olfactometer1']	[219.0, 397.0, 1.0, 3001.0]	[1.2838757038116455, 0.8791210651397705, 0.2350304126739502, 3.1933538913726807]	0	0	2	0.1	0.1	0.5
Zulu	Avery	10	3000	45	11	2	AFC	Yes	No	NA	1	0	0	Yes	0	Yes	NA	Olfactometer2	Olfactometer2	5.449121475	1	1	2	0	0	0	268	3003	226	0	0	0	Olfactometer2	12_05_22_09_56_35	Shampoo	Human No-Breath	ScentlessSoap	NA	NA	NA	['Olfactometer1', 'Olfactometer3', 'Olfactometer3', 'Olfactometer2']	[268.0, 60.0, 166.0, 3003.0]	[1.3682267665863037, 0.5062081813812256, 0.18084454536437988, 3.3928446769714355]	0	0	3	0.1	0.1	0.5
Zulu	Avery	10	3000	45	11	2	AFC	Yes	No	NA	1	0	0	Yes	0	Yes	NA	Olfactometer1	Olfactometer1	9.658011198	2	3	2	0	0	0	3822	135	424	0	0	0	Olfactometer1	12_05_22_09_57_13	Human No-Breath	Soap	Vasaline	NA	NA	NA	['Olfactometer3', 'Olfactometer2', 'Olfactometer2', 'Olfactometer1', 'Olfactometer2', 'Olfactometer3', 'Olfactometer1']	[133.0, 12.0, 17.0, 821.0, 106.0, 291.0, 3001.0]	[2.0368294715881348, 0.2872915267944336, 0.0010073184967041016, 0.9550378322601318, 0.3029637336730957, 0.6530156135559082, 5.421865701675415]	0	0	4	0.1	0.1	0.5
Zulu	Avery	10	3000	45	11	2	AFC	Yes	No	NA	1	0	0	Yes	0	Yes	NA	Olfactometer3	Olfactometer3	6.3566854	1	1	3	0	0	0	291	373	3385	0	0	0	Olfactometer3	12_05_22_09_57_47	ScentlessSoap	Shampoo	Human No-Breath	NA	NA	NA	['Olfactometer1', 'Olfactometer3', 'Olfactometer2', 'Olfactometer3', 'Olfactometer3']	[291.0, 344.0, 373.0, 40.0, 3001.0]	[1.5487749576568604, 0.6994078159332275, 0.6674745082855225, 0.35206007957458496, 3.08896803855896]	0	0	5	0.1	0.1	0.5
Zulu	Avery	10	3000	45	12	3	AFC	Yes	No	NA	0.8	0.8	0.8	Yes	0	Yes	NA	Olfactometer2	Olfactometer2	11.00172353	1	1	1	0	0	0	313	3001	2857	0	0	0	Olfactometer2	12_05_22_10_43_15	ScentlessSoap	Human Scent	Celery	NA	NA	NA	['Olfactometer1', 'Olfactometer3', 'Olfactometer2']	[313.0, 2857.0, 3001.0]	[1.1567230224609375, 3.355395555496216, 6.488611221313477]	1	0	1	0.1	0.1	0.5
Zulu	Avery	10	3000	45	12	3	AFC	Yes	No	NA	0.8	0.8	0.8	Yes	0	Yes	NA	Olfactometer3	Olfactometer3	4.882331848	1	0	1	0	0	0	298	0	3001	0	0	0	Olfactometer3	12_05_22_10_43_48	ScentlessSoap	Soap	Human Scent	NA	NA	NA	['Olfactometer1', 'Olfactometer3']	[298.0, 3001.0]	[1.3568272590637207, 3.5253498554229736]	0	0	2	0.1	0.1	0.5
Zulu	Avery	10	3000	45	12	3	AFC	Yes	No	NA	0.8	0.8	0.8	Yes	0	Yes	NA	Olfactometer3	Olfactometer3	5.184132099	1	1	1	0	0	0	308	9	3002	0	0	0	Olfactometer3	12_05_22_10_44_21	Shampoo	Shampoo	Human Scent	NA	NA	NA	['Olfactometer2', 'Olfactometer1', 'Olfactometer3']	[9.0, 308.0, 3002.0]	[1.3592910766601562, 0.2689192295074463, 3.554922103881836]	0	0	3	0.1	0.1	0.5
Zulu	Avery	10	3000	45	12	3	AFC	Yes	No	NA	0.8	0.8	0.8	Yes	0	Yes	NA	Olfactometer2	Olfactometer2	6.273429394	2	2	1	0	0	0	427	3020	337	0	0	0	Olfactometer2	12_05_22_10_44_56	Vasaline	Human Scent	Distrractor box	NA	NA	NA	['Olfactometer1', 'Olfactometer2', 'Olfactometer3', 'Olfactometer1', 'Olfactometer2']	[307.0, 19.0, 337.0, 120.0, 3001.0]	[1.5244414806365967, 0.1588594913482666, 0.47234129905700684, 0.6637423038482666, 3.454044818878174]	1	0	4	0.1	0.1	0.5
Zulu	Avery	10	3000	45	12	3	AFC	Yes	No	NA	0.8	0.8	0.8	Yes	0	Yes	NA	Olfactometer2	Olfactometer2	3.317206144	0	3	1	0	0	0	0	3035	359	0	0	0	Olfactometer2	12_05_22_10_46_10	Celery	Human Scent	ScentlessSoap	NA	NA	NA	['Olfactometer2', 'Olfactometer3', 'Olfactometer2', 'Olfactometer2']	[17.0, 359.0, 17.0, 3001.0]	[0.005127906799316406, 0.0, 0.0010013580322265625, 3.3110768795013428]	1	0	6	0.1	0.1	0.5
Zulu	Avery	10	3000	45	12	3	AFC	Yes	No	NA	0.8	0.8	0.8	Yes	0	Yes	NA	Olfactometer1	Olfactometer1	4.992718935	1	0	0	0	0	0	3004	0	0	0	0	0	Olfactometer1	12_05_22_10_46_44	Human Scent	Celery	Soap	NA	NA	NA	['Olfactometer1']	[3004.0]	[4.9917380809783936]	1	0	7	0.1	0.1	0.5
Zulu	Avery	10	3000	45	12	3	AFC	Yes	No	NA	0.8	0.8	0.8	Yes	0	Yes	NA	Olfactometer3	Olfactometer3	5.056473017	1	1	1	0	0	0	285	3	3004	0	0	0	Olfactometer3	12_05_22_10_47_18	Shampoo	Vasaline	Human Scent	NA	NA	NA	['Olfactometer1', 'Olfactometer2', 'Olfactometer3']	[285.0, 3.0, 3004.0]	[1.6423134803771973, 0.22065305709838867, 3.1935064792633057]	1	0	8	0.1	0.1	0.5
Zulu	Avery	10	3000	45	12	3	AFC	Yes	No	NA	0.8	0.8	0.8	Yes	0	Yes	NA	Olfactometer1	Olfactometer1	4.121883392	1	0	0	0	0	0	3002	0	0	0	0	0	Olfactometer1	12_05_22_10_47_51	Human Scent	Distrractor box	Distrractor box	NA	NA	NA	['Olfactometer1']	[3002.0]	[4.12103271484375]	1	0	9	0.1	0.1	0.5
Zulu	Avery	10	3000	45	13	4	AFC	Yes	No	NA	1	0	0	Yes	0	Yes	NA	Olfactometer2	Olfactometer2	6.527877569	2	2	1	0	0	0	567	3007	409	0	0	0	Olfactometer2	12_05_22_11_46_45	Celery	Breath	Shampoo	NA	NA	NA	['Olfactometer1', 'Olfactometer3', 'Olfactometer2', 'Olfactometer1', 'Olfactometer2']	[378.0, 409.0, 6.0, 189.0, 3001.0]	[1.7138035297393799, 0.8193941116333008, 0.3654630184173584, 0.29753661155700684, 3.3316802978515625]	0	0	1	0.1	0.1	0.5
Zulu	Avery	10	3000	45	13	4	AFC	Yes	No	NA	1	0	0	Yes	0	Yes	NA	Olfactometer2	Olfactometer2	5.574784756	1	2	1	0	0	0	298	3005	388	0	0	0	Olfactometer2	12_05_22_11_47_19	Shampoo	Breath	Shampoo	NA	NA	NA	['Olfactometer1', 'Olfactometer2', 'Olfactometer3', 'Olfactometer2']	[298.0, 3.0, 388.0, 3002.0]	[1.491621494293213, 0.21327638626098633, 0.47455525398254395, 3.39481520652771]	0	0	2	0.1	0.1	0.5
Zulu	Avery	10	3000	45	13	4	AFC	Yes	No	NA	1	0	0	Yes	0	Yes	NA	Olfactometer1	Olfactometer1	11.0376246	1	0	0	0	0	0	3004	0	0	0	0	0	Olfactometer1	12_05_22_11_47_57	Breath	Vasaline	Shampoo	NA	NA	NA	['Olfactometer1']	[3004.0]	[11.036624908447266]	0	0	3	0.1	0.1	0.5
Zulu	Avery	10	3000	45	13	4	AFC	Yes	No	NA	1	0	0	Yes	0	Yes	NA	Olfactometer1	Olfactometer1	5.338018179	1	1	1	0	0	0	3001	38	325	0	0	0	Olfactometer1	12_05_22_11_48_31	Breath	ScentlessSoap	Distrractor box	NA	NA	NA	['Olfactometer3', 'Olfactometer2', 'Olfactometer1']	[325.0, 38.0, 3001.0]	[1.7896528244018555, 0.34438490867614746, 3.2039804458618164]	0	0	4	0.1	0.1	0.5
Zulu	Avery	10	3000	45	13	4	AFC	Yes	No	NA	1	0	0	Yes	0	Yes	NA	Olfactometer2	Olfactometer2	6.845634222	1	1	1	0	0	0	417	3001	229	0	0	0	Olfactometer2	12_05_22_11_49_05	Vasaline	Breath	Shampoo	NA	NA	NA	['Olfactometer3', 'Olfactometer1', 'Olfactometer2']	[229.0, 417.0, 3001.0]	[2.5917019844055176, 0.9335739612579346, 3.3203582763671875]	0	0	5	0.1	0.1	0.5
Zulu	Lauren	10	3000	45	14	5	AFC	Yes	No	NA	0.8	0.6	0.6	Yes	0	Yes	NA	Olfactometer1	Olfactometer1	8.042434692	1	0	2	0	0	0	3001	0	312	0	0	0	Olfactometer1	12_05_22_13_17_24	Human Scent	Soap	Distrractor box	NA	NA	NA	['Olfactometer3', 'Olfactometer3', 'Olfactometer1']	[148.0, 164.0, 3001.0]	[4.378364086151123, 0.15131115913391113, 3.5127594470977783]	0	0	1	0.1	0.1	0.5
Zulu	Lauren	10	3000	45	14	5	AFC	Yes	No	NA	0.8	0.6	0.6	Yes	0	Yes	NA	Olfactometer3	Olfactometer3	8.977884293	1	1	2	0	0	0	397	11	3058	0	0	0	Olfactometer3	12_05_22_13_18_55	Distrractor box	ScentlessSoap	Human Scent	NA	NA	NA	['Olfactometer1', 'Olfactometer2', 'Olfactometer3', 'Olfactometer3']	[397.0, 11.0, 57.0, 3001.0]	[5.381627321243286, 0.3308250904083252, 0.17756032943725586, 3.0868773460388184]	1	0	3	0.1	0.1	0.5
Zulu	Lauren	10	3000	45	14	5	AFC	Yes	No	NA	0.8	0.6	0.6	Yes	0	Yes	NA	Olfactometer2	Olfactometer2	3.135987043	0	2	1	0	0	0	0	3027	275	0	0	0	Olfactometer2	12_05_22_13_19_26	Shampoo	Human Scent	Distrractor box	NA	NA	NA	['Olfactometer3', 'Olfactometer2', 'Olfactometer2']	[275.0, 26.0, 3001.0]	[0.016387462615966797, 0.0009996891021728516, 3.1185998916625977]	0	0	4	0.1	0.1	0.5
Zulu	Lauren	10	3000	45	14	5	AFC	Yes	No	NA	0.8	0.6	0.6	Yes	0	Yes	NA	Olfactometer3	Olfactometer3	3.423163176	1	0	1	0	0	0	381	0	3002	0	0	0	Olfactometer3	12_05_22_13_19_57	Soap	Shampoo	Human Scent	NA	NA	NA	['Olfactometer1', 'Olfactometer3']	[381.0, 3002.0]	[0.01851201057434082, 3.4036519527435303]	0	0	5	0.1	0.1	0.5
Zulu	Lauren	10	3000	45	14	5	AFC	Yes	No	NA	0.8	0.6	0.6	Yes	0	Yes	NA	Olfactometer2	Olfactometer2	7.775947094	2	1	2	0	0	0	864	3001	262	0	0	0	Olfactometer2	12_05_22_13_20_34	Celery	Human Scent	Vasaline	NA	NA	NA	['Olfactometer1', 'Olfactometer3', 'Olfactometer3', 'Olfactometer1', 'Olfactometer2']	[563.0, 261.0, 1.0, 301.0, 3001.0]	[2.9077653884887695, 0.6979005336761475, 0.0, 0.845841646194458, 3.3239221572875977]	1	0	6	0.1	0.1	0.5
Zulu	Lauren	10	3000	45	14	5	AFC	Yes	No	NA	0.8	0.6	0.6	Yes	0	Yes	NA	Olfactometer1	Olfactometer1	5.480793238	1	0	0	0	0	0	3001	0	0	0	0	0	Olfactometer1	12_05_22_13_21_09	Human Scent	ScentlessSoap	Shampoo	NA	NA	NA	['Olfactometer1']	[3001.0]	[5.480793237686157]	1	0	7	0.1	0.1	0.5
Zulu	Lauren	10	3000	45	14	5	AFC	Yes	No	NA	0.8	0.6	0.6	Yes	0	Yes	NA	Olfactometer1	Olfactometer1	4.338424921	1	0	0	0	0	0	3001	0	0	0	0	0	Olfactometer1	12_05_22_13_22_24	Human Scent	Shampoo	Soap	NA	NA	NA	['Olfactometer1']	[3001.0]	[4.338424921035767]	1	0	9	0.1	0.1	0.5
Zulu	Lauren	10	3000	45	14	5	AFC	Yes	No	NA	0.8	0.6	0.6	Yes	0	Yes	NA	Olfactometer2	Olfactometer2	8.39333272	2	2	1	0	0	0	788	3020	370	0	0	0	Olfactometer2	12_05_22_13_23_00	Distrractor box	Human Scent	Distrractor box	NA	NA	NA	['Olfactometer1', 'Olfactometer2', 'Olfactometer3', 'Olfactometer1', 'Olfactometer2']	[330.0, 19.0, 370.0, 458.0, 3001.0]	[2.0390825271606445, 0.8184168338775635, 0.5381591320037842, 1.0853660106658936, 3.9123082160949707]	0	0	10	0.1	0.1	0.5
Zulu	Edgar	10	3000	45	15	1	AFC	Yes	No	NA	1	0	0	Yes	0	Yes	NA	Olfactometer1	Olfactometer1	5.534271955	2	0	1	0	0	0	3006	0	275	0	0	0	Olfactometer1	12_06_22_08_55_02	Positive Control 2	Shampoo	Shampoo	NA	NA	NA	['Olfactometer1', 'Olfactometer3', 'Olfactometer1']	[5.0, 275.0, 3001.0]	[1.5234344005584717, 0.5080220699310303, 3.5028154850006104]	0	0	1	0.1	0.1	0.5
Zulu	Edgar	10	3000	45	15	1	AFC	Yes	No	NA	1	0	0	Yes	0	Yes	NA	Olfactometer2	Olfactometer2	6.651665449	2	1	1	0	0	0	621	3001	375	0	0	0	Olfactometer2	12_06_22_08_55_36	ScentlessSoap	Positive Control 2	Shampoo	NA	NA	NA	['Olfactometer1', 'Olfactometer3', 'Olfactometer1', 'Olfactometer2']	[241.0, 375.0, 380.0, 3001.0]	[1.6720530986785889, 0.6863455772399902, 0.9644830226898193, 3.3287837505340576]	0	0	2	0.1	0.1	0.5
Zulu	Edgar	10	3000	45	15	1	AFC	Yes	No	NA	1	0	0	Yes	0	Yes	NA	Olfactometer2	Olfactometer2	2.160254955	0	1	0	0	0	0	0	3001	0	0	0	0	Olfactometer2	12_06_22_08_56_06	Vasaline	Positive Control 2	Celery	NA	NA	NA	['Olfactometer2']	[3001.0]	[2.160254955291748]	0	0	3	0.1	0.1	0.5
Zulu	Edgar	10	3000	45	15	1	AFC	Yes	No	NA	1	0	0	Yes	0	Yes	NA	Olfactometer3	Olfactometer3	5.09528923	0	0	2	0	0	0	0	0	3256	0	0	0	Olfactometer3	12_06_22_08_56_39	Distrractor box	Soap	Positive Control 2	NA	NA	NA	['Olfactometer3', 'Olfactometer3']	[255.0, 3001.0]	[1.9280896186828613, 3.1671996116638184]	0	0	4	0.1	0.1	0.5
Zulu	Edgar	10	3000	45	15	1	AFC	Yes	No	NA	1	0	0	Yes	0	Yes	NA	Olfactometer2	Olfactometer2	5.132029295	1	1	1	0	0	0	400	3004	273	0	0	0	Olfactometer2	12_06_22_08_57_12	Distrractor box	Positive Control 2	ScentlessSoap	NA	NA	NA	['Olfactometer3', 'Olfactometer1', 'Olfactometer2']	[273.0, 400.0, 3004.0]	[1.0461645126342773, 0.7585217952728271, 3.326383352279663]	0	0	5	0.1	0.1	0.5
Zulu	Edgar	10	3000	45	16	2	AFC	Yes	No	NA	1	0	0	Yes	0	Yes	NA	Olfactometer3	All Clear	0	2	3	3	0	0	0	575	393	862	0	0	0	0	12_06_22_11_10_18	Soap	Distrractor box	Isobutyl propionate	NA	NA	NA	['Olfactometer1', 'Olfactometer2', 'Olfactometer3', 'Olfactometer3', 'Olfactometer1', 'Olfactometer2', 'Olfactometer2', 'Olfactometer3']	[281.0, 18.0, 50.0, 241.0, 294.0, 96.0, 279.0, 571.0]	[1.9909029006958008, 0.21765518188476562, 0.12333989143371582, 0.35947656631469727, 0.7757225036621094, 0.3618967533111572, 0.30086183547973633, 0.8421876430511475]	0	0	1	0.1	0.1	0.5
Zulu	Edgar	10	3000	45	16	2	AFC	Yes	No	NA	1	0	0	Yes	0	Yes	NA	Olfactometer1	All Clear	0	2	1	4	0	0	0	902	343	485	0	0	0	0	12_06_22_11_10_57	Isobutyl propionate	ScentlessSoap	Shampoo	NA	NA	NA	['Olfactometer3', 'Olfactometer3', 'Olfactometer1', 'Olfactometer2', 'Olfactometer3', 'Olfactometer3', 'Olfactometer1']	[72.0, 214.0, 499.0, 343.0, 9.0, 190.0, 403.0]	[1.8206562995910645, 0.1619281768798828, 0.9561772346496582, 0.6603472232818604, 0.36321353912353516, 0.17981863021850586, 0.8939251899719238]	0	0	2	0.1	0.1	0.5
Zulu	Edgar	10	3000	45	16	2	AFC	Yes	No	NA	1	0	0	Yes	0	Yes	NA	Olfactometer2	All Clear	0	2	2	3	0	0	0	791	351	593	0	0	0	0	12_06_22_11_11_35	Soap	Isobutyl propionate	Distrractor box	NA	NA	NA	['Olfactometer1', 'Olfactometer2', 'Olfactometer3', 'Olfactometer3', 'Olfactometer1', 'Olfactometer2', 'Olfactometer3']	[251.0, 4.0, 79.0, 239.0, 540.0, 347.0, 275.0]	[1.5984907150268555, 0.21296453475952148, 0.18195128440856934, 0.3010876178741455, 1.0144777297973633, 0.6620287895202637, 0.7223634719848633]	0	0	3	0.1	0.1	0.5
Zulu	Edgar	10	3000	45	16	2	AFC	Yes	No	NA	1	0	0	Yes	0	Yes	NA	Olfactometer2	All Clear	0	1	3	2	0	0	0	354	353	468	0	0	0	0	12_06_22_11_12_13	Vasaline	Isobutyl propionate	Vasaline	NA	NA	NA	['Olfactometer3', 'Olfactometer2', 'Olfactometer2', 'Olfactometer1', 'Olfactometer2', 'Olfactometer3']	[176.0, 6.0, 29.0, 354.0, 318.0, 292.0]	[1.954298734664917, 0.20604586601257324, 0.12095403671264648, 0.356550931930542, 0.543372392654419, 0.6021707057952881]	0	0	4	0.1	0.1	0.5
Zulu	Edgar	10	3000	45	16	2	AFC	Yes	No	NA	1	0	0	Yes	0	Yes	NA	Olfactometer3	All Clear	0	2	2	1	0	0	0	665	359	356	0	0	0	0	12_06_22_11_12_50	Shampoo	Soap	Isobutyl propionate	NA	NA	NA	['Olfactometer1', 'Olfactometer2', 'Olfactometer3', 'Olfactometer2', 'Olfactometer1']	[258.0, 2.0, 356.0, 357.0, 407.0]	[1.4164597988128662, 0.2225332260131836, 0.5427989959716797, 0.5968790054321289, 0.6572864055633545]	0	0	5	0.1	0.1	0.5
Zulu	Avery	10	3000	45	17	1	AFC	Yes	No	NA	0.8	1	1	Yes	0	Yes	NA	Olfactometer1	Olfactometer1	2.283511639	1	0	0	0	0	0	3002	0	0	0	0	0	Olfactometer1	12_07_22_08_35_03	Human Scent	Distrractor box	ScentlessSoap	NA	NA	NA	['Olfactometer1']	[3002.0]	[2.282456636428833]	1	0	1	0.1	0.1	0.5
Zulu	Avery	10	3000	45	17	1	AFC	Yes	No	NA	0.8	1	1	Yes	0	Yes	NA	Olfactometer2	Olfactometer2	4.893752813	1	1	2	0	0	0	334	3001	260	0	0	0	Olfactometer2	12_07_22_08_35_37	Shampoo	Human Scent	Soap	NA	NA	NA	['Olfactometer1', 'Olfactometer3', 'Olfactometer3', 'Olfactometer2']	[334.0, 62.0, 198.0, 3001.0]	[0.2759056091308594, 0.3967740535736084, 0.2396383285522461, 3.9808309078216553]	1	0	2	0.1	0.1	0.5
Zulu	Avery	10	3000	45	17	1	AFC	Yes	No	NA	0.8	1	1	Yes	0	Yes	NA	Olfactometer3	Olfactometer3	4.618174791	1	0	1	0	0	0	348	0	3001	0	0	0	Olfactometer3	12_07_22_08_36_50	Isobutyl propionate	ScentlessSoap	Human Scent	NA	NA	NA	['Olfactometer1', 'Olfactometer3']	[348.0, 3001.0]	[1.1826083660125732, 3.4355664253234863]	1	0	4	0.1	0.1	0.5
Zulu	Avery	10	3000	45	17	1	AFC	Yes	No	NA	0.8	1	1	Yes	0	Yes	NA	Olfactometer3	Olfactometer3	4.546673536	1	1	1	0	0	0	468	8	3001	0	0	0	Olfactometer3	12_07_22_08_37_24	Distrractor box	Shampoo	Human Scent	NA	NA	NA	['Olfactometer1', 'Olfactometer2', 'Olfactometer3']	[468.0, 8.0, 3001.0]	[1.1193468570709229, 0.21469545364379883, 3.2126312255859375]	1	0	5	0.1	0.1	0.5
Zulu	Avery	10	3000	45	17	1	AFC	Yes	No	NA	0.8	1	1	Yes	0	Yes	NA	Olfactometer2	Olfactometer2	4.736388206	2	3	1	0	0	0	753	3044	294	0	0	0	Olfactometer2	12_07_22_08_37_58	Shampoo	Human Scent	Vasaline	NA	NA	NA	['Olfactometer2', 'Olfactometer1', 'Olfactometer2', 'Olfactometer3', 'Olfactometer1', 'Olfactometer2']	[18.0, 372.0, 25.0, 294.0, 381.0, 3001.0]	[0.007660388946533203, 0.00104522705078125, 0.0817875862121582, 0.4237992763519287, 0.8919727802276611, 3.330122947692871]	1	0	6	0.1	0.1	0.5
Zulu	Avery	10	3000	45	17	1	AFC	Yes	No	NA	0.8	1	1	Yes	0	Yes	NA	Olfactometer1	Olfactometer1	1.071408987	1	0	0	0	0	0	3001	0	0	0	0	0	Olfactometer1	12_07_22_08_39_08	Human Scent	Distrractor box	Vasaline	NA	NA	NA	['Olfactometer1']	[3001.0]	[1.070448875427246]	1	0	8	0.1	0.1	0.5
Zulu	Avery	10	3000	45	17	1	AFC	Yes	No	NA	0.8	1	1	Yes	0	Yes	NA	Olfactometer1	Olfactometer1	0.008997202	1	0	0	0	0	0	3001	0	0	0	0	0	Olfactometer1	12_07_22_08_39_37	Human Scent	Vasaline	Shampoo	NA	NA	NA	['Olfactometer1']	[3001.0]	[0.007997512817382812]	1	0	9	0.1	0.1	0.5
Zulu	Avery	10	3000	45	17	1	AFC	Yes	No	NA	0.8	1	1	Yes	0	Yes	NA	Olfactometer2	Olfactometer2	3.970957994	1	1	2	0	0	0	331	3001	129	0	0	0	Olfactometer2	12_07_22_08_40_10	Soap	Human Scent	Soap	NA	NA	NA	['Olfactometer1', 'Olfactometer3', 'Olfactometer3', 'Olfactometer2']	[331.0, 77.0, 52.0, 3001.0]	[0.07066535949707031, 0.4563741683959961, 0.060112714767456055, 3.382805347442627]	1	0	10	0.1	0.1	0.5
Zulu	Avery	10	3000	45	17	2	AFC	Yes	No	NA	1	0	0	Yes	0	Yes	NA	Olfactometer2	All Clear	0	3	5	3	0	0	0	1111	3532	746	0	0	0	0	12_07_22_09_19_52	ScentlessSoap	Aid	Distrractor box	NA	NA	NA	['Olfactometer1', 'Olfactometer2', 'Olfactometer3', 'Olfactometer3', 'Olfactometer2', 'Olfactometer2', 'Olfactometer1', 'Olfactometer2', 'Olfactometer1', 'Olfactometer3', 'Olfactometer2']	[349.0, 1.0, 51.0, 265.0, 1.0, 863.0, 391.0, 2150.0, 371.0, 430.0, 517.0]	[0.862285852432251, 0.2084963321685791, 0.18346476554870605, 0.30086493492126465, 0.35540103912353516, 1.1994194984436035, 3.2718005180358887, 2.8674557209014893, 3.307140588760376, 0.8184616565704346, 0.7753145694732666]	0	0	1	0.1	0.1	0.5
Zulu	Avery	10	3000	45	17	2	AFC	Yes	No	NA	1	0	0	Yes	0	Yes	NA	Olfactometer2	Olfactometer2	9.1208806038	2	3	2	0	0	0	799	3483	2823	0	0	0	Olfactometer2	12_07_22_09_20_28	Distrractor box	Aid	Distrractor box	NA	NA	NA	['Olfactometer3', 'Olfactometer1', 'Olfactometer2', 'Olfactometer3', 'Olfactometer2', 'Olfactometer1', 'Olfactometer2']	[2470.0, 321.0, 27.0, 353.0, 452.0, 478.0, 3004.0]	[0.5496139526367188, 2.809723138809204, 0.2173936367034912, 0.48362112045288086, 0.7769289016723633, 0.9073615074157715, 3.3762383460998535]	0	0	2	0.1	0.1	0.5
Zulu	Avery	10	3000	45	17	2	AFC	Yes	No	NA	1	0	0	Yes	0	Yes	NA	Olfactometer1	Olfactometer2	6.3052401543	1	2	1	0	0	0	827	3016	442	0	0	0	Olfactometer2	12_07_22_09_21_03	Aid	Distrractor box	Soap	NA	NA	NA	['Olfactometer1', 'Olfactometer2', 'Olfactometer3', 'Olfactometer2']	[827.0, 15.0, 442.0, 3001.0]	[1.5149037837982178, 0.26160359382629395, 0.6042354106903076, 3.924497365951538]	0	0	3	0.1	0.1	0.5
Zulu	Avery	10	3000	45	17	2	AFC	Yes	No	NA	1	0	0	Yes	0	Yes	NA	Olfactometer3	Olfactometer2	7.1625406742	2	2	1	0	0	0	717	3021	409	0	0	0	Olfactometer2	12_07_22_09_21_38	ScentlessSoap	Distrractor box	Aid	NA	NA	NA	['Olfactometer1', 'Olfactometer2', 'Olfactometer3', 'Olfactometer1', 'Olfactometer2']	[323.0, 20.0, 409.0, 394.0, 3001.0]	[2.007999897003174, 0.2687346935272217, 0.4834411144256592, 1.084115982055664, 3.318248987197876]	0	0	4	0.1	0.1	0.5
Zulu	Avery	10	3000	45	17	2	AFC	Yes	No	NA	1	0	0	Yes	0	Yes	NA	Olfactometer2	All Clear	0	1	1	1	0	0	0	364	33	464	0	0	0	0	12_07_22_09_22_15	Distrractor box	Aid	Vasaline	NA	NA	NA	['Olfactometer1', 'Olfactometer3', 'Olfactometer2']	[364.0, 464.0, 33.0]	[2.2225475311279297, 0.8652505874633789, 0.41619396209716797]	0	0	5	0.1	0.1	0.5
Zulu	Lauren	10	3000	45	18	3	AFC	Yes	No	NA	0.8	0.7	0.7	Yes	0	Yes	NA	Olfactometer2	Olfactometer2	8.4006168842	2	3	1	0	0	0	386	3060	318	0	0	0	Olfactometer2	12_07_22_13_32_34	Distrractor box	Human Scent	ScentlessSoap	NA	NA	NA	['Olfactometer1', 'Olfactometer3', 'Olfactometer2', 'Olfactometer1', 'Olfactometer2', 'Olfactometer2']	[321.0, 318.0, 13.0, 65.0, 46.0, 3001.0]	[3.672943115234375, 0.7436861991882324, 0.1838831901550293, 0.30326151847839355, 0.41655540466308594, 3.0798678398132324]	1	0	1	0.1	0.1	0.5
Zulu	Lauren	10	3000	45	18	3	AFC	Yes	No	NA	0.8	0.7	0.7	Yes	0	Yes	NA	Olfactometer2	Olfactometer2	6.6416966915	1	3	2	0	0	0	330	3185	761	0	0	0	Olfactometer2	12_07_22_13_33_10	Celery	Human Scent	ScentlessSoap	NA	NA	NA	['Olfactometer1', 'Olfactometer2', 'Olfactometer3', 'Olfactometer3', 'Olfactometer2', 'Olfactometer2']	[330.0, 23.0, 78.0, 683.0, 157.0, 3005.0]	[1.6752040386199951, 0.206390380859375, 0.17672419548034668, 0.7193572521209717, 0.3639068603515625, 3.5001139640808105]	1	0	2	0.1	0.1	0.5
Zulu	Lauren	10	3000	45	18	3	AFC	Yes	No	NA	0.8	0.7	0.7	Yes	0	Yes	NA	Olfactometer3	Olfactometer3	12.039624929	1	1	4	0	0	0	371	292	5539	0	0	0	Olfactometer3	12_07_22_13_34_33	Isobutyl propionate	ScentlessSoap	Human Scent	NA	NA	NA	['Olfactometer3', 'Olfactometer2', 'Olfactometer3', 'Olfactometer3', 'Olfactometer1', 'Olfactometer3']	[183.0, 292.0, 46.0, 2307.0, 371.0, 3003.0]	[2.014512300491333, 0.5216896533966064, 0.41719937324523926, 2.4664087295532227, 3.1391520500183105, 3.4800684452056885]	1	0	4	0.1	0.1	0.5
Zulu	Lauren	10	3000	45	18	3	AFC	Yes	No	NA	0.8	0.7	0.7	Yes	0	Yes	NA	Olfactometer2	Olfactometer2	9.3140368462	2	1	1	0	0	0	661	3001	341	0	0	0	Olfactometer2	12_07_22_13_35_12	Isobutyl propionate	Human Scent	Isobutyl propionate	NA	NA	NA	['Olfactometer1', 'Olfactometer3', 'Olfactometer1', 'Olfactometer2']	[311.0, 341.0, 350.0, 3001.0]	[4.4616570472717285, 0.7512314319610596, 0.787076473236084, 3.3140718936920166]	1	0	5	0.1	0.1	0.5
Zulu	Lauren	10	3000	45	18	3	AFC	Yes	No	NA	0.8	0.7	0.7	Yes	0	Yes	NA	Olfactometer3	Olfactometer3	13.990985632	1	0	1	0	0	0	295	0	3001	0	0	0	Olfactometer3	12_07_22_13_35_54	ScentlessSoap	ScentlessSoap	Human Scent	NA	NA	NA	['Olfactometer1', 'Olfactometer3']	[295.0, 3001.0]	[10.569766283035278, 3.4206643104553223]	0	0	6	0.1	0.1	0.5
Zulu	Lauren	10	3000	45	18	3	AFC	Yes	No	NA	0.8	0.7	0.7	Yes	0	Yes	NA	Olfactometer3	Olfactometer3	14.194269419	0	1	2	0	0	0	0	290	3119	0	0	0	Olfactometer3	12_07_22_13_37_27	Vasaline	Isobutyl propionate	Human Scent	NA	NA	NA	['Olfactometer3', 'Olfactometer2', 'Olfactometer3']	[116.0, 290.0, 3003.0]	[10.289300918579102, 0.578357458114624, 3.3260316848754883]	0	0	8	0.1	0.1	0.5
Zulu	Lauren	10	3000	45	18	3	AFC	Yes	No	NA	0.8	0.7	0.7	Yes	0	Yes	NA	Olfactometer1	Olfactometer1	5.1346876621	1	1	0	0	0	0	3001	17	0	0	0	0	Olfactometer1	12_07_22_13_38_00	Human Scent	ScentlessSoap	Celery	NA	NA	NA	['Olfactometer2', 'Olfactometer1']	[17.0, 3001.0]	[2.0168442726135254, 3.117577314376831]	0	0	9	0.1	0.1	0.5
Zulu	Lauren	10	3000	45	18	3	AFC	Yes	No	NA	0.8	0.7	0.7	Yes	0	Yes	NA	Olfactometer1	Olfactometer1	6.5662858486	1	1	1	0	0	0	3001	1	300	0	0	0	Olfactometer1	12_07_22_13_38_36	Human Scent	Vasaline	ScentlessSoap	NA	NA	NA	['Olfactometer2', 'Olfactometer3', 'Olfactometer1']	[1.0, 300.0, 3001.0]	[2.673647403717041, 0.3846569061279297, 3.50698184967041]	1	0	10	0.1	0.1	0.5
Zulu	Lauren	10	3000	45	19	4	AFC	Yes	No	NA	1	0	0	Yes	0	Yes	NA	Olfactometer2	All Clear	0	2	2	1	0	0	0	848	360	353	0	0	0	0	12_07_22_13_42_12	Distrractor box	Aid	Celery	NA	NA	NA	['Olfactometer1', 'Olfactometer2', 'Olfactometer3', 'Olfactometer2', 'Olfactometer1']	[346.0, 11.0, 353.0, 349.0, 502.0]	[3.262418270111084, 0.2092294692993164, 0.4839820861816406, 0.5965161323547363, 0.8370110988616943]	0	0	1	0.1	0.1	0.5
Zulu	Lauren	10	3000	45	19	4	AFC	Yes	No	NA	1	0	0	Yes	0	Yes	NA	Olfactometer3	All Clear	0	2	2	1	0	0	0	846	232	319	0	0	0	0	12_07_22_13_42_51	Distrractor box	ScentlessSoap	Aid	NA	NA	NA	['Olfactometer1', 'Olfactometer2', 'Olfactometer3', 'Olfactometer1', 'Olfactometer2']	[313.0, 6.0, 319.0, 533.0, 226.0]	[2.5281145572662354, 0.21712470054626465, 0.4246387481689453, 1.1330773830413818, 0.482379674911499]	0	0	2	0.1	0.1	0.5
Zulu	Lauren	10	3000	45	19	4	AFC	Yes	No	NA	1	0	0	Yes	0	Yes	NA	Olfactometer3	All Clear	0	4	1	5	0	0	0	1173	400	1096	0	0	0	0	12_07_22_13_43_55	Soap	Vasaline	Aid	NA	NA	NA	['Olfactometer1', 'Olfactometer3', 'Olfactometer1', 'Olfactometer1', 'Olfactometer3', 'Olfactometer3', 'Olfactometer1', 'Olfactometer3', 'Olfactometer2', 'Olfactometer3']	[314.0, 333.0, 220.0, 320.0, 74.0, 244.0, 319.0, 149.0, 400.0, 296.0]	[2.078366994857788, 0.6357762813568115, 0.8923561573028564, 13.280125856399536, 0.5269386768341064, 0.3000509738922119, 4.573903560638428, 0.7065305709838867, 6.076459169387817, 0.5843584537506104]	0	0	3	0.1	0.1	0.5
Zulu	Lauren	10	3000	45	19	4	AFC	Yes	No	NA	1	0	0	Yes	0	Yes	NA	Olfactometer1	Olfactometer3	6.3391215801	2	0	1	0	0	0	686	0	3001	0	0	0	Olfactometer3	12_07_22_13_44_29	Aid	Human Scent	Isobutyl propionate	NA	NA	NA	['Olfactometer1', 'Olfactometer1', 'Olfactometer3']	[333.0, 353.0, 3001.0]	[0.39960551261901855, 2.447446346282959, 3.4910025596618652]	0	0	4	0.1	0.1	0.5
Zulu	Lauren	10	3000	45	19	4	AFC	Yes	No	NA	1	0	0	Yes	0	Yes	NA	Olfactometer2	Olfactometer3	5.4405567646	1	0	1	0	0	0	338	0	3001	0	0	0	Olfactometer3	12_07_22_13_45_03	Isobutyl propionate	Aid	Human Scent	NA	NA	NA	['Olfactometer1', 'Olfactometer3']	[338.0, 3001.0]	[1.8917741775512695, 3.546858072280884]	0	0	5	0.1	0.1	0.5
[truncated: 10 more columns]
