# Supplementary material for: Development of an automated human scent olfactometer and its use to evaluate detection dog perception of human scent
Source: PLoS One. 2024 Mar 1;19(3):e0299148. doi: 10.1371/journal.pone.0299148 (PMC10906837; doi:10.1371/journal.pone.0299148)
Supplement: S6 File — (CSV) [file pone.0299148.s006.csv]

subjID	correctPort	response	Test	TrialNumber	correct	FALSE	miss	timeout	generalmiss	Port1	Port2	Port3	Port4
Team1	B4	B4	Control	1	1	0	0	0	0	1	0	0	1
Team1	B1	B1	Control	2	1	0	0	0	0	1	0	0	1
Team1	B3	B3	Control	3	1	0	0	0	0	1	0	1	0
Team1	B4	B4	Control	4	1	0	0	0	0	0	0	0	1
Team1	B2	B1	Control	5	0	1	0	0	0	1	0	0	1
Team3	B3	B3	Control	1	1	0	0	0	0	0	0	3	1
Team3	B4	B4	Control	2	1	0	0	0	0	0	0	1	1
Team3	B1	B1	Control	3	1	0	0	0	0	1	0	1	1
Team3	B4	B4	Control	4	1	0	0	0	0	0	0	0	1
Team3	B2	B2	Control	5	1	0	0	0	0	1	1	1	1
Team4	B1	B1	Control	1	1	0	0	0	0	1	1	0	1
Team4	B4	B4	Control	2	1	0	0	0	0	1	1	1	1
Team4	B1	B1	Control	3	1	0	0	0	0	1	1	0	1
Team4	B3	B3	Control	4	1	0	0	0	0	1	1	1	1
Team4	B3	B3	Control	5	1	0	0	0	0	1	1	1	1
Team5	B1	B1	Control	1	1	0	0	0	0	1	0	0	0
Team5	B3	B3	Control	2	1	0	0	0	0	1	1	1	0
Team5	B4	B4	Control	3	1	0	0	0	0	1	1	1	1
Team5	B2	B2	Control	4	1	0	0	0	0	1	1	0	0
Team5	B2	B2	Control	5	1	0	0	0	0	1	0	0	0
Team7	B4	All clear	Control	1	0	0	1	0	1	1	1	1	0
Team7	B1	B1	Control	2	1	0	0	0	0	1	0	0	1
Team7	B2	B2	Control	3	1	0	0	0	0	1	1	0	1
Team7	B3	B3	Control	4	1	0	0	0	0	1	1	1	0
Team7	B1	B1	Control	5	1	0	0	0	0	1	0	0	0
